# Supplementary material for: The selective sponging of miRNAs by OIP5-AS1 regulates metabolic reprogramming of pyruvate in adenoma-carcinoma transition of human colorectal cancer
Source: BMC Cancer. 2024 May 21;24:611. doi: 10.1186/s12885-024-12367-7 (PMC11106987; doi:10.1186/s12885-024-12367-7)
Supplement: Supplementary file 1 — Supplementary Material 1 [file 12885_2024_12367_MOESM1_ESM.xlsx]

## Sheet: patient information
Supplementary data file 1. Patient information. The information of 3 CRC patients were provided, including sex, age, collection date and diagnosis. The samples of paracancerous tissues (Y), adenoma (L) and cancerous tissues (C) from each patient were employed in this study.
Sample name	Description	Patient ID	Sex	Age	Collcollection time	Diagnosis
22-01707Y	paracancerous tissues	22-01707	female	59	2022-08-16	Rectal ulcer type moderately differentiated adenocarcinoma (tumor volume: 3 * 2.5 * 0.8cm), cancer infiltrating to the outer membrane layer, no tumor thrombus in the vessels, no cancer infiltration in the nerves. No cancer infiltration was found at the upper, lower and circumferential margins. Chronic inflammation of intestinal mucosa in non tumor area, 1 tubular adenoma, low grade intraepithelia…
22-01707L	adenoma
22-01707C	cancerous tissues
22-02078Y	paracancerous tissues	22-02078	male	62	2022-06-21	Ulcerative moderately differentiated adenocarcinoma of colon (tumor size is about 3.5 * 2 * 1cm). The cancer infiltrates to the deep muscle layer, no tumor thrombus is found in the vessels, and no cancer infiltration is found in the nerves. No residual cancer was found at the upper, lower and circumferential margins. Chronic inflammation of intestinal mucosa in non tumor area. In addition, tubula…
22-02078L	adenoma
22-02078C	cancerous tissues
22-466Y	paracancerous tissues	22-466	female	77	2022-02-06	Colonic ulcer type moderately differentiated adenocarcinoma (the size of the tumor is about 4 * 2 * 1cm), the cancer infiltrates to the outer serosa, tumor emboli are seen in the vessels, and cancer infiltration is seen in the nerve fascicles. No residual cancer was found at the upper, lower and circumferential margins; Tubular adenoma of colon with low grade intraepithelial neoplasia; Chronic in…
22-466L	adenoma
22-466C	cancerous tissues
