# Supplementary material for: The selective sponging of miRNAs by OIP5-AS1 regulates metabolic reprogramming of pyruvate in adenoma-carcinoma transition of human colorectal cancer
Source: BMC Cancer. 2024 May 21;24:611. doi: 10.1186/s12885-024-12367-7 (PMC11106987; doi:10.1186/s12885-024-12367-7)
Supplement: Supplementary file 2 — Supplementary Material 2 [file 12885_2024_12367_MOESM2_ESM.xlsx]

## Sheet: cancer
Supplementary data file 2. Original RNA interaction information. The samples of paracancerous tissues (paracancer), adenoma (adenoma) and cancerous tissues (cancer) from 3 patients were applied for RIC-seq. The information about chromosome, start point, end point, RNA type, gene name and strand type of two interacted RNA (A and B) were recorded. The observed count indicates the numbers of interac…
Chromosome	Start point	End point	RNA type	Gene name	Strand type	Chromosome	Start point	End point	RNA type	Gene name	Strand type	Observed count	Random background value	Raw_Pvalue	local-background-corrected_Pvalue	Total number of Monte Carlo simulation
chrA	StartA	EndA	TypeA	GeneA	StrandA	chrB	StartB	EndB	TypeB	GeneB	StrandB	Observed	Random	Raw_Pvalue	local-background-corrected_Pvalue	TotalNumberOfSimulations
chr18	109065	122219	transcribed_unprocessed_pseudogene	ROCK1P1	+	chrY	13248379	13480673	protein_coding	UTY	-	1663	8.28315	0	0	99996
chr1	91680343	91906335	protein_coding	TGFBR3	-	chr8	70573442	70608387	protein_coding	TRAM1	-	1492	45.139	0	0	99996
chr2	132671799	133568463	protein_coding	NCKAP5	-	chr2	132671799	133568463	protein_coding	NCKAP5	-	1396	0	0	0	99996
chr21	15370500	15627342	lincRNA	AJ009632.2	-	chrY	3002912	3102272	lincRNA	LINC00278	+	946	4.07202	0	0	99996
chr3	32105689	32168713	protein_coding	GPD1L	+	chr3	32238679	32370325	protein_coding	CMTM8	+	698	10.445	0	0	99996
chr17	33013087	34174964	protein_coding	ASIC2	-	chr8	70573442	70608387	protein_coding	TRAM1	-	693	162.842	0	0	99996
chr17	33013087	34174964	protein_coding	ASIC2	-	chr9	9442060	9442380	misc_RNA	RN7SL5P	+	603	76.9462	0	0	99996
chr14	50312326	50335558	protein_coding	ATP5S	+	chr14	50312326	50335558	protein_coding	ATP5S	+	484	0	0	0	99996
chr17	33013087	34174964	protein_coding	ASIC2	-	chr17	33013087	34174964	protein_coding	ASIC2	-	471	0	0	0	99996
chr17	33013087	34174964	protein_coding	ASIC2	-	chr2	230034974	230068999	protein_coding	SLC16A14	-	454	123.52	0	0	99996
chr1	91680343	91906335	protein_coding	TGFBR3	-	chr17	33013087	34174964	protein_coding	ASIC2	-	386	103.376	0	0	99996
chr2	230034974	230068999	protein_coding	SLC16A14	-	chr8	70573442	70608387	protein_coding	TRAM1	-	334	53.9603	0	0	99996
chr17	45247925	45268630	antisense_RNA	MAP3K14-AS1	+	chr2	132671799	133568463	protein_coding	NCKAP5	-	334	4.78439	0	0	99996
chr2	132671799	133568463	protein_coding	NCKAP5	-	chr9	91563091	91950162	protein_coding	ROR2	-	328	6.43564	0	0	99996
chr10	80407829	80437115	protein_coding	FAM213A	+	chr9	9442060	9442380	misc_RNA	RN7SL5P	+	320	31.816	0	0	99996
chr2	132671799	133568463	protein_coding	NCKAP5	-	chr2	159318979	159616692	protein_coding	BAZ2B	-	312	6.24838	0	0	99996
chr17	33013087	34174964	protein_coding	ASIC2	-	chr19	36054881	36105106	protein_coding	WDR62	+	296	56.611	0	0	99996
chr17	45190931	45222222	antisense_RNA	AC008105.3	-	chrY	10022489	10034187	unprocessed_pseudogene	RBMY2QP	-	268	0.342014	0	0	99996
chr17	45221444	45247320	protein_coding	FMNL1	+	chr2	132671799	133568463	protein_coding	NCKAP5	-	245	3.44459	0	0	99996
chrY	13248379	13480673	protein_coding	UTY	-	chrY	13248379	13480673	protein_coding	UTY	-	234	0	0	0	99996
chr1	91680343	91906335	protein_coding	TGFBR3	-	chr2	132671799	133568463	protein_coding	NCKAP5	-	179	52.4707	0	4.47594e-146	99996
chr9	68705414	69009176	protein_coding	PIP5K1B	+	chr9	68705414	69009176	protein_coding	PIP5K1B	+	170	0	0	1.10536e-264	99996
chr2	230034974	230068999	protein_coding	SLC16A14	-	chr9	9442060	9442380	misc_RNA	RN7SL5P	+	170	25.4882	0	3.11425e-191	99996
chr19	36054881	36105106	protein_coding	WDR62	+	chr2	230034974	230068999	protein_coding	SLC16A14	-	162	18.7805	0	7.18105e-188	99996
chr1	91680343	91906335	protein_coding	TGFBR3	-	chr2	230034974	230068999	protein_coding	SLC16A14	-	156	34.231	0	1.86189e-136	99996
chr11	83455012	85627922	protein_coding	DLG2	-	chr17	33013087	34174964	protein_coding	ASIC2	-	155	33.5206	0	8.07468e-136	99996
chr9	68328308	68531061	protein_coding	PGM5	+	chr9	68328308	68531061	protein_coding	PGM5	+	154	0	0	3.96236e-218	99996
chr7	101815904	102283957	protein_coding	CUX1	+	chr7	101815904	102283957	protein_coding	CUX1	+	148	0	0	7.91413e-204	99996
chr20	26186920	26251526	processed_transcript	MIR663AHG	-	chr3	75906695	77649964	protein_coding	ROBO2	+	145	0.569293	0	1.26791e-194	99996
chr20	42072752	43189970	protein_coding	PTPRT	-	chr20	42072752	43189970	protein_coding	PTPRT	-	140	0	0	5.21649e-183	99996
chr17	33013087	34174964	protein_coding	ASIC2	-	chr21	15370500	15627342	lincRNA	AJ009632.2	-	136	49.8121	0	1.80243e-69	99996
chr3	32105689	32168713	protein_coding	GPD1L	+	chr9	9442060	9442380	misc_RNA	RN7SL5P	+	135	36.7498	0	6.01531e-90	99996
chr10	80407829	80437115	protein_coding	FAM213A	+	chr14	50329404	50416461	protein_coding	CDKL1	-	134	13.4294	0	2.43116e-136	99996
chr19	36054881	36105106	protein_coding	WDR62	+	chr8	70573442	70608387	protein_coding	TRAM1	-	131	24.7663	0	5.1534e-105	99996
chr8	95204456	95810136	lincRNA	C8orf37-AS1	+	chr8	95204456	95810136	lincRNA	C8orf37-AS1	+	123	0	0	2.75522e-142	99996
chr3	75709643	75785583	protein_coding	ZNF717	-	chr9	68328308	68531061	protein_coding	PGM5	+	121	0.513251	0	1.26476e-136	99996
chr20	61252426	61940617	protein_coding	CDH4	+	chr20	61252426	61940617	protein_coding	CDH4	+	121	0	0	4.81761e-138	99996
chr1	148808181	149048286	protein_coding	PDE4DIP	+	chr2	91883076	91931714	transcribed_unprocessed_pseudogene	SLC9B1P2	-	119	0.0724929	0	6.88337e-134	99996
chr10	104641101	105265235	protein_coding	SORCS3	+	chr10	104641101	105265235	protein_coding	SORCS3	+	116	0	0	9.06321e-128	99996
chr1	11934205	11975538	protein_coding	PLOD1	+	chr17	33013087	34174964	protein_coding	ASIC2	-	114	15.1215	0	1.95704e-92	99996
chr1	235131634	235328219	protein_coding	ARID4B	-	chr1	28812142	28871267	protein_coding	OPRD1	+	111	2.05984	0	3.6453e-113	99996
chr10	80407829	80437115	protein_coding	FAM213A	+	chr11	65261762	65305589	protein_coding	POLA2	+	110	10.4611	0	3.7737e-94	99996
chr1	147258885	147517875	antisense_RNA	LINC00624	-	chr1	147258885	147517875	antisense_RNA	LINC00624	-	109	0	0	1.08287e-113	99996
chr2	132671799	133568463	protein_coding	NCKAP5	-	chr2	230034974	230068999	protein_coding	SLC16A14	-	109	62.6949	0	1.51577e-21	99996
chr3	75709643	75785583	protein_coding	ZNF717	-	chrY	13248379	13480673	protein_coding	UTY	-	106	2.19322	0	2.51361e-103	99996
chr1	149197992	149321732	unprocessed_pseudogene	AC245297.1	-	chr1	149197992	149321732	unprocessed_pseudogene	AC245297.1	-	105	0	0	1.15675e-105	99996
chr9	68705414	69009176	protein_coding	PIP5K1B	+	chr9	69035259	69100178	protein_coding	FXN	+	103	0.118845	0	1.56683e-101	99996
chr1	149197992	149321732	unprocessed_pseudogene	AC245297.1	-	chr1	149676851	149747818	transcribed_unprocessed_pseudogene	AC243772.3	-	102	0.098884	0	1.19589e-99	99996
chr8	103500748	104256094	protein_coding	RIMS2	+	chr8	103500748	104256094	protein_coding	RIMS2	+	101	0	0	4.18204e-98	99996
chr17	65635538	66192084	protein_coding	CEP112	-	chr17	65635538	66192084	protein_coding	CEP112	-	99	0	0	1.19159e-94	99996
chr16	33206431	33330342	lincRNA	AC141257.2	-	chr16	33206431	33330342	lincRNA	AC141257.2	-	98	0	0	8.58831e-93	99996
chr2	132671799	133568463	protein_coding	NCKAP5	-	chr9	9442060	9442380	misc_RNA	RN7SL5P	+	97	39.072	0	4.28197e-33	99996
chr13	41566837	41961120	protein_coding	VWA8	-	chr13	41566837	41961120	protein_coding	VWA8	-	96	0	0	1.0589e-89	99996
chr4	144109303	144870953	protein_coding	GYPA	-	chr4	144831908	145098541	protein_coding	ANAPC10	-	94	0.0676427	0	5.66427e-86	99996
chr21	40010999	40847139	protein_coding	DSCAM	-	chr21	40010999	40847139	protein_coding	DSCAM	-	93	0	0	2.55813e-84	99996
chr7	141907813	142106747	protein_coding	MGAM	+	chr7	141907813	142106747	protein_coding	MGAM	+	92	0	0	1.46053e-82	99996
chr17	33013087	34174964	protein_coding	ASIC2	-	chr9	35657751	35658018	lincRNA	RMRP	-	92	13.6202	0	7.64334e-60	99996
chr17	33013087	34174964	protein_coding	ASIC2	-	chr9	35657754	35658017	ribozyme	RMRP	-	92	13.6124	0	7.44389e-60	99996
chr10	75431453	76560167	protein_coding	LRMDA	+	chr10	75431453	76560167	protein_coding	LRMDA	+	91	0	0	6.00514e-81	99996
chr11	65261762	65305589	protein_coding	POLA2	+	chr17	33013087	34174964	protein_coding	ASIC2	-	90	25.2884	0	3.0837e-41	99996
chr10	81875314	82987179	protein_coding	NRG3	+	chr10	81875314	82987179	protein_coding	NRG3	+	90	0	0	3.16249e-79	99996
chr7	142111749	142222324	protein_coding	MGAM2	+	chr7	142111749	142222324	protein_coding	MGAM2	+	88	0	0	7.69575e-76	99996
chr17	72645949	73092712	protein_coding	SLC39A11	-	chr17	72645949	73092712	protein_coding	SLC39A11	-	88	0	0	7.69575e-76	99996
chr14	50329404	50416461	protein_coding	CDKL1	-	chr3	32105689	32168713	protein_coding	GPD1L	+	84	15.4999	0	1.99066e-46	99996
chr14	103561896	103714249	protein_coding	KLC1	+	chr14	103562962	103685924	protein_coding	AL139300.1	+	82	0.0794232	0	3.05397e-66	99996
chr13	23979700	24321031	protein_coding	AL359736.1	+	chr13	23979805	24307074	protein_coding	SPATA13	+	82	0.0907236	0	3.18095e-66	99996
chr6	63719980	65707225	protein_coding	EYS	-	chr6	63719980	65707225	protein_coding	EYS	-	80	0	0	2.85276e-63	99996
chr17	55882301	56511659	protein_coding	ANKFN1	+	chr17	55882301	56511659	protein_coding	ANKFN1	+	78	0	0	2.51042e-60	99996
chr2	132671799	133568463	protein_coding	NCKAP5	-	chr2	187464230	187565760	protein_coding	TFPI	-	76	1.27703	0	1.54271e-55	99996
chr17	33013087	34174964	protein_coding	ASIC2	-	chrY	3002912	3102272	lincRNA	LINC00278	+	76	30.5203	0	1.81996e-21	99996
chr17	33013087	34174964	protein_coding	ASIC2	-	chr17	33935437	34156000	processed_transcript	AC004147.4	-	76	5.24077	0	5.87547e-50	99996
chr1	237042205	237833988	protein_coding	RYR2	+	chr1	91680343	91906335	protein_coding	TGFBR3	-	76	3.61764	0	3.52959e-52	99996
chr9	116425225	117415070	protein_coding	ASTN2	-	chr9	116425225	117415070	protein_coding	ASTN2	-	74	0	0	3.28097e-54	99996
chr13	50082171	50723236	processed_transcript	DLEU1	+	chr13	50082171	50723236	processed_transcript	DLEU1	+	73	0	0	5.71514e-53	99996
chr13	25372071	26025851	protein_coding	ATP8A2	+	chr13	25372071	26025851	protein_coding	ATP8A2	+	73	0	0	5.71514e-53	99996
chr17	72323123	72640472	lincRNA	LINC00511	-	chr17	72323123	72640472	lincRNA	LINC00511	-	73	0	0	5.71514e-53	99996
chr5	138610967	138935034	protein_coding	CTNNA1	+	chr5	138610967	138935034	protein_coding	CTNNA1	+	73	0	0	5.71514e-53	99996
chr16	47461123	47701523	protein_coding	PHKB	+	chr9	9442060	9442380	misc_RNA	RN7SL5P	+	73	5.12307	0	3.42105e-46	99996
chr2	204545793	205620162	protein_coding	PARD3B	+	chr2	204545793	205620162	protein_coding	PARD3B	+	72	0	0	1.38474e-51	99996
chr4	165873258	166103895	protein_coding	TLL1	+	chr4	165873258	166103895	protein_coding	TLL1	+	72	0	0	1.38474e-51	99996
chr3	195274736	195443078	protein_coding	ACAP2	-	chr3	195658062	195739964	lincRNA	LINC00969	+	72	0.0373515	0	1.55854e-51	99996
chr17	39252644	39402523	protein_coding	FBXL20	-	chr17	39252644	39402523	protein_coding	FBXL20	-	71	0	0	1.96418e-50	99996
chr14	50329404	50416461	protein_coding	CDKL1	-	chr17	33013087	34174964	protein_coding	ASIC2	-	70	32.503	0	3.48162e-15	99996
chr21	45643694	45942454	protein_coding	PCBP3	+	chr21	45643694	45942454	protein_coding	PCBP3	+	70	0	0	3.18282e-49	99996
chr1	222815064	222994906	lincRNA	AC093152.1	+	chr1	222872271	223005995	protein_coding	DISP1	+	70	0.0553022	0	3.77807e-49	99996
chr3	75709643	75785583	protein_coding	ZNF717	-	chr3	75709643	75785583	protein_coding	ZNF717	-	70	0	0	3.18282e-49	99996
chr22	24270817	24417740	protein_coding	SPECC1L	+	chr22	24270898	24442356	protein_coding	SPECC1L-ADORA2A	+	70	0.050602	0	3.72347e-49	99996
chr1	44405194	44651724	protein_coding	RNF220	+	chr1	44405194	44651724	protein_coding	RNF220	+	70	0	0	3.18282e-49	99996
chr16	14435701	14632728	protein_coding	PARN	-	chr2	132671799	133568463	protein_coding	NCKAP5	-	69	1.38878	0	4.63457e-46	99996
chr17	33013087	34174964	protein_coding	ASIC2	-	chr17	33827728	34079100	lincRNA	AC024610.2	-	69	4.52212	0	1.17797e-41	99996
chr1	16740273	16972979	protein_coding	CROCC	+	chr1	16740273	16972979	protein_coding	CROCC	+	69	0	0	6.92201e-48	99996
chr8	101686543	102124907	protein_coding	NCALD	-	chr8	101686543	102124907	protein_coding	NCALD	-	69	0	0	6.92201e-48	99996
chr12	10824960	11171544	protein_coding	PRH1	-	chr12	10845849	11171598	protein_coding	AC018630.6	-	68	0.173417	0	1.31397e-46	99996
chr22	23179704	23318037	protein_coding	BCR	+	chr22	23179704	23318037	protein_coding	BCR	+	68	0	0	7.77186e-47	99996
chr12	10845849	11171598	protein_coding	AC018630.6	-	chr12	10845849	11171613	protein_coding	PRR4	-	68	0.170037	0	1.30057e-46	99996
chr12	10824960	11171544	protein_coding	PRH1	-	chr12	10845849	11171613	protein_coding	PRR4	-	68	0.170567	0	1.30267e-46	99996
chr1	237042205	237833988	protein_coding	RYR2	+	chr8	70573442	70608387	protein_coding	TRAM1	-	66	5.71474	0	6.94207e-37	99996
chr7	7640711	7968020	protein_coding	UMAD1	+	chr7	7640752	8004053	processed_transcript	AC007161.3	+	66	0.0604524	0	2.78249e-44	99996
chr5	94703741	95284575	protein_coding	MCTP1	-	chr5	94703741	95284575	protein_coding	MCTP1	-	66	0	0	2.32793e-44	99996
chr14	50329404	50416461	protein_coding	CDKL1	-	chr14	50329404	50416461	protein_coding	CDKL1	-	66	0	0	2.32793e-44	99996
chr20	54475597	54651171	protein_coding	DOK5	+	chr9	9442060	9442380	misc_RNA	RN7SL5P	+	64	1.64708	0	8.20968e-40	99996
chr10	85599555	86366493	protein_coding	GRID1	-	chr10	85599555	86366493	protein_coding	GRID1	-	64	0	0	2.58309e-42	99996
chr10	98457077	99235862	protein_coding	HPSE2	-	chr10	98457077	99235862	protein_coding	HPSE2	-	63	0	0	3.36283e-41	99996
chr17	37084988	37406818	protein_coding	ACACA	-	chr17	37084988	37406818	protein_coding	ACACA	-	62	0	0	5.75609e-40	99996
chr1	28812142	28871267	protein_coding	OPRD1	+	chr17	33013087	34174964	protein_coding	ASIC2	-	62	19.4525	0	2.59466e-19	99996
chr15	86079973	87029052	protein_coding	AGBL1	+	chr15	86079973	87029052	protein_coding	AGBL1	+	62	0	0	5.75609e-40	99996
chr9	125437393	125707234	protein_coding	MAPKAP1	-	chr9	125437393	125707234	protein_coding	MAPKAP1	-	62	0	0	5.75609e-40	99996
chr10	115093365	115948992	protein_coding	ATRNL1	+	chr10	115093365	115948992	protein_coding	ATRNL1	+	61	0	0	7.38681e-39	99996
chr4	112818109	113383740	protein_coding	ANK2	+	chr4	112818109	113383740	protein_coding	ANK2	+	61	0	0	7.38681e-39	99996
chr17	45263121	45317040	protein_coding	MAP3K14	-	chrY	10022489	10034187	unprocessed_pseudogene	RBMY2QP	-	60	0.0945938	0	1.41471e-37	99996
chr16	47461123	47701523	protein_coding	PHKB	+	chr8	70573442	70608387	protein_coding	TRAM1	-	59	10.817	0	2.27487e-24	99996
chr1	91680343	91906335	protein_coding	TGFBR3	-	chr19	36054881	36105106	protein_coding	WDR62	+	59	15.6773	0	5.61896e-20	99996
chr17	32492522	32877177	protein_coding	MYO1D	-	chr17	32492522	32877177	protein_coding	MYO1D	-	58	0	0	1.15355e-35	99996
chr8	93213302	93700433	antisense_RNA	LINC00535	-	chr8	93213302	93700433	antisense_RNA	LINC00535	-	58	0	0	1.15355e-35	99996
chr22	32512552	33058372	protein_coding	SYN3	-	chr22	32512552	33058372	protein_coding	SYN3	-	58	0	0	1.15355e-35	99996
chr12	53506688	53625979	protein_coding	AC023509.3	-	chr12	53507856	53626410	protein_coding	ATF7	-	58	0.0376315	0	1.27552e-35	99996
chr2	75046463	75199700	protein_coding	TACR1	-	chr2	75046463	75199700	protein_coding	TACR1	-	58	0	0	1.15355e-35	99996
chr12	107736555	107759968	antisense_RNA	AC007622.2	+	chr2	132671799	133568463	protein_coding	NCKAP5	-	58	0.888006	0	1.56514e-34	99996
chr10	50991358	52298350	protein_coding	PRKG1	+	chr10	50991358	52298350	protein_coding	PRKG1	+	57	0	0	1.50467e-34	99996
chr7	94907202	95296415	protein_coding	PPP1R9A	+	chr7	94907202	95296415	protein_coding	PPP1R9A	+	57	0	0	1.50467e-34	99996
chr17	48133440	48430275	protein_coding	SKAP1	-	chr17	48133440	48430275	protein_coding	SKAP1	-	57	0	0	1.50467e-34	99996
chr11	65261762	65305589	protein_coding	POLA2	+	chr18	76978827	77133683	protein_coding	MBP	-	57	6.20051	0	2.13737e-27	99996
chr5	135033280	135358219	antisense_RNA	C5orf66	+	chr5	135033280	135358219	antisense_RNA	C5orf66	+	57	0	0	1.50467e-34	99996
chr14	53169054	53687258	processed_transcript	AL365295.1	+	chr14	53169054	53687258	processed_transcript	AL365295.1	+	56	0	0	2.03982e-33	99996
chr1	111770662	111989155	protein_coding	KCND3	-	chr1	111770662	111989155	protein_coding	KCND3	-	56	0	0	2.03982e-33	99996
chr10	65912518	67696169	protein_coding	CTNNA3	-	chr10	65912518	67696169	protein_coding	CTNNA3	-	56	0	0	2.03982e-33	99996
chr14	32329273	32837681	protein_coding	AKAP6	+	chr14	32329273	32837681	protein_coding	AKAP6	+	56	0	0	2.03982e-33	99996
chr2	208359714	208854503	protein_coding	PTH2R	+	chr2	208359714	208854503	protein_coding	PTH2R	+	55	0	0	2.16412e-32	99996
chr13	28820348	29505947	protein_coding	MTUS2	+	chr13	28820348	29505947	protein_coding	MTUS2	+	55	0	0	2.16412e-32	99996
chr22	25742144	26031041	protein_coding	MYO18B	+	chr22	25742144	26031041	protein_coding	MYO18B	+	55	0	0	2.16412e-32	99996
chr8	63687179	64368558	antisense_RNA	AC022639.1	-	chr8	63687179	64368558	antisense_RNA	AC022639.1	-	55	0	0	2.16412e-32	99996
chr19	44846175	44889228	protein_coding	NECTIN2	+	chr2	132671799	133568463	protein_coding	NCKAP5	-	55	1.01874	0	3.42709e-31	99996
chr17	60677453	61392838	protein_coding	BCAS3	+	chr17	60677453	61392838	protein_coding	BCAS3	+	55	0	0	2.16412e-32	99996
chr14	50052857	50053569	processed_pseudogene	AL117692.1	+	chr17	33013087	34174964	protein_coding	ASIC2	-	55	13.0709	0	5.13626e-19	99996
chr14	50052857	50053569	processed_pseudogene	AL117692.1	+	chr3	32105689	32168713	protein_coding	GPD1L	+	55	6.24346	0	1.54172e-25	99996
chr3	125827238	125916384	processed_transcript	AC092902.2	-	chr3	126006355	126101561	protein_coding	SLC41A3	-	54	0.0107204	0	1.41541e-31	99996
chr1	220528183	220664461	protein_coding	MARK1	+	chr1	220528183	220664461	protein_coding	MARK1	+	54	0	0	1.3776e-31	99996
chr19	54200742	54249003	protein_coding	RPS9	+	chr19	54200742	54249003	protein_coding	RPS9	+	54	0	0	1.3776e-31	99996
chr5	140401814	140539856	protein_coding	ANKHD1	+	chr5	140401908	140549569	protein_coding	ANKHD1-EIF4EBP3	+	54	0.0355714	0	1.50699e-31	99996
chr17	45894382	46028334	protein_coding	MAPT	+	chr17	45894382	46028334	protein_coding	MAPT	+	54	0	0	1.3776e-31	99996
chr16	85169525	85676204	protein_coding	GSE1	+	chr16	85169525	85676204	protein_coding	GSE1	+	54	0	0	1.3776e-31	99996
chr2	62673851	63046487	protein_coding	EHBP1	+	chr2	62673851	63046487	protein_coding	EHBP1	+	54	0	0	1.3776e-31	99996
chr10	53802771	55627942	protein_coding	PCDH15	-	chr10	53802771	55627942	protein_coding	PCDH15	-	53	0	0	1.39826e-30	99996
chr2	136765545	137677717	protein_coding	THSD7B	+	chr2	136765545	137677717	protein_coding	THSD7B	+	53	0	0	1.39826e-30	99996
chr21	31873315	32044633	protein_coding	HUNK	+	chr21	31873315	32044633	protein_coding	HUNK	+	53	0	0	1.39826e-30	99996
chr11	65261762	65305589	protein_coding	POLA2	+	chr3	32105689	32168713	protein_coding	GPD1L	+	53	12.0633	0	2.3608e-18	99996
chr7	152134922	152436005	protein_coding	KMT2C	-	chr7	152134922	152436005	protein_coding	KMT2C	-	52	0	0	1.33495e-29	99996
chr8	47260575	47736306	protein_coding	SPIDR	+	chr8	47260575	47736306	protein_coding	SPIDR	+	52	0	0	1.33495e-29	99996
chr14	34981957	35029567	protein_coding	SRP54	+	chr14	35122549	35317474	protein_coding	AL121594.3	+	52	0.049702	0	1.50756e-29	99996
chr9	66856426	66932141	protein_coding	ZNF658	+	chr9	66856426	66932141	protein_coding	ZNF658	+	52	0	0	1.33495e-29	99996
chr9	69121264	69255208	protein_coding	TJP2	+	chr9	70529063	71446904	protein_coding	TRPM3	-	52	0.0138506	0	1.38097e-29	99996
chr6	89642499	89819723	protein_coding	MDN1	-	chr6	89642499	89819723	protein_coding	MDN1	-	52	0	0	1.33495e-29	99996
chr17	33013087	34174964	protein_coding	ASIC2	-	chr20	36996349	37095995	protein_coding	RBL1	-	52	8.98592	0	2.67389e-20	99996
chr22	36563921	36703558	protein_coding	CACNG2	-	chr22	36563921	36703558	protein_coding	CACNG2	-	52	0	0	1.33495e-29	99996
chr7	66628958	66811459	protein_coding	RABGEF1	+	chr7	71779491	72447151	protein_coding	CALN1	-	51	0.0963739	0	1.58826e-28	99996
chr17	75135248	75168281	protein_coding	JPT1	-	chr8	70573442	70608387	protein_coding	TRAM1	-	51	3.36329	0	5.15008e-25	99996
chr17	57255851	57684685	protein_coding	MSI2	+	chr17	57255851	57684685	protein_coding	MSI2	+	51	0	0	1.25962e-28	99996
chr19	36054881	36105106	protein_coding	WDR62	+	chr9	9442060	9442380	misc_RNA	RN7SL5P	+	50	11.7067	0	1.97452e-16	99996
chr12	66347431	66804186	protein_coding	GRIP1	-	chr12	66347431	66804186	protein_coding	GRIP1	-	50	0	0	1.1314e-27	99996
chr14	22946270	22982258	protein_coding	AL132780.3	-	chr14	22946270	22982258	protein_coding	AL132780.3	-	50	0	0	1.1314e-27	99996
chr8	86866442	87615219	protein_coding	CNBD1	+	chr8	86866442	87615219	protein_coding	CNBD1	+	50	0	0	1.1314e-27	99996
chr11	83455012	85627922	protein_coding	DLG2	-	chr8	70573442	70608387	protein_coding	TRAM1	-	50	14.6033	0	2.92272e-14	99996
chr1	91680343	91906335	protein_coding	TGFBR3	-	chr9	9442060	9442380	misc_RNA	RN7SL5P	+	49	21.3353	0	3.12496e-09	99996
chr17	33013087	34174964	protein_coding	ASIC2	-	chr9	8314246	10612723	protein_coding	PTPRD	-	49	12.8818	0	8.09583e-15	99996
chr19	41998321	42069498	protein_coding	GRIK5	-	chr19	41998321	42069498	protein_coding	GRIK5	-	49	0	0	9.84765e-27	99996
chr8	70573442	70608387	protein_coding	TRAM1	-	chr9	9442060	9442380	misc_RNA	RN7SL5P	+	49	33.6237	0.00674027	0.000642447	99996
chr21	34073592	34360033	processed_transcript	AP000317.2	+	chr21	34073592	34360033	processed_transcript	AP000317.2	+	49	0	0	9.84765e-27	99996
chr10	80407829	80437115	protein_coding	FAM213A	+	chr8	144973589	145002895	transcribed_unitary_pseudogene	ZNF252P	-	48	1.51893	0	3.53956e-24	99996
chr3	131026850	131350465	protein_coding	NEK11	+	chr3	131026850	131350465	protein_coding	NEK11	+	48	0	0	8.30216e-26	99996
chr17	33013087	34174964	protein_coding	ASIC2	-	chr17	75135248	75168281	protein_coding	JPT1	-	48	7.72952	0	3.31406e-18	99996
chr12	10824960	11171544	protein_coding	PRH1	-	chr12	10937406	11171573	protein_coding	TAS2R14	-	48	0.118175	0	1.08792e-25	99996
chr3	169083499	169663618	protein_coding	MECOM	-	chr3	169083499	169663618	protein_coding	MECOM	-	48	0	0	8.30216e-26	99996
chr6	149863494	149919507	antisense_RNA	RAET1E-AS1	+	chr6	149884431	149919508	antisense_RNA	RAET1E-AS1	+	48	0.024111	0	8.77347e-26	99996
chr12	10845849	11171598	protein_coding	AC018630.6	-	chr12	10937406	11171573	protein_coding	TAS2R14	-	48	0.120945	0	1.0948e-25	99996
chr14	50052857	50053569	processed_pseudogene	AL117692.1	+	chr2	230034974	230068999	protein_coding	SLC16A14	-	48	4.33566	0	1.93511e-21	99996
chr12	10845849	11171613	protein_coding	PRR4	-	chr12	10937406	11171573	protein_coding	TAS2R14	-	48	0.120385	0	1.09341e-25	99996
chr13	43213518	43786908	protein_coding	ENOX1	-	chr13	43213518	43786908	protein_coding	ENOX1	-	48	0	0	8.30216e-26	99996
chr8	55102389	55542054	protein_coding	XKR4	+	chr8	55102389	55542054	protein_coding	XKR4	+	48	0	0	8.30216e-26	99996
chr2	216694464	216994079	antisense_RNA	AC007563.2	+	chr2	216694464	216994079	antisense_RNA	AC007563.2	+	48	0	0	8.30216e-26	99996
chr14	67819779	68730218	protein_coding	RAD51B	+	chr14	67819779	68730218	protein_coding	RAD51B	+	47	0	0	5.66314e-25	99996
chr2	132671799	133568463	protein_coding	NCKAP5	-	chr9	69709522	69759959	protein_coding	PTAR1	-	47	0.931107	0	5.67005e-24	99996
chr14	34981957	35029567	protein_coding	SRP54	+	chr14	35121846	35277614	protein_coding	KIAA0391	+	47	0.0457118	0	6.27862e-25	99996
chr7	36324221	36390125	protein_coding	KIAA0895	-	chr7	36324221	36390125	protein_coding	KIAA0895	-	47	0	0	5.66314e-25	99996
chr19	12995608	13098796	protein_coding	NFIX	+	chr19	12995608	13098796	protein_coding	NFIX	+	47	0	0	5.66314e-25	99996
chr13	33355206	33676768	lincRNA	AL139383.1	-	chr13	33355206	33676768	lincRNA	AL139383.1	-	47	0	0	5.66314e-25	99996
chr11	83455012	85627922	protein_coding	DLG2	-	chr2	230034974	230068999	protein_coding	SLC16A14	-	47	11.1003	0	7.87498e-15	99996
chr2	203014879	203226378	protein_coding	NBEAL1	+	chr2	203014879	203226378	protein_coding	NBEAL1	+	47	0	0	5.66314e-25	99996
chr1	149176022	149251013	lincRNA	AC245297.3	+	chr1	149176022	149251013	lincRNA	AC245297.3	+	47	0	0	5.66314e-25	99996
chr13	91398607	92873682	protein_coding	GPC5	+	chr13	91398607	92873682	protein_coding	GPC5	+	47	0	0	5.66314e-25	99996
chr14	19024090	19055551	lincRNA	AL589182.1	+	chr2	132671799	133568463	protein_coding	NCKAP5	-	47	0.830193	0	4.53796e-24	99996
chr7	130506238	130668748	protein_coding	COPG2	-	chr7	130506238	130668748	protein_coding	COPG2	-	47	0	0	5.66314e-25	99996
chr11	72836745	73142261	protein_coding	FCHSD2	-	chr11	72836745	73142261	protein_coding	FCHSD2	-	47	0	0	5.66314e-25	99996
chr17	79089345	79516148	protein_coding	RBFOX3	-	chr17	79089345	79516148	protein_coding	RBFOX3	-	46	0	0	4.57525e-24	99996
chr14	22380680	22482959	processed_transcript	AC244502.1	-	chr14	22380680	22482959	processed_transcript	AC244502.1	-	46	0	0	4.57525e-24	99996
chr2	170178145	170655171	protein_coding	MYO3B	+	chr2	170178145	170655171	protein_coding	MYO3B	+	46	0	0	4.57525e-24	99996
chr13	28003274	28100592	protein_coding	FLT3	-	chr14	88180103	88326907	protein_coding	KCNK10	-	46	0.025071	0	4.83657e-24	99996
chr3	183815568	183884889	protein_coding	AC131160.1	-	chr3	183829271	183884933	protein_coding	PARL	-	46	0.0210408	0	4.79369e-24	99996
chr2	10122739	10199288	protein_coding	AC007240.1	+	chr2	10141382	10211725	lincRNA	C2orf48	+	46	0.0205608	0	4.78854e-24	99996
chr14	71320449	71741229	protein_coding	SIPA1L1	+	chr14	71320449	71741229	protein_coding	SIPA1L1	+	46	0	0	4.57525e-24	99996
chr2	130836916	131047263	protein_coding	ARHGEF4	+	chr2	130836916	131047263	protein_coding	ARHGEF4	+	45	0	0	3.69882e-23	99996
chr2	230034974	230068999	protein_coding	SLC16A14	-	chr9	35657751	35658018	lincRNA	RMRP	-	45	4.51367	0	8.45635e-19	99996
chr1	200253419	200400705	lincRNA	LINC00862	-	chr1	200253419	200400705	lincRNA	LINC00862	-	45	0	0	3.69882e-23	99996
chr6	31269491	31357188	protein_coding	HLA-B	-	chr6	31269491	31357188	protein_coding	HLA-B	-	45	0	0	3.69882e-23	99996
chr1	76074719	76634601	protein_coding	ST6GALNAC3	+	chr1	76074719	76634601	protein_coding	ST6GALNAC3	+	45	0	0	3.69882e-23	99996
chr2	230034974	230068999	protein_coding	SLC16A14	-	chr9	35657754	35658017	ribozyme	RMRP	-	45	4.50789	0	8.3626e-19	99996
chrX	70290090	70420832	protein_coding	KIF4A	+	chrX	70290090	70420832	protein_coding	KIF4A	+	45	0	0	3.69882e-23	99996
chr22	42835412	43015145	protein_coding	PACSIN2	-	chr22	42835412	43015145	protein_coding	PACSIN2	-	45	0	0	3.69882e-23	99996
chr1	16985958	17011928	protein_coding	ATP13A2	-	chr17	33013087	34174964	protein_coding	ASIC2	-	45	13.4359	0	7.21009e-12	99996
chr9	125261794	125367207	protein_coding	GAPVD1	+	chr9	125261794	125367207	protein_coding	GAPVD1	+	45	0	0	3.69882e-23	99996
chr13	100089015	100530437	protein_coding	PCCA	+	chr13	100089015	100530437	protein_coding	PCCA	+	45	0	0	3.69882e-23	99996
chr15	62390526	62844631	protein_coding	TLN2	+	chr15	62390526	62844631	protein_coding	TLN2	+	44	0	0	2.88011e-22	99996
chr7	66205199	66420543	protein_coding	TPST1	+	chr7	66205199	66420543	protein_coding	TPST1	+	44	0	0	2.88011e-22	99996
chr19	14950034	15022990	protein_coding	SLC1A6	-	chr19	14950034	15022990	protein_coding	SLC1A6	-	44	0	0	2.88011e-22	99996
chr5	90529344	91164437	protein_coding	ADGRV1	+	chr5	90529344	91164437	protein_coding	ADGRV1	+	44	0	0	2.88011e-22	99996
chr13	28820348	29505947	protein_coding	MTUS2	+	chrX	10445310	10833654	protein_coding	MID1	-	44	0.0446618	0	3.16768e-22	99996
chr1	148808181	149048286	protein_coding	PDE4DIP	+	chr1	148808181	149048286	protein_coding	PDE4DIP	+	44	0	0	2.88011e-22	99996
chr13	26557703	26688948	protein_coding	WASF3	+	chr13	26557703	26688948	protein_coding	WASF3	+	44	0	0	2.88011e-22	99996
chr11	94706431	94876753	protein_coding	AMOTL1	+	chr11	94706431	94876753	protein_coding	AMOTL1	+	44	0	0	2.88011e-22	99996
chr2	27582969	27623215	protein_coding	ZNF512	+	chr2	27583046	27635174	processed_transcript	AC074091.1	+	44	0.0200608	0	3.00598e-22	99996
chr19	9324174	9382617	protein_coding	ZNF559-ZNF177	+	chr19	9363020	9382617	protein_coding	ZNF177	+	43	0.024271	0	1.98302e-21	99996
chr2	114442299	115845752	protein_coding	DPP10	+	chr2	114442299	115845752	protein_coding	DPP10	+	43	0	0	1.8848e-21	99996
chr8	82514568	82677153	lincRNA	AC060765.1	-	chr8	82514568	82677153	lincRNA	AC060765.1	-	43	0	0	1.8848e-21	99996
chr1	235661041	235883640	protein_coding	LYST	-	chr1	235661041	235883640	protein_coding	LYST	-	43	0	0	1.8848e-21	99996
chr12	85955666	86838904	protein_coding	MGAT4C	-	chr12	85955666	86838904	protein_coding	MGAT4C	-	43	0	0	1.8848e-21	99996
chr1	16985958	17011928	protein_coding	ATP13A2	-	chr20	13389392	13638940	protein_coding	TASP1	-	43	0.534071	0	5.72987e-21	99996
chr5	50665899	50846522	protein_coding	PARP8	+	chr5	50665899	50846522	protein_coding	PARP8	+	43	0	0	1.8848e-21	99996
chr20	48624252	48827883	protein_coding	PREX1	-	chr20	48624252	48827883	protein_coding	PREX1	-	43	0	0	1.8848e-21	99996
chr5	54320944	54415125	lincRNA	LINC01033	+	chr5	54320944	54415125	lincRNA	LINC01033	+	43	0	0	1.8848e-21	99996
chr8	81439436	81521818	antisense_RNA	AC018616.1	+	chr8	81439436	81521818	antisense_RNA	AC018616.1	+	43	0	0	1.8848e-21	99996
chr4	163524298	164384050	protein_coding	2022-03-01	-	chr4	163524298	164384050	protein_coding	2022-03-01	-	43	0	0	1.8848e-21	99996
chr7	116953238	117230103	protein_coding	ST7	+	chr7	116953899	117098806	sense_intronic	ST7-OT4	+	42	0.024461	0	1.57157e-20	99996
chr2	213284379	214410501	protein_coding	SPAG16	+	chr2	213284379	214410501	protein_coding	SPAG16	+	42	0	0	1.49486e-20	99996
chr5	124636913	124748807	protein_coding	ZNF608	-	chr5	124636913	124748807	protein_coding	ZNF608	-	42	0	0	1.49486e-20	99996
chr7	157539056	158587788	protein_coding	PTPRN2	-	chr7	157539056	158587788	protein_coding	PTPRN2	-	42	0	0	1.49486e-20	99996
chr8	11676959	11760002	protein_coding	GATA4	+	chr8	11676959	11760002	protein_coding	GATA4	+	42	0	0	1.49486e-20	99996
chr15	39019233	39024918	lincRNA	AC087878.1	+	chr9	9442060	9442380	misc_RNA	RN7SL5P	+	42	5.22101	0	5.10656e-16	99996
chr10	123356450	123517708	lincRNA	AL160290.2	+	chr10	123356450	123517708	lincRNA	AL160290.2	+	42	0	0	1.49486e-20	99996
chr7	120273668	120750331	protein_coding	KCND2	+	chr7	120273668	120750331	protein_coding	KCND2	+	42	0	0	1.49486e-20	99996
chr9	109640788	109946703	protein_coding	PALM2	+	chr9	109780309	110172512	protein_coding	PALM2-AKAP2	+	42	0.0301412	0	1.58997e-20	99996
chr3	99830141	100114513	protein_coding	FILIP1L	-	chr3	99830141	100114513	protein_coding	FILIP1L	-	42	0	0	1.49486e-20	99996
chr1	56154545	56477687	lincRNA	AC119674.1	-	chr1	56173433	56524495	protein_coding	AC119674.2	-	42	0.0211308	0	1.56094e-20	99996
chr1	51577179	51798427	protein_coding	OSBPL9	+	chr1	51577179	51798427	protein_coding	OSBPL9	+	42	0	0	1.49486e-20	99996
chr8	90791550	90959408	protein_coding	NECAB1	+	chr8	90791550	90959408	protein_coding	NECAB1	+	42	0	0	1.49486e-20	99996
chr14	103561896	103714249	protein_coding	KLC1	+	chr14	103561896	103714249	protein_coding	KLC1	+	41	0	0	1.06016e-19	99996
chr11	66070363	66244747	protein_coding	PACS1	+	chr11	66070363	66244747	protein_coding	PACS1	+	41	0	0	1.06016e-19	99996
chr13	23979805	24307074	protein_coding	SPATA13	+	chr13	23979805	24307074	protein_coding	SPATA13	+	41	0	0	1.06016e-19	99996
chr13	23979700	24321031	protein_coding	AL359736.1	+	chr13	23979700	24321031	protein_coding	AL359736.1	+	41	0	0	1.06016e-19	99996
chr14	103562962	103685924	protein_coding	AL139300.1	+	chr14	103562962	103685924	protein_coding	AL139300.1	+	41	0	0	1.06016e-19	99996
chr7	38383704	38631567	protein_coding	AMPH	-	chr7	38383704	38631567	protein_coding	AMPH	-	41	0	0	1.06016e-19	99996
chr12	72087266	72670757	protein_coding	TRHDE	+	chr12	72087266	72670757	protein_coding	TRHDE	+	41	0	0	1.06016e-19	99996
chr12	128267403	128707915	protein_coding	TMEM132C	+	chr12	128267403	128707915	protein_coding	TMEM132C	+	41	0	0	1.06016e-19	99996
chr8	102253012	102412841	protein_coding	UBR5	-	chr8	102253012	102412841	protein_coding	UBR5	-	41	0	0	1.06016e-19	99996
chr2	9206765	9405683	protein_coding	ASAP2	+	chr2	9206765	9405683	protein_coding	ASAP2	+	41	0	0	1.06016e-19	99996
chr12	123762188	123936206	protein_coding	DNAH10	+	chr12	123762188	123936206	protein_coding	DNAH10	+	41	0	0	1.06016e-19	99996
chr3	143265222	143848531	protein_coding	SLC9A9	-	chr3	143265222	143848531	protein_coding	SLC9A9	-	40	0	0	6.83987e-19	99996
chr1	207240122	207309292	lincRNA	AL596218.1	+	chr1	207240122	207309292	lincRNA	AL596218.1	+	40	0	0	6.83987e-19	99996
chr13	77919689	78617328	antisense_RNA	RNF219-AS1	+	chr13	77919689	78617328	antisense_RNA	RNF219-AS1	+	40	0	0	6.83987e-19	99996
chr8	37421341	37554183	lincRNA	LINC01605	-	chr8	37421341	37554183	lincRNA	LINC01605	-	40	0	0	6.83987e-19	99996
chr13	66302834	67230445	protein_coding	PCDH9	-	chr13	66302834	67230445	protein_coding	PCDH9	-	40	0	0	6.83987e-19	99996
chr1	65420652	65641559	protein_coding	LEPR	+	chr1	65420652	65641559	protein_coding	LEPR	+	40	0	0	6.83987e-19	99996
chr5	58969038	60522120	protein_coding	PDE4D	-	chr5	58969038	60522120	protein_coding	PDE4D	-	40	0	0	6.83987e-19	99996
chr6	127968779	128520674	protein_coding	PTPRK	-	chr6	127968779	128520674	protein_coding	PTPRK	-	40	0	0	6.83987e-19	99996
chr2	197804702	198572581	protein_coding	PLCL1	+	chr2	197804702	198572581	protein_coding	PLCL1	+	40	0	0	6.83987e-19	99996
chr20	62143795	62182484	protein_coding	SS18L1	+	chr20	62143795	62182484	protein_coding	SS18L1	+	40	0	0	6.83987e-19	99996
chr8	37784191	37844896	protein_coding	ADGRA2	+	chr8	37784191	37844896	protein_coding	ADGRA2	+	40	0	0	6.83987e-19	99996
chr3	99817834	100181732	protein_coding	CMSS1	+	chr3	99817834	100181732	protein_coding	CMSS1	+	40	0	0	6.83987e-19	99996
chr19	12763003	12872740	protein_coding	HOOK2	-	chr19	12763003	12872740	protein_coding	HOOK2	-	40	0	0	6.83987e-19	99996
chr5	136975298	137598379	protein_coding	SPOCK1	-	chr5	136975298	137598379	protein_coding	SPOCK1	-	39	0	0	4.24169e-18	99996
chr2	174559572	174682916	protein_coding	WIPF1	-	chr7	41960950	42237870	protein_coding	GLI3	-	39	0.0124905	0	4.34455e-18	99996
chr1	117953861	118185223	protein_coding	SPAG17	-	chr1	117953861	118185223	protein_coding	SPAG17	-	39	0	0	4.24169e-18	99996
chr14	50329404	50416461	protein_coding	CDKL1	-	chr2	230034974	230068999	protein_coding	SLC16A14	-	39	10.765	0	4.66491e-10	99996
chr14	50329404	50416461	protein_coding	CDKL1	-	chr14	50418501	50561126	protein_coding	MAP4K5	-	39	0.159616	0	5.7578e-18	99996
chr10	62374192	62672011	protein_coding	ZNF365	+	chr10	62374192	62672011	protein_coding	ZNF365	+	39	0	0	4.24169e-18	99996
chr2	11677595	11827409	protein_coding	LPIN1	+	chr2	11848622	12578348	lincRNA	MIR3681HG	+	39	0.206738	0	6.29982e-18	99996
chr14	22946270	22982258	protein_coding	AL132780.3	-	chr14	22971174	22982642	protein_coding	AJUBA	-	39	0.024401	0	4.44492e-18	99996
chr18	76978827	77133683	protein_coding	MBP	-	chr9	9442060	9442380	misc_RNA	RN7SL5P	+	39	18.8678	8.00032e-05	8.25207e-06	99996
chr10	71319258	71363385	protein_coding	SLC29A3	+	chr10	71319258	71363385	protein_coding	SLC29A3	+	38	0	0	2.81973e-17	99996
chr1	45016399	45306209	protein_coding	ZSWIM5	-	chr1	45016399	45306209	protein_coding	ZSWIM5	-	38	0	0	2.81973e-17	99996
chr12	76351797	76559809	protein_coding	OSBPL8	-	chr12	76351797	76559809	protein_coding	OSBPL8	-	38	0	0	2.81973e-17	99996
chr2	132671799	133568463	protein_coding	NCKAP5	-	chr22	25448105	25520854	transcribed_unprocessed_pseudogene	CRYBB2P1	+	38	1.39342	0	4.02426e-16	99996
chr8	142212080	142403240	protein_coding	TSNARE1	-	chr8	142212080	142403240	protein_coding	TSNARE1	-	38	0	0	2.81973e-17	99996
chr14	20684177	20698971	protein_coding	ANG	+	chr14	20684587	20700576	protein_coding	AL163636.2	+	38	0.0265111	0	2.96302e-17	99996
chr4	14111968	14140052	transcribed_processed_pseudogene	LINC01085	+	chr4	14111968	14140052	transcribed_processed_pseudogene	LINC01085	+	38	0	0	2.81973e-17	99996
chr13	36168794	36297842	protein_coding	CCDC169-SOHLH2	-	chr13	36222008	36297840	protein_coding	CCDC169	-	38	0.0149206	0	2.89947e-17	99996
chr8	10896045	11201366	protein_coding	XKR6	-	chr8	10896045	11201366	protein_coding	XKR6	-	38	0	0	2.81973e-17	99996
chr14	22985908	23010166	protein_coding	C14orf93	-	chr14	22985908	23010166	protein_coding	C14orf93	-	38	0	0	2.81973e-17	99996
chr14	20684100	20701215	protein_coding	RNASE4	+	chr14	20684177	20698971	protein_coding	ANG	+	38	0.0268311	0	2.96476e-17	99996
chr14	20684100	20701215	protein_coding	RNASE4	+	chr14	20684587	20700576	protein_coding	AL163636.2	+	38	0.0270611	0	2.9661e-17	99996
chr14	49927571	50092643	lincRNA	LINC01588	-	chr14	49927571	50092643	lincRNA	LINC01588	-	38	0	0	2.81973e-17	99996
chr19	13206442	13633025	protein_coding	CACNA1A	-	chr19	13206442	13633025	protein_coding	CACNA1A	-	38	0	0	2.81973e-17	99996
chr12	55752463	55817756	protein_coding	SARNP	-	chr12	55757275	55827546	protein_coding	AC023055.1	-	38	0.0150506	0	2.90026e-17	99996
chr17	80544819	80966371	protein_coding	RPTOR	+	chr17	80544819	80966371	protein_coding	RPTOR	+	38	0	0	2.81973e-17	99996
chr7	66628958	66811459	protein_coding	RABGEF1	+	chr7	66682164	66811464	protein_coding	RABGEF1	+	38	0.0434817	0	3.0585e-17	99996
chr8	98401403	98942827	protein_coding	STK3	-	chr8	98401403	98942827	protein_coding	STK3	-	38	0	0	2.81973e-17	99996
chr10	103967201	104029233	protein_coding	SLK	+	chr10	103967201	104029233	protein_coding	SLK	+	38	0	0	2.81973e-17	99996
chr11	65261762	65305589	protein_coding	POLA2	+	chr2	230034974	230068999	protein_coding	SLC16A14	-	38	8.37788	0	5.14321e-11	99996
chr2	105744897	105894274	protein_coding	NCK2	+	chr2	105744897	105894274	protein_coding	NCK2	+	38	0	0	2.81973e-17	99996
chr10	32446140	32882874	protein_coding	CCDC7	+	chr10	32446140	32882874	protein_coding	CCDC7	+	37	0	0	1.46441e-16	99996
chr7	150243916	150323725	protein_coding	ACTR3C	-	chr7	150243916	150323725	protein_coding	ACTR3C	-	37	0	0	1.46441e-16	99996
chr4	92303622	93810157	protein_coding	GRID2	+	chr4	92303622	93810157	protein_coding	GRID2	+	37	0	0	1.46441e-16	99996
chr3	195274736	195443078	protein_coding	ACAP2	-	chr3	195274736	195443078	protein_coding	ACAP2	-	37	0	0	1.46441e-16	99996
chr9	123379654	123930152	protein_coding	DENND1A	-	chr9	123379654	123930152	protein_coding	DENND1A	-	37	0	0	1.46441e-16	99996
chr5	154190730	154420984	protein_coding	GALNT10	+	chr5	154190730	154420984	protein_coding	GALNT10	+	37	0	0	1.46441e-16	99996
chr22	42160013	42343616	protein_coding	TCF20	-	chr22	42160013	42343616	protein_coding	TCF20	-	37	0	0	1.46441e-16	99996
chr8	91954967	92103286	protein_coding	RUNX1T1	-	chr8	91954967	92103286	protein_coding	RUNX1T1	-	37	0	0	1.46441e-16	99996
chr2	140231423	142131701	protein_coding	LRP1B	-	chr2	140231423	142131701	protein_coding	LRP1B	-	37	0	0	1.46441e-16	99996
chr10	88273864	88584530	protein_coding	RNLS	-	chr10	88273864	88584530	protein_coding	RNLS	-	37	0	0	1.46441e-16	99996
chr21	15928296	16627397	lincRNA	MIR99AHG	+	chr21	15928296	16627397	lincRNA	MIR99AHG	+	37	0	0	1.46441e-16	99996
chr4	88725955	89111398	protein_coding	FAM13A	-	chr4	88725955	89111398	protein_coding	FAM13A	-	37	0	0	1.46441e-16	99996
chr17	46590669	46757464	protein_coding	NSF	+	chr17	46590669	46757464	protein_coding	NSF	+	37	0	0	1.46441e-16	99996
chr22	23059415	23145021	protein_coding	RSPH14	-	chr22	23059415	23145021	protein_coding	RSPH14	-	37	0	0	1.46441e-16	99996
chr7	100733626	100797797	protein_coding	ZAN	+	chr7	100733626	100797797	protein_coding	ZAN	+	37	0	0	1.46441e-16	99996
chr12	125186836	125662377	protein_coding	TMEM132B	+	chr12	125186836	125662377	protein_coding	TMEM132B	+	37	0	0	1.46441e-16	99996
chr5	178237618	178590555	protein_coding	COL23A1	-	chr5	178237618	178590555	protein_coding	COL23A1	-	37	0	0	1.46441e-16	99996
chr7	146116002	148420998	protein_coding	CNTNAP2	+	chr7	146116002	148420998	protein_coding	CNTNAP2	+	37	0	0	1.46441e-16	99996
chr12	53985845	54034888	protein_coding	AC012531.3	+	chr12	54017110	54035361	processed_transcript	AC012531.2	+	36	0.0628425	0	9.09936e-16	99996
chr17	39461511	39564907	protein_coding	CDK12	+	chr17	39461511	39564907	protein_coding	CDK12	+	36	0	0	8.13184e-16	99996
chr4	71186757	71572087	protein_coding	SLC4A4	+	chr4	71186757	71572087	protein_coding	SLC4A4	+	36	0	0	8.13184e-16	99996
chr17	8224821	8248044	protein_coding	CTC1	-	chr17	8224821	8248044	protein_coding	CTC1	-	36	0	0	8.13184e-16	99996
chr2	220450679	220704566	lincRNA	AC067956.1	+	chr2	220450679	220704566	lincRNA	AC067956.1	+	36	0	0	8.13184e-16	99996
chr1	161314257	161375340	protein_coding	SDHC	+	chr1	161314257	161375340	protein_coding	SDHC	+	36	0	0	8.13184e-16	99996
chr12	43835967	44389762	protein_coding	TMEM117	+	chr12	43835967	44389762	protein_coding	TMEM117	+	36	0	0	8.13184e-16	99996
chr11	65261762	65305589	protein_coding	POLA2	+	chr8	70573442	70608387	protein_coding	TRAM1	-	36	11.0453	0	2.59761e-08	99996
chr12	50504985	50748667	protein_coding	DIP2B	+	chr12	50504985	50748667	protein_coding	DIP2B	+	36	0	0	8.13184e-16	99996
chr17	33013087	34174964	protein_coding	ASIC2	-	chr20	26186920	26251526	processed_transcript	MIR663AHG	-	36	21.9333	0.00305012	0.00130717	99996
chr4	83796436	84293412	processed_transcript	AC079160.1	-	chr4	83796436	84293412	processed_transcript	AC079160.1	-	36	0	0	8.13184e-16	99996
chr11	63998558	64166106	protein_coding	MACROD1	-	chr11	63998558	64166106	protein_coding	MACROD1	-	36	0	0	8.13184e-16	99996
chr11	49558546	49810419	transcribed_unprocessed_pseudogene	AC136759.1	+	chr11	88504576	89065945	protein_coding	GRM5	-	36	0.0134005	0	8.32906e-16	99996
chr12	53985845	54034888	protein_coding	AC012531.3	+	chr12	53990624	54030823	protein_coding	HOXC6	+	36	0.0653126	0	9.13961e-16	99996
chr19	9324174	9382617	protein_coding	ZNF559-ZNF177	+	chr19	9324174	9382617	protein_coding	ZNF559-ZNF177	+	36	0	0	8.13184e-16	99996
chr12	53990624	54030823	protein_coding	HOXC6	+	chr12	54017110	54035361	processed_transcript	AC012531.2	+	36	0.0621325	0	9.08756e-16	99996
chr12	54016931	54056030	protein_coding	HOXC4	+	chr12	54017110	54035361	processed_transcript	AC012531.2	+	36	0.0589324	0	9.0358e-16	99996
chr12	14803572	14906586	protein_coding	C12orf60	+	chr12	80402178	80680234	protein_coding	PTPRQ	+	36	0.0143706	0	8.34387e-16	99996
chr12	53990624	54030823	protein_coding	HOXC6	+	chr12	54016931	54056030	protein_coding	HOXC4	+	36	0.0618725	0	9.08324e-16	99996
chr4	149351903	149896233	protein_coding	IQCM	-	chr4	149351903	149896233	protein_coding	IQCM	-	36	0	0	8.13184e-16	99996
chr14	31489956	31861224	protein_coding	NUBPL	+	chr14	31489956	31861224	protein_coding	NUBPL	+	36	0	0	8.13184e-16	99996
chr12	53985845	54034888	protein_coding	AC012531.3	+	chr12	54016931	54056030	protein_coding	HOXC4	+	36	0.0637125	0	9.11315e-16	99996
chr10	126424997	126670446	protein_coding	C10orf90	-	chr10	126424997	126670446	protein_coding	C10orf90	-	35	0	0	4.37758e-15	99996
chr7	156668946	156893230	protein_coding	LMBR1	-	chr7	156668946	156893230	protein_coding	LMBR1	-	35	0	0	4.37758e-15	99996
chr1	222815064	222994906	lincRNA	AC093152.1	+	chr1	222815064	222994906	lincRNA	AC093152.1	+	35	0	0	4.37758e-15	99996
chr3	156825481	157046129	protein_coding	LEKR1	+	chr3	156825481	157046129	protein_coding	LEKR1	+	35	0	0	4.37758e-15	99996
chr1	33513999	34165842	protein_coding	CSMD2	-	chr1	33513999	34165842	protein_coding	CSMD2	-	35	0	0	4.37758e-15	99996
chr5	108747822	109196841	protein_coding	FER	+	chr5	108747822	109196841	protein_coding	FER	+	35	0	0	4.37758e-15	99996
chr22	24270898	24442356	protein_coding	SPECC1L-ADORA2A	+	chr22	24270898	24442356	protein_coding	SPECC1L-ADORA2A	+	35	0	0	4.37758e-15	99996
chr22	24270817	24417740	protein_coding	SPECC1L	+	chr22	24270817	24417740	protein_coding	SPECC1L	+	35	0	0	4.37758e-15	99996
chr1	179882042	179925000	protein_coding	TOR1AIP1	+	chr1	179882042	179925000	protein_coding	TOR1AIP1	+	35	0	0	4.37758e-15	99996
chr1	54225432	54413479	protein_coding	SSBP3	-	chr1	54225432	54413479	protein_coding	SSBP3	-	35	0	0	4.37758e-15	99996
chr13	100603927	100675093	protein_coding	TMTC4	-	chr13	100603927	100675093	protein_coding	TMTC4	-	35	0	0	4.37758e-15	99996
chr1	222872271	223005995	protein_coding	DISP1	+	chr1	222872271	223005995	protein_coding	DISP1	+	35	0	0	4.37758e-15	99996
chr1	20806292	21176888	protein_coding	EIF4G3	-	chr1	20806292	21176888	protein_coding	EIF4G3	-	35	0	0	4.37758e-15	99996
chr2	231961245	232344350	protein_coding	DIS3L2	+	chr2	231961245	232344350	protein_coding	DIS3L2	+	35	0	0	4.37758e-15	99996
chr1	210328252	210676296	protein_coding	HHAT	+	chr1	210328252	210676296	protein_coding	HHAT	+	35	0	0	4.37758e-15	99996
chr11	83455012	85627922	protein_coding	DLG2	-	chr11	83455012	85627922	protein_coding	DLG2	-	35	0	0	4.37758e-15	99996
chr2	36843640	36966472	protein_coding	STRN	-	chr2	36843640	36966472	protein_coding	STRN	-	35	0	0	4.37758e-15	99996
chr7	126438598	127253294	protein_coding	GRM8	-	chr7	126438598	127253294	protein_coding	GRM8	-	35	0	0	4.37758e-15	99996
chr13	48303751	48481986	protein_coding	RB1	+	chr13	48303751	48481986	protein_coding	RB1	+	35	0	0	4.37758e-15	99996
chr5	65148736	65481920	protein_coding	ADAMTS6	-	chr5	65148736	65481920	protein_coding	ADAMTS6	-	35	0	0	4.37758e-15	99996
chr17	46029916	46225389	protein_coding	KANSL1	-	chr17	46029916	46225389	protein_coding	KANSL1	-	35	0	0	4.37758e-15	99996
chr18	55222331	55664787	protein_coding	TCF4	-	chr18	55222331	55664787	protein_coding	TCF4	-	35	0	0	4.37758e-15	99996
chr19	54724496	54798285	processed_transcript	AC245128.1	+	chr19	54724496	54798285	processed_transcript	AC245128.1	+	35	0	0	4.37758e-15	99996
chr22	46762617	47175699	protein_coding	TBC1D22A	+	chr22	46762617	47175699	protein_coding	TBC1D22A	+	35	0	0	4.37758e-15	99996
chr2	25377198	25673647	protein_coding	DTNB	-	chr2	25377198	25673647	protein_coding	DTNB	-	35	0	0	4.37758e-15	99996
chr1	202724491	202809470	protein_coding	KDM5B	-	chr1	202724491	202809470	protein_coding	KDM5B	-	34	0	0	1.75224e-14	99996
chr22	17359949	17558149	protein_coding	CECR2	+	chr22	17359949	17558149	protein_coding	CECR2	+	34	0	0	1.75224e-14	99996
chr5	88883328	89466398	antisense_RNA	MEF2C-AS1	+	chr5	88883328	89466398	antisense_RNA	MEF2C-AS1	+	34	0	0	1.75224e-14	99996
chr8	125091679	125367120	protein_coding	NSMCE2	+	chr8	125091679	125367120	protein_coding	NSMCE2	+	34	0	0	1.75224e-14	99996
chr2	156011530	156254950	lincRNA	LINC01876	-	chr2	156011530	156254950	lincRNA	LINC01876	-	34	0	0	1.75224e-14	99996
chr2	177623252	178072755	protein_coding	PDE11A	-	chr2	177628069	178108339	protein_coding	PDE11A	-	34	0.0403816	0	2.04328e-14	99996
chr3	168249522	168830599	transcribed_unitary_pseudogene	EGFEM1P	+	chr3	168249522	168830599	transcribed_unitary_pseudogene	EGFEM1P	+	34	0	0	1.75224e-14	99996
chr7	140690777	140722790	protein_coding	NDUFB2	+	chr7	140690777	140722790	protein_coding	NDUFB2	+	34	0	0	1.75224e-14	99996
chr8	112222928	113437099	protein_coding	CSMD3	-	chr8	112222928	113437099	protein_coding	CSMD3	-	34	0	0	1.75224e-14	99996
chr2	124025287	124915287	protein_coding	CNTNAP5	+	chr2	124025287	124915287	protein_coding	CNTNAP5	+	34	0	0	1.75224e-14	99996
chr19	40466241	40576464	protein_coding	SPTBN4	+	chr19	40466241	40576464	protein_coding	SPTBN4	+	34	0	0	1.75224e-14	99996
chr3	69999550	70518064	lincRNA	SAMMSON	+	chr3	69999550	70518064	lincRNA	SAMMSON	+	34	0	0	1.75224e-14	99996
chr5	131423921	131635236	protein_coding	RAPGEF6	-	chr5	131425891	131796983	protein_coding	AC008695.1	-	34	0.0180307	0	1.96662e-14	99996
chr5	133196455	133612564	protein_coding	FSTL4	-	chr5	133196455	133612564	protein_coding	FSTL4	-	34	0	0	1.75224e-14	99996
chr2	61888724	62147247	protein_coding	COMMD1	+	chr2	61888724	62147247	protein_coding	COMMD1	+	34	0	0	1.75224e-14	99996
chr15	81427448	81755217	lincRNA	AC060809.1	+	chr15	81427448	81755217	lincRNA	AC060809.1	+	34	0	0	1.75224e-14	99996
chr12	10845849	11171613	protein_coding	PRR4	-	chr12	10845849	11171613	protein_coding	PRR4	-	34	0	0	1.75224e-14	99996
chr3	122055366	122121139	protein_coding	CD86	+	chr3	122055366	122121139	protein_coding	CD86	+	34	0	0	1.75224e-14	99996
chr8	61500556	61714640	protein_coding	ASPH	-	chr8	61500556	61714640	protein_coding	ASPH	-	34	0	0	1.75224e-14	99996
chr8	99013266	99877580	protein_coding	VPS13B	+	chr8	99013266	99877580	protein_coding	VPS13B	+	34	0	0	1.75224e-14	99996
chr12	10824960	11171544	protein_coding	PRH1	-	chr12	10824960	11171544	protein_coding	PRH1	-	34	0	0	1.75224e-14	99996
chr11	92352096	92896470	protein_coding	FAT3	+	chr11	92352096	92896470	protein_coding	FAT3	+	34	0	0	1.75224e-14	99996
chr12	80936414	81261205	protein_coding	ACSS3	+	chr12	80936414	81261205	protein_coding	ACSS3	+	34	0	0	1.75224e-14	99996
chr19	52031379	52095738	protein_coding	ZNF432	-	chr19	52064466	52095765	protein_coding	ZNF841	-	34	0.0107804	0	1.78497e-14	99996
chr12	10845849	11171598	protein_coding	AC018630.6	-	chr12	10845849	11171598	protein_coding	AC018630.6	-	34	0	0	1.75224e-14	99996
chr4	144109303	144870953	protein_coding	GYPA	-	chr4	144109303	144870953	protein_coding	GYPA	-	34	0	0	1.75224e-14	99996
chr7	129225023	129430211	protein_coding	AHCYL2	+	chr7	129225023	129430211	protein_coding	AHCYL2	+	34	0	0	1.75224e-14	99996
chr9	133761894	133992604	protein_coding	VAV2	-	chr9	133761894	133992604	protein_coding	VAV2	-	34	0	0	1.75224e-14	99996
chr13	108596152	109208007	protein_coding	MYO16	+	chr13	108596152	109208007	protein_coding	MYO16	+	33	0	0	7.5328e-14	99996
chr11	64035970	64103653	antisense_RNA	AP000721.2	+	chr11	64103188	64119173	protein_coding	FLRT1	+	33	0.0073903	0	7.62697e-14	99996
chr1	81306160	81992436	protein_coding	ADGRL2	+	chr1	81306160	81992436	protein_coding	ADGRL2	+	33	0	0	7.5328e-14	99996
chr7	7640711	7968020	protein_coding	UMAD1	+	chr7	7640711	7968020	protein_coding	UMAD1	+	33	0	0	7.5328e-14	99996
chr11	58933643	59058659	antisense_RNA	AP001636.3	-	chr11	58933643	59058659	antisense_RNA	AP001636.3	-	33	0	0	7.5328e-14	99996
chr1	42463330	42654664	protein_coding	CCDC30	+	chr1	42463330	42654664	protein_coding	CCDC30	+	33	0	0	7.5328e-14	99996
chr16	33907419	33937167	transcribed_unprocessed_pseudogene	ARHGAP23P1	-	chr16	33907419	33937167	transcribed_unprocessed_pseudogene	ARHGAP23P1	-	33	0	0	7.5328e-14	99996
chr13	20728731	20773958	protein_coding	EEF1AKMT1	-	chr13	20728731	20773958	protein_coding	EEF1AKMT1	-	33	0	0	7.5328e-14	99996
chr13	44939249	44989483	protein_coding	NUFIP1	-	chr13	44939249	44989483	protein_coding	NUFIP1	-	33	0	0	7.5328e-14	99996
chr3	120908072	121424761	protein_coding	STXBP5L	+	chr3	120908072	121424761	protein_coding	STXBP5L	+	33	0	0	7.5328e-14	99996
chr1	47760528	47996895	protein_coding	TRABD2B	-	chr1	47760528	47996895	protein_coding	TRABD2B	-	33	0	0	7.5328e-14	99996
chr7	80369575	80679277	protein_coding	CD36	+	chr7	80369575	80679277	protein_coding	CD36	+	33	0	0	7.5328e-14	99996
chr14	50329404	50416461	protein_coding	CDKL1	-	chr2	132671799	133568463	protein_coding	NCKAP5	-	33	16.5019	0.000270011	0.000174263	99996
chr1	58933643	59240555	lincRNA	LINC01358	+	chr1	58933643	59240555	lincRNA	LINC01358	+	33	0	0	7.5328e-14	99996
chr7	7640752	8004053	processed_transcript	AC007161.3	+	chr7	7640752	8004053	processed_transcript	AC007161.3	+	33	0	0	7.5328e-14	99996
chr5	21341833	21589372	transcribed_unprocessed_pseudogene	GUSBP1	+	chr5	34164698	34244796	transcribed_unprocessed_pseudogene	AC138409.2	-	33	0.00940038	0	7.6528e-14	99996
chr2	75154366	75189949	antisense_RNA	AC007681.1	+	chr2	75154366	75189949	antisense_RNA	AC007681.1	+	33	0	0	7.5328e-14	99996
chr6	114055586	114343045	protein_coding	HS3ST5	-	chr6	114055586	114343045	protein_coding	HS3ST5	-	33	0	0	7.5328e-14	99996
chr2	219075317	219160865	protein_coding	NHEJ1	-	chr2	219075329	219170827	protein_coding	AC068946.1	-	32	0.0119905	0	3.1915e-13	99996
chr7	25134697	25180356	protein_coding	C7orf31	-	chr7	25134697	25180356	protein_coding	C7orf31	-	32	0	0	3.1291e-13	99996
chr16	1510427	1612110	protein_coding	IFT140	-	chr16	1510427	1612110	protein_coding	IFT140	-	32	0	0	3.1291e-13	99996
chr4	53377839	54295272	protein_coding	AC058822.1	+	chr4	53377839	54295272	protein_coding	AC058822.1	+	32	0	0	3.1291e-13	99996
chr17	46923133	47049932	protein_coding	AC005670.2	+	chr17	46978481	47054569	transcribed_unprocessed_pseudogene	LRRC37A17P	+	32	0.0189408	0	3.22823e-13	99996
chr6	80106647	80346270	protein_coding	BCKDHB	+	chr6	80106647	80346270	protein_coding	BCKDHB	+	32	0	0	3.1291e-13	99996
chr10	101354033	101557321	protein_coding	BTRC	+	chr10	101354033	101557321	protein_coding	BTRC	+	32	0	0	3.1291e-13	99996
chr15	89087459	89202360	protein_coding	ABHD2	+	chr15	89087459	89202360	protein_coding	ABHD2	+	32	0	0	3.1291e-13	99996
chr2	32357028	32618899	protein_coding	BIRC6	+	chr2	32357028	32618899	protein_coding	BIRC6	+	32	0	0	3.1291e-13	99996
chr13	46211943	46277366	protein_coding	LRRC63	+	chr13	46211943	46277366	protein_coding	LRRC63	+	32	0	0	3.1291e-13	99996
chr2	11482341	11642788	protein_coding	GREB1	+	chr2	11482341	11642788	protein_coding	GREB1	+	32	0	0	3.1291e-13	99996
chr20	1317571	1393096	protein_coding	AL136531.2	-	chr20	1368978	1393172	protein_coding	FKBP1A	-	32	0.00957038	0	3.17879e-13	99996
chr14	35121846	35277614	protein_coding	KIAA0391	+	chr14	35122549	35317474	protein_coding	AL121594.3	+	32	0.0450618	0	3.37009e-13	99996
chr11	64606174	64723188	protein_coding	NRXN2	-	chr11	64606174	64723188	protein_coding	NRXN2	-	32	0	0	3.1291e-13	99996
chr14	105209286	105315589	protein_coding	BRF1	-	chr14	105209286	105315589	protein_coding	BRF1	-	32	0	0	3.1291e-13	99996
chr5	110289233	110738956	protein_coding	TMEM232	-	chr5	110289233	110738956	protein_coding	TMEM232	-	32	0	0	3.1291e-13	99996
chr3	155375580	155745067	protein_coding	PLCH1	-	chr3	155375580	155745067	protein_coding	PLCH1	-	32	0	0	3.1291e-13	99996
chr1	203795654	203854999	protein_coding	ZC3H11A	+	chr1	203795714	203854999	protein_coding	ZBED6	+	32	0.098824	0	3.68163e-13	99996
chr14	64746283	64879883	protein_coding	SPTB	-	chr14	64746283	64879883	protein_coding	SPTB	-	32	0	0	3.1291e-13	99996
chr10	121989174	122254545	protein_coding	TACC2	+	chr10	121989174	122254545	protein_coding	TACC2	+	32	0	0	3.1291e-13	99996
chr1	235131634	235328219	protein_coding	ARID4B	-	chr14	50052857	50053569	processed_pseudogene	AL117692.1	+	32	1.37705	0	4.09706e-12	99996
chr2	23385217	23708611	protein_coding	KLHL29	+	chr2	23385217	23708611	protein_coding	KLHL29	+	32	0	0	3.1291e-13	99996
chr7	144451941	144836395	protein_coding	TPK1	-	chr7	144451941	144836395	protein_coding	TPK1	-	32	0	0	3.1291e-13	99996
chr8	49909789	50794118	protein_coding	SNTG1	+	chr8	49909789	50794118	protein_coding	SNTG1	+	32	0	0	3.1291e-13	99996
chr6	169457212	169702048	protein_coding	WDR27	-	chr6	169457212	169702048	protein_coding	WDR27	-	32	0	0	3.1291e-13	99996
chr22	44210442	44229512	antisense_RNA	AL031595.2	-	chr9	9442060	9442380	misc_RNA	RN7SL5P	+	32	1.33046	0	3.81022e-12	99996
chr18	56651343	57036606	protein_coding	WDR7	+	chr18	56651343	57036606	protein_coding	WDR7	+	32	0	0	3.1291e-13	99996
chr6	143060496	143340304	protein_coding	AIG1	+	chr6	143060496	143340304	protein_coding	AIG1	+	32	0	0	3.1291e-13	99996
chr7	127652180	128092609	protein_coding	SND1	+	chr7	127652180	128092609	protein_coding	SND1	+	32	0	0	3.1291e-13	99996
chr7	101815904	102283957	protein_coding	CUX1	+	chr7	102285091	102321711	protein_coding	SH2B2	+	32	0.0355114	0	3.3176e-13	99996
chr14	105300563	105398147	protein_coding	PACS2	+	chr14	105300563	105398147	protein_coding	PACS2	+	32	0	0	3.1291e-13	99996
chr8	126847055	127021014	lincRNA	PCAT1	+	chr8	126847055	127021014	lincRNA	PCAT1	+	32	0	0	3.1291e-13	99996
chr1	151070578	151125542	protein_coding	GABPB2	+	chr1	151070578	151125542	protein_coding	GABPB2	+	32	0	0	3.1291e-13	99996
chr8	104590733	105804532	protein_coding	ZFPM2	+	chr8	104590733	105804532	protein_coding	ZFPM2	+	32	0	0	3.1291e-13	99996
chr15	91408708	91605211	lincRNA	CRAT37	+	chr15	91408708	91605211	lincRNA	CRAT37	+	32	0	0	3.1291e-13	99996
chr11	83455012	85627922	protein_coding	DLG2	-	chr19	36054881	36105106	protein_coding	WDR62	+	31	5.09793	0	4.95573e-09	99996
chr2	108894471	108989372	protein_coding	EDAR	-	chr2	108894471	108989372	protein_coding	EDAR	-	31	0	0	1.09633e-12	99996
chr7	95035731	95214332	protein_coding	AC002429.2	-	chr7	95035731	95214332	protein_coding	AC002429.2	-	31	0	0	1.09633e-12	99996
chr19	49976467	50025946	protein_coding	VRK3	-	chr19	49976467	50025946	protein_coding	VRK3	-	31	0	0	1.09633e-12	99996
chr12	56521929	56596196	protein_coding	RBMS2	+	chr12	56521929	56596196	protein_coding	RBMS2	+	31	0	0	1.09633e-12	99996
chr7	137381037	137847092	protein_coding	DGKI	-	chr7	137381037	137847092	protein_coding	DGKI	-	31	0	0	1.09633e-12	99996
chr13	99200774	99386434	protein_coding	UBAC2	+	chr13	99200774	99386434	protein_coding	UBAC2	+	31	0	0	1.09633e-12	99996
chr17	80260866	80398786	protein_coding	RNF213	+	chr17	80260866	80398786	protein_coding	RNF213	+	31	0	0	1.09633e-12	99996
chr1	161100556	161118111	protein_coding	PFDN2	-	chr1	161100556	161118111	protein_coding	PFDN2	-	31	0	0	1.09633e-12	99996
chr13	99606669	99897134	protein_coding	CLYBL	+	chr13	99606669	99897134	protein_coding	CLYBL	+	31	0	0	1.09633e-12	99996
chr8	66460003	66518524	protein_coding	C8orf46	+	chr8	66460003	66518524	protein_coding	C8orf46	+	31	0	0	1.09633e-12	99996
chr5	180100791	180209153	protein_coding	RASGEF1C	-	chr5	180100791	180209153	protein_coding	RASGEF1C	-	31	0	0	1.09633e-12	99996
chr7	151175698	151187832	protein_coding	ASB10	-	chr7	151207837	151227230	protein_coding	ABCF2	-	31	0.00267011	0	1.10108e-12	99996
chr15	50908672	51005900	protein_coding	AP4E1	+	chr15	51037488	51293912	lincRNA	MIR4713HG	+	31	0.0102504	0	1.11469e-12	99996
chr16	73318240	73891752	lincRNA	AC087565.3	-	chr16	73318240	73891752	lincRNA	AC087565.3	-	31	0	0	1.09633e-12	99996
chr14	22702611	22766562	processed_transcript	AL160314.2	-	chr14	22702611	22766562	processed_transcript	AL160314.2	-	31	0	0	1.09633e-12	99996
chr1	92508696	92792404	protein_coding	EVI5	-	chr1	92508696	92792404	protein_coding	EVI5	-	31	0	0	1.09633e-12	99996
chr1	119911553	120069626	protein_coding	NOTCH2	-	chr1	119911553	120069626	protein_coding	NOTCH2	-	31	0	0	1.09633e-12	99996
chr22	25564849	25729294	protein_coding	GRK3	+	chr22	25742144	26031041	protein_coding	MYO18B	+	31	0.0397316	0	1.16924e-12	99996
chr22	25564849	25729294	protein_coding	GRK3	+	chr22	25564849	25729294	protein_coding	GRK3	+	31	0	0	1.09633e-12	99996
chr2	158171081	158456753	protein_coding	CCDC148	-	chr2	158171081	158456753	protein_coding	CCDC148	-	31	0	0	1.09633e-12	99996
chr11	58023881	58181616	protein_coding	OR9Q1	+	chr11	58023881	58181616	protein_coding	OR9Q1	+	31	0	0	1.09633e-12	99996
chr15	83179182	83439445	antisense_RNA	AC103876.1	+	chr15	83179182	83439445	antisense_RNA	AC103876.1	+	31	0	0	1.09633e-12	99996
chr11	81879851	82718082	lincRNA	MIR4300HG	-	chr11	81879851	82718082	lincRNA	MIR4300HG	-	30	0	0	4.95932e-12	99996
chr2	235494089	236131800	protein_coding	AGAP1	+	chr2	235494089	236131800	protein_coding	AGAP1	+	30	0	0	4.95932e-12	99996
chr2	20684014	20823130	protein_coding	LDAH	-	chr2	20684014	20823130	protein_coding	LDAH	-	30	0	0	4.95932e-12	99996
chr7	64666083	64711582	protein_coding	ZNF107	+	chr7	65141032	65234216	transcribed_unprocessed_pseudogene	INTS4P1	+	30	0.00695028	0	5.01396e-12	99996
chr17	46984045	47100323	processed_transcript	AC068152.1	-	chr17	46984045	47100323	processed_transcript	AC068152.1	-	30	0	0	4.95932e-12	99996
chr13	75620434	75859870	protein_coding	LMO7	+	chr13	75620434	75859870	protein_coding	LMO7	+	30	0	0	4.95932e-12	99996
chr13	27819376	27917298	lincRNA	PLUT	-	chr13	27819376	27917298	lincRNA	PLUT	-	30	0	0	4.95932e-12	99996
chr4	142023160	142847432	protein_coding	INPP4B	-	chr4	142023160	142847432	protein_coding	INPP4B	-	30	0	0	4.95932e-12	99996
chr2	239048168	239401654	protein_coding	HDAC4	-	chr2	239048168	239401654	protein_coding	HDAC4	-	30	0	0	4.95932e-12	99996
chr12	11391540	11501041	protein_coding	PRB2	-	chr12	11399381	11486678	sense_intronic	AC078950.1	-	30	0.0111904	0	5.04756e-12	99996
chr19	49368705	49388081	antisense_RNA	AC010643.1	-	chr19	49368705	49388081	antisense_RNA	AC010643.1	-	30	0	0	4.95932e-12	99996
chr1	200333193	200478293	lincRNA	AC104461.1	+	chr1	200333193	200478293	lincRNA	AC104461.1	+	30	0	0	4.95932e-12	99996
chr16	74447427	74607144	protein_coding	GLG1	-	chr19	36054881	36105106	protein_coding	WDR62	+	30	0.483339	0	1.05647e-11	99996
chr14	63852983	64226433	protein_coding	SYNE2	+	chr14	63852983	64226433	protein_coding	SYNE2	+	30	0	0	4.95932e-12	99996
chr4	182143987	182803024	protein_coding	TENM3	+	chr4	182143987	182803024	protein_coding	TENM3	+	30	0	0	4.95932e-12	99996
chr7	50444128	50542535	protein_coding	FIGNL1	-	chr7	50458436	50565457	protein_coding	DDC	-	30	0.00947038	0	5.0339e-12	99996
chr8	130052104	130443660	protein_coding	ASAP1	-	chr8	130052104	130443660	protein_coding	ASAP1	-	30	0	0	4.95932e-12	99996
chr8	122781394	122974512	protein_coding	ZHX2	+	chr8	122781394	122974512	protein_coding	ZHX2	+	30	0	0	4.95932e-12	99996
chr1	246945547	247008093	protein_coding	ZNF695	-	chr1	246945547	247078811	protein_coding	ZNF670-ZNF695	-	30	0.0102004	0	5.03967e-12	99996
chr5	176905005	177022633	protein_coding	UIMC1	-	chr5	176905005	177022633	protein_coding	UIMC1	-	30	0	0	4.95932e-12	99996
chr19	52880663	52962768	protein_coding	AC010487.3	-	chr19	52928475	52962823	protein_coding	ZNF816-ZNF321P	-	30	0.0297612	0	5.19745e-12	99996
chr15	93718542	94070820	lincRNA	LINC01579	-	chr15	93718542	94070820	lincRNA	LINC01579	-	30	0	0	4.95932e-12	99996
chr8	103156990	103298772	antisense_RNA	BAALC-AS1	-	chr8	103156990	103298772	antisense_RNA	BAALC-AS1	-	30	0	0	4.95932e-12	99996
chr13	19290593	19344825	unprocessed_pseudogene	ANKRD26P3	-	chr13	19290593	19344825	unprocessed_pseudogene	ANKRD26P3	-	30	0	0	4.95932e-12	99996
chr15	40978880	41116354	protein_coding	INO80	-	chr15	40978880	41116354	protein_coding	INO80	-	30	0	0	4.95932e-12	99996
chr2	132147591	132257969	protein_coding	ANKRD30BL	-	chr2	132147591	132257969	protein_coding	ANKRD30BL	-	30	0	0	4.95932e-12	99996
chr1	206928518	206946466	protein_coding	PIGR	-	chr1	206928518	206946466	protein_coding	PIGR	-	30	0	0	4.95932e-12	99996
chr17	47253846	47311816	protein_coding	ITGB3	+	chr17	47253897	47344292	protein_coding	AC068234.1	+	30	0.0120605	0	5.0545e-12	99996
chr9	98120975	98192640	protein_coding	CORO2A	-	chr9	98120975	98192640	protein_coding	CORO2A	-	30	0	0	4.95932e-12	99996
chr1	160995211	161021348	protein_coding	F11R	-	chr1	160997957	161038962	protein_coding	AL591806.3	-	30	0.0106104	0	5.04294e-12	99996
chr10	102918293	103090221	protein_coding	CNNM2	+	chr10	102918293	103090221	protein_coding	CNNM2	+	30	0	0	4.95932e-12	99996
chr8	43018424	43077334	protein_coding	AC110275.1	+	chr8	43034194	43085788	protein_coding	FNTA	+	30	0.0099004	0	5.03736e-12	99996
chr4	171812254	173041559	protein_coding	GALNTL6	+	chr4	171812254	173041559	protein_coding	GALNTL6	+	30	0	0	4.95932e-12	99996
chr4	139716753	140154184	protein_coding	MAML3	-	chr4	139716753	140154184	protein_coding	MAML3	-	30	0	0	4.95932e-12	99996
chr15	77100656	77420144	protein_coding	PEAK1	-	chr15	77100656	77420144	protein_coding	PEAK1	-	30	0	0	4.95932e-12	99996
chr3	158105855	158545730	protein_coding	RSRC1	+	chr3	158105855	158545730	protein_coding	RSRC1	+	30	0	0	4.95932e-12	99996
chr16	3046681	3060726	protein_coding	MMP25	+	chr16	3046681	3060726	protein_coding	MMP25	+	29	0	0	2.05801e-11	99996
chr13	112894378	113099739	protein_coding	MCF2L	+	chr13	112894378	113099739	protein_coding	MCF2L	+	29	0	0	2.05801e-11	99996
chr1	28887091	29120046	protein_coding	EPB41	+	chr1	28887091	29120046	protein_coding	EPB41	+	29	0	0	2.05801e-11	99996
chr3	139389815	139583319	antisense_RNA	AC097103.2	+	chr3	139389815	139583319	antisense_RNA	AC097103.2	+	29	0	0	2.05801e-11	99996
chr1	243256034	243500092	protein_coding	SDCCAG8	+	chr4	119407967	119454638	transcribed_unprocessed_pseudogene	GTF2IP12	-	29	0.00475019	0	2.07305e-11	99996
chr7	105876796	106033773	protein_coding	CDHR3	+	chr7	105876796	106033773	protein_coding	CDHR3	+	29	0	0	2.05801e-11	99996
chr1	109113679	109206781	protein_coding	KIAA1324	+	chr1	109113679	109206781	protein_coding	KIAA1324	+	29	0	0	2.05801e-11	99996
chr10	34109560	34815325	protein_coding	PARD3	-	chr10	34109560	34815325	protein_coding	PARD3	-	29	0	0	2.05801e-11	99996
chr1	228208130	228378874	protein_coding	OBSCN	+	chr1	228208130	228378874	protein_coding	OBSCN	+	29	0	0	2.05801e-11	99996
chr21	32080316	32197813	lincRNA	LINC00159	-	chr21	32080316	32197813	lincRNA	LINC00159	-	29	0	0	2.05801e-11	99996
chr5	140562443	140592123	processed_transcript	AC116353.4	-	chr5	140569962	140594570	transcribed_unitary_pseudogene	AC116353.5	-	29	0.0073803	0	2.08147e-11	99996
chr9	131860107	132079908	protein_coding	MED27	-	chr9	131860107	132079908	protein_coding	MED27	-	29	0	0	2.05801e-11	99996
chr2	220105656	220450778	lincRNA	AC019211.1	+	chr2	220105656	220450778	lincRNA	AC019211.1	+	29	0	0	2.05801e-11	99996
chr6	161347420	162727771	protein_coding	PRKN	-	chr6	161347420	162727771	protein_coding	PRKN	-	29	0	0	2.05801e-11	99996
chr12	53506688	53625979	protein_coding	AC023509.3	-	chr12	53506688	53625979	protein_coding	AC023509.3	-	29	0	0	2.05801e-11	99996
chr1	240775515	241357230	protein_coding	RGS7	-	chr1	240775515	241357230	protein_coding	RGS7	-	29	0	0	2.05801e-11	99996
chr5	155870344	156767788	protein_coding	SGCD	+	chr5	155870344	156767788	protein_coding	SGCD	+	29	0	0	2.05801e-11	99996
chr19	18097793	18151692	protein_coding	MAST3	+	chr19	18097793	18151692	protein_coding	MAST3	+	29	0	0	2.05801e-11	99996
chr6	158650014	158764876	protein_coding	SYTL3	+	chr6	158650014	158764876	protein_coding	SYTL3	+	29	0	0	2.05801e-11	99996
chr5	79612120	79686648	protein_coding	PAPD4	+	chr5	79612120	79686648	protein_coding	PAPD4	+	29	0	0	2.05801e-11	99996
chr15	20379495	20506180	transcribed_unprocessed_pseudogene	HERC2P3	-	chr15	20379495	20506180	transcribed_unprocessed_pseudogene	HERC2P3	-	29	0	0	2.05801e-11	99996
chr7	104328656	104907232	protein_coding	LHFPL3	+	chr7	104328656	104907232	protein_coding	LHFPL3	+	29	0	0	2.05801e-11	99996
chr17	76142453	76240373	protein_coding	RNF157	-	chr17	76142453	76240373	protein_coding	RNF157	-	29	0	0	2.05801e-11	99996
chr7	153887097	154894285	protein_coding	DPP6	+	chr7	153887097	154894285	protein_coding	DPP6	+	29	0	0	2.05801e-11	99996
chr12	53507856	53626410	protein_coding	ATF7	-	chr12	53507856	53626410	protein_coding	ATF7	-	29	0	0	2.05801e-11	99996
chrX	47983356	48071658	protein_coding	ZNF630	-	chrX	47983356	48071658	protein_coding	ZNF630	-	29	0	0	2.05801e-11	99996
chrX	50591647	50814302	protein_coding	SHROOM4	-	chrX	50591647	50814302	protein_coding	SHROOM4	-	29	0	0	2.05801e-11	99996
chr17	7717354	7833744	protein_coding	DNAH2	+	chr17	7717354	7833744	protein_coding	DNAH2	+	29	0	0	2.05801e-11	99996
chr12	14914035	14939082	protein_coding	ERP27	-	chr12	14914035	14939082	protein_coding	ERP27	-	29	0	0	2.05801e-11	99996
chr7	142240740	142247067	transcribed_unprocessed_pseudogene	MOXD2P	-	chr7	142240740	142247067	transcribed_unprocessed_pseudogene	MOXD2P	-	29	0	0	2.05801e-11	99996
chr3	32105689	32168713	protein_coding	GPD1L	+	chr3	32391671	32483067	protein_coding	CMTM7	+	28	0.719339	0	2.67385e-10	99996
chr7	128297685	128343908	protein_coding	RBM28	-	chr7	128297685	128343908	protein_coding	RBM28	-	28	0	0	7.05965e-11	99996
chr8	47773108	47960183	protein_coding	PRKDC	-	chr8	47773108	47960183	protein_coding	PRKDC	-	28	0	0	7.05965e-11	99996
chr16	5239802	7713338	protein_coding	RBFOX1	+	chr16	5239802	7713338	protein_coding	RBFOX1	+	28	0	0	7.05965e-11	99996
chr2	208359714	208854503	protein_coding	PTH2R	+	chr2	208469850	208540413	sense_intronic	AC019185.2	+	28	0.0291612	0	7.37582e-11	99996
chr1	28812142	28871267	protein_coding	OPRD1	+	chr3	32105689	32168713	protein_coding	GPD1L	+	28	9.28294	0	1.7665e-05	99996
chr13	23418971	23428869	lincRNA	SACS-AS1	+	chr13	23418971	23428869	lincRNA	SACS-AS1	+	28	0	0	7.05965e-11	99996
chr3	170418865	170860380	protein_coding	CLDN11	+	chr3	170418865	170860380	protein_coding	CLDN11	+	28	0	0	7.05965e-11	99996
chr19	12833951	12874951	protein_coding	MAST1	+	chr19	12833951	12874951	protein_coding	MAST1	+	28	0	0	7.05965e-11	99996
chr3	124080023	124726325	protein_coding	KALRN	+	chr3	124080023	124726325	protein_coding	KALRN	+	28	0	0	7.05965e-11	99996
chr10	30820207	31031937	protein_coding	ZNF438	-	chr10	30820207	31031937	protein_coding	ZNF438	-	28	0	0	7.05965e-11	99996
chr1	161766294	161964070	protein_coding	ATF6	+	chr1	161766294	161964070	protein_coding	ATF6	+	28	0	0	7.05965e-11	99996
chr7	75416787	75486271	protein_coding	POM121C	-	chr7	75416787	75486271	protein_coding	POM121C	-	28	0	0	7.05965e-11	99996
chr13	45120515	45284909	protein_coding	GTF2F2	+	chr13	45120515	45284909	protein_coding	GTF2F2	+	28	0	0	7.05965e-11	99996
chr15	89830599	89894638	protein_coding	AP3S2	-	chr15	89834308	89912882	protein_coding	C15orf38-AP3S2	-	28	0.0103004	0	7.16971e-11	99996
chr7	143761790	143836933	transcribed_unprocessed_pseudogene	AC099548.2	-	chr7	143761790	143836933	transcribed_unprocessed_pseudogene	AC099548.2	-	28	0	0	7.05965e-11	99996
chr17	16689537	16777881	protein_coding	CCDC144A	+	chr17	16690261	16804453	protein_coding	AC098850.4	+	28	0.00875035	0	7.15303e-11	99996
chr7	71779491	72447151	protein_coding	CALN1	-	chr7	71779491	72447151	protein_coding	CALN1	-	28	0	0	7.05965e-11	99996
chr1	110347116	110443817	processed_transcript	LAMTOR5-AS1	+	chr1	110347116	110443817	processed_transcript	LAMTOR5-AS1	+	28	0	0	7.05965e-11	99996
chr7	99558406	99576453	protein_coding	ZNF655	+	chr7	99558695	99607810	protein_coding	AC005020.2	+	28	0.0099304	0	7.1658e-11	99996
chr1	161184308	161199056	protein_coding	ADAMTS4	-	chr1	161184308	161199056	protein_coding	ADAMTS4	-	28	0	0	7.05965e-11	99996
chr5	177403204	177442901	protein_coding	GRK6	+	chr5	177403204	177442901	protein_coding	GRK6	+	28	0	0	7.05965e-11	99996
chr2	105357712	105438513	protein_coding	FHL2	-	chr2	105357712	105438513	protein_coding	FHL2	-	28	0	0	7.05965e-11	99996
chr19	11925075	11979290	protein_coding	AC008770.3	+	chr19	11939959	11953381	sense_overlapping	AC008770.4	+	28	0.0142506	0	7.21263e-11	99996
chr2	153871913	154453849	protein_coding	GALNT13	+	chr2	153871913	154453849	protein_coding	GALNT13	+	28	0	0	7.05965e-11	99996
chr20	26186920	26251526	processed_transcript	MIR663AHG	-	chr9	9442060	9442380	misc_RNA	RN7SL5P	+	28	4.52427	0	6.98326e-08	99996
chr2	32946972	33399509	protein_coding	LTBP1	+	chr2	32946972	33399509	protein_coding	LTBP1	+	28	0	0	7.05965e-11	99996
chr4	185051896	185107248	lincRNA	LINC02436	+	chr4	185204237	185370185	protein_coding	SNX25	+	28	0.0103504	0	7.17023e-11	99996
chr5	170763350	170814047	protein_coding	GABRP	+	chr5	170763350	170814047	protein_coding	GABRP	+	28	0	0	7.05965e-11	99996
chr17	33935437	34156000	processed_transcript	AC004147.4	-	chr17	33935437	34156000	processed_transcript	AC004147.4	-	28	0	0	7.05965e-11	99996
chr19	15346068	15348417	lincRNA	AC005776.2	-	chr19	15346068	15348417	lincRNA	AC005776.2	-	28	0	0	7.05965e-11	99996
chr1	182899865	182953525	protein_coding	SHCBP1L	-	chr1	182899865	182953525	protein_coding	SHCBP1L	-	28	0	0	7.05965e-11	99996
chr12	8138140	8175320	protein_coding	AC092111.3	+	chr12	8157034	8188537	protein_coding	ZNF705A	+	28	0.0100004	0	7.16658e-11	99996
chr1	35433490	35557950	protein_coding	KIAA0319L	-	chr1	35433490	35557950	protein_coding	KIAA0319L	-	28	0	0	7.05965e-11	99996
chr1	75202131	75611116	protein_coding	SLC44A5	-	chr1	75202131	75611116	protein_coding	SLC44A5	-	28	0	0	7.05965e-11	99996
chr6	71221457	71328228	processed_transcript	AL589935.1	-	chr6	71295173	71417436	lincRNA	AL136164.2	-	28	0.0158506	0	7.22997e-11	99996
chr15	71096952	71783383	protein_coding	THSD4	+	chr15	71096952	71783383	protein_coding	THSD4	+	28	0	0	7.05965e-11	99996
chr19	51611927	51645545	protein_coding	SIGLEC5	-	chr19	51612091	51646889	protein_coding	AC018755.2	-	28	0.0099304	0	7.1658e-11	99996
chr16	9753404	10182754	protein_coding	GRIN2A	-	chr16	9753404	10182754	protein_coding	GRIN2A	-	28	0	0	7.05965e-11	99996
chr11	108308519	108467531	protein_coding	C11orf65	-	chr11	108308519	108467531	protein_coding	C11orf65	-	28	0	0	7.05965e-11	99996
chr19	42325609	42378769	protein_coding	MEGF8	+	chr19	42325609	42378769	protein_coding	MEGF8	+	28	0	0	7.05965e-11	99996
chr5	37811589	37953827	antisense_RNA	GDNF-AS1	+	chr5	37811589	37953827	antisense_RNA	GDNF-AS1	+	28	0	0	7.05965e-11	99996
chr2	73385758	73610793	protein_coding	ALMS1	+	chr2	73385758	73610793	protein_coding	ALMS1	+	28	0	0	7.05965e-11	99996
chr5	149163955	149276776	antisense_RNA	AC012613.1	-	chr5	149216523	149276805	antisense_RNA	AC012613.2	-	28	1.15015	0	5.24053e-10	99996
chr11	65014182	65040570	protein_coding	ARL2-SNX15	+	chr11	65027408	65040572	protein_coding	SNX15	+	28	0.00707028	0	7.13509e-11	99996
chr3	32238679	32370325	protein_coding	CMTM8	+	chr3	38346760	38421348	protein_coding	XYLB	+	28	0.165027	0	9.97498e-11	99996
chr22	35738736	36028425	protein_coding	RBFOX2	-	chr22	35738736	36028425	protein_coding	RBFOX2	-	28	0	0	7.05965e-11	99996
chr12	71938846	72186618	protein_coding	TPH2	+	chr12	72087266	72670757	protein_coding	TRHDE	+	28	0.0277111	0	7.36001e-11	99996
chr10	74825582	75032622	protein_coding	KAT6B	+	chr10	74825582	75032622	protein_coding	KAT6B	+	28	0	0	7.05965e-11	99996
chr2	74211604	74363377	protein_coding	AC006030.1	-	chr2	74361154	74392087	protein_coding	DCTN1	-	28	0.0116105	0	7.18408e-11	99996
chr11	58905398	59043527	protein_coding	GLYATL1	+	chr11	58978787	58994120	unprocessed_pseudogene	GLYATL1P1	+	28	0.0113705	0	7.18146e-11	99996
chr20	44111695	44187578	protein_coding	JPH2	-	chr20	44111695	44187578	protein_coding	JPH2	-	28	0	0	7.05965e-11	99996
chr10	38094368	38360098	protein_coding	AL117339.5	+	chr10	38094368	38360098	protein_coding	AL117339.5	+	28	0	0	7.05965e-11	99996
chr1	174159410	174995308	protein_coding	RABGAP1L	+	chr1	174159410	174995308	protein_coding	RABGAP1L	+	28	0	0	7.05965e-11	99996
chr8	91059909	91070189	antisense_RNA	OTUD6B-AS1	-	chr8	91059909	91070189	antisense_RNA	OTUD6B-AS1	-	28	0	0	7.05965e-11	99996
chr3	52833121	52897562	protein_coding	TMEM110-MUSTN1	-	chr3	52836219	52897596	protein_coding	TMEM110	-	28	0.00785031	0	7.14341e-11	99996
chr8	57994509	58204279	protein_coding	FAM110B	+	chr8	57994509	58204279	protein_coding	FAM110B	+	28	0	0	7.05965e-11	99996
chr17	36948875	37056871	protein_coding	AATF	+	chr17	36948875	37056871	protein_coding	AATF	+	28	0	0	7.05965e-11	99996
chr10	38094368	38360098	protein_coding	AL117339.5	+	chr10	38164648	38212417	transcribed_unprocessed_pseudogene	AL117339.1	+	28	0.0179207	0	7.25237e-11	99996
chr17	33013087	34174964	protein_coding	ASIC2	-	chr5	122843439	123029354	protein_coding	SNX24	+	28	4.3048	0	5.33527e-08	99996
chr12	98726457	99984654	protein_coding	ANKS1B	-	chr12	98726457	99984654	protein_coding	ANKS1B	-	28	0	0	7.05965e-11	99996
chr8	101492432	101669726	protein_coding	GRHL2	+	chr8	101492432	101669726	protein_coding	GRHL2	+	28	0	0	7.05965e-11	99996
chr1	143975087	144068350	unprocessed_pseudogene	SRGAP2D	+	chr1	206470476	206496889	protein_coding	IKBKE	+	28	0.00464019	0	7.10917e-11	99996
chr12	80402178	80680234	protein_coding	PTPRQ	+	chr12	80402178	80680234	protein_coding	PTPRQ	+	28	0	0	7.05965e-11	99996
chr6	113969701	114471705	antisense_RNA	HDAC2-AS2	+	chr6	113969701	114471705	antisense_RNA	HDAC2-AS2	+	27	0	0	2.25974e-10	99996
chr2	132671799	133568463	protein_coding	NCKAP5	-	chr2	1789113	2331260	protein_coding	MYT1L	-	27	1.19277	0	1.83648e-09	99996
chr15	31001061	31161273	protein_coding	TRPM1	-	chr15	31001061	31161273	protein_coding	TRPM1	-	27	0	0	2.25974e-10	99996
chr20	5068232	5113103	protein_coding	TMEM230	-	chr20	5068232	5113103	protein_coding	TMEM230	-	27	0	0	2.25974e-10	99996
chr2	161424332	161985282	protein_coding	SLC4A10	+	chr2	161424332	161985282	protein_coding	SLC4A10	+	27	0	0	2.25974e-10	99996
chr2	109129348	109504632	protein_coding	SH3RF3	+	chr2	109129348	109504632	protein_coding	SH3RF3	+	27	0	0	2.25974e-10	99996
chr13	73686089	73995056	protein_coding	KLF12	-	chr13	73686089	73995056	protein_coding	KLF12	-	27	0	0	2.25974e-10	99996
chr7	116570960	116614820	lincRNA	LINC01510	-	chr7	116570960	116614820	lincRNA	LINC01510	-	27	0	0	2.25974e-10	99996
chr15	43870761	44195252	protein_coding	FRMD5	-	chr15	43870761	44195252	protein_coding	FRMD5	-	27	0	0	2.25974e-10	99996
chr2	38406719	38515740	lincRNA	AC011247.1	-	chr2	38406719	38515740	lincRNA	AC011247.1	-	27	0	0	2.25974e-10	99996
chr7	151556111	151877125	protein_coding	PRKAG2	-	chr7	151556111	151877125	protein_coding	PRKAG2	-	27	0	0	2.25974e-10	99996
chr10	25934267	26212527	protein_coding	MYO3A	+	chr10	25934267	26212527	protein_coding	MYO3A	+	27	0	0	2.25974e-10	99996
chr17	29625938	29930276	protein_coding	SSH2	-	chr17	29625938	29930276	protein_coding	SSH2	-	27	0	0	2.25974e-10	99996
chr1	2212523	2220738	lincRNA	AL590822.1	+	chr10	80407829	80437115	protein_coding	FAM213A	+	27	0.526471	0	6.22917e-10	99996
chr4	56049073	56328625	protein_coding	KIAA1211	+	chr4	56049073	56328625	protein_coding	KIAA1211	+	27	0	0	2.25974e-10	99996
chr7	141074232	141480380	protein_coding	TMEM178B	+	chr7	141074232	141480380	protein_coding	TMEM178B	+	27	0	0	2.25974e-10	99996
chr14	50329404	50416461	protein_coding	CDKL1	-	chr15	39019233	39024918	lincRNA	AC087878.1	+	27	2.20606	0	8.76913e-09	99996
chr16	70113626	70162537	protein_coding	PDPR	+	chr16	74447427	74607144	protein_coding	GLG1	-	27	0.00966039	0	2.42038e-10	99996
chr14	50329404	50416461	protein_coding	CDKL1	-	chr8	70573442	70608387	protein_coding	TRAM1	-	27	14.1745	0.00140006	0.00241992	99996
chr20	44496221	44522109	protein_coding	SERINC3	-	chr20	44496221	44522109	protein_coding	SERINC3	-	27	0	0	2.25974e-10	99996
chr9	38433696	38543880	transcribed_unprocessed_pseudogene	AL390726.6	+	chr9	38433696	38543880	transcribed_unprocessed_pseudogene	AL390726.6	+	27	0	0	2.25974e-10	99996
chr8	71403440	71592025	lincRNA	AC099805.1	-	chr8	71403440	71592025	lincRNA	AC099805.1	-	27	0	0	2.25974e-10	99996
chr1	120489860	120701289	transcribed_unprocessed_pseudogene	AC241952.1	-	chr1	145214851	145215938	TEC	AC241585.3	+	27	0.00410016	0	2.27342e-10	99996
chr8	127079874	127092600	lincRNA	PRNCR1	+	chr8	127079874	127092600	lincRNA	PRNCR1	+	27	0	0	2.25974e-10	99996
chr5	140401908	140549569	protein_coding	ANKHD1-EIF4EBP3	+	chr5	140401908	140549569	protein_coding	ANKHD1-EIF4EBP3	+	27	0	0	2.25974e-10	99996
chr2	233210051	233295674	protein_coding	ATG16L1	+	chr2	233210051	233295674	protein_coding	ATG16L1	+	27	0	0	2.25974e-10	99996
chr5	140401814	140539856	protein_coding	ANKHD1	+	chr5	140401814	140539856	protein_coding	ANKHD1	+	27	0	0	2.25974e-10	99996
chr6	144285701	144853034	protein_coding	UTRN	+	chr6	144285701	144853034	protein_coding	UTRN	+	27	0	0	2.25974e-10	99996
chr15	28884483	29118315	protein_coding	APBA2	+	chr15	28884483	29118315	protein_coding	APBA2	+	27	0	0	2.25974e-10	99996
chr13	69700594	70108493	protein_coding	KLHL1	-	chr13	69700594	70108493	protein_coding	KLHL1	-	27	0	0	2.25974e-10	99996
chr14	103733752	103847590	protein_coding	PPP1R13B	-	chr14	103733752	103847590	protein_coding	PPP1R13B	-	27	0	0	2.25974e-10	99996
chr1	155195588	155209051	protein_coding	THBS3	-	chr1	155195588	155209051	protein_coding	THBS3	-	27	0	0	2.25974e-10	99996
chr20	33993646	34108308	protein_coding	RALY	+	chr20	33993646	34108308	protein_coding	RALY	+	27	0	0	2.25974e-10	99996
chr13	21492691	21604214	protein_coding	MICU2	-	chr13	21492691	21604214	protein_coding	MICU2	-	27	0	0	2.25974e-10	99996
chr7	66376044	66493566	processed_transcript	LINC00174	-	chr7	66376044	66493566	processed_transcript	LINC00174	-	27	0	0	2.25974e-10	99996
chr14	24809656	25050297	protein_coding	STXBP6	-	chr14	24809656	25050297	protein_coding	STXBP6	-	27	0	0	2.25974e-10	99996
chr1	235131634	235328219	protein_coding	ARID4B	-	chr1	235131634	235328219	protein_coding	ARID4B	-	27	0	0	2.25974e-10	99996
chr12	55434734	55585471	antisense_RNA	AC122685.1	-	chr12	55434734	55585471	antisense_RNA	AC122685.1	-	27	0	0	2.25974e-10	99996
chr1	147258885	147517875	antisense_RNA	LINC00624	-	chr17	33013087	34174964	protein_coding	ASIC2	-	27	12.1608	0.000150006	0.000538651	99996
chr14	36678431	37172866	protein_coding	SLC25A21	-	chr14	36678431	37172866	protein_coding	SLC25A21	-	27	0	0	2.25974e-10	99996
chr1	144887265	145095528	protein_coding	SRGAP2B	-	chr1	144887265	145095528	protein_coding	SRGAP2B	-	27	0	0	2.25974e-10	99996
chr6	149863494	149919507	antisense_RNA	RAET1E-AS1	+	chr6	149863494	149919507	antisense_RNA	RAET1E-AS1	+	27	0	0	2.25974e-10	99996
chr2	159318979	159616692	protein_coding	BAZ2B	-	chr21	15370500	15627342	lincRNA	AJ009632.2	-	27	1.64998	0	3.92297e-09	99996
chr2	73986404	74108176	protein_coding	TET3	+	chr2	73986404	74108176	protein_coding	TET3	+	27	0	0	2.25974e-10	99996
chr5	124059794	124405079	lincRNA	LINC01170	-	chr5	124059794	124405079	lincRNA	LINC01170	-	27	0	0	2.25974e-10	99996
chr1	211326615	211374946	protein_coding	TRAF5	+	chr1	211326615	211374946	protein_coding	TRAF5	+	26	0	0	8.62605e-10	99996
chr19	57819719	57858941	protein_coding	AC010522.1	+	chr19	57819741	57846238	protein_coding	ZNF587B	+	26	0.00679027	0	8.71015e-10	99996
chr3	44737661	44761662	protein_coding	KIAA1143	-	chr3	44737661	44761662	protein_coding	KIAA1143	-	26	0	0	8.62605e-10	99996
chr8	25184723	25418082	protein_coding	DOCK5	+	chr8	25184723	25418082	protein_coding	DOCK5	+	26	0	0	8.62605e-10	99996
chr18	57646426	57803101	protein_coding	ATP8B1	-	chr18	57646426	57803101	protein_coding	ATP8B1	-	26	0	0	8.62605e-10	99996
chr8	96645227	97149654	protein_coding	CPQ	+	chr8	96645227	97149654	protein_coding	CPQ	+	26	0	0	8.62605e-10	99996
chr12	126610034	126690318	lincRNA	AC006065.4	-	chr12	126628172	126690322	lincRNA	AC006065.3	-	26	0.00707028	0	8.71377e-10	99996
chr1	182409192	182560599	protein_coding	RGSL1	+	chr1	182409192	182560599	protein_coding	RGSL1	+	26	0	0	8.62605e-10	99996
chr13	69222346	69292154	lincRNA	LINC00383	+	chr13	69222346	69292154	lincRNA	LINC00383	+	26	0	0	8.62605e-10	99996
chr1	153174518	153191676	lincRNA	AL161636.1	+	chr1	153174518	153191676	lincRNA	AL161636.1	+	26	0	0	8.62605e-10	99996
chr9	91563091	91950162	protein_coding	ROR2	-	chr9	91563091	91950162	protein_coding	ROR2	-	26	0	0	8.62605e-10	99996
chr19	12433103	12484816	protein_coding	AC008758.6	-	chr19	12433103	12484816	protein_coding	AC008758.6	-	26	0	0	8.62605e-10	99996
chr19	15235519	15332545	protein_coding	BRD4	-	chr19	15235519	15332545	protein_coding	BRD4	-	26	0	0	8.62605e-10	99996
chr12	93677375	93894840	protein_coding	CRADD	+	chr12	93677375	93894840	protein_coding	CRADD	+	26	0	0	8.62605e-10	99996
chr3	32105689	32168713	protein_coding	GPD1L	+	chr9	8314246	10612723	protein_coding	PTPRD	-	26	6.15724	0	4.15159e-06	99996
chr15	61298791	61635449	lincRNA	AC104574.2	-	chr15	61298791	61635449	lincRNA	AC104574.2	-	26	0	0	8.62605e-10	99996
chr14	103562962	103607523	protein_coding	APOPT1	+	chr14	103562962	103685924	protein_coding	AL139300.1	+	26	0.0329413	0	9.41006e-10	99996
chr16	71845991	71885268	protein_coding	ATXN1L	+	chr16	71845996	71931199	protein_coding	IST1	+	26	0.00724029	0	8.71588e-10	99996
chr9	132592997	132670401	protein_coding	DDX31	-	chr9	132592997	132670401	protein_coding	DDX31	-	26	0	0	8.62605e-10	99996
chr19	40801297	40898282	protein_coding	AC008537.1	+	chr19	40801297	40898282	protein_coding	AC008537.1	+	26	0	0	8.62605e-10	99996
chr12	102197585	102402596	macro_lncRNA	HELLPAR	+	chr12	102197585	102402596	macro_lncRNA	HELLPAR	+	26	0	0	8.62605e-10	99996
chr3	159913400	160225299	antisense_RNA	IL12A-AS1	-	chr3	159913400	160225299	antisense_RNA	IL12A-AS1	-	26	0	0	8.62605e-10	99996
chr12	113816738	113966371	protein_coding	RBM19	-	chr12	113816738	113966371	protein_coding	RBM19	-	26	0	0	8.62605e-10	99996
chr13	96090839	96839562	protein_coding	HS6ST3	+	chr13	96090839	96839562	protein_coding	HS6ST3	+	26	0	0	8.62605e-10	99996
chr1	63774022	64181498	protein_coding	ROR1	+	chr1	63774022	64181498	protein_coding	ROR1	+	26	0	0	8.62605e-10	99996
chr8	35235457	35796550	protein_coding	UNC5D	+	chr9	9442060	9442380	misc_RNA	RN7SL5P	+	26	0.468359	0	1.75649e-09	99996
chr1	46040140	46133036	protein_coding	PIK3R3	-	chr1	46043661	46176488	protein_coding	AL358075.4	-	26	0.0126405	0	8.78347e-10	99996
chr8	12425614	12436343	protein_coding	FAM86B2	-	chr8	12425614	12436343	protein_coding	FAM86B2	-	26	0	0	8.62605e-10	99996
chr17	78423697	78577394	protein_coding	DNAH17	-	chr17	78423697	78577394	protein_coding	DNAH17	-	26	0	0	8.62605e-10	99996
chr12	48350945	48442411	antisense_RNA	AC090115.1	+	chr12	48350945	48442411	antisense_RNA	AC090115.1	+	26	0	0	8.62605e-10	99996
chr10	90402521	90540805	lincRNA	AL391704.2	-	chr10	90402521	90540805	lincRNA	AL391704.2	-	26	0	0	8.62605e-10	99996
chr8	71197433	71362232	protein_coding	EYA1	-	chr8	71197433	71362232	protein_coding	EYA1	-	26	0	0	8.62605e-10	99996
chr6	168441151	168673445	protein_coding	SMOC2	+	chr6	168441151	168673445	protein_coding	SMOC2	+	26	0	0	8.62605e-10	99996
chr3	50362799	50504244	protein_coding	CACNA2D2	-	chr3	50362799	50504244	protein_coding	CACNA2D2	-	26	0	0	8.62605e-10	99996
chr11	5253190	5645789	protein_coding	HBG2	-	chr11	5253190	5645789	protein_coding	HBG2	-	26	0	0	8.62605e-10	99996
chr19	23525631	23687220	protein_coding	ZNF675	-	chr19	23525631	23687220	protein_coding	ZNF675	-	26	0	0	8.62605e-10	99996
chr22	17592136	17628818	protein_coding	ATP6V1E1	-	chr22	17592136	17628818	protein_coding	ATP6V1E1	-	26	0	0	8.62605e-10	99996
chr7	99684957	99735102	protein_coding	CYP3A7-CYP3A51P	-	chr7	99685145	99700034	unprocessed_pseudogene	CYP3A51P	-	26	0.0109204	0	8.7619e-10	99996
chr19	35825964	35869287	protein_coding	NPHS1	-	chr19	35825964	35869287	protein_coding	NPHS1	-	26	0	0	8.62605e-10	99996
chr22	16950086	17034417	sense_overlapping	AC006548.3	-	chr22	16961936	17008222	protein_coding	GAB4	-	26	0.0108204	0	8.76069e-10	99996
chr1	28812142	28871267	protein_coding	OPRD1	+	chr8	70573442	70608387	protein_coding	TRAM1	-	26	8.49145	0	4.98872e-05	99996
chr12	95657807	95791152	protein_coding	NTN4	-	chr12	95657807	95791152	protein_coding	NTN4	-	26	0	0	8.62605e-10	99996
chr14	73275107	73463642	protein_coding	NUMB	-	chr14	73275107	73463642	protein_coding	NUMB	-	26	0	0	8.62605e-10	99996
chr9	2422702	2643359	antisense_RNA	VLDLR-AS1	-	chr9	2720469	2844241	protein_coding	PUM3	-	26	0.00617025	0	8.70261e-10	99996
chr10	48306639	48439360	protein_coding	MAPK8	+	chr10	48306639	48439360	protein_coding	MAPK8	+	26	0	0	8.62605e-10	99996
chr2	101007617	101252866	protein_coding	TBC1D8	-	chr2	101007617	101252866	protein_coding	TBC1D8	-	26	0	0	8.62605e-10	99996
chr3	119294373	119420714	protein_coding	ARHGAP31	+	chr3	119294373	119420714	protein_coding	ARHGAP31	+	26	0	0	8.62605e-10	99996
chr20	26186920	26251526	processed_transcript	MIR663AHG	-	chr8	70573442	70608387	protein_coding	TRAM1	-	26	9.57137	0	0.000136933	99996
chr1	11934205	11975538	protein_coding	PLOD1	+	chr19	36054881	36105106	protein_coding	WDR62	+	26	2.29843	0	3.02987e-08	99996
chr4	69721162	69787961	protein_coding	SULT1B1	-	chr4	69721162	69787961	protein_coding	SULT1B1	-	26	0	0	8.62605e-10	99996
chr14	103561896	103714249	protein_coding	KLC1	+	chr14	103562962	103607523	protein_coding	APOPT1	+	26	0.0335913	0	9.41852e-10	99996
chr3	128153454	128408646	protein_coding	EEFSEC	+	chr3	128153454	128408646	protein_coding	EEFSEC	+	26	0	0	8.62605e-10	99996
chr6	166409364	166906451	protein_coding	RPS6KA2	-	chr6	166409364	166906451	protein_coding	RPS6KA2	-	26	0	0	8.62605e-10	99996
chr2	66433452	66573869	protein_coding	MEIS1	+	chr2	66433452	66573869	protein_coding	MEIS1	+	26	0	0	8.62605e-10	99996
chr15	81427448	81755217	lincRNA	AC060809.1	+	chr15	81554003	81696780	lincRNA	AC023034.1	+	26	0.0159606	0	8.82525e-10	99996
chr13	107163510	107866735	protein_coding	FAM155A	-	chr13	107163510	107866735	protein_coding	FAM155A	-	25	0	0	3.10528e-09	99996
chr17	33013087	34174964	protein_coding	ASIC2	-	chr3	115802363	117139389	protein_coding	LSAMP	-	25	4.07793	0	9.93421e-07	99996
chr7	1688119	1747954	protein_coding	ELFN1	+	chr7	1688119	1747954	protein_coding	ELFN1	+	25	0	0	3.10528e-09	99996
chr11	58905398	59043527	protein_coding	GLYATL1	+	chr11	58905398	59043527	protein_coding	GLYATL1	+	25	0	0	3.10528e-09	99996
chr1	16985958	17011928	protein_coding	ATP13A2	-	chr2	230034974	230068999	protein_coding	SLC16A14	-	25	4.44872	0	1.50237e-06	99996
chr12	132623753	132687365	protein_coding	POLE	-	chr12	132623753	132687365	protein_coding	POLE	-	25	0	0	3.10528e-09	99996
chr1	146547367	146914294	transcribed_unprocessed_pseudogene	HYDIN2	+	chr1	146547367	146914294	transcribed_unprocessed_pseudogene	HYDIN2	+	25	0	0	3.10528e-09	99996
chr2	172735274	173052893	protein_coding	RAPGEF4	+	chr2	172735274	173052893	protein_coding	RAPGEF4	+	25	0	0	3.10528e-09	99996
chr12	49188736	49274603	protein_coding	TUBA1C	+	chr12	49188736	49274603	protein_coding	TUBA1C	+	25	0	0	3.10528e-09	99996
chr9	109780309	110172512	protein_coding	PALM2-AKAP2	+	chr9	109780309	110172512	protein_coding	PALM2-AKAP2	+	25	0	0	3.10528e-09	99996
chr11	116843402	117098437	protein_coding	SIK3	-	chr11	116843402	117098437	protein_coding	SIK3	-	25	0	0	3.10528e-09	99996
chr11	128686535	128813267	protein_coding	FLI1	+	chr11	128686535	128813267	protein_coding	FLI1	+	25	0	0	3.10528e-09	99996
chr19	40717103	40740860	protein_coding	ITPKC	+	chr19	40717103	40740860	protein_coding	ITPKC	+	25	0	0	3.10528e-09	99996
chr1	91680343	91906335	protein_coding	TGFBR3	-	chr16	47461123	47701523	protein_coding	PHKB	+	25	6.87411	0	2.2437e-05	99996
chr17	28950513	29057220	protein_coding	PIPOX	+	chr17	30378905	30469989	protein_coding	CPD	+	25	0.00339014	0	3.11993e-09	99996
chr6	71886703	72403143	protein_coding	RIMS1	+	chr6	71886703	72403143	protein_coding	RIMS1	+	25	0	0	3.10528e-09	99996
chr1	67832303	68202987	antisense_RNA	GNG12-AS1	+	chr1	67832303	68202987	antisense_RNA	GNG12-AS1	+	25	0	0	3.10528e-09	99996
chr6	2987987	3028869	protein_coding	NQO2	+	chr6	2987987	3028869	protein_coding	NQO2	+	25	0	0	3.10528e-09	99996
chr2	74211604	74363377	protein_coding	AC006030.1	-	chr2	74211604	74363377	protein_coding	AC006030.1	-	25	0	0	3.10528e-09	99996
chr20	32443059	32585074	protein_coding	NOL4L	-	chr20	32443059	32585074	protein_coding	NOL4L	-	25	0	0	3.10528e-09	99996
chr4	123650267	123930406	lincRNA	LINC01091	+	chr4	123650267	123930406	lincRNA	LINC01091	+	25	0	0	3.10528e-09	99996
chr7	129830732	129952949	protein_coding	UBE2H	-	chr7	129830732	129952949	protein_coding	UBE2H	-	25	0	0	3.10528e-09	99996
chr2	96875882	96986592	protein_coding	FAM178B	-	chr2	96875882	96986592	protein_coding	FAM178B	-	25	0	0	3.10528e-09	99996
chr1	203026498	203078740	protein_coding	PPFIA4	+	chr1	203026498	203078740	protein_coding	PPFIA4	+	25	0	0	3.10528e-09	99996
chr16	84271	138860	protein_coding	NPRL3	-	chr16	84271	138860	protein_coding	NPRL3	-	25	0	0	3.10528e-09	99996
chr12	112160188	112382439	protein_coding	HECTD4	-	chr12	112160188	112382439	protein_coding	HECTD4	-	25	0	0	3.10528e-09	99996
chr3	75624275	75670156	transcribed_processed_pseudogene	RPL23AP49	-	chr3	75624275	75670156	transcribed_processed_pseudogene	RPL23AP49	-	25	0	0	3.10528e-09	99996
chr3	172039628	172401665	protein_coding	FNDC3B	+	chr3	172039628	172401665	protein_coding	FNDC3B	+	25	0	0	3.10528e-09	99996
chr22	43528744	43812337	protein_coding	EFCAB6	-	chr22	43528744	43812337	protein_coding	EFCAB6	-	25	0	0	3.10528e-09	99996
chr2	207239864	207529795	antisense_RNA	AC009226.1	-	chr2	207239864	207529795	antisense_RNA	AC009226.1	-	25	0	0	3.10528e-09	99996
chr17	17042545	17217679	protein_coding	MPRIP	+	chr3	44617128	44624797	antisense_RNA	ZNF197-AS1	-	25	0.00518021	0	3.1277e-09	99996
chr1	41027200	41242154	protein_coding	SCMH1	-	chr1	41027200	41242154	protein_coding	SCMH1	-	25	0	0	3.10528e-09	99996
chr2	132671799	133568463	protein_coding	NCKAP5	-	chr2	25377198	25673647	protein_coding	DTNB	-	25	1.87886	0	4.66726e-08	99996
chr17	17042545	17217679	protein_coding	MPRIP	+	chr3	44557357	44685653	antisense_RNA	AC099669.1	-	25	0.0073903	0	3.13728e-09	99996
chr1	50437028	50960263	protein_coding	FAF1	-	chr1	50437028	50960263	protein_coding	FAF1	-	25	0	0	3.10528e-09	99996
chr2	201700554	201781189	protein_coding	ALS2	-	chr2	201700554	201781189	protein_coding	ALS2	-	25	0	0	3.10528e-09	99996
chr7	99558695	99607810	protein_coding	AC005020.2	+	chr7	99558695	99607810	protein_coding	AC005020.2	+	25	0	0	3.10528e-09	99996
chr8	737596	1708474	protein_coding	DLGAP2	+	chr8	737596	1708474	protein_coding	DLGAP2	+	25	0	0	3.10528e-09	99996
chr2	143091362	143768352	protein_coding	ARHGAP15	+	chr2	143091362	143768352	protein_coding	ARHGAP15	+	25	0	0	3.10528e-09	99996
chr8	70573442	70608387	protein_coding	TRAM1	-	chr9	91563091	91950162	protein_coding	ROR2	-	24	5.53141	0	1.3513e-05	99996
chr14	45940943	46501823	lincRNA	LINC00871	+	chr14	45940943	46501823	lincRNA	LINC00871	+	24	0	0	9.40532e-09	99996
chr2	120013005	120179119	protein_coding	EPB41L5	+	chr2	120013005	120179119	protein_coding	EPB41L5	+	24	0	0	9.40532e-09	99996
chr17	21524790	21574458	protein_coding	C17orf51	-	chr17	21532477	21574517	processed_transcript	AC233702.10	-	24	0.0102104	0	9.53657e-09	99996
chr12	10937406	11171573	protein_coding	TAS2R14	-	chr12	10937406	11171573	protein_coding	TAS2R14	-	24	0	0	9.40532e-09	99996
chr1	171700160	171742247	protein_coding	VAMP4	-	chr1	171700160	171742247	protein_coding	VAMP4	-	24	0	0	9.40532e-09	99996
chr4	146253975	146521964	protein_coding	SLC10A7	-	chr4	146253975	146521964	protein_coding	SLC10A7	-	24	0	0	9.40532e-09	99996
chr1	203212827	203273641	protein_coding	CHIT1	-	chr1	203212827	203273641	protein_coding	CHIT1	-	24	0	0	9.40532e-09	99996
chr15	76347904	76905444	protein_coding	SCAPER	-	chr15	76347904	76905444	protein_coding	SCAPER	-	24	0	0	9.40532e-09	99996
chr4	185204237	185370185	protein_coding	SNX25	+	chr4	185204237	185370185	protein_coding	SNX25	+	24	0	0	9.40532e-09	99996
chr20	34546854	34560345	protein_coding	MAP1LC3A	+	chr20	34546854	34560345	protein_coding	MAP1LC3A	+	24	0	0	9.40532e-09	99996
chr8	10054268	10428891	protein_coding	MSRA	+	chr8	10054268	10428891	protein_coding	MSRA	+	24	0	0	9.40532e-09	99996
chr6	149884431	149919508	antisense_RNA	RAET1E-AS1	+	chr6	149884431	149919508	antisense_RNA	RAET1E-AS1	+	24	0	0	9.40532e-09	99996
chr17	30709299	30790908	transcribed_unprocessed_pseudogene	SUZ12P1	+	chr17	30709299	30790908	transcribed_unprocessed_pseudogene	SUZ12P1	+	24	0	0	9.40532e-09	99996
chr11	122882528	122959798	protein_coding	JHY	+	chr11	122882528	122959798	protein_coding	JHY	+	24	0	0	9.40532e-09	99996
chr6	109691312	109825428	protein_coding	FIG4	+	chr6	109691312	109825428	protein_coding	FIG4	+	24	0	0	9.40532e-09	99996
chr7	122318425	122886759	protein_coding	CADPS2	-	chr7	122318425	122886759	protein_coding	CADPS2	-	24	0	0	9.40532e-09	99996
chr8	127072694	127227541	processed_transcript	CASC19	-	chr8	127072694	127227541	processed_transcript	CASC19	-	24	0	0	9.40532e-09	99996
chr2	16354256	16432702	lincRNA	AC010880.1	+	chr2	16354256	16432702	lincRNA	AC010880.1	+	24	0	0	9.40532e-09	99996
chr5	131806993	131945698	protein_coding	MEIKIN	-	chr5	131807143	131994278	protein_coding	AC026398.1	-	24	0.00803032	0	9.50843e-09	99996
chr4	53377839	54295272	protein_coding	AC058822.1	+	chr4	54229097	54298247	protein_coding	PDGFRA	+	24	0.0333913	0	9.84083e-09	99996
chr19	42397128	42652355	antisense_RNA	LIPE-AS1	+	chr19	42397128	42652355	antisense_RNA	LIPE-AS1	+	24	0	0	9.40532e-09	99996
chr19	47290023	47322066	protein_coding	C5AR1	+	chr19	47290023	47322066	protein_coding	C5AR1	+	24	0	0	9.40532e-09	99996
chr17	30709299	30790908	transcribed_unprocessed_pseudogene	SUZ12P1	+	chr17	30738182	30740275	TEC	AC127024.8	+	24	0.00792032	0	9.50687e-09	99996
chr6	31530219	31542448	protein_coding	DDX39B	-	chr6	31530219	31546608	protein_coding	ATP6V1G2-DDX39B	-	24	0.00604024	0	9.48255e-09	99996
chr1	182407621	182414815	lincRNA	LINC00272	+	chr1	182409192	182560599	protein_coding	RGSL1	+	24	0.0107404	0	9.54346e-09	99996
chr19	36054881	36105106	protein_coding	WDR62	+	chr8	109240919	109334385	protein_coding	NUDCD1	-	24	0.465729	0	2.01619e-08	99996
chr1	234646289	234683176	lincRNA	AL160408.1	+	chr1	234660271	234667104	lincRNA	AL160408.4	+	24	0.00663027	0	9.49033e-09	99996
chr7	100200653	100272218	protein_coding	GATS	-	chr7	100200653	100272218	protein_coding	GATS	-	24	0	0	9.40532e-09	99996
chr7	88219359	88304367	antisense_RNA	AC003991.1	+	chr7	88219359	88304367	antisense_RNA	AC003991.1	+	24	0	0	9.40532e-09	99996
chr6	110609978	110815958	protein_coding	CDK19	-	chr6	110609978	110815958	protein_coding	CDK19	-	24	0	0	9.40532e-09	99996
chr3	129647792	129893576	protein_coding	TMCC1	-	chr3	129647792	129893576	protein_coding	TMCC1	-	24	0	0	9.40532e-09	99996
chr9	81977614	82780194	transcribed_unprocessed_pseudogene	AL162726.3	+	chr9	81977614	82780194	transcribed_unprocessed_pseudogene	AL162726.3	+	24	0	0	9.40532e-09	99996
chr17	58556678	58692055	protein_coding	TEX14	-	chr17	58660424	58692018	protein_coding	AC011195.2	-	24	0.0108104	0	9.54408e-09	99996
chr5	167284799	168264157	protein_coding	TENM2	+	chr5	167284799	168264157	protein_coding	TENM2	+	24	0	0	9.40532e-09	99996
chr1	158610706	158686698	protein_coding	SPTA1	-	chr1	158610706	158686698	protein_coding	SPTA1	-	24	0	0	9.40532e-09	99996
chr1	239386565	239915452	protein_coding	CHRM3	+	chr1	239386565	239915452	protein_coding	CHRM3	+	24	0	0	9.40532e-09	99996
chr7	100949555	100968346	protein_coding	MUC3A	+	chr7	100949555	100968346	protein_coding	MUC3A	+	24	0	0	9.40532e-09	99996
chr6	167357031	167384510	protein_coding	TCP10	-	chr6	167357031	167384510	protein_coding	TCP10	-	24	0	0	9.40532e-09	99996
chr15	32765545	33194733	protein_coding	FMN1	-	chr15	32765545	33194733	protein_coding	FMN1	-	24	0	0	9.40532e-09	99996
chr12	22063773	22437041	protein_coding	ST8SIA1	-	chr12	22063773	22437041	protein_coding	ST8SIA1	-	24	0	0	9.40532e-09	99996
chr13	48975912	49209779	protein_coding	FNDC3A	+	chr13	48975912	49209779	protein_coding	FNDC3A	+	24	0	0	9.40532e-09	99996
chr20	34560542	34698790	protein_coding	PIGU	-	chr20	34560542	34698790	protein_coding	PIGU	-	24	0	0	9.40532e-09	99996
chr19	51345169	51366418	protein_coding	ETFB	-	chr19	51350373	51368099	protein_coding	AC008750.8	-	24	0.00575023	0	9.47881e-09	99996
chr8	104330324	104467053	protein_coding	DPYS	-	chr8	104330324	104467053	protein_coding	DPYS	-	24	0	0	9.40532e-09	99996
chr2	100820152	100996829	protein_coding	NPAS2	+	chr2	100820152	100996829	protein_coding	NPAS2	+	24	0	0	9.40532e-09	99996
chr5	159698586	159937766	antisense_RNA	LINC01847	-	chr5	159698586	159937766	antisense_RNA	LINC01847	-	24	0	0	9.40532e-09	99996
chr1	39081316	39487177	protein_coding	MACF1	+	chr1	39081316	39487177	protein_coding	MACF1	+	24	0	0	9.40532e-09	99996
chr1	101639548	101787572	lincRNA	LINC01709	+	chr1	101639548	101787572	lincRNA	LINC01709	+	24	0	0	9.40532e-09	99996
chr16	33577502	33622547	unprocessed_pseudogene	AC142384.1	+	chr16	33577502	33622547	unprocessed_pseudogene	AC142384.1	+	24	0	0	9.40532e-09	99996
chr20	37693955	37872129	protein_coding	CTNNBL1	+	chr20	37693955	37872129	protein_coding	CTNNBL1	+	24	0	0	9.40532e-09	99996
chr13	48653711	48711226	protein_coding	CYSLTR2	+	chr13	48653711	48711226	protein_coding	CYSLTR2	+	24	0	0	9.40532e-09	99996
chr10	104129888	104232362	protein_coding	CFAP43	-	chr10	104129888	104232362	protein_coding	CFAP43	-	24	0	0	9.40532e-09	99996
chr15	75463251	75579289	protein_coding	PTPN9	-	chr15	75527150	75601205	processed_transcript	AC105036.3	-	24	0.0120205	0	9.55976e-09	99996
chr12	111034024	111350554	protein_coding	CUX2	+	chr12	111034024	111350554	protein_coding	CUX2	+	24	0	0	9.40532e-09	99996
chr5	95962001	96631085	antisense_RNA	AC104123.1	+	chr5	96050115	96215519	lincRNA	MIR583HG	+	24	0.0228909	0	9.70169e-09	99996
chr3	196214222	196287957	protein_coding	PCYT1A	-	chr3	196248230	196318222	protein_coding	AC069257.3	-	24	0.0134005	0	9.57767e-09	99996
chr21	34787801	36004667	protein_coding	RUNX1	-	chr21	34787801	36004667	protein_coding	RUNX1	-	24	0	0	9.40532e-09	99996
chr7	154943687	155003084	protein_coding	PAXIP1	-	chr7	154943687	155003084	protein_coding	PAXIP1	-	24	0	0	9.40532e-09	99996
chr17	60179094	60422470	protein_coding	USP32	-	chr17	60179094	60422470	protein_coding	USP32	-	24	0	0	9.40532e-09	99996
chr3	151085697	151437072	protein_coding	MED12L	+	chr3	151085697	151437072	protein_coding	MED12L	+	24	0	0	9.40532e-09	99996
chr7	5431335	5513798	protein_coding	FBXL18	-	chr7	5431335	5513798	protein_coding	FBXL18	-	24	0	0	9.40532e-09	99996
chr20	36996349	37095995	protein_coding	RBL1	-	chr20	36996349	37095995	protein_coding	RBL1	-	24	0	0	9.40532e-09	99996
chr19	40048757	40090925	processed_transcript	AC005614.2	-	chr19	40069152	40090938	protein_coding	ZNF780A	-	24	0.0049902	0	9.46917e-09	99996
chr9	132410043	132573317	protein_coding	CFAP77	+	chr9	132410043	132573317	protein_coding	CFAP77	+	24	0	0	9.40532e-09	99996
chr3	183829271	183884933	protein_coding	PARL	-	chr3	183829271	183884933	protein_coding	PARL	-	23	0	0	3.20209e-08	99996
chr12	68610839	68671901	protein_coding	RAP1B	+	chr12	68610839	68671901	protein_coding	RAP1B	+	23	0	0	3.20209e-08	99996
chr3	133038391	133397792	protein_coding	TMEM108	+	chr3	133038391	133397792	protein_coding	TMEM108	+	23	0	0	3.20209e-08	99996
chr2	169827458	170084131	protein_coding	UBR3	+	chr2	169827458	170084131	protein_coding	UBR3	+	23	0	0	3.20209e-08	99996
chr1	240014348	240475189	protein_coding	FMN2	+	chr1	240014348	240475189	protein_coding	FMN2	+	23	0	0	3.20209e-08	99996
chr3	183815568	183884889	protein_coding	AC131160.1	-	chr3	183815568	183884889	protein_coding	AC131160.1	-	23	0	0	3.20209e-08	99996
chr2	203394345	203535410	protein_coding	RAPH1	-	chr2	203394345	203535410	protein_coding	RAPH1	-	23	0	0	3.20209e-08	99996
chr15	31475398	31870789	protein_coding	OTUD7A	-	chr15	31475398	31870789	protein_coding	OTUD7A	-	23	0	0	3.20209e-08	99996
chr14	93333219	93707876	protein_coding	UNC79	+	chr14	93333219	93707876	protein_coding	UNC79	+	23	0	0	3.20209e-08	99996
chr1	227563543	227677443	protein_coding	ZNF678	+	chr1	227563543	227677443	protein_coding	ZNF678	+	23	0	0	3.20209e-08	99996
chr5	52675193	52788026	antisense_RNA	AC022126.1	-	chr5	52675193	52788026	antisense_RNA	AC022126.1	-	23	0	0	3.20209e-08	99996
chr19	36054881	36105106	protein_coding	WDR62	+	chr21	15370500	15627342	lincRNA	AJ009632.2	-	23	7.56541	0	0.000230495	99996
chr8	70573442	70608387	protein_coding	TRAM1	-	chr9	35657751	35658018	lincRNA	RMRP	-	23	5.94833	0	5.20928e-05	99996
chr1	71081324	71489976	processed_transcript	ZRANB2-AS2	+	chr1	71081324	71489976	processed_transcript	ZRANB2-AS2	+	23	0	0	3.20209e-08	99996
chr9	131009082	131094473	protein_coding	LAMC3	+	chr9	131009082	131094473	protein_coding	LAMC3	+	23	0	0	3.20209e-08	99996
chr1	43705824	43931165	protein_coding	ST3GAL3	+	chr1	43705824	43931165	protein_coding	ST3GAL3	+	23	0	0	3.20209e-08	99996
chr2	33706886	34297753	lincRNA	LINC01317	+	chr2	33706886	34297753	lincRNA	LINC01317	+	23	0	0	3.20209e-08	99996
chr7	13891228	13991425	protein_coding	ETV1	-	chr7	13891228	13991425	protein_coding	ETV1	-	23	0	0	3.20209e-08	99996
chr1	39491646	39525935	protein_coding	BMP8A	+	chr1	39491646	39525935	protein_coding	BMP8A	+	23	0	0	3.20209e-08	99996
chr15	45479611	45522807	protein_coding	SLC30A4	-	chr15	45479611	45522807	protein_coding	SLC30A4	-	23	0	0	3.20209e-08	99996
chr7	99027438	99144100	protein_coding	SMURF1	-	chr7	99027438	99144100	protein_coding	SMURF1	-	23	0	0	3.20209e-08	99996
chr3	196639775	196736007	protein_coding	PIGX	+	chr3	196639775	196736007	protein_coding	PIGX	+	23	0	0	3.20209e-08	99996
chr19	28435388	28727680	processed_transcript	AC005394.2	-	chr19	28435388	28727680	processed_transcript	AC005394.2	-	23	0	0	3.20209e-08	99996
chr4	100395341	100880126	protein_coding	EMCN	-	chr4	100395341	100880126	protein_coding	EMCN	-	23	0	0	3.20209e-08	99996
chr9	134641774	134844843	protein_coding	COL5A1	+	chr9	134641774	134844843	protein_coding	COL5A1	+	23	0	0	3.20209e-08	99996
chr1	28887091	29120046	protein_coding	EPB41	+	chr17	33013087	34174964	protein_coding	ASIC2	-	23	7.21025	0	0.000169799	99996
chr20	43507680	43550950	protein_coding	L3MBTL1	+	chr20	43507680	43550950	protein_coding	L3MBTL1	+	23	0	0	3.20209e-08	99996
chr2	10141382	10211725	lincRNA	C2orf48	+	chr2	10141382	10211725	lincRNA	C2orf48	+	23	0	0	3.20209e-08	99996
chr1	16985958	17011928	protein_coding	ATP13A2	-	chr11	45095806	45235110	protein_coding	PRDM11	+	23	0.347864	0	5.35842e-08	99996
chr9	90463524	90582744	lincRNA	LINC01501	-	chr9	90463524	90582744	lincRNA	LINC01501	-	23	0	0	3.20209e-08	99996
chr12	121308245	121399896	protein_coding	ANAPC5	-	chr12	121308245	121399896	protein_coding	ANAPC5	-	23	0	0	3.20209e-08	99996
chr12	6852128	6866632	protein_coding	USP5	+	chr12	6852128	6866632	protein_coding	USP5	+	23	0	0	3.20209e-08	99996
chr4	185585444	185956652	protein_coding	SORBS2	-	chr4	185585444	185956652	protein_coding	SORBS2	-	23	0	0	3.20209e-08	99996
chr1	202590596	202710417	protein_coding	SYT2	-	chr4	146175685	146200000	protein_coding	LSM6	+	23	0.00454018	0	3.22127e-08	99996
chr22	23070361	23125037	protein_coding	GNAZ	+	chr22	23070361	23125037	protein_coding	GNAZ	+	23	0	0	3.20209e-08	99996
chr6	111087503	111231194	protein_coding	SLC16A10	+	chr6	111087503	111231194	protein_coding	SLC16A10	+	23	0	0	3.20209e-08	99996
chr1	121118126	121146826	lincRNA	AC244453.1	+	chr1	206507530	206589448	protein_coding	RASSF5	+	23	0.00236009	0	3.21197e-08	99996
chr20	49293394	49484297	protein_coding	KCNB1	-	chr20	49293394	49484297	protein_coding	KCNB1	-	23	0	0	3.20209e-08	99996
chr12	127793527	127821183	lincRNA	AC087894.2	-	chr12	127793527	127821183	lincRNA	AC087894.2	-	23	0	0	3.20209e-08	99996
chr2	58427799	59063766	lincRNA	LINC01122	+	chr2	58427799	59063766	lincRNA	LINC01122	+	23	0	0	3.20209e-08	99996
chr17	33827728	34079100	lincRNA	AC024610.2	-	chr17	33827728	34079100	lincRNA	AC024610.2	-	23	0	0	3.20209e-08	99996
chr2	79185231	80648861	protein_coding	CTNNA2	+	chr2	79185231	80648861	protein_coding	CTNNA2	+	23	0	0	3.20209e-08	99996
chr7	141551189	141655244	protein_coding	AGK	+	chr7	141551189	141655244	protein_coding	AGK	+	23	0	0	3.20209e-08	99996
chr10	93496632	93529092	protein_coding	CEP55	+	chr10	93496632	93529092	protein_coding	CEP55	+	23	0	0	3.20209e-08	99996
chr7	143851375	143902198	protein_coding	TCAF1	-	chr7	143851375	143902198	protein_coding	TCAF1	-	23	0	0	3.20209e-08	99996
chr7	106372251	106770207	sense_overlapping	AC004917.1	-	chr7	106372251	106770207	sense_overlapping	AC004917.1	-	23	0	0	3.20209e-08	99996
chr20	41991140	42063969	antisense_RNA	AL049812.2	+	chr20	41991140	42063969	antisense_RNA	AL049812.2	+	23	0	0	3.20209e-08	99996
chr8	70573442	70608387	protein_coding	TRAM1	-	chr9	35657754	35658017	ribozyme	RMRP	-	23	5.94999	0	5.21731e-05	99996
chrX	102599657	102659712	antisense_RNA	AL035427.1	-	chrX	102599657	102659712	antisense_RNA	AL035427.1	-	23	0	0	3.20209e-08	99996
chr2	177628069	178108339	protein_coding	PDE11A	-	chr2	177628069	178108339	protein_coding	PDE11A	-	23	0	0	3.20209e-08	99996
chr7	10449820	10779944	lincRNA	MGC4859	-	chr7	10449820	10779944	lincRNA	MGC4859	-	23	0	0	3.20209e-08	99996
chr2	10122739	10199288	protein_coding	AC007240.1	+	chr2	10122739	10199288	protein_coding	AC007240.1	+	23	0	0	3.20209e-08	99996
chr2	27583046	27635174	processed_transcript	AC074091.1	+	chr2	27583046	27635174	processed_transcript	AC074091.1	+	23	0	0	3.20209e-08	99996
chrX	67544032	67730619	protein_coding	AR	+	chrX	67544032	67730619	protein_coding	AR	+	23	0	0	3.20209e-08	99996
chr11	74949247	74979031	protein_coding	SPCS2	+	chr11	74949247	74979031	protein_coding	SPCS2	+	23	0	0	3.20209e-08	99996
chr15	54012904	54633414	protein_coding	UNC13C	+	chr15	54012904	54633414	protein_coding	UNC13C	+	23	0	0	3.20209e-08	99996
chr2	48529925	48776517	protein_coding	STON1-GTF2A1L	+	chr2	48529925	48776517	protein_coding	STON1-GTF2A1L	+	23	0	0	3.20209e-08	99996
chr1	160151570	160186977	protein_coding	ATP1A4	+	chr1	160151570	160186977	protein_coding	ATP1A4	+	23	0	0	3.20209e-08	99996
chr6	110245928	110358272	protein_coding	METTL24	-	chr6	110245928	110358272	protein_coding	METTL24	-	23	0	0	3.20209e-08	99996
chr18	52340172	53535903	protein_coding	DCC	+	chr18	52340172	53535903	protein_coding	DCC	+	23	0	0	3.20209e-08	99996
chr19	31859103	32072082	lincRNA	LINC01837	-	chr19	31859103	32072082	lincRNA	LINC01837	-	23	0	0	3.20209e-08	99996
chr13	112690329	112887168	protein_coding	ATP11A	+	chr13	112690329	112887168	protein_coding	ATP11A	+	23	0	0	3.20209e-08	99996
chr11	65261762	65305589	protein_coding	POLA2	+	chr19	36054881	36105106	protein_coding	WDR62	+	23	3.85387	0	4.87649e-06	99996
chr6	71295173	71417436	lincRNA	AL136164.2	-	chr6	71295173	71417436	lincRNA	AL136164.2	-	23	0	0	3.20209e-08	99996
chr3	154121003	154257827	protein_coding	ARHGEF26	+	chr3	154121003	154257827	protein_coding	ARHGEF26	+	23	0	0	3.20209e-08	99996
chr14	60981114	61083733	protein_coding	SLC38A6	+	chr14	60981114	61083733	protein_coding	SLC38A6	+	23	0	0	3.20209e-08	99996
chr5	138946720	139293557	protein_coding	SIL1	-	chr5	138946720	139293557	protein_coding	SIL1	-	23	0	0	3.20209e-08	99996
chr2	24202864	24360714	protein_coding	ITSN2	-	chr2	24202864	24360714	protein_coding	ITSN2	-	23	0	0	3.20209e-08	99996
chr7	107201555	107564514	protein_coding	COG5	-	chr7	107201555	107564514	protein_coding	COG5	-	23	0	0	3.20209e-08	99996
chr19	28435388	28727680	processed_transcript	AC005394.2	-	chr19	28491864	28632728	lincRNA	AC005394.1	-	23	0.0155906	0	3.26825e-08	99996
chr4	88090264	88231322	protein_coding	ABCG2	-	chr4	88090264	88231322	protein_coding	ABCG2	-	22	0	0	9.51652e-08	99996
chr9	77716087	78031458	protein_coding	GNAQ	-	chr9	77716087	78031458	protein_coding	GNAQ	-	22	0	0	9.51652e-08	99996
chr2	130836916	131047263	protein_coding	ARHGEF4	+	chr2	131964731	131979873	lincRNA	AJ239322.1	-	22	0.00676027	0	9.59887e-08	99996
chr15	99971589	100342005	protein_coding	ADAMTS17	-	chr15	99971589	100342005	protein_coding	ADAMTS17	-	22	0	0	9.51652e-08	99996
chr1	167052836	167166479	protein_coding	GPA33	-	chr1	167052836	167166479	protein_coding	GPA33	-	22	0	0	9.51652e-08	99996
chr1	53506237	53738106	protein_coding	GLIS1	-	chr1	53506237	53738106	protein_coding	GLIS1	-	22	0	0	9.51652e-08	99996
chr19	22391019	22532485	protein_coding	ZNF98	-	chr19	22391019	22532485	protein_coding	ZNF98	-	22	0	0	9.51652e-08	99996
chr10	60026298	60733490	protein_coding	ANK3	-	chr10	60026298	60733490	protein_coding	ANK3	-	22	0	0	9.51652e-08	99996
chr3	130345516	130484844	protein_coding	COL6A5	+	chr3	130345516	130484844	protein_coding	COL6A5	+	22	0	0	9.51652e-08	99996
chr14	27258717	27845286	transcribed_processed_pseudogene	AL390334.1	-	chr14	27258717	27845286	transcribed_processed_pseudogene	AL390334.1	-	22	0	0	9.51652e-08	99996
chr19	52928475	52962823	protein_coding	ZNF816-ZNF321P	-	chr19	52949379	52962911	protein_coding	ZNF816	-	22	0.0178907	0	9.73616e-08	99996
chr16	74621394	74666881	protein_coding	RFWD3	-	chr16	74621394	74666881	protein_coding	RFWD3	-	22	0	0	9.51652e-08	99996
chr12	46383679	46876159	lincRNA	AC008014.1	+	chr12	46383679	46876159	lincRNA	AC008014.1	+	22	0	0	9.51652e-08	99996
chr15	75463251	75579289	protein_coding	PTPN9	-	chr15	75463251	75579289	protein_coding	PTPN9	-	22	0	0	9.51652e-08	99996
chr9	137618963	137870016	protein_coding	EHMT1	+	chr9	137618963	137870016	protein_coding	EHMT1	+	22	0	0	9.51652e-08	99996
chr7	99684957	99735102	protein_coding	CYP3A7-CYP3A51P	-	chr7	99684957	99735102	protein_coding	CYP3A7-CYP3A51P	-	22	0	0	9.51652e-08	99996
chr19	54724496	54798285	processed_transcript	AC245128.1	+	chr19	54738515	54753052	protein_coding	KIR2DL3	+	22	0.00923037	0	9.62915e-08	99996
chr11	86244544	86278813	protein_coding	EED	+	chr22	45920362	45977129	protein_coding	WNT7B	-	22	0.00121005	0	9.53123e-08	99996
chr1	48532855	50023913	protein_coding	AGBL4	-	chr1	48532855	50023913	protein_coding	AGBL4	-	22	0	0	9.51652e-08	99996
chr8	132866958	133134903	protein_coding	TG	+	chr8	132866958	133134903	protein_coding	TG	+	22	0	0	9.51652e-08	99996
chr4	113451032	113761927	protein_coding	CAMK2D	-	chr4	113451032	113761927	protein_coding	CAMK2D	-	22	0	0	9.51652e-08	99996
chr7	129953234	130026989	antisense_RNA	AC073320.1	+	chr7	129953234	130026989	antisense_RNA	AC073320.1	+	22	0	0	9.51652e-08	99996
chr17	33013087	34174964	protein_coding	ASIC2	-	chrX	31097677	33339441	protein_coding	DMD	-	22	4.14545	0	1.80759e-05	99996
chr1	169394870	169460669	protein_coding	CCDC181	-	chr1	169394870	169460669	protein_coding	CCDC181	-	22	0	0	9.51652e-08	99996
chr19	52880663	52962768	protein_coding	AC010487.3	-	chr19	52949379	52962911	protein_coding	ZNF816	-	22	0.0220809	0	9.78828e-08	99996
chr5	174045604	174243501	protein_coding	NSG2	+	chr5	174173101	174181814	sense_intronic	AC011333.1	+	22	0.00867035	0	9.62231e-08	99996
chr19	11925068	11950773	protein_coding	ZNF700	+	chr19	11939959	11953381	sense_overlapping	AC008770.4	+	22	0.0112104	0	9.65356e-08	99996
chr10	121740421	121928801	protein_coding	ATE1	-	chr10	121740421	121928801	protein_coding	ATE1	-	22	0	0	9.51652e-08	99996
chr1	161541759	161550737	protein_coding	FCGR3A	-	chr1	161623196	161631963	protein_coding	FCGR3B	-	22	0.00117005	0	9.53064e-08	99996
chr17	76950317	76969156	processed_transcript	AC016168.2	-	chr17	76966285	76969530	TEC	AC016168.3	-	22	0.00586023	0	9.58791e-08	99996
chr10	74151185	74709303	protein_coding	ADK	+	chr10	74151185	74709303	protein_coding	ADK	+	22	0	0	9.51652e-08	99996
chr2	47941696	48240983	lincRNA	AC092650.1	-	chr2	47941696	48240983	lincRNA	AC092650.1	-	22	0	0	9.51652e-08	99996
chr11	70467856	71252577	protein_coding	SHANK2	-	chr11	70467856	71252577	protein_coding	SHANK2	-	22	0	0	9.51652e-08	99996
chr11	111602391	111730853	protein_coding	SIK2	+	chr11	111602391	111730853	protein_coding	SIK2	+	22	0	0	9.51652e-08	99996
chr2	238320441	238400900	protein_coding	TRAF3IP1	+	chr2	238320441	238400900	protein_coding	TRAF3IP1	+	22	0	0	9.51652e-08	99996
chr19	9323772	9351162	protein_coding	ZNF559	+	chr19	9324174	9382617	protein_coding	ZNF559-ZNF177	+	22	0.0131905	0	9.67803e-08	99996
chr22	43039644	43089428	protein_coding	TTLL1	-	chr22	43039644	43089428	protein_coding	TTLL1	-	22	0	0	9.51652e-08	99996
chr8	69667047	69835064	protein_coding	SLCO5A1	-	chr8	69667047	69835064	protein_coding	SLCO5A1	-	22	0	0	9.51652e-08	99996
chr8	92883530	93017673	protein_coding	TRIQK	-	chr8	92883530	93017673	protein_coding	TRIQK	-	22	0	0	9.51652e-08	99996
chr15	32641676	32697098	protein_coding	SCG5	+	chr15	32717974	32745107	protein_coding	GREM1	+	22	0.00141006	0	9.53358e-08	99996
chr19	11925068	11950773	protein_coding	ZNF700	+	chr19	11925075	11979290	protein_coding	AC008770.3	+	22	0.0120205	0	9.6634e-08	99996
chr2	85133410	85310388	protein_coding	TCF7L1	+	chr2	85133410	85310388	protein_coding	TCF7L1	+	22	0	0	9.51652e-08	99996
chr4	120066958	120416766	antisense_RNA	AC108866.1	+	chr4	120066958	120416766	antisense_RNA	AC108866.1	+	22	0	0	9.51652e-08	99996
chr10	38094368	38360098	protein_coding	AL117339.5	+	chr10	38247922	38333155	transcribed_unprocessed_pseudogene	AL133217.1	+	22	0.0163407	0	9.71694e-08	99996
chr2	21221175	21970959	lincRNA	AC018742.1	+	chr2	21317660	21561313	lincRNA	AC011752.1	+	22	0.0124405	0	9.66877e-08	99996
chr2	169127109	169362685	protein_coding	LRP2	-	chr2	169127109	169362685	protein_coding	LRP2	-	22	0	0	9.51652e-08	99996
chr4	76435100	76783253	protein_coding	SHROOM3	+	chr4	76435100	76783253	protein_coding	SHROOM3	+	22	0	0	9.51652e-08	99996
chr20	43914864	44069616	protein_coding	TOX2	+	chr20	43914864	44069616	protein_coding	TOX2	+	22	0	0	9.51652e-08	99996
chr11	66509079	66533613	protein_coding	AP002748.4	+	chr11	66510606	66533627	protein_coding	BBS1	+	22	0.0049102	0	9.57637e-08	99996
chr21	45073853	45226560	protein_coding	ADARB1	+	chr21	45073853	45226560	protein_coding	ADARB1	+	22	0	0	9.51652e-08	99996
chr5	170747047	170788650	antisense_RNA	AC008514.1	-	chr5	170747047	170788650	antisense_RNA	AC008514.1	-	22	0	0	9.51652e-08	99996
chr19	45079288	45305283	protein_coding	MARK4	+	chr19	45079288	45305283	protein_coding	MARK4	+	22	0	0	9.51652e-08	99996
chr5	72442652	72507727	protein_coding	ZNF366	-	chr5	72442652	72507727	protein_coding	ZNF366	-	22	0	0	9.51652e-08	99996
chr9	94726701	95087218	protein_coding	C9orf3	+	chr9	94726701	95087218	protein_coding	C9orf3	+	22	0	0	9.51652e-08	99996
chr6	96924620	97140754	protein_coding	KLHL32	+	chr6	96924620	97140754	protein_coding	KLHL32	+	22	0	0	9.51652e-08	99996
chr12	32106835	32383633	protein_coding	BICD1	+	chr12	32106835	32383633	protein_coding	BICD1	+	22	0	0	9.51652e-08	99996
chr19	14305458	14370196	lincRNA	LINC01841	-	chr19	14305458	14370196	lincRNA	LINC01841	-	22	0	0	9.51652e-08	99996
chr1	145164099	145216058	transcribed_unprocessed_pseudogene	AC241585.2	-	chr1	145164099	145216058	transcribed_unprocessed_pseudogene	AC241585.2	-	22	0	0	9.51652e-08	99996
chr3	20174244	21145967	processed_transcript	SGO1-AS1	+	chr3	20174244	21145967	processed_transcript	SGO1-AS1	+	22	0	0	9.51652e-08	99996
chr2	69013178	69249327	protein_coding	ANTXR1	+	chr2	69013178	69249327	protein_coding	ANTXR1	+	22	0	0	9.51652e-08	99996
chr7	12469621	12542222	protein_coding	AC013470.2	+	chr7	12469621	12542222	protein_coding	AC013470.2	+	22	0	0	9.51652e-08	99996
chr10	76869601	77638369	protein_coding	KCNMA1	-	chr10	76869601	77638369	protein_coding	KCNMA1	-	22	0	0	9.51652e-08	99996
chr13	19674752	19783019	protein_coding	PSPC1	-	chr13	19674752	19783019	protein_coding	PSPC1	-	22	0	0	9.51652e-08	99996
chr16	425619	523011	protein_coding	RAB11FIP3	+	chr16	425619	523011	protein_coding	RAB11FIP3	+	22	0	0	9.51652e-08	99996
chr2	27582969	27623215	protein_coding	ZNF512	+	chr2	27582969	27623215	protein_coding	ZNF512	+	22	0	0	9.51652e-08	99996
chrX	63343227	63561071	processed_transcript	LINC01278	-	chrX	63343227	63561071	processed_transcript	LINC01278	-	22	0	0	9.51652e-08	99996
chr22	29603556	29698598	protein_coding	NF2	+	chr22	29603556	29698598	protein_coding	NF2	+	22	0	0	9.51652e-08	99996
chr3	58306247	58324695	protein_coding	RPP14	+	chr3	58306262	58318574	protein_coding	HTD2	+	22	0.0049802	0	9.57726e-08	99996
chr2	91957436	91963610	unprocessed_pseudogene	CHEK2P3	+	chr22	24952730	25197448	protein_coding	KIAA1671	+	22	0.00431017	0	9.56898e-08	99996
chr10	124617080	124791727	protein_coding	AC068896.1	-	chr10	124619292	124744269	protein_coding	FAM53B	-	22	0.00631025	0	9.59354e-08	99996
chr2	121337776	121649587	protein_coding	CLASP1	-	chr2	121337776	121649587	protein_coding	CLASP1	-	22	0	0	9.51652e-08	99996
chr19	45407333	45478828	protein_coding	ERCC1	-	chr19	45407333	45478828	protein_coding	ERCC1	-	22	0	0	9.51652e-08	99996
chr2	215533133	215713895	lincRNA	AC012668.3	+	chr2	215533133	215713895	lincRNA	AC012668.3	+	22	0	0	9.51652e-08	99996
chr7	116953238	117230103	protein_coding	ST7	+	chr7	116953238	117230103	protein_coding	ST7	+	22	0	0	9.51652e-08	99996
chr2	91686102	91714745	transcribed_unprocessed_pseudogene	AC027612.2	-	chr2	91686102	91714745	transcribed_unprocessed_pseudogene	AC027612.2	-	22	0	0	9.51652e-08	99996
chr7	7356203	7535853	protein_coding	COL28A1	-	chr7	7356203	7535853	protein_coding	COL28A1	-	22	0	0	9.51652e-08	99996
chr19	18153118	18170540	protein_coding	PIK3R2	+	chr19	18153158	18178117	protein_coding	AC007192.1	+	22	0.00463019	0	9.57282e-08	99996
chr1	2590639	2632990	protein_coding	MMEL1	-	chr8	88326836	88737134	antisense_RNA	AC090568.2	+	22	0.00775031	0	9.61103e-08	99996
chr19	42752686	42855691	protein_coding	PSG8	-	chr19	42752686	42855691	protein_coding	PSG8	-	22	0	0	9.51652e-08	99996
chr13	19349137	19407962	unprocessed_pseudogene	PARP4P2	+	chr13	19349137	19407962	unprocessed_pseudogene	PARP4P2	+	22	0	0	9.51652e-08	99996
chr11	66744451	66843328	protein_coding	C11orf80	+	chr11	66744451	66843328	protein_coding	C11orf80	+	22	0	0	9.51652e-08	99996
chr6	74069451	74690727	lincRNA	AL357507.1	+	chr6	74069451	74690727	lincRNA	AL357507.1	+	22	0	0	9.51652e-08	99996
chr12	39755021	40106089	protein_coding	SLC2A13	-	chr12	39755021	40106089	protein_coding	SLC2A13	-	22	0	0	9.51652e-08	99996
chr18	48539046	48863217	protein_coding	CTIF	+	chr18	48539046	48863217	protein_coding	CTIF	+	22	0	0	9.51652e-08	99996
chr6	36027677	36111236	protein_coding	MAPK14	+	chr6	36027677	36111236	protein_coding	MAPK14	+	22	0	0	9.51652e-08	99996
chr11	64646399	64659681	antisense_RNA	AP001092.1	+	chr11	64646399	64659681	antisense_RNA	AP001092.1	+	22	0	0	9.51652e-08	99996
chr8	124550790	124728429	protein_coding	MTSS1	-	chr8	124550790	124728429	protein_coding	MTSS1	-	22	0	0	9.51652e-08	99996
chr21	17901263	18267373	protein_coding	CHODL	+	chr21	17901263	18267373	protein_coding	CHODL	+	22	0	0	9.51652e-08	99996
chr1	147173186	147252659	processed_transcript	AC242426.4	+	chr1	147242641	147295766	protein_coding	CHD1L	+	22	0.00595024	0	9.5891e-08	99996
chr19	43543040	43580473	protein_coding	XRCC1	-	chr19	43554692	43593036	protein_coding	L34079.1	-	22	0.00566023	0	9.58554e-08	99996
chr1	10472288	10630758	protein_coding	PEX14	+	chr12	54121277	54189008	protein_coding	SMUG1	-	22	0.0114505	0	9.65654e-08	99996
chr7	73154938	73207283	transcribed_processed_pseudogene	GTF2IP4	+	chr7	73154938	73207283	transcribed_processed_pseudogene	GTF2IP4	+	22	0	0	9.51652e-08	99996
chr15	78167468	78245688	protein_coding	ACSBG1	-	chr15	78167468	78245688	protein_coding	ACSBG1	-	22	0	0	9.51652e-08	99996
chr15	41621224	41773081	protein_coding	MGA	+	chr15	41621224	41773081	protein_coding	MGA	+	22	0	0	9.51652e-08	99996
chr12	54353661	54497688	antisense_RNA	AC079313.2	+	chr12	54353792	54466985	antisense_RNA	AC079313.1	+	22	0.0128005	0	9.67325e-08	99996
chr13	113977783	114132611	protein_coding	RASA3	-	chr13	113977783	114132611	protein_coding	RASA3	-	22	0	0	9.51652e-08	99996
chr13	111588201	111672608	lincRNA	AL359649.1	+	chr13	111588201	111672608	lincRNA	AL359649.1	+	22	0	0	9.51652e-08	99996
chr16	47461123	47701523	protein_coding	PHKB	+	chr19	36054881	36105106	protein_coding	WDR62	+	22	3.76414	0	1.17469e-05	99996
chr5	140072857	140108630	antisense_RNA	MALINC1	-	chr5	140072857	140108630	antisense_RNA	MALINC1	-	21	0	0	2.64678e-07	99996
chr13	37636636	37870425	protein_coding	TRPC4	-	chr13	37636636	37870425	protein_coding	TRPC4	-	21	0	0	2.64678e-07	99996
chr11	102110461	102233423	protein_coding	YAP1	+	chr11	102110461	102233423	protein_coding	YAP1	+	21	0	0	2.64678e-07	99996
chr11	17734774	17856804	protein_coding	KCNC1	+	chr11	17734774	17856804	protein_coding	KCNC1	+	21	0	0	2.64678e-07	99996
chr3	48856931	48898993	protein_coding	SLC25A20	-	chr3	48856931	48898993	protein_coding	SLC25A20	-	21	0	0	2.64678e-07	99996
chr1	16985958	17011928	protein_coding	ATP13A2	-	chr18	76978827	77133683	protein_coding	MBP	-	21	3.28726	0	1.7306e-05	99996
chr5	147585439	147782848	protein_coding	JAKMIP2	-	chr5	147585439	147782848	protein_coding	JAKMIP2	-	21	0	0	2.64678e-07	99996
chr7	66628767	66649067	protein_coding	KCTD7	+	chr7	71779491	72447151	protein_coding	CALN1	-	21	0.0141206	0	2.69358e-07	99996
chr2	177227595	177392697	protein_coding	NFE2L2	-	chr2	177227595	177392697	protein_coding	NFE2L2	-	21	0	0	2.64678e-07	99996
chrX	153517676	153582939	protein_coding	ATP2B3	+	chrX	153517676	153582939	protein_coding	ATP2B3	+	21	0	0	2.64678e-07	99996
chr5	95962001	96631085	antisense_RNA	AC104123.1	+	chr5	95962001	96631085	antisense_RNA	AC104123.1	+	21	0	0	2.64678e-07	99996
chr16	20702816	20742084	protein_coding	THUMPD1	-	chr16	20933111	21159441	protein_coding	DNAH3	-	21	0.00527021	0	2.66418e-07	99996
chr19	14147743	14206187	protein_coding	ADGRL1	-	chr19	14147743	14206187	protein_coding	ADGRL1	-	21	0	0	2.64678e-07	99996
chr1	193304745	193365953	lincRNA	LINC01031	+	chr20	36777442	36863686	protein_coding	SOGA1	-	21	0.00297012	0	2.65658e-07	99996
chr16	89267627	89490561	protein_coding	ANKRD11	-	chr16	89267627	89490561	protein_coding	ANKRD11	-	21	0	0	2.64678e-07	99996
chr8	29067279	29263124	protein_coding	KIF13B	-	chr8	29067279	29263124	protein_coding	KIF13B	-	21	0	0	2.64678e-07	99996
chr8	62248591	62999652	protein_coding	NKAIN3	+	chr8	62248591	62999652	protein_coding	NKAIN3	+	21	0	0	2.64678e-07	99996
chr4	83292461	83335153	protein_coding	HPSE	-	chr4	83292461	83335153	protein_coding	HPSE	-	21	0	0	2.64678e-07	99996
chr1	89633140	89933250	protein_coding	AC093423.3	+	chr1	89633140	89933250	protein_coding	AC093423.3	+	21	0	0	2.64678e-07	99996
chr6	97283303	98399872	lincRNA	AL589740.1	+	chr6	97283303	98399872	lincRNA	AL589740.1	+	21	0	0	2.64678e-07	99996
chr17	33013087	34174964	protein_coding	ASIC2	-	chr9	79571773	79726882	protein_coding	TLE4	+	21	2.33259	0	5.95238e-06	99996
chr13	49308650	49444126	protein_coding	CAB39L	-	chr13	49308650	49444126	protein_coding	CAB39L	-	21	0	0	2.64678e-07	99996
chr9	131576770	131740074	protein_coding	RAPGEF1	-	chr9	131576770	131740074	protein_coding	RAPGEF1	-	21	0	0	2.64678e-07	99996
chr9	99821855	99866891	protein_coding	NR4A3	+	chr9	99821855	99866891	protein_coding	NR4A3	+	21	0	0	2.64678e-07	99996
chr11	95976598	96343180	protein_coding	MAML2	-	chr11	95976598	96343180	protein_coding	MAML2	-	21	0	0	2.64678e-07	99996
chr4	49238032	49245419	processed_pseudogene	AC118282.1	-	chr4	49550032	49557400	unprocessed_pseudogene	AC119751.1	+	21	0.00137005	0	2.65132e-07	99996
chr17	46762506	46833154	protein_coding	WNT3	-	chr17	46762506	46833154	protein_coding	WNT3	-	21	0	0	2.64678e-07	99996
chr2	148021011	148516971	protein_coding	MBD5	+	chr2	148021011	148516971	protein_coding	MBD5	+	21	0	0	2.64678e-07	99996
chr5	157085832	157142869	protein_coding	HAVCR2	-	chr5	157085832	157142869	protein_coding	HAVCR2	-	21	0	0	2.64678e-07	99996
chr11	65261762	65305589	protein_coding	POLA2	+	chr11	68754620	68844410	protein_coding	CPT1A	-	21	1.57747	0	2.26934e-06	99996
chr3	183697818	183812625	protein_coding	YEATS2	+	chr3	183697818	183812625	protein_coding	YEATS2	+	21	0	0	2.64678e-07	99996
chr8	94719703	94793836	protein_coding	DPY19L4	+	chr8	94719703	94793836	protein_coding	DPY19L4	+	21	0	0	2.64678e-07	99996
chr12	126915203	127060401	lincRNA	LINC02405	-	chr12	126915203	127060401	lincRNA	LINC02405	-	21	0	0	2.64678e-07	99996
chr1	33323623	33431052	protein_coding	PHC2	-	chr1	33323623	33431052	protein_coding	PHC2	-	21	0	0	2.64678e-07	99996
chr1	147993862	148014956	transcribed_unprocessed_pseudogene	PDZK1P1	-	chr1	147993862	148014956	transcribed_unprocessed_pseudogene	PDZK1P1	-	21	0	0	2.64678e-07	99996
chr3	174438573	175810552	protein_coding	NAALADL2	+	chr3	174438573	175810552	protein_coding	NAALADL2	+	21	0	0	2.64678e-07	99996
chr15	44562696	44663678	protein_coding	SPG11	-	chr15	44562696	44663678	protein_coding	SPG11	-	21	0	0	2.64678e-07	99996
chr13	25301524	25349800	protein_coding	NUP58	+	chr13	25301524	25349800	protein_coding	NUP58	+	21	0	0	2.64678e-07	99996
chr15	42348103	42412317	protein_coding	AC012651.1	+	chr15	42359500	42412318	protein_coding	CAPN3	+	21	0.00422017	0	2.66066e-07	99996
chr8	123984138	124040782	antisense_RNA	FER1L6-AS1	-	chr8	123984138	124040782	antisense_RNA	FER1L6-AS1	-	21	0	0	2.64678e-07	99996
chr1	56154545	56477687	lincRNA	AC119674.1	-	chr1	56154545	56477687	lincRNA	AC119674.1	-	21	0	0	2.64678e-07	99996
chr15	85380571	85749358	protein_coding	AKAP13	+	chr15	85380571	85749358	protein_coding	AKAP13	+	21	0	0	2.64678e-07	99996
chr17	29929200	30108452	protein_coding	EFCAB5	+	chr17	29929200	30108452	protein_coding	EFCAB5	+	21	0	0	2.64678e-07	99996
chr1	28812142	28871267	protein_coding	OPRD1	+	chr2	132671799	133568463	protein_coding	NCKAP5	-	21	9.88878	0.00147006	0.00580846	99996
chr5	165349030	165778689	lincRNA	AC008415.1	+	chr5	165349030	165778689	lincRNA	AC008415.1	+	21	0	0	2.64678e-07	99996
chr5	76083172	76353939	protein_coding	SV2C	+	chr5	76083172	76353939	protein_coding	SV2C	+	21	0	0	2.64678e-07	99996
chr1	91680343	91906335	protein_coding	TGFBR3	-	chr9	35657754	35658017	ribozyme	RMRP	-	21	3.78328	0	3.09008e-05	99996
chr8	94895767	95116455	protein_coding	NDUFAF6	+	chr8	94895767	95116455	protein_coding	NDUFAF6	+	21	0	0	2.64678e-07	99996
chr3	112140887	112294258	protein_coding	SLC9C1	-	chr3	112140887	112294258	protein_coding	SLC9C1	-	21	0	0	2.64678e-07	99996
chr22	27978014	28679865	protein_coding	TTC28	-	chr22	27978014	28679865	protein_coding	TTC28	-	21	0	0	2.64678e-07	99996
chr8	134477788	134713049	protein_coding	ZFAT	-	chr8	134477788	134713049	protein_coding	ZFAT	-	21	0	0	2.64678e-07	99996
chr14	59595976	59870966	protein_coding	RTN1	-	chr14	59595976	59870966	protein_coding	RTN1	-	21	0	0	2.64678e-07	99996
chr12	123973241	124316024	protein_coding	RFLNA	+	chr12	123973944	124088594	protein_coding	AC068790.8	+	21	0.0136505	0	2.69204e-07	99996
chr1	11934205	11975538	protein_coding	PLOD1	+	chr2	230034974	230068999	protein_coding	SLC16A14	-	21	5.01239	0	0.0001066	99996
chr6	151656691	152129619	protein_coding	ESR1	+	chr6	151656691	152129619	protein_coding	ESR1	+	21	0	0	2.64678e-07	99996
chr2	211375717	212538841	protein_coding	ERBB4	-	chr2	211375717	212538841	protein_coding	ERBB4	-	21	0	0	2.64678e-07	99996
chr14	64084232	64338112	protein_coding	ESR2	-	chr14	64084232	64338112	protein_coding	ESR2	-	21	0	0	2.64678e-07	99996
chr11	124954121	125041489	protein_coding	CCDC15	+	chr11	124954121	125041489	protein_coding	CCDC15	+	21	0	0	2.64678e-07	99996
chr11	9664077	9752991	protein_coding	SWAP70	+	chr11	9664077	9752991	protein_coding	SWAP70	+	21	0	0	2.64678e-07	99996
chr10	118046279	118210153	antisense_RNA	CASC2	+	chr10	118046279	118210153	antisense_RNA	CASC2	+	21	0	0	2.64678e-07	99996
chr2	240998838	241095568	protein_coding	SNED1	+	chr2	240998838	241095568	protein_coding	SNED1	+	21	0	0	2.64678e-07	99996
chr16	21402237	21448567	protein_coding	NPIPB3	-	chr16	21834569	21880827	protein_coding	NPIPB4	-	21	0.00361014	0	2.65866e-07	99996
chr1	91680343	91906335	protein_coding	TGFBR3	-	chr9	35657751	35658018	lincRNA	RMRP	-	21	3.77388	0	3.06163e-05	99996
chr17	27456714	27626438	protein_coding	KSR1	+	chr17	27456714	27626438	protein_coding	KSR1	+	21	0	0	2.64678e-07	99996
chr11	4469461	4476407	transcribed_unprocessed_pseudogene	OR52K3P	+	chr11	4469461	4476407	transcribed_unprocessed_pseudogene	OR52K3P	+	21	0	0	2.64678e-07	99996
chr6	57961438	58438364	lincRNA	AL445250.1	+	chr6	57961438	58438364	lincRNA	AL445250.1	+	21	0	0	2.64678e-07	99996
chr19	56087366	56121280	protein_coding	ZNF787	-	chr19	56087366	56121280	protein_coding	ZNF787	-	21	0	0	2.64678e-07	99996
chr16	50742050	50801935	protein_coding	CYLD	+	chr16	50742050	50801935	protein_coding	CYLD	+	21	0	0	2.64678e-07	99996
chr1	206635536	206684419	protein_coding	DYRK3	+	chr1	206635536	206684419	protein_coding	DYRK3	+	21	0	0	2.64678e-07	99996
chr14	21385194	21456126	protein_coding	CHD8	-	chr14	21385194	21456126	protein_coding	CHD8	-	21	0	0	2.64678e-07	99996
chr7	139777051	140020325	protein_coding	TBXAS1	+	chr7	139777051	140020325	protein_coding	TBXAS1	+	21	0	0	2.64678e-07	99996
chr11	76860867	77026797	protein_coding	ACER3	+	chr11	76860867	77026797	protein_coding	ACER3	+	21	0	0	2.64678e-07	99996
chr10	72096032	72217134	protein_coding	ASCC1	-	chr10	72096032	72217134	protein_coding	ASCC1	-	21	0	0	2.64678e-07	99996
chr2	27771717	27988087	protein_coding	MRPL33	+	chr2	27889941	28338901	protein_coding	BABAM2	+	21	0.025991	0	2.73353e-07	99996
chr2	230034974	230068999	protein_coding	SLC16A14	-	chr20	36996349	37095995	protein_coding	RBL1	-	21	2.98246	0	1.21578e-05	99996
chr19	42086110	42196585	protein_coding	POU2F2	-	chr19	42086110	42196585	protein_coding	POU2F2	-	21	0	0	2.64678e-07	99996
chr12	55757275	55827546	protein_coding	AC023055.1	-	chr12	55757275	55827546	protein_coding	AC023055.1	-	21	0	0	2.64678e-07	99996
chr15	27754875	28099358	protein_coding	OCA2	-	chr15	27754875	28099358	protein_coding	OCA2	-	21	0	0	2.64678e-07	99996
chr2	241881363	242078722	processed_transcript	LINC01237	+	chr2	241881363	242078722	processed_transcript	LINC01237	+	21	0	0	2.64678e-07	99996
chr7	44999475	45076469	protein_coding	CCM2	+	chr7	44999475	45076469	protein_coding	CCM2	+	21	0	0	2.64678e-07	99996
chr2	224765090	225042445	protein_coding	DOCK10	-	chr2	224765090	225042445	protein_coding	DOCK10	-	21	0	0	2.64678e-07	99996
chr19	52880663	52962768	protein_coding	AC010487.3	-	chr19	52880663	52962768	protein_coding	AC010487.3	-	21	0	0	2.64678e-07	99996
chrX	28587399	29956723	protein_coding	IL1RAPL1	+	chrX	28587399	29956723	protein_coding	IL1RAPL1	+	21	0	0	2.64678e-07	99996
chr7	38341577	38378804	antisense_RNA	TRG-AS1	+	chr7	38341577	38378804	antisense_RNA	TRG-AS1	+	21	0	0	2.64678e-07	99996
chr10	80407829	80437115	protein_coding	FAM213A	+	chr14	50052857	50053569	processed_pseudogene	AL117692.1	+	21	5.40109	0	0.000153729	99996
chr13	39342892	39603528	protein_coding	LHFPL6	-	chr13	39342892	39603528	protein_coding	LHFPL6	-	21	0	0	2.64678e-07	99996
chr12	120762510	120904371	protein_coding	SPPL3	-	chr12	120762510	120904371	protein_coding	SPPL3	-	21	0	0	2.64678e-07	99996
chr1	185734551	186190949	protein_coding	HMCN1	+	chr1	185734551	186190949	protein_coding	HMCN1	+	21	0	0	2.64678e-07	99996
chr7	116953899	117098806	sense_intronic	ST7-OT4	+	chr7	116953899	117098806	sense_intronic	ST7-OT4	+	21	0	0	2.64678e-07	99996
chr21	33584687	33931607	protein_coding	AP000311.1	-	chr21	33584687	33931607	protein_coding	AP000311.1	-	21	0	0	2.64678e-07	99996
chr2	27781364	27891098	protein_coding	RBKS	-	chr2	27781364	27891098	protein_coding	RBKS	-	21	0	0	2.64678e-07	99996
chr13	95019829	95301446	protein_coding	ABCC4	-	chr13	95019829	95301446	protein_coding	ABCC4	-	21	0	0	2.64678e-07	99996
chr16	75228187	75268053	protein_coding	BCAR1	-	chr16	75228187	75268053	protein_coding	BCAR1	-	21	0	0	2.64678e-07	99996
chr2	84516455	84819589	protein_coding	DNAH6	+	chr2	84516455	84819589	protein_coding	DNAH6	+	21	0	0	2.64678e-07	99996
chr12	31280584	31327058	protein_coding	SINHCAF	-	chr12	9664969	9699555	protein_coding	CLEC2D	+	21	0.00181007	0	2.65275e-07	99996
chr3	146909685	147370656	antisense_RNA	AC092957.1	-	chr3	146909685	147370656	antisense_RNA	AC092957.1	-	21	0	0	2.64678e-07	99996
chr9	109640788	109946703	protein_coding	PALM2	+	chr9	109640788	109946703	protein_coding	PALM2	+	21	0	0	2.64678e-07	99996
chr15	65234460	65300618	protein_coding	PARP16	-	chr18	76978827	77133683	protein_coding	MBP	-	21	2.24532	0	5.32533e-06	99996
chr22	33162226	33922841	protein_coding	LARGE1	-	chr22	33162226	33922841	protein_coding	LARGE1	-	21	0	0	2.64678e-07	99996
chr1	43164175	43270936	protein_coding	EBNA1BP2	-	chr1	43164175	43270936	protein_coding	EBNA1BP2	-	21	0	0	2.64678e-07	99996
chr1	56173433	56524495	protein_coding	AC119674.2	-	chr1	56173433	56524495	protein_coding	AC119674.2	-	21	0	0	2.64678e-07	99996
chr1	149054027	149103561	protein_coding	NBPF9	-	chr1	149197992	149321732	unprocessed_pseudogene	AC245297.1	-	21	0.025411	0	2.73165e-07	99996
chr7	81946444	82443798	protein_coding	CACNA2D1	-	chr7	81946444	82443798	protein_coding	CACNA2D1	-	21	0	0	2.64678e-07	99996
chr8	39106990	39284911	protein_coding	ADAM32	+	chr8	39314591	39417378	transcribed_unitary_pseudogene	ADAM5	+	21	0.00524021	0	2.66402e-07	99996
chr3	49198428	49258104	protein_coding	CCDC36	+	chr3	49198428	49258104	protein_coding	CCDC36	+	21	0	0	2.64678e-07	99996
chr12	53990624	54030823	protein_coding	HOXC6	+	chr12	54019910	54022589	lincRNA	AC012531.1	+	20	0.0371615	0	7.91325e-07	99996
chr1	95117338	95197607	protein_coding	TMEM56	+	chr17	33013087	34174964	protein_coding	ASIC2	-	20	0.99472	0	2.82657e-06	99996
chr9	9442060	9442380	misc_RNA	RN7SL5P	+	chrY	10036195	10038375	unprocessed_pseudogene	TSPY20P	+	20	2.09561	0	1.13397e-05	99996
chr19	21142024	21196053	protein_coding	ZNF431	+	chr19	21142024	21196053	protein_coding	ZNF431	+	20	0	0	7.56756e-07	99996
chr19	41549518	41586844	protein_coding	CEACAM21	+	chr19	41549518	41586844	protein_coding	CEACAM21	+	20	0	0	7.56756e-07	99996
chr11	115169218	115504957	protein_coding	CADM1	-	chr11	115169218	115504957	protein_coding	CADM1	-	20	0	0	7.56756e-07	99996
chr15	58865175	59097419	protein_coding	RNF111	+	chr15	58865175	59097419	protein_coding	RNF111	+	20	0	0	7.56756e-07	99996
chr15	35217345	35546193	protein_coding	DPH6	-	chr15	35217345	35546193	protein_coding	DPH6	-	20	0	0	7.56756e-07	99996
chr13	26606544	26641364	antisense_RNA	WASF3-AS1	-	chr13	26606544	26641364	antisense_RNA	WASF3-AS1	-	20	0	0	7.56756e-07	99996
chr16	4616493	4690974	protein_coding	MGRN1	+	chr16	4616493	4690974	protein_coding	MGRN1	+	20	0	0	7.56756e-07	99996
chr17	48908369	48929056	protein_coding	UBE2Z	+	chr17	48908369	48929056	protein_coding	UBE2Z	+	20	0	0	7.56756e-07	99996
chr13	34348043	34614170	lincRNA	LINC02343	+	chr16	8674565	8784575	protein_coding	ABAT	+	20	0.00537021	0	7.61664e-07	99996
chr11	114400682	114443932	protein_coding	AP002373.1	+	chr11	114400682	114443932	protein_coding	AP002373.1	+	20	0	0	7.56756e-07	99996
chr22	50089879	50161690	protein_coding	MOV10L1	+	chr22	50089879	50161690	protein_coding	MOV10L1	+	20	0	0	7.56756e-07	99996
chr7	114086327	114693772	protein_coding	FOXP2	+	chr7	114086327	114693772	protein_coding	FOXP2	+	20	0	0	7.56756e-07	99996
chr15	75527150	75601205	processed_transcript	AC105036.3	-	chr15	75527150	75601205	processed_transcript	AC105036.3	-	20	0	0	7.56756e-07	99996
chr12	14365632	14502935	protein_coding	ATF7IP	+	chr12	14365632	14502935	protein_coding	ATF7IP	+	20	0	0	7.56756e-07	99996
chr5	149216523	149276805	antisense_RNA	AC012613.2	-	chr9	9442060	9442380	misc_RNA	RN7SL5P	+	20	4.23392	0	0.000113484	99996
chr9	84668551	85027070	protein_coding	NTRK2	+	chr9	84668551	85027070	protein_coding	NTRK2	+	20	0	0	7.56756e-07	99996
chrX	118346073	118449961	protein_coding	WDR44	+	chrX	118346073	118449961	protein_coding	WDR44	+	20	0	0	7.56756e-07	99996
chr1	586071	827796	transcribed_processed_pseudogene	AL669831.3	-	chr1	586071	827796	transcribed_processed_pseudogene	AL669831.3	-	20	0	0	7.56756e-07	99996
chr12	54085132	54125992	lincRNA	LINC01598	-	chr12	54121277	54189008	protein_coding	SMUG1	-	20	0.0101604	0	7.66067e-07	99996
chr19	49909501	49958391	protein_coding	AC011452.1	-	chr19	49909501	49958391	protein_coding	AC011452.1	-	20	0	0	7.56756e-07	99996
chr14	50329404	50416461	protein_coding	CDKL1	-	chr9	87966441	87974753	protein_coding	CDK20	-	20	0.277711	0	1.08248e-06	99996
chr3	196214222	196287957	protein_coding	PCYT1A	-	chr3	196214222	196287957	protein_coding	PCYT1A	-	20	0	0	7.56756e-07	99996
chr14	57563922	57982194	protein_coding	SLC35F4	-	chr14	57563922	57982194	protein_coding	SLC35F4	-	20	0	0	7.56756e-07	99996
chr7	108023548	108130356	protein_coding	LAMB4	-	chr7	108023548	108130356	protein_coding	LAMB4	-	20	0	0	7.56756e-07	99996
chr12	96278261	96400560	protein_coding	CDK17	-	chr12	96278261	96400560	protein_coding	CDK17	-	20	0	0	7.56756e-07	99996
chr12	53985845	54034888	protein_coding	AC012531.3	+	chr12	54019910	54022589	lincRNA	AC012531.1	+	20	0.0382315	0	7.92338e-07	99996
chr1	89633140	89933250	protein_coding	AC093423.3	+	chr1	89821014	89936611	protein_coding	LRRC8D	+	20	0.0110304	0	7.66871e-07	99996
chr16	20610243	20797581	protein_coding	ACSM3	+	chr16	20610243	20797581	protein_coding	ACSM3	+	20	0	0	7.56756e-07	99996
chr11	85957684	86069882	protein_coding	PICALM	-	chr11	85957684	86069882	protein_coding	PICALM	-	20	0	0	7.56756e-07	99996
chr8	92882984	92965645	antisense_RNA	AC117834.1	+	chr8	92882984	92965645	antisense_RNA	AC117834.1	+	20	0	0	7.56756e-07	99996
chr3	131533555	132285410	protein_coding	CPNE4	-	chr3	131533555	132285410	protein_coding	CPNE4	-	20	0	0	7.56756e-07	99996
chr5	173056352	173139284	protein_coding	CREBRF	+	chr5	173056352	173139284	protein_coding	CREBRF	+	20	0	0	7.56756e-07	99996
chr11	89324356	89498187	protein_coding	NOX4	-	chr11	89324356	89498187	protein_coding	NOX4	-	20	0	0	7.56756e-07	99996
chr3	10164865	10243743	protein_coding	IRAK2	+	chr3	10164865	10243743	protein_coding	IRAK2	+	20	0	0	7.56756e-07	99996
chr7	83955777	84492724	protein_coding	SEMA3A	-	chr7	83955777	84492724	protein_coding	SEMA3A	-	20	0	0	7.56756e-07	99996
chr2	69457997	69674349	protein_coding	AAK1	-	chr2	69457997	69674349	protein_coding	AAK1	-	20	0	0	7.56756e-07	99996
chr2	143295421	143480789	antisense_RNA	AC096558.1	-	chr2	143295586	143572105	antisense_RNA	AC096558.2	-	20	0.00456018	0	7.6091e-07	99996
chr7	44606572	44709066	protein_coding	OGDH	+	chr7	44606572	44709066	protein_coding	OGDH	+	20	0	0	7.56756e-07	99996
chr12	69801669	69855363	protein_coding	AC025263.2	+	chr12	69825304	69959097	protein_coding	MYRFL	+	20	0.00695028	0	7.63107e-07	99996
chr5	149163955	149276776	antisense_RNA	AC012613.1	-	chr9	9442060	9442380	misc_RNA	RN7SL5P	+	20	4.31569	0	0.000122906	99996
chr19	39863323	39934626	protein_coding	FCGBP	-	chr19	39863323	39934626	protein_coding	FCGBP	-	20	0	0	7.56756e-07	99996
chr12	107732866	107761272	protein_coding	PRDM4	-	chr17	45190931	45222222	antisense_RNA	AC008105.3	-	20	0.0356914	0	7.89923e-07	99996
chr7	142908101	142933808	protein_coding	TRPV5	-	chr7	142908101	142933808	protein_coding	TRPV5	-	20	0	0	7.56756e-07	99996
chr8	51319578	51809445	protein_coding	PXDNL	-	chr8	51319578	51809445	protein_coding	PXDNL	-	20	0	0	7.56756e-07	99996
chr4	97184093	98143240	protein_coding	STPG2	-	chr4	97184093	98143240	protein_coding	STPG2	-	20	0	0	7.56756e-07	99996
chr20	10672928	10994924	antisense_RNA	AL050403.2	+	chr20	10672928	10994924	antisense_RNA	AL050403.2	+	20	0	0	7.56756e-07	99996
chr1	45786987	46036124	protein_coding	MAST2	+	chr1	45786987	46036124	protein_coding	MAST2	+	20	0	0	7.56756e-07	99996
chr4	135866983	135913680	lincRNA	LINC00613	-	chr4	135866983	135913680	lincRNA	LINC00613	-	20	0	0	7.56756e-07	99996
chr2	230034974	230068999	protein_coding	SLC16A14	-	chr6	12716805	13290484	protein_coding	PHACTR1	+	20	1.53366	0	5.83935e-06	99996
chr4	182143987	182803024	protein_coding	TENM3	+	chr4	182144852	182190382	sense_intronic	AC108142.1	+	20	0.0133605	0	7.69016e-07	99996
chr3	36993332	37050918	protein_coding	MLH1	+	chr3	36993332	37050918	protein_coding	MLH1	+	20	0	0	7.56756e-07	99996
chr12	100717526	101128641	protein_coding	ANO4	+	chr12	100717526	101128641	protein_coding	ANO4	+	20	0	0	7.56756e-07	99996
chr16	47461123	47701523	protein_coding	PHKB	+	chr2	132671799	133568463	protein_coding	NCKAP5	-	20	12.5799	0.0319013	0.0480217	99996
chr12	54017110	54035361	processed_transcript	AC012531.2	+	chr12	54019910	54022589	lincRNA	AC012531.1	+	20	0.0351814	0	7.8944e-07	99996
chr1	242082986	242524696	protein_coding	PLD5	-	chr1	242082986	242524696	protein_coding	PLD5	-	20	0	0	7.56756e-07	99996
chr19	46101122	46196218	lincRNA	AC007785.1	+	chr19	46101122	46196218	lincRNA	AC007785.1	+	20	0	0	7.56756e-07	99996
chr1	202348699	202592706	protein_coding	PPP1R12B	+	chr17	41866908	41930542	protein_coding	ACLY	-	20	0.00351014	0	7.59958e-07	99996
chr3	97764521	97801242	protein_coding	ARL6	+	chr3	97764521	97801242	protein_coding	ARL6	+	20	0	0	7.56756e-07	99996
chr1	203090654	203167405	protein_coding	ADORA1	+	chr1	203090654	203167405	protein_coding	ADORA1	+	20	0	0	7.56756e-07	99996
chr17	61681266	61863521	protein_coding	BRIP1	-	chr17	61681266	61863521	protein_coding	BRIP1	-	20	0	0	7.56756e-07	99996
chr12	54276631	54345083	sense_overlapping	AC078778.2	+	chr12	54301202	54351849	protein_coding	COPZ1	+	20	0.00382015	0	7.60246e-07	99996
chr12	54016931	54056030	protein_coding	HOXC4	+	chr12	54019910	54022589	lincRNA	AC012531.1	+	20	0.0359714	0	7.90198e-07	99996
chr8	73688691	73878854	protein_coding	AC022826.2	-	chr8	73780097	73878910	protein_coding	UBE2W	-	20	0.00569023	0	7.61952e-07	99996
chr8	74798784	74866939	antisense_RNA	AC011632.1	-	chr8	74798784	74866939	antisense_RNA	AC011632.1	-	20	0	0	7.56756e-07	99996
chr15	21927657	21946641	unprocessed_pseudogene	NF1P2	-	chr15	21927657	21946641	unprocessed_pseudogene	NF1P2	-	20	0	0	7.56756e-07	99996
chr1	13892792	15118043	protein_coding	KAZN	+	chr1	13892792	15118043	protein_coding	KAZN	+	20	0	0	7.56756e-07	99996
chr8	67062426	67196263	protein_coding	CSPP1	+	chr8	67062426	67196263	protein_coding	CSPP1	+	20	0	0	7.56756e-07	99996
chr8	8059572	8199973	processed_transcript	AC105233.5	+	chr8	8059572	8199973	processed_transcript	AC105233.5	+	20	0	0	7.56756e-07	99996
chr1	16740273	16972979	protein_coding	CROCC	+	chr1	17193232	17201733	lincRNA	AL590644.3	-	20	0.0121105	0	7.67853e-07	99996
chr1	28812142	28871267	protein_coding	OPRD1	+	chr2	230034974	230068999	protein_coding	SLC16A14	-	20	6.45521	0	0.000865156	99996
chr2	43230836	43596046	protein_coding	THADA	-	chr2	43230836	43596046	protein_coding	THADA	-	20	0	0	7.56756e-07	99996
chr14	71320449	71741229	protein_coding	SIPA1L1	+	chr14	91869412	91947987	protein_coding	FBLN5	-	20	0.00841034	0	7.64441e-07	99996
chr19	19776602	19836073	transcribed_unprocessed_pseudogene	AC011477.1	+	chr19	19776602	19836073	transcribed_unprocessed_pseudogene	AC011477.1	+	20	0	0	7.56756e-07	99996
chr5	78997606	79236038	protein_coding	DMGDH	-	chr5	78997606	79236038	protein_coding	DMGDH	-	20	0	0	7.56756e-07	99996
chr19	19761038	19821716	lincRNA	AC011477.4	-	chr19	19785839	19821751	protein_coding	ZNF506	-	20	0.00548022	0	7.61753e-07	99996
chr15	97295881	97432094	lincRNA	LINC02253	+	chr15	97295881	97432094	lincRNA	LINC02253	+	20	0	0	7.56756e-07	99996
chr8	39903775	39995248	antisense_RNA	AC007991.3	-	chr8	39903775	39995248	antisense_RNA	AC007991.3	-	20	0	0	7.56756e-07	99996
chr13	40079106	40535807	lincRNA	LINC00598	-	chr13	40079106	40535807	lincRNA	LINC00598	-	20	0	0	7.56756e-07	99996
chr13	24882284	24922889	protein_coding	CENPJ	-	chr13	24882284	24922889	protein_coding	CENPJ	-	20	0	0	7.56756e-07	99996
chr3	97822040	97944963	protein_coding	CRYBG3	+	chr3	97822040	97944963	protein_coding	CRYBG3	+	20	0	0	7.56756e-07	99996
chr19	14408819	14419383	protein_coding	DDX39A	-	chr19	14408819	14419383	protein_coding	DDX39A	-	20	0	0	7.56756e-07	99996
chr12	69738681	69823204	protein_coding	RAB3IP	+	chr12	69738681	69823204	protein_coding	RAB3IP	+	20	0	0	7.56756e-07	99996
chr12	116910956	117031148	protein_coding	FBXW8	+	chr12	116910956	117031148	protein_coding	FBXW8	+	20	0	0	7.56756e-07	99996
chr12	20695355	20753386	protein_coding	SLCO1C1	+	chr8	70573442	70608387	protein_coding	TRAM1	-	20	3.1314	0	3.73693e-05	99996
chr12	107732866	107761272	protein_coding	PRDM4	-	chrY	10022489	10034187	unprocessed_pseudogene	RBMY2QP	-	20	0.050102	0	8.03703e-07	99996
chr3	5122220	5180912	protein_coding	ARL8B	+	chr3	5122220	5180912	protein_coding	ARL8B	+	20	0	0	7.56756e-07	99996
chr19	28435388	28727680	processed_transcript	AC005394.2	-	chr19	28437060	28535277	lincRNA	AC005381.1	-	20	0.0109904	0	7.66826e-07	99996
chrX	148500619	149000663	protein_coding	AFF2	+	chrX	148500619	149000663	protein_coding	AFF2	+	20	0	0	7.56756e-07	99996
chr1	182129310	182314061	lincRNA	LINC01344	-	chr1	182129310	182314061	lincRNA	LINC01344	-	20	0	0	7.56756e-07	99996
chr1	27970344	28088696	protein_coding	EYA3	-	chr1	27970344	28088696	protein_coding	EYA3	-	20	0	0	7.56756e-07	99996
chr11	10308313	10507579	protein_coding	AMPD3	+	chr11	10308313	10507579	protein_coding	AMPD3	+	20	0	0	7.56756e-07	99996
chr10	74151185	74709303	protein_coding	ADK	+	chr17	33013087	34174964	protein_coding	ASIC2	-	20	4.0123	0	9.00112e-05	99996
chr20	4120980	4187747	protein_coding	SMOX	+	chr20	4120980	4187747	protein_coding	SMOX	+	20	0	0	7.56756e-07	99996
chr2	220105656	220450778	lincRNA	AC019211.1	+	chr2	220127546	220212491	lincRNA	AC093083.1	+	20	0.0099104	0	7.65822e-07	99996
chr1	95117923	95247225	protein_coding	TMEM56-RWDD3	+	chr17	33013087	34174964	protein_coding	ASIC2	-	20	1.11608	0	3.26004e-06	99996
chr8	65644734	65771261	protein_coding	MTFR1	+	chr8	65644734	65771261	protein_coding	MTFR1	+	20	0	0	7.56756e-07	99996
chr16	49487524	49857919	protein_coding	ZNF423	-	chr16	49487524	49857919	protein_coding	ZNF423	-	20	0	0	7.56756e-07	99996
chr15	22458903	22469230	protein_coding	GOLGA6L22	+	chr15	22458903	22469230	protein_coding	GOLGA6L22	+	20	0	0	7.56756e-07	99996
chr10	42574185	42638568	protein_coding	ZNF33B	-	chr17	33013087	34174964	protein_coding	ASIC2	-	20	4.37898	0	0.00013021	99996
chr14	20684587	20700576	protein_coding	AL163636.2	+	chr14	20684587	20700576	protein_coding	AL163636.2	+	19	0	0	1.97823e-06	99996
chr19	48837097	48868632	protein_coding	PLEKHA4	-	chr19	48837097	48868632	protein_coding	PLEKHA4	-	19	0	0	1.97823e-06	99996
chr17	67377281	67697261	protein_coding	PITPNC1	+	chr17	67377281	67697261	protein_coding	PITPNC1	+	19	0	0	1.97823e-06	99996
chr16	17101769	17470881	protein_coding	XYLT1	-	chr16	17101769	17470881	protein_coding	XYLT1	-	19	0	0	1.97823e-06	99996
chr12	121132819	121188032	protein_coding	P2RX7	+	chr12	121132819	121188032	protein_coding	P2RX7	+	19	0	0	1.97823e-06	99996
chr12	107318413	107659642	protein_coding	BTBD11	+	chr12	107318413	107659642	protein_coding	BTBD11	+	19	0	0	1.97823e-06	99996
chr12	57819927	57846739	protein_coding	CTDSP2	-	chr12	57819927	57846739	protein_coding	CTDSP2	-	19	0	0	1.97823e-06	99996
chr7	5823160	5854365	transcribed_unprocessed_pseudogene	ZNF815P	+	chr7	6104884	6161564	protein_coding	USP42	+	19	0.00199008	0	2.02995e-06	99996
chr20	32702691	32743997	protein_coding	COMMD7	-	chr20	32702691	32743997	protein_coding	COMMD7	-	19	0	0	1.97823e-06	99996
chr7	45769105	45815263	transcribed_unprocessed_pseudogene	GTF2IP13	+	chr7	45769105	45815263	transcribed_unprocessed_pseudogene	GTF2IP13	+	19	0	0	1.97823e-06	99996
chr19	52031379	52095738	protein_coding	ZNF432	-	chr19	52031379	52095738	protein_coding	ZNF432	-	19	0	0	1.97823e-06	99996
chr5	140562443	140592123	processed_transcript	AC116353.4	-	chr5	140562443	140592123	processed_transcript	AC116353.4	-	19	0	0	1.97823e-06	99996
chr14	20365667	20413429	protein_coding	TEP1	-	chr14	20365667	20413429	protein_coding	TEP1	-	19	0	0	1.97823e-06	99996
chr12	123973241	124316024	protein_coding	RFLNA	+	chr12	123973241	124316024	protein_coding	RFLNA	+	19	0	0	1.97823e-06	99996
chr20	31739271	31801805	protein_coding	TPX2	+	chr20	31739271	31801805	protein_coding	TPX2	+	19	0	0	1.97823e-06	99996
chr17	73334384	73644089	protein_coding	SDK2	-	chr17	73334384	73644089	protein_coding	SDK2	-	19	0	0	1.97823e-06	99996
chr17	4669774	4704337	protein_coding	PELP1	-	chr17	4897774	4903074	protein_coding	CHRNE	-	19	0.00118005	0	1.98097e-06	99996
chr21	29194071	29630751	protein_coding	BACH1	+	chr21	29194071	29630751	protein_coding	BACH1	+	19	0	0	1.97823e-06	99996
chr5	64768930	65018763	protein_coding	CWC27	+	chr5	64768930	65018763	protein_coding	CWC27	+	19	0	0	1.97823e-06	99996
chr4	154626945	154753118	protein_coding	LRAT	+	chr4	154626945	154753118	protein_coding	LRAT	+	19	0	0	1.97823e-06	99996
chr9	124942608	125143506	protein_coding	SCAI	-	chr9	124942608	125143506	protein_coding	SCAI	-	19	0	0	1.97823e-06	99996
chr19	49453169	49471048	protein_coding	ALDH16A1	+	chr19	49462752	49486231	protein_coding	AC010619.1	+	19	0.00413017	0	2.03506e-06	99996
chr7	66682164	66811464	protein_coding	RABGEF1	+	chr7	66682164	66811464	protein_coding	RABGEF1	+	19	0	0	1.97823e-06	99996
chr3	28349178	29767537	protein_coding	AC098650.1	+	chr3	28574791	30010391	protein_coding	RBMS3	+	19	0.0673427	0	2.29868e-06	99996
chr14	20684177	20698971	protein_coding	ANG	+	chr14	20684177	20698971	protein_coding	ANG	+	19	0	0	1.97823e-06	99996
chr3	50329782	50340980	protein_coding	RASSF1	-	chr3	50329782	50340980	protein_coding	RASSF1	-	19	0	0	1.97823e-06	99996
chr14	101761798	101927989	protein_coding	PPP2R5C	+	chr14	101761798	101927989	protein_coding	PPP2R5C	+	19	0	0	1.97823e-06	99996
chr1	91680343	91906335	protein_coding	TGFBR3	-	chr20	26186920	26251526	processed_transcript	MIR663AHG	-	19	6.07933	3.00012e-05	0.00133547	99996
chr1	32741885	32774970	protein_coding	KIAA1522	+	chr18	52340172	53535903	protein_coding	DCC	+	19	0.00864035	0	2.04577e-06	99996
chr6	111483511	111598302	antisense_RNA	TRAF3IP2-AS1	+	chr6	111483511	111598302	antisense_RNA	TRAF3IP2-AS1	+	19	0	0	1.97823e-06	99996
chr12	106357658	106510198	protein_coding	POLR3B	+	chr12	106357658	106510198	protein_coding	POLR3B	+	19	0	0	1.97823e-06	99996
chr13	68861284	68885325	lincRNA	LINC00550	-	chr13	68861284	68885325	lincRNA	LINC00550	-	19	0	0	1.97823e-06	99996
chr1	234646289	234683176	lincRNA	AL160408.1	+	chr1	234646289	234683176	lincRNA	AL160408.1	+	19	0	0	1.97823e-06	99996
chr8	93857807	93926066	protein_coding	PDP1	+	chr8	93857807	93926066	protein_coding	PDP1	+	19	0	0	1.97823e-06	99996
chr7	66628958	66811459	protein_coding	RABGEF1	+	chr7	66628958	66811459	protein_coding	RABGEF1	+	19	0	0	1.97823e-06	99996
chr12	8138140	8175320	protein_coding	AC092111.3	+	chr12	8138140	8175320	protein_coding	AC092111.3	+	19	0	0	1.97823e-06	99996
chr12	104455295	104762014	protein_coding	CHST11	+	chr12	104455295	104762014	protein_coding	CHST11	+	19	0	0	1.97823e-06	99996
chr1	27098815	27166981	protein_coding	SLC9A1	-	chr1	27098815	27166981	protein_coding	SLC9A1	-	19	0	0	1.97823e-06	99996
chr11	73308289	73369091	protein_coding	ARHGEF17	+	chr11	73308289	73369091	protein_coding	ARHGEF17	+	19	0	0	1.97823e-06	99996
chr8	109573978	109691791	protein_coding	SYBU	-	chr8	109573978	109691791	protein_coding	SYBU	-	19	0	0	1.97823e-06	99996
chr2	70447280	70554193	protein_coding	TGFA	-	chr2	70447280	70554193	protein_coding	TGFA	-	19	0	0	1.97823e-06	99996
chr19	9363020	9382617	protein_coding	ZNF177	+	chr19	9363020	9382617	protein_coding	ZNF177	+	19	0	0	1.97823e-06	99996
chr8	98189833	98294393	protein_coding	NIPAL2	-	chr8	98189833	98294393	protein_coding	NIPAL2	-	19	0	0	1.97823e-06	99996
chr2	27042364	27070622	protein_coding	AGBL5	+	chr2	27042364	27070622	protein_coding	AGBL5	+	19	0	0	1.97823e-06	99996
chr12	20695355	20753386	protein_coding	SLCO1C1	+	chr17	33013087	34174964	protein_coding	ASIC2	-	19	7.1542	0.000160006	0.00306615	99996
chr19	51271266	51281234	lincRNA	LINC01872	+	chr19	51271266	51281234	lincRNA	LINC01872	+	19	0	0	1.97823e-06	99996
chr10	98247690	98268250	protein_coding	LOXL4	-	chr10	98457077	99235862	protein_coding	HPSE2	-	19	0.0128105	0	2.05573e-06	99996
chr1	1541673	1574869	protein_coding	SSU72	-	chr1	1541673	1574869	protein_coding	SSU72	-	19	0	0	1.97823e-06	99996
chr1	29192873	29230942	protein_coding	MECR	-	chr1	29192873	29230942	protein_coding	MECR	-	19	0	0	1.97823e-06	99996
chr5	122311354	122464219	protein_coding	SNCAIP	+	chr5	122311354	122464219	protein_coding	SNCAIP	+	19	0	0	1.97823e-06	99996
chrX	77910656	78050395	protein_coding	ATP7A	+	chrX	77910656	78050395	protein_coding	ATP7A	+	19	0	0	1.97823e-06	99996
chr19	9853718	9936552	protein_coding	OLFM2	-	chr19	9853718	9936552	protein_coding	OLFM2	-	19	0	0	1.97823e-06	99996
chr10	94030812	94332823	protein_coding	PLCE1	+	chr10	94030812	94332823	protein_coding	PLCE1	+	19	0	0	1.97823e-06	99996
chr9	131394093	131500197	protein_coding	PRRC2B	+	chr9	131394093	131500197	protein_coding	PRRC2B	+	19	0	0	1.97823e-06	99996
chr3	68004216	68545625	protein_coding	FAM19A1	+	chr7	116238260	116499465	antisense_RNA	AC002066.1	-	19	0.0190108	0	2.11984e-06	99996
chr19	36054881	36105106	protein_coding	WDR62	+	chr19	36054881	36105106	protein_coding	WDR62	+	19	0	0	1.97823e-06	99996
chr5	131425891	131796983	protein_coding	AC008695.1	-	chr5	131425891	131796983	protein_coding	AC008695.1	-	19	0	0	1.97823e-06	99996
chr13	27545911	27620404	protein_coding	LNX2	-	chr13	27545911	27620404	protein_coding	LNX2	-	19	0	0	1.97823e-06	99996
chr2	174547141	174774827	antisense_RNA	AC010894.3	+	chr2	174547141	174774827	antisense_RNA	AC010894.3	+	19	0	0	1.97823e-06	99996
chr20	31870702	31944963	protein_coding	TTLL9	+	chr20	31870702	31944963	protein_coding	TTLL9	+	19	0	0	1.97823e-06	99996
chr1	16124337	16156087	protein_coding	EPHA2	-	chr1	16124337	16156087	protein_coding	EPHA2	-	19	0	0	1.97823e-06	99996
chrX	133300103	133415490	protein_coding	GPC4	-	chrX	133300103	133415490	protein_coding	GPC4	-	19	0	0	1.97823e-06	99996
chr17	33827728	34079100	lincRNA	AC024610.2	-	chr17	33935437	34156000	processed_transcript	AC004147.4	-	19	0.0645926	0	2.29141e-06	99996
chr11	75815167	76143195	protein_coding	UVRAG	+	chr11	75815167	76143195	protein_coding	UVRAG	+	19	0	0	1.97823e-06	99996
chr4	762387	781849	antisense_RNA	AC139887.2	-	chr4	762387	781849	antisense_RNA	AC139887.2	-	19	0	0	1.97823e-06	99996
chr8	74984515	75034558	protein_coding	CRISPLD1	+	chr8	74984515	75034558	protein_coding	CRISPLD1	+	19	0	0	1.97823e-06	99996
chr3	156037701	156539138	protein_coding	KCNAB1	+	chr3	156037701	156539138	protein_coding	KCNAB1	+	19	0	0	1.97823e-06	99996
chr2	187003220	187554663	antisense_RNA	AC007319.1	+	chr2	187003220	187554663	antisense_RNA	AC007319.1	+	19	0	0	1.97823e-06	99996
chr11	123358428	123627774	protein_coding	GRAMD1B	+	chr11	123358428	123627774	protein_coding	GRAMD1B	+	19	0	0	1.97823e-06	99996
chr13	36168794	36297842	protein_coding	CCDC169-SOHLH2	-	chr13	36168794	36297842	protein_coding	CCDC169-SOHLH2	-	19	0	0	1.97823e-06	99996
chr2	152116801	152175992	protein_coding	STAM2	-	chr2	152116801	152175992	protein_coding	STAM2	-	19	0	0	1.97823e-06	99996
chr1	168400829	168495685	lincRNA	AL023755.1	-	chr1	168400829	168495685	lincRNA	AL023755.1	-	19	0	0	1.97823e-06	99996
chr8	21919671	22006585	protein_coding	XPO7	+	chr8	21919671	22006585	protein_coding	XPO7	+	19	0	0	1.97823e-06	99996
chr17	39173456	39197703	protein_coding	CACNB1	-	chr17	39173456	39197703	protein_coding	CACNB1	-	19	0	0	1.97823e-06	99996
chr12	82686880	83134870	protein_coding	TMTC2	+	chr12	82686880	83134870	protein_coding	TMTC2	+	19	0	0	1.97823e-06	99996
chr12	55752463	55817756	protein_coding	SARNP	-	chr12	55752463	55817756	protein_coding	SARNP	-	19	0	0	1.97823e-06	99996
chr2	222424517	222560948	protein_coding	SGPP2	+	chr2	222424517	222560948	protein_coding	SGPP2	+	19	0	0	1.97823e-06	99996
chr4	65319563	65670495	protein_coding	EPHA5	-	chr4	65319563	65670495	protein_coding	EPHA5	-	19	0	0	1.97823e-06	99996
chr17	47253897	47344292	protein_coding	AC068234.1	+	chr17	47253897	47344292	protein_coding	AC068234.1	+	19	0	0	1.97823e-06	99996
chr19	29287011	29525752	processed_transcript	AC011474.1	-	chr19	29287011	29525752	processed_transcript	AC011474.1	-	19	0	0	1.97823e-06	99996
chr13	66825169	66915031	antisense_RNA	PCDH9-AS2	+	chr13	66825169	66915031	antisense_RNA	PCDH9-AS2	+	19	0	0	1.97823e-06	99996
chr6	107152557	107459564	protein_coding	PDSS2	-	chr6	107152557	107459564	protein_coding	PDSS2	-	19	0	0	1.97823e-06	99996
chr17	33013087	34174964	protein_coding	ASIC2	-	chr17	33529787	33533760	sense_intronic	AA06	-	19	0.526441	0	4.31674e-06	99996
chr2	42494569	42756947	protein_coding	MTA3	+	chr2	42494569	42756947	protein_coding	MTA3	+	19	0	0	1.97823e-06	99996
chr14	20684100	20701215	protein_coding	RNASE4	+	chr14	20684100	20701215	protein_coding	RNASE4	+	19	0	0	1.97823e-06	99996
chr16	67207139	67227048	protein_coding	LRRC29	-	chr16	67207139	67227048	protein_coding	LRRC29	-	19	0	0	1.97823e-06	99996
chr12	31382223	31591097	protein_coding	DENND5B	-	chr12	31382223	31591097	protein_coding	DENND5B	-	19	0	0	1.97823e-06	99996
chr17	1003518	1229021	protein_coding	ABR	-	chr17	1003518	1229021	protein_coding	ABR	-	19	0	0	1.97823e-06	99996
chr3	72888073	72998138	protein_coding	GXYLT2	+	chr3	72888073	72998138	protein_coding	GXYLT2	+	19	0	0	1.97823e-06	99996
chr2	176990508	177164516	lincRNA	AC074286.1	-	chr2	176990508	177164516	lincRNA	AC074286.1	-	19	0	0	1.97823e-06	99996
chr9	133376367	133406096	protein_coding	STKLD1	+	chr9	133376367	133406096	protein_coding	STKLD1	+	19	0	0	1.97823e-06	99996
chr17	28879335	28897679	protein_coding	FLOT2	-	chr17	28879335	28897679	protein_coding	FLOT2	-	19	0	0	1.97823e-06	99996
chr19	51012739	51020175	protein_coding	KLK10	-	chr19	51012739	51020175	protein_coding	KLK10	-	19	0	0	1.97823e-06	99996
chr2	101271219	101308701	protein_coding	RNF149	-	chr2	101271219	101308701	protein_coding	RNF149	-	19	0	0	1.97823e-06	99996
chr5	174045604	174243501	protein_coding	NSG2	+	chr5	174045604	174243501	protein_coding	NSG2	+	19	0	0	1.97823e-06	99996
chr15	85191438	85213905	transcribed_unprocessed_pseudogene	CSPG4P12	+	chr15	85191438	85213905	transcribed_unprocessed_pseudogene	CSPG4P12	+	19	0	0	1.97823e-06	99996
chr1	56994778	58546734	protein_coding	DAB1	-	chr1	56994778	58546734	protein_coding	DAB1	-	19	0	0	1.97823e-06	99996
chr1	63440770	63593721	protein_coding	ITGB3BP	-	chr1	63440770	63593721	protein_coding	ITGB3BP	-	19	0	0	1.97823e-06	99996
chr13	36222008	36297840	protein_coding	CCDC169	-	chr13	36222008	36297840	protein_coding	CCDC169	-	19	0	0	1.97823e-06	99996
chr17	46923133	47049932	protein_coding	AC005670.2	+	chr17	46923133	47049932	protein_coding	AC005670.2	+	19	0	0	1.97823e-06	99996
chr17	45254393	45262112	protein_coding	SPATA32	-	chrY	10022489	10034187	unprocessed_pseudogene	RBMY2QP	-	19	0.0190608	0	2.11996e-06	99996
chr19	40924219	40950660	transcribed_unprocessed_pseudogene	CYP2B7P	+	chr19	40924219	40950660	transcribed_unprocessed_pseudogene	CYP2B7P	+	19	0	0	1.97823e-06	99996
chr17	14069496	14208677	protein_coding	COX10	+	chr17	14069496	14208677	protein_coding	COX10	+	19	0	0	1.97823e-06	99996
chr12	10030677	10066027	protein_coding	CLEC9A	+	chr12	10030677	10066027	protein_coding	CLEC9A	+	19	0	0	1.97823e-06	99996
chr6	32153441	32163680	protein_coding	PPT2	+	chr6	32153845	32171978	protein_coding	PPT2-EGFL8	+	19	0.00299012	0	2.0323e-06	99996
chr15	78624119	78727754	protein_coding	CHRNB4	-	chr15	78624119	78727754	protein_coding	CHRNB4	-	19	0	0	1.97823e-06	99996
chr7	2558972	2614734	protein_coding	IQCE	+	chr7	2558972	2614734	protein_coding	IQCE	+	19	0	0	1.97823e-06	99996
chr2	27889941	28338901	protein_coding	BABAM2	+	chr2	27889941	28338901	protein_coding	BABAM2	+	19	0	0	1.97823e-06	99996
chr17	33013087	34174964	protein_coding	ASIC2	-	chrY	10036195	10038375	unprocessed_pseudogene	TSPY20P	+	19	10.2065	0.00768031	0.0228364	99996
chr15	40594020	40664342	protein_coding	KNL1	+	chr15	40594020	40664342	protein_coding	KNL1	+	19	0	0	1.97823e-06	99996
chr21	46324122	46445769	protein_coding	PCNT	+	chr21	46324122	46445769	protein_coding	PCNT	+	18	0	0	4.69595e-06	99996
chr7	150379329	150410597	processed_transcript	AC073111.4	+	chr7	150379335	150398631	protein_coding	ZNF775	+	18	0.00728029	0	4.82941e-06	99996
chr5	126360132	126496494	protein_coding	GRAMD2B	+	chr5	126360132	126496494	protein_coding	GRAMD2B	+	18	0	0	4.69595e-06	99996
chr19	36383120	36418656	protein_coding	ZFP82	-	chr19	36383120	36418656	protein_coding	ZFP82	-	18	0	0	4.69595e-06	99996
chr7	150368790	150396915	protein_coding	AC073111.3	+	chr7	150379335	150398631	protein_coding	ZNF775	+	18	0.00781031	0	4.83234e-06	99996
chr2	68467561	68655862	protein_coding	APLF	+	chr2	68467561	68655862	protein_coding	APLF	+	18	0	0	4.69595e-06	99996
chr7	100875111	100888664	protein_coding	SRRT	+	chr7	100875111	100888664	protein_coding	SRRT	+	18	0	0	4.69595e-06	99996
chr2	157257598	157314211	protein_coding	GALNT5	+	chr2	157257598	157314211	protein_coding	GALNT5	+	18	0	0	4.69595e-06	99996
chr1	85729233	86156943	protein_coding	COL24A1	-	chr1	85729233	86156943	protein_coding	COL24A1	-	18	0	0	4.69595e-06	99996
chr22	16950086	17034417	sense_overlapping	AC006548.3	-	chr22	16950086	17034417	sense_overlapping	AC006548.3	-	18	0	0	4.69595e-06	99996
chr2	110397406	110435166	transcribed_unprocessed_pseudogene	AC112229.1	-	chr2	110402934	110473075	protein_coding	AC112229.3	-	18	0.00671027	0	4.82622e-06	99996
chrX	70528940	70908731	protein_coding	TEX11	-	chrX	70528940	70908731	protein_coding	TEX11	-	18	0	0	4.69595e-06	99996
chr20	45361937	45376798	protein_coding	SYS1	+	chr20	45363200	45410610	protein_coding	SYS1-DBNDD2	+	18	0.00289012	0	4.71142e-06	99996
chr8	86342738	86478420	protein_coding	WWP1	+	chr8	86342738	86478420	protein_coding	WWP1	+	18	0	0	4.69595e-06	99996
chr10	25175062	25602226	protein_coding	GPR158	+	chr10	25175062	25602226	protein_coding	GPR158	+	18	0	0	4.69595e-06	99996
chr2	223751686	223838027	protein_coding	AP1S3	-	chr2	223751686	223838027	protein_coding	AP1S3	-	18	0	0	4.69595e-06	99996
chr10	35247025	35572669	protein_coding	CCNY	+	chr10	35247025	35572669	protein_coding	CCNY	+	18	0	0	4.69595e-06	99996
chr7	22889371	23014130	protein_coding	FAM126A	-	chr7	22889371	23014130	protein_coding	FAM126A	-	18	0	0	4.69595e-06	99996
chr16	32916974	32946392	unprocessed_pseudogene	AC142086.6	+	chr16	33723356	33763773	unprocessed_pseudogene	AC136428.4	-	18	0.00231009	0	4.70829e-06	99996
chr1	224434660	224740549	protein_coding	CNIH3	+	chr1	224434660	224740549	protein_coding	CNIH3	+	18	0	0	4.69595e-06	99996
chr15	57591908	57714745	protein_coding	GCOM1	+	chr15	57591941	57685364	protein_coding	MYZAP	+	18	0.00389016	0	4.8108e-06	99996
chr17	8247618	8270491	protein_coding	PFAS	+	chr17	8247618	8270491	protein_coding	PFAS	+	18	0	0	4.69595e-06	99996
chr12	53985845	54034888	protein_coding	AC012531.3	+	chr12	53985845	54034888	protein_coding	AC012531.3	+	18	0	0	4.69595e-06	99996
chr8	123851987	124120061	protein_coding	FER1L6	+	chr8	123851987	124120061	protein_coding	FER1L6	+	18	0	0	4.69595e-06	99996
chr3	50350695	50358460	protein_coding	CYB561D2	+	chr3	50350892	50367923	protein_coding	Z84492.1	+	18	0.00417017	0	4.81226e-06	99996
chr1	2508533	2526628	protein_coding	PANK4	-	chr1	2508533	2526628	protein_coding	PANK4	-	18	0	0	4.69595e-06	99996
chr14	69259277	69357033	protein_coding	GALNT16	+	chr14	69259277	69357033	protein_coding	GALNT16	+	18	0	0	4.69595e-06	99996
chr7	117072072	117146480	antisense_RNA	ST7-AS2	-	chr7	117072072	117146480	antisense_RNA	ST7-AS2	-	18	0	0	4.69595e-06	99996
chr1	16352575	16398145	protein_coding	SZRD1	+	chr1	16352575	16398145	protein_coding	SZRD1	+	18	0	0	4.69595e-06	99996
chr15	82540032	82555932	protein_coding	AC245033.1	-	chr15	82543201	82648861	protein_coding	CPEB1	-	18	0.00446018	0	4.81385e-06	99996
chr3	185282941	185489097	protein_coding	MAP3K13	+	chr3	185282941	185489097	protein_coding	MAP3K13	+	18	0	0	4.69595e-06	99996
chr16	1444934	1475580	protein_coding	CLCN7	-	chr16	1467673	1472684	sense_intronic	AL031600.2	-	18	0.0024501	0	4.70908e-06	99996
chr7	116238260	116499465	antisense_RNA	AC002066.1	-	chr7	116570960	116614820	lincRNA	LINC01510	-	18	0.0184507	0	4.89119e-06	99996
chr2	110386411	110433673	processed_transcript	AC112229.4	-	chr2	110402934	110473075	protein_coding	AC112229.3	-	18	0.00667027	0	4.82595e-06	99996
chr8	123416725	123467230	protein_coding	WDYHV1	+	chr8	123416725	123467230	protein_coding	WDYHV1	+	18	0	0	4.69595e-06	99996
chr2	48529925	48776517	protein_coding	STON1-GTF2A1L	+	chr2	48617798	48733148	protein_coding	GTF2A1L	+	18	0.0112204	0	4.85104e-06	99996
chr2	110386411	110433673	processed_transcript	AC112229.4	-	chr2	110397406	110435166	transcribed_unprocessed_pseudogene	AC112229.1	-	18	0.00714029	0	4.82861e-06	99996
chr2	5602505	5691488	antisense_RNA	LINC01248	-	chr2	5618327	5691118	processed_transcript	AC108025.1	-	18	0.00380015	0	4.81027e-06	99996
chr12	3381349	3593973	protein_coding	PRMT8	+	chr12	3381349	3593973	protein_coding	PRMT8	+	18	0	0	4.69595e-06	99996
chr19	21405159	21491266	protein_coding	AC010615.4	+	chr19	21405159	21491266	protein_coding	AC010615.4	+	18	0	0	4.69595e-06	99996
chr19	14137179	14171267	antisense_RNA	AC022098.1	+	chr19	14137179	14171267	antisense_RNA	AC022098.1	+	18	0	0	4.69595e-06	99996
chr19	37093019	37210512	protein_coding	AC012309.1	-	chr19	37093019	37210512	protein_coding	AC012309.1	-	18	0	0	4.69595e-06	99996
chr19	49335171	49343335	protein_coding	CD37	+	chr19	49335171	49343335	protein_coding	CD37	+	18	0	0	4.69595e-06	99996
chr17	58556678	58692055	protein_coding	TEX14	-	chr17	58556678	58692055	protein_coding	TEX14	-	18	0	0	4.69595e-06	99996
chr7	76108434	76132187	transcribed_unprocessed_pseudogene	AC005077.2	-	chr7	76609986	76627261	protein_coding	POMZP3	-	18	0.000610024	0	4.69919e-06	99996
chr3	141876124	141926514	protein_coding	ATP1B3	+	chr3	141876124	141926514	protein_coding	ATP1B3	+	18	0	0	4.69595e-06	99996
chr5	157029413	157059119	protein_coding	HAVCR1	-	chr5	157029413	157059119	protein_coding	HAVCR1	-	18	0	0	4.69595e-06	99996
chr12	57253762	57431005	protein_coding	R3HDM2	-	chr12	57253762	57431005	protein_coding	R3HDM2	-	18	0	0	4.69595e-06	99996
chr7	129434433	129488399	protein_coding	STRIP2	+	chr7	129434433	129488399	protein_coding	STRIP2	+	18	0	0	4.69595e-06	99996
chr14	74019353	74082863	protein_coding	BBOF1	+	chr14	74019353	74082863	protein_coding	BBOF1	+	18	0	0	4.69595e-06	99996
chr5	134167170	134226071	protein_coding	AC104109.3	-	chr5	134194334	134226142	protein_coding	PPP2CA	-	18	0.00517021	0	4.81784e-06	99996
chr17	33013087	34174964	protein_coding	ASIC2	-	chr9	111686173	111795008	protein_coding	C9orf84	-	18	1.33207	0	2.87666e-05	99996
chr5	179678628	179730925	protein_coding	CANX	+	chr5	179678628	179730925	protein_coding	CANX	+	18	0	0	4.69595e-06	99996
chr1	147258885	147517875	antisense_RNA	LINC00624	-	chr2	230034974	230068999	protein_coding	SLC16A14	-	18	4.02381	0	0.000468339	99996
chr19	12763003	12872740	protein_coding	HOOK2	-	chr19	12796820	12801859	protein_coding	PRDX2	-	18	0.0111204	0	4.8505e-06	99996
chr2	44361950	44772592	protein_coding	CAMKMT	+	chr2	44361950	44772592	protein_coding	CAMKMT	+	18	0	0	4.69595e-06	99996
chr18	74315813	74359187	protein_coding	C18orf63	+	chr18	74315813	74359187	protein_coding	C18orf63	+	18	0	0	4.69595e-06	99996
chr19	48364395	48376376	protein_coding	SYNGR4	+	chr19	48364395	48376376	protein_coding	SYNGR4	+	18	0	0	4.69595e-06	99996
chr2	47045538	47155287	protein_coding	STPG4	-	chr2	47065941	47176511	protein_coding	STPG4	-	18	0.00428017	0	4.81292e-06	99996
chr10	92834713	93059493	protein_coding	EXOC6	+	chr10	92834713	93059493	protein_coding	EXOC6	+	18	0	0	4.69595e-06	99996
chr10	126012381	126388455	protein_coding	ADAM12	-	chr10	126012381	126388455	protein_coding	ADAM12	-	18	0	0	4.69595e-06	99996
chr7	44144271	44198170	protein_coding	GCK	-	chr7	44144271	44198170	protein_coding	GCK	-	18	0	0	4.69595e-06	99996
chr1	243917402	244047317	lincRNA	AL591885.1	+	chr6	123216339	123637093	protein_coding	TRDN	-	18	0.00358014	0	4.80908e-06	99996
chr11	124241095	124254364	protein_coding	OR8G1	+	chr11	124241095	124254364	protein_coding	OR8G1	+	18	0	0	4.69595e-06	99996
chr5	104383298	105392970	lincRNA	AC099520.1	-	chr5	104383298	105392970	lincRNA	AC099520.1	-	18	0	0	4.69595e-06	99996
chr21	32412006	32515397	protein_coding	EVA1C	+	chr21	32412006	32515397	protein_coding	EVA1C	+	18	0	0	4.69595e-06	99996
chr19	49906825	49929763	protein_coding	NUP62	-	chr19	49909501	49958391	protein_coding	AC011452.1	-	18	0.00930037	0	4.84048e-06	99996
chr4	173924207	173990861	lincRNA	AC106895.2	-	chr4	173924207	173990861	lincRNA	AC106895.2	-	18	0	0	4.69595e-06	99996
chr6	71295173	71417436	lincRNA	AL136164.2	-	chr6	71344344	71420769	lincRNA	LINC00472	-	18	0.00905036	0	4.83915e-06	99996
chr1	69568398	70151945	protein_coding	LRRC7	+	chr1	69568398	70151945	protein_coding	LRRC7	+	18	0	0	4.69595e-06	99996
chr8	36784324	36936128	protein_coding	KCNU1	+	chr8	36784324	36936128	protein_coding	KCNU1	+	18	0	0	4.69595e-06	99996
chr3	136336233	136752403	protein_coding	STAG1	-	chr3	136336233	136752403	protein_coding	STAG1	-	18	0	0	4.69595e-06	99996
chr1	21678298	21783606	protein_coding	USP48	-	chr1	21678298	21783606	protein_coding	USP48	-	18	0	0	4.69595e-06	99996
chr2	97113496	97264521	protein_coding	ANKRD36	+	chr2	97113496	97264521	protein_coding	ANKRD36	+	18	0	0	4.69595e-06	99996
chr7	148697914	148801036	protein_coding	CUL1	+	chr7	148697914	148801036	protein_coding	CUL1	+	18	0	0	4.69595e-06	99996
chr7	99684957	99735102	protein_coding	CYP3A7-CYP3A51P	-	chr7	99705037	99735196	protein_coding	CYP3A7	-	18	0.00729029	0	4.82941e-06	99996
chr5	137867791	137887851	protein_coding	MYOT	+	chr5	137867791	137887851	protein_coding	MYOT	+	18	0	0	4.69595e-06	99996
chr7	105110704	105399308	protein_coding	SRPK2	-	chr7	105110704	105399308	protein_coding	SRPK2	-	18	0	0	4.69595e-06	99996
chr19	44326555	44367217	protein_coding	ZNF112	-	chr19	44329695	44401608	protein_coding	AC245748.1	-	18	0.00391016	0	4.8108e-06	99996
chr9	135204722	135237597	lincRNA	AL390778.1	-	chr9	135204722	135237597	lincRNA	AL390778.1	-	18	0	0	4.69595e-06	99996
chr3	142306607	142448062	protein_coding	XRN1	-	chr3	142306607	142448062	protein_coding	XRN1	-	18	0	0	4.69595e-06	99996
chr15	72474326	72602985	protein_coding	ARIH1	+	chr15	72474326	72602985	protein_coding	ARIH1	+	18	0	0	4.69595e-06	99996
chr6	61679960	62286227	protein_coding	KHDRBS2	-	chr6	61679960	62286227	protein_coding	KHDRBS2	-	18	0	0	4.69595e-06	99996
chr15	50552473	50686815	protein_coding	TRPM7	-	chr15	50552473	50686815	protein_coding	TRPM7	-	18	0	0	4.69595e-06	99996
chr17	20647287	20681799	unprocessed_pseudogene	AC087499.6	+	chr17	20647287	20681799	unprocessed_pseudogene	AC087499.6	+	18	0	0	4.69595e-06	99996
chr13	30713478	30764426	protein_coding	ALOX5AP	+	chr13	30713478	30764426	protein_coding	ALOX5AP	+	18	0	0	4.69595e-06	99996
chr14	66212810	66509394	lincRNA	AL359232.1	-	chr14	66212810	66509394	lincRNA	AL359232.1	-	18	0	0	4.69595e-06	99996
chr20	61953469	62065810	protein_coding	TAF4	-	chr20	61953469	62065810	protein_coding	TAF4	-	18	0	0	4.69595e-06	99996
chr19	40778242	40808198	protein_coding	RAB4B-EGLN2	+	chr19	40801297	40898282	protein_coding	AC008537.1	+	18	0.0100804	0	4.84475e-06	99996
chr19	56690686	56761215	transcribed_unprocessed_pseudogene	OR5AH1P	+	chr19	56690686	56761215	transcribed_unprocessed_pseudogene	OR5AH1P	+	18	0	0	4.69595e-06	99996
chr9	17906563	18910950	protein_coding	ADAMTSL1	+	chr9	17906563	18910950	protein_coding	ADAMTSL1	+	18	0	0	4.69595e-06	99996
chr11	74397549	74485742	antisense_RNA	AP001372.1	+	chr11	74455348	74456825	antisense_RNA	AP001372.3	+	18	0.00366015	0	4.80947e-06	99996
chr17	61942605	62065282	protein_coding	MED13	-	chr17	61942605	62065282	protein_coding	MED13	-	18	0	0	4.69595e-06	99996
chr3	108958239	109118142	protein_coding	MORC1	-	chr3	108958239	109118142	protein_coding	MORC1	-	18	0	0	4.69595e-06	99996
chr20	33490075	33650036	protein_coding	CBFA2T2	+	chr20	33490075	33650036	protein_coding	CBFA2T2	+	18	0	0	4.69595e-06	99996
chr7	75533300	75738962	protein_coding	HIP1	-	chr7	75533300	75738962	protein_coding	HIP1	-	18	0	0	4.69595e-06	99996
chr12	122983480	123150015	protein_coding	PITPNM2	-	chr12	122983480	123150015	protein_coding	PITPNM2	-	18	0	0	4.69595e-06	99996
chr22	31399523	31530634	protein_coding	DRG1	+	chr22	31488688	31618586	protein_coding	SFI1	+	18	0.0160206	0	4.87772e-06	99996
chr8	41929479	42051990	protein_coding	KAT6A	-	chr8	41929479	42051990	protein_coding	KAT6A	-	18	0	0	4.69595e-06	99996
chr4	74114174	74303099	protein_coding	MTHFD2L	+	chr4	74114174	74303099	protein_coding	MTHFD2L	+	18	0	0	4.69595e-06	99996
chr12	53990624	54030823	protein_coding	HOXC6	+	chr12	53990624	54030823	protein_coding	HOXC6	+	18	0	0	4.69595e-06	99996
chr4	1347266	1395992	protein_coding	UVSSA	+	chr4	1347266	1395992	protein_coding	UVSSA	+	18	0	0	4.69595e-06	99996
chr18	45983536	46072272	protein_coding	PSTPIP2	-	chr18	45983536	46072272	protein_coding	PSTPIP2	-	18	0	0	4.69595e-06	99996
chr18	61333582	61555773	protein_coding	CDH20	+	chr18	61333582	61555773	protein_coding	CDH20	+	18	0	0	4.69595e-06	99996
chr7	121873089	122062036	protein_coding	PTPRZ1	+	chr7	121873089	122062036	protein_coding	PTPRZ1	+	18	0	0	4.69595e-06	99996
chr14	24595723	24657774	antisense_RNA	AL136018.1	+	chr14	24595723	24657774	antisense_RNA	AL136018.1	+	18	0	0	4.69595e-06	99996
chr8	39934614	40016391	protein_coding	IDO2	+	chr8	39934614	40016391	protein_coding	IDO2	+	18	0	0	4.69595e-06	99996
chr2	237966827	238042782	protein_coding	UBE2F	+	chr2	237967014	238099412	protein_coding	UBE2F-SCLY	+	18	0.00351014	0	4.80868e-06	99996
chr3	178526505	178860405	antisense_RNA	KCNMB2-AS1	-	chr3	178526505	178860405	antisense_RNA	KCNMB2-AS1	-	18	0	0	4.69595e-06	99996
chr3	195274736	195443078	protein_coding	ACAP2	-	chr3	195280723	195282741	sense_intronic	ACAP2-IT1	-	18	0.0167907	0	4.88189e-06	99996
chr19	2269525	2341172	protein_coding	AC005258.1	+	chr19	2269525	2341172	protein_coding	AC005258.1	+	18	0	0	4.69595e-06	99996
chr9	125234853	125241330	protein_coding	HSPA5	-	chr9	125234853	125241330	protein_coding	HSPA5	-	18	0	0	4.69595e-06	99996
chr7	91692008	91880720	protein_coding	MTERF1	-	chr7	91692008	91880720	protein_coding	MTERF1	-	18	0	0	4.69595e-06	99996
chr11	63137867	63369718	protein_coding	SLC22A10	+	chr11	63137867	63369718	protein_coding	SLC22A10	+	18	0	0	4.69595e-06	99996
chr19	24033405	24129961	protein_coding	ZNF254	+	chr19	24033445	24066909	lincRNA	AC092279.1	+	18	0.00352014	0	4.80868e-06	99996
chr13	34942287	35673022	protein_coding	NBEA	+	chr13	34942287	35673022	protein_coding	NBEA	+	18	0	0	4.69595e-06	99996
chr12	3077355	3286564	protein_coding	TSPAN9	+	chr12	3077355	3286564	protein_coding	TSPAN9	+	18	0	0	4.69595e-06	99996
chr7	150368790	150396915	protein_coding	AC073111.3	+	chr7	150379329	150410597	processed_transcript	AC073111.4	+	18	0.00865035	0	4.83688e-06	99996
chr9	137306896	137423262	protein_coding	EXD3	-	chr9	137306896	137423262	protein_coding	EXD3	-	18	0	0	4.69595e-06	99996
chr19	35268978	35279821	protein_coding	USF2	+	chr19	35268978	35279821	protein_coding	USF2	+	18	0	0	4.69595e-06	99996
chr7	16599776	16645817	protein_coding	ANKMY2	-	chr7	16599776	16645817	protein_coding	ANKMY2	-	18	0	0	4.69595e-06	99996
chr7	64794388	64833681	protein_coding	ZNF138	+	chr7	64794388	64833681	protein_coding	ZNF138	+	18	0	0	4.69595e-06	99996
chr6	147508927	147737547	protein_coding	SAMD5	+	chr6	147660703	147953937	lincRNA	AL033504.1	+	18	0.00681027	0	4.82675e-06	99996
chr7	55793544	55862789	protein_coding	2022-09-14	-	chr7	55793544	55862789	protein_coding	2022-09-14	-	18	0	0	4.69595e-06	99996
chr12	54017110	54035361	processed_transcript	AC012531.2	+	chr12	54017110	54035361	processed_transcript	AC012531.2	+	18	0	0	4.69595e-06	99996
chr6	146841901	147204614	antisense_RNA	STXBP5-AS1	-	chr6	146841901	147204614	antisense_RNA	STXBP5-AS1	-	18	0	0	4.69595e-06	99996
chr13	71437966	71867192	protein_coding	DACH1	-	chr13	71437966	71867192	protein_coding	DACH1	-	18	0	0	4.69595e-06	99996
chr13	101053776	101416492	protein_coding	NALCN	-	chr13	101053776	101416492	protein_coding	NALCN	-	18	0	0	4.69595e-06	99996
chr2	102736905	103019900	protein_coding	TMEM182	+	chr2	102736905	103019900	protein_coding	TMEM182	+	18	0	0	4.69595e-06	99996
chr11	18120955	18138480	protein_coding	MRGPRX3	+	chr11	18120955	18138480	protein_coding	MRGPRX3	+	18	0	0	4.69595e-06	99996
chr12	54016931	54056030	protein_coding	HOXC4	+	chr12	54016931	54056030	protein_coding	HOXC4	+	18	0	0	4.69595e-06	99996
chr11	129899706	130002835	protein_coding	PRDM10	-	chr9	9442060	9442380	misc_RNA	RN7SL5P	+	18	5.64392	2.00008e-05	0.00189749	99996
chr19	49889654	49929539	protein_coding	IL4I1	-	chr19	49906825	49929763	protein_coding	NUP62	-	18	0.00858034	0	4.83648e-06	99996
chr19	46101122	46196218	lincRNA	AC007785.1	+	chr19	46143106	46161299	protein_coding	IGFL2	+	18	0.00537021	0	4.8189e-06	99996
chr7	66376044	66493566	processed_transcript	LINC00174	-	chr7	66427949	66453634	transcribed_unprocessed_pseudogene	AC008267.2	-	18	0.00816033	0	4.83421e-06	99996
chr5	146581146	147084784	protein_coding	PPP2R2B	-	chr5	146581146	147084784	protein_coding	PPP2R2B	-	18	0	0	4.69595e-06	99996
chr7	132123332	132648688	protein_coding	PLXNA4	-	chr7	132123332	132648688	protein_coding	PLXNA4	-	18	0	0	4.69595e-06	99996
chr14	22971174	22982642	protein_coding	AJUBA	-	chr14	22971174	22982642	protein_coding	AJUBA	-	18	0	0	4.69595e-06	99996
chr10	72367327	72626191	protein_coding	MICU1	-	chr10	72367327	72626191	protein_coding	MICU1	-	18	0	0	4.69595e-06	99996
chr7	50866747	51022990	antisense_RNA	AC004830.1	+	chr7	50866747	51022990	antisense_RNA	AC004830.1	+	18	0	0	4.69595e-06	99996
chr2	91736726	91767439	unprocessed_pseudogene	AC027612.1	+	chr2	91736726	91767439	unprocessed_pseudogene	AC027612.1	+	18	0	0	4.69595e-06	99996
chr5	73626158	73941993	protein_coding	ARHGEF28	+	chr5	73626158	73941993	protein_coding	ARHGEF28	+	18	0	0	4.69595e-06	99996
chr5	31093977	31267610	antisense_RNA	AC113386.1	-	chr7	152759749	152855378	protein_coding	ACTR3B	+	18	0.00284011	0	4.71116e-06	99996
chr7	120988677	121297444	protein_coding	CPED1	+	chr7	120988677	121297444	protein_coding	CPED1	+	18	0	0	4.69595e-06	99996
chr2	216257865	216372027	protein_coding	2022-03-04	-	chr2	216257865	216372027	protein_coding	2022-03-04	-	18	0	0	4.69595e-06	99996
chr19	49889654	49929539	protein_coding	IL4I1	-	chr19	49909501	49958391	protein_coding	AC011452.1	-	18	0.0126205	0	4.8588e-06	99996
chr17	75135248	75168281	protein_coding	JPT1	-	chr21	15370500	15627342	lincRNA	AJ009632.2	-	18	1.03668	0	1.97516e-05	99996
chr1	19596977	19629821	protein_coding	MINOS1	+	chr1	19596979	19658056	protein_coding	MINOS1-NBL1	+	18	0.00290012	0	4.71155e-06	99996
chr10	94402504	94535930	protein_coding	TBC1D12	+	chr10	94402504	94535930	protein_coding	TBC1D12	+	18	0	0	4.69595e-06	99996
chr18	69483627	69618694	antisense_RNA	AC119868.2	-	chr18	69483627	69618694	antisense_RNA	AC119868.2	-	17	0	0	1.12511e-05	99996
chr11	63681446	63759891	protein_coding	RTN3	+	chr11	63681446	63759891	protein_coding	RTN3	+	17	0	0	1.12511e-05	99996
chr8	120535745	120813273	protein_coding	SNTB1	-	chr8	120535745	120813273	protein_coding	SNTB1	-	17	0	0	1.12511e-05	99996
chr19	18442663	18522127	protein_coding	ELL	-	chr19	18442663	18522127	protein_coding	ELL	-	17	0	0	1.12511e-05	99996
chr2	177623252	178072755	protein_coding	PDE11A	-	chr2	177623252	178072755	protein_coding	PDE11A	-	17	0	0	1.12511e-05	99996
chr20	44751808	44810338	protein_coding	RIMS4	-	chr20	44751808	44810338	protein_coding	RIMS4	-	17	0	0	1.12511e-05	99996
chr20	44247099	44280917	protein_coding	GDAP1L1	+	chr20	44247099	44280917	protein_coding	GDAP1L1	+	17	0	0	1.12511e-05	99996
chr5	159310745	159805536	antisense_RNA	AC008691.1	+	chr5	159310745	159805536	antisense_RNA	AC008691.1	+	17	0	0	1.12511e-05	99996
chr8	52110839	52460959	protein_coding	ST18	-	chr8	52110839	52460959	protein_coding	ST18	-	17	0	0	1.12511e-05	99996
chr22	36847372	36870441	antisense_RNA	NCF4-AS1	-	chr22	36847372	36870441	antisense_RNA	NCF4-AS1	-	17	0	0	1.12511e-05	99996
chr17	19495385	19579034	protein_coding	SLC47A1	+	chr17	19495385	19579034	protein_coding	SLC47A1	+	17	0	0	1.12511e-05	99996
chr1	167220829	167427345	protein_coding	POU2F1	+	chr1	167220829	167427345	protein_coding	POU2F1	+	17	0	0	1.12511e-05	99996
chr15	65578753	65611289	protein_coding	INTS14	-	chr15	65578753	65611289	protein_coding	INTS14	-	17	0	0	1.12511e-05	99996
chr8	144148016	144261940	protein_coding	MROH1	+	chr8	144148016	144261940	protein_coding	MROH1	+	17	0	0	1.12511e-05	99996
chr16	1308880	1327018	protein_coding	UBE2I	+	chr16	1308880	1327018	protein_coding	UBE2I	+	17	0	0	1.12511e-05	99996
chr20	17613678	17682295	protein_coding	RRBP1	-	chr20	17613678	17682295	protein_coding	RRBP1	-	17	0	0	1.12511e-05	99996
chr3	38346760	38421348	protein_coding	XYLB	+	chr3	38346760	38421348	protein_coding	XYLB	+	17	0	0	1.12511e-05	99996
chr2	95836919	95991831	protein_coding	ANKRD36C	-	chr2	95836919	95991831	protein_coding	ANKRD36C	-	17	0	0	1.12511e-05	99996
chr6	68635367	69389511	protein_coding	ADGRB3	+	chr6	68635367	69389511	protein_coding	ADGRB3	+	17	0	0	1.12511e-05	99996
chr1	77282051	77559969	protein_coding	AK5	+	chr1	77282051	77559969	protein_coding	AK5	+	17	0	0	1.12511e-05	99996
chr2	240981515	240986072	antisense_RNA	AC104809.1	-	chr2	240981515	240986072	antisense_RNA	AC104809.1	-	17	0	0	1.12511e-05	99996
chr6	111556454	111606278	protein_coding	TRAF3IP2	-	chr6	111556454	111606278	protein_coding	TRAF3IP2	-	17	0	0	1.12511e-05	99996
chr7	95772506	96110322	protein_coding	DYNC1I1	+	chr7	95772506	96110322	protein_coding	DYNC1I1	+	17	0	0	1.12511e-05	99996
chr17	32627739	32686484	antisense_RNA	AC025211.1	+	chr17	32627739	32686484	antisense_RNA	AC025211.1	+	17	0	0	1.12511e-05	99996
chr2	23927285	24004909	protein_coding	UBXN2A	+	chr2	23927285	24004909	protein_coding	UBXN2A	+	17	0	0	1.12511e-05	99996
chr7	78017057	79453574	protein_coding	MAGI2	-	chr7	78017057	79453574	protein_coding	MAGI2	-	17	0	0	1.12511e-05	99996
chr7	50304124	50405101	protein_coding	IKZF1	+	chr7	50304124	50405101	protein_coding	IKZF1	+	17	0	0	1.12511e-05	99996
chr2	76747719	77593319	protein_coding	LRRTM4	-	chr2	76747719	77593319	protein_coding	LRRTM4	-	17	0	0	1.12511e-05	99996
chr17	41976433	42021376	protein_coding	DNAJC7	-	chr17	41976433	42021376	protein_coding	DNAJC7	-	17	0	0	1.12511e-05	99996
chr6	128883141	129516569	protein_coding	LAMA2	+	chr6	128883141	129516569	protein_coding	LAMA2	+	17	0	0	1.12511e-05	99996
chr12	132196372	132329349	protein_coding	GALNT9	-	chr17	33013087	34174964	protein_coding	ASIC2	-	17	1.50587	0	7.50361e-05	99996
chr7	87934143	88202889	protein_coding	ADAM22	+	chr7	87934143	88202889	protein_coding	ADAM22	+	17	0	0	1.12511e-05	99996
chr12	27523431	27695564	protein_coding	PPFIBP1	+	chr12	27523431	27695564	protein_coding	PPFIBP1	+	17	0	0	1.12511e-05	99996
chr2	97756333	97995891	protein_coding	TMEM131	-	chr2	98087116	98313299	protein_coding	VWA3B	+	17	0.0197208	0	1.15002e-05	99996
chr1	213051233	213274773	protein_coding	RPS6KC1	+	chr1	213051233	213274773	protein_coding	RPS6KC1	+	17	0	0	1.12511e-05	99996
chr7	136685559	137182107	antisense_RNA	AC009264.1	-	chr7	136685559	137182107	antisense_RNA	AC009264.1	-	17	0	0	1.12511e-05	99996
chr13	36844831	36920765	protein_coding	SMAD9	-	chr13	36844831	36920765	protein_coding	SMAD9	-	17	0	0	1.12511e-05	99996
chr5	152618965	153223543	lincRNA	LINC01470	-	chr8	70573442	70608387	protein_coding	TRAM1	-	17	0.645466	0	2.71905e-05	99996
chr3	196248230	196318222	protein_coding	AC069257.3	-	chr3	196248230	196318222	protein_coding	AC069257.3	-	17	0	0	1.12511e-05	99996
chr17	19615789	19633825	transcribed_unprocessed_pseudogene	AC115989.1	+	chr17	19615789	19633825	transcribed_unprocessed_pseudogene	AC115989.1	+	17	0	0	1.12511e-05	99996
chr4	122923074	123319450	protein_coding	SPATA5	+	chr4	122923074	123319450	protein_coding	SPATA5	+	17	0	0	1.12511e-05	99996
chr7	102473118	102478907	protein_coding	POLR2J	-	chr7	102813230	103074843	protein_coding	FBXL13	-	17	0.00326013	0	1.1292e-05	99996
chr4	183797692	184023526	protein_coding	STOX2	+	chr4	183797692	184023526	protein_coding	STOX2	+	17	0	0	1.12511e-05	99996
chr5	149730298	149855022	protein_coding	PPARGC1B	+	chr5	149730298	149855022	protein_coding	PPARGC1B	+	17	0	0	1.12511e-05	99996
chr3	119821323	120094417	protein_coding	GSK3B	-	chr3	119821323	120094417	protein_coding	GSK3B	-	17	0	0	1.12511e-05	99996
chr19	14583084	14611157	protein_coding	CLEC17A	+	chr19	14583084	14611157	protein_coding	CLEC17A	+	17	0	0	1.12511e-05	99996
chr7	149547154	149624752	transcribed_unprocessed_pseudogene	ZNF767P	-	chr7	149547154	149624752	transcribed_unprocessed_pseudogene	ZNF767P	-	17	0	0	1.12511e-05	99996
chr4	78776342	78916372	protein_coding	BMP2K	+	chr4	78776342	78916372	protein_coding	BMP2K	+	17	0	0	1.12511e-05	99996
chr1	94974407	95072945	protein_coding	ALG14	-	chr1	94974407	95072945	protein_coding	ALG14	-	17	0	0	1.12511e-05	99996
chr3	12897220	13073117	protein_coding	IQSEC1	-	chr3	12897220	13073117	protein_coding	IQSEC1	-	17	0	0	1.12511e-05	99996
chr4	168497066	168928457	protein_coding	PALLD	+	chr4	168497066	168928457	protein_coding	PALLD	+	17	0	0	1.12511e-05	99996
chr5	37811589	37953827	antisense_RNA	GDNF-AS1	+	chr5	37948491	37951055	lincRNA	LINC02110	+	17	0.00487019	0	1.1312e-05	99996
chr3	48241100	48299253	protein_coding	ZNF589	+	chr3	48241100	48299253	protein_coding	ZNF589	+	17	0	0	1.12511e-05	99996
chr7	66995173	67239519	protein_coding	TYW1	+	chr7	66995173	67239519	protein_coding	TYW1	+	17	0	0	1.12511e-05	99996
chr2	232550052	232583644	protein_coding	EIF4E2	+	chr2	232550052	232583644	protein_coding	EIF4E2	+	17	0	0	1.12511e-05	99996
chr5	168661733	169301129	protein_coding	SLIT3	-	chr5	168661733	169301129	protein_coding	SLIT3	-	17	0	0	1.12511e-05	99996
chr1	164555584	164899296	protein_coding	PBX1	+	chr6	21664772	22368328	lincRNA	CASC15	+	17	0.0215409	0	1.15234e-05	99996
chr6	149749443	149811420	protein_coding	PCMT1	+	chr6	149749443	149811420	protein_coding	PCMT1	+	17	0	0	1.12511e-05	99996
chr19	52064466	52095765	protein_coding	ZNF841	-	chr19	52064466	52095765	protein_coding	ZNF841	-	17	0	0	1.12511e-05	99996
chr19	57134096	57145202	protein_coding	ZIM3	-	chr19	57134096	57145202	protein_coding	ZIM3	-	17	0	0	1.12511e-05	99996
chr5	173463500	173484584	lincRNA	AC008632.1	+	chr5	173463500	173484584	lincRNA	AC008632.1	+	17	0	0	1.12511e-05	99996
chr4	122152333	122362758	protein_coding	KIAA1109	+	chr4	122152333	122362758	protein_coding	KIAA1109	+	17	0	0	1.12511e-05	99996
chr3	53328963	53813733	protein_coding	CACNA1D	+	chr3	53328963	53813733	protein_coding	CACNA1D	+	17	0	0	1.12511e-05	99996
chr5	131423921	131635236	protein_coding	RAPGEF6	-	chr5	131423921	131635236	protein_coding	RAPGEF6	-	17	0	0	1.12511e-05	99996
chr15	94841059	95169864	transcribed_processed_pseudogene	AC087633.2	+	chr15	94841059	95169864	transcribed_processed_pseudogene	AC087633.2	+	17	0	0	1.12511e-05	99996
chr14	50052857	50053569	processed_pseudogene	AL117692.1	+	chr14	50329404	50416461	protein_coding	CDKL1	-	17	1.13825	0	4.79684e-05	99996
chr1	182641816	182684576	protein_coding	RGS8	-	chr1	182641816	182684576	protein_coding	RGS8	-	17	0	0	1.12511e-05	99996
chr1	91680343	91906335	protein_coding	TGFBR3	-	chr11	83455012	85627922	protein_coding	DLG2	-	17	9.29629	0.0136405	0.0373489	99996
chr10	94333226	94362959	protein_coding	NOC3L	-	chr10	94333226	94362959	protein_coding	NOC3L	-	17	0	0	1.12511e-05	99996
chr17	9644698	9729691	protein_coding	USP43	+	chr17	9822206	9892102	protein_coding	GLP2R	+	17	0.0025701	0	1.12832e-05	99996
chr2	207074137	207167267	protein_coding	KLF7	-	chr2	207074137	207167267	protein_coding	KLF7	-	17	0	0	1.12511e-05	99996
chr11	122028327	122556721	processed_transcript	MIR100HG	-	chr11	122028327	122556721	processed_transcript	MIR100HG	-	17	0	0	1.12511e-05	99996
chr10	103594027	103855543	protein_coding	SH3PXD2A	-	chr10	103594027	103855543	protein_coding	SH3PXD2A	-	17	0	0	1.12511e-05	99996
chr8	94813311	94881746	protein_coding	INTS8	+	chr8	94813311	94881746	protein_coding	INTS8	+	17	0	0	1.12511e-05	99996
chr1	153627926	153632039	protein_coding	S100A1	+	chr1	153627926	153632039	protein_coding	S100A1	+	17	0	0	1.12511e-05	99996
chr1	11934205	11975538	protein_coding	PLOD1	+	chr8	70573442	70608387	protein_coding	TRAM1	-	17	6.59695	0.000430017	0.00740128	99996
chr22	43411196	43507848	protein_coding	MPPED1	+	chr22	43411196	43507848	protein_coding	MPPED1	+	17	0	0	1.12511e-05	99996
chr15	24493137	24652130	lincRNA	PWRN1	+	chr15	24493137	24652130	lincRNA	PWRN1	+	17	0	0	1.12511e-05	99996
chr1	2425980	2505530	protein_coding	PLCH2	+	chr1	2425980	2505530	protein_coding	PLCH2	+	17	0	0	1.12511e-05	99996
chr19	36182060	36246257	protein_coding	ZNF565	-	chr19	36182060	36246257	protein_coding	ZNF565	-	17	0	0	1.12511e-05	99996
chr3	125225561	125375354	protein_coding	ZNF148	-	chr3	125225561	125375354	protein_coding	ZNF148	-	17	0	0	1.12511e-05	99996
chr20	51386957	51562831	protein_coding	NFATC2	-	chr20	51386957	51562831	protein_coding	NFATC2	-	17	0	0	1.12511e-05	99996
chr18	23197144	23437961	protein_coding	TMEM241	-	chr18	23197144	23437961	protein_coding	TMEM241	-	17	0	0	1.12511e-05	99996
chr4	101023409	101348278	protein_coding	PPP3CA	-	chr4	101023409	101348278	protein_coding	PPP3CA	-	17	0	0	1.12511e-05	99996
chr14	21209136	21269494	protein_coding	HNRNPC	-	chr14	21209136	21269494	protein_coding	HNRNPC	-	17	0	0	1.12511e-05	99996
chr1	16985958	17011928	protein_coding	ATP13A2	-	chr9	87966441	87974753	protein_coding	CDK20	-	17	0.114245	0	1.35626e-05	99996
chr1	151806071	151831872	protein_coding	RORC	-	chr1	151806071	151831872	protein_coding	RORC	-	17	0	0	1.12511e-05	99996
chr4	152779937	152918463	protein_coding	ARFIP1	+	chr4	152779937	152918463	protein_coding	ARFIP1	+	17	0	0	1.12511e-05	99996
chr8	85987323	86154228	protein_coding	ATP6V0D2	+	chr8	85987323	86154228	protein_coding	ATP6V0D2	+	17	0	0	1.12511e-05	99996
chr7	136092925	136437426	lincRNA	AC078845.1	+	chr7	136092925	136437426	lincRNA	AC078845.1	+	17	0	0	1.12511e-05	99996
chr3	138652699	138834938	protein_coding	PIK3CB	-	chr3	138652699	138834938	protein_coding	PIK3CB	-	17	0	0	1.12511e-05	99996
chr12	53157663	53180909	protein_coding	CSAD	-	chr12	53157663	53180909	protein_coding	CSAD	-	17	0	0	1.12511e-05	99996
chr14	35897982	36063743	sense_overlapping	AL133304.3	+	chr14	35897982	36063743	sense_overlapping	AL133304.3	+	17	0	0	1.12511e-05	99996
chrX	152914442	152973480	protein_coding	ZNF185	+	chrX	152914442	152973480	protein_coding	ZNF185	+	17	0	0	1.12511e-05	99996
chr2	149329985	149474148	protein_coding	LYPD6	+	chr2	149329985	149474148	protein_coding	LYPD6	+	17	0	0	1.12511e-05	99996
chr5	67379378	67805238	lincRNA	AC112206.2	+	chr5	67379378	67805238	lincRNA	AC112206.2	+	17	0	0	1.12511e-05	99996
chr2	127701022	127811187	protein_coding	WDR33	-	chr2	127701022	127811187	protein_coding	WDR33	-	17	0	0	1.12511e-05	99996
chr1	36795527	37034129	protein_coding	GRIK3	-	chr1	36795527	37034129	protein_coding	GRIK3	-	17	0	0	1.12511e-05	99996
chr7	99238829	99311130	transcribed_unitary_pseudogene	MYH16	+	chr7	99238829	99311130	transcribed_unitary_pseudogene	MYH16	+	17	0	0	1.12511e-05	99996
chr6	28571630	28616212	protein_coding	ZBED9	-	chr6	28571630	28616212	protein_coding	ZBED9	-	17	0	0	1.12511e-05	99996
chr15	41848144	41894077	protein_coding	SPTBN5	-	chr15	41848144	41894077	protein_coding	SPTBN5	-	17	0	0	1.12511e-05	99996
chr15	92148752	92331037	antisense_RNA	AC116903.2	-	chr15	92148752	92331037	antisense_RNA	AC116903.2	-	17	0	0	1.12511e-05	99996
chr11	94238150	94279206	lincRNA	AP002784.1	+	chr11	94238150	94279206	lincRNA	AP002784.1	+	17	0	0	1.12511e-05	99996
chr19	23075201	23100361	lincRNA	AC074135.1	+	chr19	23075210	23147219	protein_coding	ZNF730	+	17	0.0025801	0	1.12835e-05	99996
chr7	133253073	134066589	protein_coding	EXOC4	+	chr7	133253073	134066589	protein_coding	EXOC4	+	17	0	0	1.12511e-05	99996
chr7	4797055	4883719	protein_coding	RADIL	-	chr7	4797055	4883719	protein_coding	RADIL	-	17	0	0	1.12511e-05	99996
chr6	57086844	57170307	protein_coding	ZNF451	+	chr6	57086844	57170307	protein_coding	ZNF451	+	17	0	0	1.12511e-05	99996
chr6	138161921	138344663	protein_coding	ARFGEF3	+	chr6	138161921	138344663	protein_coding	ARFGEF3	+	17	0	0	1.12511e-05	99996
chrX	152166234	152451358	protein_coding	GABRA3	-	chrX	152166234	152451358	protein_coding	GABRA3	-	17	0	0	1.12511e-05	99996
chr7	138831381	138981318	protein_coding	KIAA1549	-	chr7	138831381	138981318	protein_coding	KIAA1549	-	17	0	0	1.12511e-05	99996
chr1	120436353	120467739	unprocessed_pseudogene	NBPF8	+	chr1	120436353	120467739	unprocessed_pseudogene	NBPF8	+	17	0	0	1.12511e-05	99996
chr15	41895939	41972578	protein_coding	EHD4	-	chr15	41895939	41972578	protein_coding	EHD4	-	17	0	0	1.12511e-05	99996
chr7	32495426	32588721	protein_coding	AVL9	+	chr7	32495426	32588721	protein_coding	AVL9	+	17	0	0	1.12511e-05	99996
chr16	71729000	71809201	protein_coding	AP1G1	-	chr16	71729000	71809201	protein_coding	AP1G1	-	17	0	0	1.12511e-05	99996
chr1	182641816	182684576	protein_coding	RGS8	-	chr11	70467856	71252577	protein_coding	SHANK2	-	17	0.0148906	0	1.14386e-05	99996
chr2	55952158	56181652	lincRNA	AC011306.1	+	chr2	56147630	56386171	processed_transcript	AC007744.1	+	17	0.00643026	0	1.13318e-05	99996
chr1	16985958	17011928	protein_coding	ATP13A2	-	chr2	132671799	133568463	protein_coding	NCKAP5	-	17	6.82079	0.00051002	0.00854572	99996
chr2	217284019	217756593	protein_coding	DIRC3	-	chr2	217284019	217756593	protein_coding	DIRC3	-	17	0	0	1.12511e-05	99996
chr3	177019340	177228000	protein_coding	TBL1XR1	-	chr3	177019340	177228000	protein_coding	TBL1XR1	-	17	0	0	1.12511e-05	99996
chr17	40309192	40357643	protein_coding	RARA	+	chr17	40309192	40357643	protein_coding	RARA	+	17	0	0	1.12511e-05	99996
chr15	98046667	98293177	lincRNA	AC022523.1	-	chr15	98046667	98293177	lincRNA	AC022523.1	-	17	0	0	1.12511e-05	99996
chr1	243124428	243255348	protein_coding	CEP170	-	chr1	243124428	243255348	protein_coding	CEP170	-	17	0	0	1.12511e-05	99996
chrX	104566315	105767829	protein_coding	IL1RAPL2	+	chrX	104566315	105767829	protein_coding	IL1RAPL2	+	17	0	0	1.12511e-05	99996
chr13	40932028	41061440	protein_coding	ELF1	-	chr13	40932028	41061440	protein_coding	ELF1	-	17	0	0	1.12511e-05	99996
chr12	54121277	54189008	protein_coding	SMUG1	-	chr12	54121277	54189008	protein_coding	SMUG1	-	17	0	0	1.12511e-05	99996
chr12	47841537	47943048	protein_coding	VDR	-	chr12	47841537	47943048	protein_coding	VDR	-	17	0	0	1.12511e-05	99996
chr12	56595596	56636816	protein_coding	BAZ2A	-	chr12	56595596	56636816	protein_coding	BAZ2A	-	17	0	0	1.12511e-05	99996
chr1	202590596	202710417	protein_coding	SYT2	-	chr2	132671799	133568463	protein_coding	NCKAP5	-	17	1.13915	0	4.80133e-05	99996
chr19	57571566	57578927	protein_coding	ZNF416	-	chr19	57571566	57578927	protein_coding	ZNF416	-	17	0	0	1.12511e-05	99996
chr16	5239802	7713338	protein_coding	RBFOX1	+	chr17	33013087	34174964	protein_coding	ASIC2	-	17	7.40454	0.00142006	0.0124428	99996
chr14	22946228	22957161	protein_coding	HAUS4	-	chr14	22946270	22982258	protein_coding	AL132780.3	-	17	0.0105004	0	1.13831e-05	99996
chr1	212726153	212791782	protein_coding	NSL1	-	chr1	212726153	212791782	protein_coding	NSL1	-	17	0	0	1.12511e-05	99996
chr16	50407666	50522638	lincRNA	AC007493.1	+	chr16	50407666	50522638	lincRNA	AC007493.1	+	17	0	0	1.12511e-05	99996
chr15	45448427	45513767	antisense_RNA	AC025580.2	+	chr15	45448427	45513767	antisense_RNA	AC025580.2	+	17	0	0	1.12511e-05	99996
chr17	80351828	80415168	antisense_RNA	AC124319.2	-	chr17	80351828	80415168	antisense_RNA	AC124319.2	-	17	0	0	1.12511e-05	99996
chr12	32790745	32896840	protein_coding	PKP2	-	chr12	76351797	76559809	protein_coding	OSBPL8	-	17	0.0142006	0	1.143e-05	99996
chr16	11976737	12574289	protein_coding	SNX29	+	chr16	11976737	12574289	protein_coding	SNX29	+	17	0	0	1.12511e-05	99996
chr12	15107783	15348675	protein_coding	RERG	-	chr12	15107783	15348675	protein_coding	RERG	-	17	0	0	1.12511e-05	99996
chr5	74640023	74722647	protein_coding	HEXB	+	chr5	74640023	74722647	protein_coding	HEXB	+	17	0	0	1.12511e-05	99996
chr2	66574030	66730157	lincRNA	LINC01798	+	chr2	66574030	66730157	lincRNA	LINC01798	+	17	0	0	1.12511e-05	99996
chr19	49889654	49929539	protein_coding	IL4I1	-	chr19	49889654	49929539	protein_coding	IL4I1	-	17	0	0	1.12511e-05	99996
chr1	3652520	3736201	protein_coding	TP73	+	chr1	3652520	3736201	protein_coding	TP73	+	17	0	0	1.12511e-05	99996
chr9	90300902	90433505	lincRNA	LINC01508	-	chr9	90300902	90433505	lincRNA	LINC01508	-	17	0	0	1.12511e-05	99996
chr10	13161554	13211104	protein_coding	MCM10	+	chr10	13161554	13211104	protein_coding	MCM10	+	17	0	0	1.12511e-05	99996
chr9	74722495	74888094	protein_coding	TRPM6	-	chr9	74722495	74888094	protein_coding	TRPM6	-	17	0	0	1.12511e-05	99996
chr9	127224265	127393660	protein_coding	GARNL3	+	chr9	127224265	127393660	protein_coding	GARNL3	+	16	0	0	2.80606e-05	99996
chr22	30693782	30907824	protein_coding	OSBP2	+	chr22	30693782	30907824	protein_coding	OSBP2	+	16	0	0	2.80606e-05	99996
chr3	101324205	101513241	protein_coding	SENP7	-	chr3	101324205	101513241	protein_coding	SENP7	-	16	0	0	2.80606e-05	99996
chr3	183178043	183428778	protein_coding	MCF2L2	-	chrX	117897813	118117340	protein_coding	KLHL13	-	16	0.00607024	0	2.82437e-05	99996
chr8	9002147	9116746	protein_coding	ERI1	+	chr8	9002147	9116746	protein_coding	ERI1	+	16	0	0	2.80606e-05	99996
chr20	58651253	58679526	protein_coding	STX16	+	chr20	58651434	58715410	protein_coding	STX16-NPEPL1	+	16	0.00306012	0	2.81524e-05	99996
chr12	7812512	7891148	protein_coding	SLC2A14	-	chr12	7812512	7891148	protein_coding	SLC2A14	-	16	0	0	2.80606e-05	99996
chr20	1368978	1393172	protein_coding	FKBP1A	-	chr20	1368978	1393172	protein_coding	FKBP1A	-	16	0	0	2.80606e-05	99996
chr11	64291302	64300031	protein_coding	KCNK4	+	chr11	64291722	64304769	processed_transcript	KCNK4-TEX40	+	16	0.00265011	0	2.814e-05	99996
chr1	235109336	235128936	protein_coding	TOMM20	-	chr1	235109336	235128936	protein_coding	TOMM20	-	16	0	0	2.80606e-05	99996
chr14	56488354	56650606	protein_coding	TMEM260	+	chr14	56488354	56650606	protein_coding	TMEM260	+	16	0	0	2.80606e-05	99996
chr17	9021542	9244000	protein_coding	NTN1	+	chr2	79185231	80648861	protein_coding	CTNNA2	+	16	0.0190408	0	2.90152e-05	99996
chr5	145471799	145835369	protein_coding	PRELID2	-	chr5	145471799	145835369	protein_coding	PRELID2	-	16	0	0	2.80606e-05	99996
chr20	1317571	1393096	protein_coding	AL136531.2	-	chr20	1317571	1393096	protein_coding	AL136531.2	-	16	0	0	2.80606e-05	99996
chr1	91680343	91906335	protein_coding	TGFBR3	-	chr2	23927285	24004909	protein_coding	UBXN2A	+	16	0.456828	0	4.80394e-05	99996
chr22	31399523	31530634	protein_coding	DRG1	+	chr22	31399523	31530634	protein_coding	DRG1	+	16	0	0	2.80606e-05	99996
chr12	6870935	6889358	protein_coding	SPSB2	-	chr12	6870935	6889358	protein_coding	SPSB2	-	16	0	0	2.80606e-05	99996
chr15	89834308	89912882	protein_coding	C15orf38-AP3S2	-	chr15	89834308	89912882	protein_coding	C15orf38-AP3S2	-	16	0	0	2.80606e-05	99996
chr16	67229387	67247658	protein_coding	FHOD1	-	chr16	67229387	67247658	protein_coding	FHOD1	-	16	0	0	2.80606e-05	99996
chr13	75549773	75807120	processed_transcript	AL137782.1	+	chr13	75620434	75859870	protein_coding	LMO7	+	16	0.0111404	0	2.87716e-05	99996
chr19	51804816	51890950	protein_coding	ZNF577	-	chr19	51804816	51890950	protein_coding	ZNF577	-	16	0	0	2.80606e-05	99996
chr19	8848844	8981342	protein_coding	MUC16	-	chr19	8848844	8981342	protein_coding	MUC16	-	16	0	0	2.80606e-05	99996
chr2	216217045	216220192	lincRNA	LINC01963	+	chr2	49918505	51225575	protein_coding	NRXN1	-	16	0.00435017	0	2.81918e-05	99996
chr11	125625136	125676255	protein_coding	CHEK1	+	chr11	125625136	125676255	protein_coding	CHEK1	+	16	0	0	2.80606e-05	99996
chr7	82754013	83162930	protein_coding	PCLO	-	chr7	82754013	83162930	protein_coding	PCLO	-	16	0	0	2.80606e-05	99996
chr11	32112049	32343409	transcribed_unitary_pseudogene	THEM7P	-	chr11	32112049	32343409	transcribed_unitary_pseudogene	THEM7P	-	16	0	0	2.80606e-05	99996
chr4	188400736	188681051	lincRNA	LINC01060	+	chr4	188400736	188681051	lincRNA	LINC01060	+	16	0	0	2.80606e-05	99996
chr15	101653598	101724604	protein_coding	TARSL2	-	chr15	101653598	101724604	protein_coding	TARSL2	-	16	0	0	2.80606e-05	99996
chr2	201387858	201480846	protein_coding	STRADB	+	chr2	201387858	201480846	protein_coding	STRADB	+	16	0	0	2.80606e-05	99996
chr1	38839333	38874494	processed_transcript	AL139260.2	-	chr1	38839333	38874494	processed_transcript	AL139260.2	-	16	0	0	2.80606e-05	99996
chr14	35121846	35277614	protein_coding	KIAA0391	+	chr14	35121846	35277614	protein_coding	KIAA0391	+	16	0	0	2.80606e-05	99996
chr2	65436711	66084639	processed_transcript	AC007389.1	+	chr2	65436711	66084639	processed_transcript	AC007389.1	+	16	0	0	2.80606e-05	99996
chr10	46911396	47002488	protein_coding	PTPN20	+	chr10	88879734	88975153	protein_coding	STAMBPL1	+	16	0.00310012	0	2.81538e-05	99996
chr3	33798352	33869707	protein_coding	PDCD6IP	+	chr3	33798352	33869707	protein_coding	PDCD6IP	+	16	0	0	2.80606e-05	99996
chr15	39600031	39782830	protein_coding	FSIP1	-	chr15	39770559	39801333	processed_transcript	AC023908.2	-	16	0.00386015	0	2.81765e-05	99996
chr17	62910690	62968549	lincRNA	AC005972.4	-	chr17	62910690	62968549	lincRNA	AC005972.4	-	16	0	0	2.80606e-05	99996
chr8	102204502	102239118	protein_coding	RRM2B	-	chr8	102204502	102239118	protein_coding	RRM2B	-	16	0	0	2.80606e-05	99996
chr12	109116595	109268226	protein_coding	ACACB	+	chr12	109116595	109268226	protein_coding	ACACB	+	16	0	0	2.80606e-05	99996
chr7	130070510	130135720	protein_coding	KLHDC10	+	chr7	130070510	130135720	protein_coding	KLHDC10	+	16	0	0	2.80606e-05	99996
chr1	219685427	219958647	protein_coding	SLC30A10	-	chr1	219685427	219958647	protein_coding	SLC30A10	-	16	0	0	2.80606e-05	99996
chr19	11987617	12046275	processed_transcript	AC008770.1	+	chr19	11987617	12046275	processed_transcript	AC008770.1	+	16	0	0	2.80606e-05	99996
chr12	49366584	49527424	protein_coding	SPATS2	+	chr12	49366584	49527424	protein_coding	SPATS2	+	16	0	0	2.80606e-05	99996
chr3	160755602	161078907	protein_coding	PPM1L	+	chr3	160755602	161078907	protein_coding	PPM1L	+	16	0	0	2.80606e-05	99996
chr1	203795714	203854999	protein_coding	ZBED6	+	chr1	203795714	203854999	protein_coding	ZBED6	+	16	0	0	2.80606e-05	99996
chr10	95311771	95561414	protein_coding	SORBS1	-	chr10	95311771	95561414	protein_coding	SORBS1	-	16	0	0	2.80606e-05	99996
chr1	161505430	161524013	protein_coding	FCGR2A	+	chr1	161513176	161605099	processed_transcript	AL590385.2	+	16	0.00415017	0	2.81852e-05	99996
chr17	21524790	21574458	protein_coding	C17orf51	-	chr20	26054655	26086917	processed_transcript	FAM182A	+	16	0.00626025	0	2.82496e-05	99996
chr15	75935969	76059795	protein_coding	NRG4	-	chr15	75935969	76059795	protein_coding	NRG4	-	16	0	0	2.80606e-05	99996
chr20	30377372	30399257	unprocessed_pseudogene	FRG1BP	+	chr20	30377372	30399257	unprocessed_pseudogene	FRG1BP	+	16	0	0	2.80606e-05	99996
chr2	230034974	230068999	protein_coding	SLC16A14	-	chr9	8314246	10612723	protein_coding	PTPRD	-	16	4.25039	3.00012e-05	0.00238398	99996
chr3	195068279	195271167	protein_coding	XXYLT1	-	chr3	195068279	195271167	protein_coding	XXYLT1	-	16	0	0	2.80606e-05	99996
chr2	219075317	219160865	protein_coding	NHEJ1	-	chr2	219075317	219160865	protein_coding	NHEJ1	-	16	0	0	2.80606e-05	99996
chr6	89926529	90296908	protein_coding	BACH2	-	chr6	89926529	90296908	protein_coding	BACH2	-	16	0	0	2.80606e-05	99996
chr8	6044353	6257537	lincRNA	AC009435.1	-	chr8	6044353	6257537	lincRNA	AC009435.1	-	16	0	0	2.80606e-05	99996
chr15	48408306	48645849	protein_coding	FBN1	-	chr15	48408306	48645849	protein_coding	FBN1	-	16	0	0	2.80606e-05	99996
chr16	53055033	53329150	protein_coding	CHD9	+	chr16	53055033	53329150	protein_coding	CHD9	+	16	0	0	2.80606e-05	99996
chr17	21532477	21574517	processed_transcript	AC233702.10	-	chr20	26054655	26086917	processed_transcript	FAM182A	+	16	0.00662026	0	2.82598e-05	99996
chr2	189879609	190203484	protein_coding	C2orf88	+	chr2	189879609	190203484	protein_coding	C2orf88	+	16	0	0	2.80606e-05	99996
chr2	26308547	26395891	protein_coding	SELENOI	+	chr2	26308547	26395891	protein_coding	SELENOI	+	16	0	0	2.80606e-05	99996
chr10	71396934	71815947	protein_coding	CDH23	+	chr10	71396934	71815947	protein_coding	CDH23	+	16	0	0	2.80606e-05	99996
chr14	29576479	30191898	protein_coding	PRKD1	-	chr14	29576479	30191898	protein_coding	PRKD1	-	16	0	0	2.80606e-05	99996
chr19	7926718	7943920	protein_coding	TIMM44	-	chr19	7926718	7943920	protein_coding	TIMM44	-	16	0	0	2.80606e-05	99996
chr22	44881162	45009999	protein_coding	PHF21B	-	chr22	44881162	45009999	protein_coding	PHF21B	-	16	0	0	2.80606e-05	99996
chr19	11925075	11979290	protein_coding	AC008770.3	+	chr19	11925075	11979290	protein_coding	AC008770.3	+	16	0	0	2.80606e-05	99996
chr13	100708325	101059286	antisense_RNA	NALCN-AS1	+	chr13	100708325	101059286	antisense_RNA	NALCN-AS1	+	16	0	0	2.80606e-05	99996
chr2	44275458	44321494	protein_coding	SLC3A1	+	chr2	44275458	44321494	protein_coding	SLC3A1	+	16	0	0	2.80606e-05	99996
chr4	143559457	144188367	processed_transcript	AC139713.2	+	chr4	143559457	144188367	processed_transcript	AC139713.2	+	16	0	0	2.80606e-05	99996
chr12	123918660	123972831	protein_coding	CCDC92	-	chr12	123918660	123972831	protein_coding	CCDC92	-	16	0	0	2.80606e-05	99996
chr16	80828735	80892595	lincRNA	LINC02170	-	chr16	80828735	80892595	lincRNA	LINC02170	-	16	0	0	2.80606e-05	99996
chr14	34981957	35029567	protein_coding	SRP54	+	chr14	35044907	35113130	protein_coding	FAM177A1	+	16	0.00882035	0	2.83266e-05	99996
chr4	150264531	151015727	protein_coding	LRBA	-	chr4	150264531	151015727	protein_coding	LRBA	-	16	0	0	2.80606e-05	99996
chr8	23084355	23117437	protein_coding	TNFRSF10C	+	chr8	23084355	23117437	protein_coding	TNFRSF10C	+	16	0	0	2.80606e-05	99996
chr17	17505563	17591708	protein_coding	PEMT	-	chr17	17505563	17591708	protein_coding	PEMT	-	16	0	0	2.80606e-05	99996
chr7	39816549	39868140	unprocessed_pseudogene	AC004987.3	+	chr7	39816549	39868140	unprocessed_pseudogene	AC004987.3	+	16	0	0	2.80606e-05	99996
chr15	64963021	64990310	protein_coding	SPG21	-	chr15	64963021	64990310	protein_coding	SPG21	-	16	0	0	2.80606e-05	99996
chr3	177441921	177752305	lincRNA	LINC00578	+	chr3	177441921	177752305	lincRNA	LINC00578	+	16	0	0	2.80606e-05	99996
chr1	121184810	121392822	protein_coding	SRGAP2C	+	chr1	121184810	121392822	protein_coding	SRGAP2C	+	16	0	0	2.80606e-05	99996
chr5	72816312	72916733	protein_coding	TNPO1	+	chr5	72816312	72916733	protein_coding	TNPO1	+	16	0	0	2.80606e-05	99996
chr19	55027593	55053928	processed_transcript	AC011476.2	-	chr19	55039108	55071291	protein_coding	RDH13	-	16	0.00327013	0	2.81589e-05	99996
chr1	167175917	167195792	antisense_RNA	LINC01363	-	chr1	167175917	167195792	antisense_RNA	LINC01363	-	16	0	0	2.80606e-05	99996
chrX	70234655	70240627	protein_coding	AWAT1	+	chrX	70234655	70240627	protein_coding	AWAT1	+	16	0	0	2.80606e-05	99996
chr4	77713387	77819615	protein_coding	CNOT6L	-	chr4	77713387	77819615	protein_coding	CNOT6L	-	16	0	0	2.80606e-05	99996
chr7	148807383	148884321	protein_coding	EZH2	-	chr7	148807383	148884321	protein_coding	EZH2	-	16	0	0	2.80606e-05	99996
chr1	92080305	92150882	protein_coding	BTBD8	+	chr1	92080305	92184725	protein_coding	AC104836.1	+	16	0.00265011	0	2.814e-05	99996
chr19	44207547	44237268	protein_coding	ZNF227	+	chr19	44207547	44237268	protein_coding	ZNF227	+	16	0	0	2.80606e-05	99996
chr22	24011192	24178628	protein_coding	CABIN1	+	chr22	24011192	24178628	protein_coding	CABIN1	+	16	0	0	2.80606e-05	99996
chr9	109375466	109498313	protein_coding	PTPN3	-	chr9	109375466	109498313	protein_coding	PTPN3	-	16	0	0	2.80606e-05	99996
chr1	186311652	186375693	protein_coding	TPR	-	chr1	186311652	186375693	protein_coding	TPR	-	16	0	0	2.80606e-05	99996
chr14	92513774	92688994	protein_coding	RIN3	+	chr14	92513774	92688994	protein_coding	RIN3	+	16	0	0	2.80606e-05	99996
chr20	44531785	44624247	protein_coding	PKIG	+	chr20	44531785	44624247	protein_coding	PKIG	+	16	0	0	2.80606e-05	99996
chr1	6264269	6394391	protein_coding	ACOT7	-	chr17	33013087	34174964	protein_coding	ASIC2	-	16	1.30236	0	0.000136036	99996
chr12	69904033	70243360	antisense_RNA	LINC01481	-	chr12	69904033	70243360	antisense_RNA	LINC01481	-	16	0	0	2.80606e-05	99996
chr22	31488688	31618586	protein_coding	SFI1	+	chr22	31488688	31618586	protein_coding	SFI1	+	16	0	0	2.80606e-05	99996
chr2	202376936	202567751	protein_coding	BMPR2	+	chr2	202376936	202567751	protein_coding	BMPR2	+	16	0	0	2.80606e-05	99996
chr8	119873717	120050913	protein_coding	DEPTOR	+	chr8	119873717	120050913	protein_coding	DEPTOR	+	16	0	0	2.80606e-05	99996
chr2	219075329	219170827	protein_coding	AC068946.1	-	chr2	219075329	219170827	protein_coding	AC068946.1	-	16	0	0	2.80606e-05	99996
chr3	10026414	10101930	protein_coding	FANCD2	+	chr3	10026414	10101930	protein_coding	FANCD2	+	16	0	0	2.80606e-05	99996
chr1	158418210	158426237	protein_coding	OR10K2	-	chr1	158418210	158426237	protein_coding	OR10K2	-	16	0	0	2.80606e-05	99996
chr14	89124871	89619149	protein_coding	FOXN3	-	chr14	89124871	89619149	protein_coding	FOXN3	-	16	0	0	2.80606e-05	99996
chr19	52190039	52229533	protein_coding	PPP2R1A	+	chr19	52190039	52229533	protein_coding	PPP2R1A	+	16	0	0	2.80606e-05	99996
chr19	46480796	46601200	protein_coding	PPP5D1	-	chr19	46480796	46601200	protein_coding	PPP5D1	-	16	0	0	2.80606e-05	99996
chr8	127072694	127227541	processed_transcript	CASC19	-	chr8	127086263	127087510	processed_pseudogene	AC020688.1	-	16	0.00538022	0	2.82225e-05	99996
chrX	77910656	78050395	protein_coding	ATP7A	+	chrX	77910741	77964890	transcribed_processed_pseudogene	AL356235.1	+	16	0.00641026	0	2.8254e-05	99996
chr8	70573442	70608387	protein_coding	TRAM1	-	chr9	8314246	10612723	protein_coding	PTPRD	-	16	5.62708	0.000210008	0.00693604	99996
chr3	64684909	65011468	antisense_RNA	ADAMTS9-AS2	+	chr3	64684909	65011468	antisense_RNA	ADAMTS9-AS2	+	16	0	0	2.80606e-05	99996
chr7	84995553	85186855	protein_coding	SEMA3D	-	chr7	84995553	85186855	protein_coding	SEMA3D	-	16	0	0	2.80606e-05	99996
chr15	80404350	80597937	protein_coding	ARNT2	+	chr15	80404350	80597937	protein_coding	ARNT2	+	16	0	0	2.80606e-05	99996
chr10	79663088	79826594	antisense_RNA	NUTM2B-AS1	-	chr10	79663088	79826594	antisense_RNA	NUTM2B-AS1	-	16	0	0	2.80606e-05	99996
chr7	1470277	1504367	protein_coding	INTS1	-	chr7	1470277	1504367	protein_coding	INTS1	-	16	0	0	2.80606e-05	99996
chr3	128909866	129002690	protein_coding	KIAA1257	-	chr3	128909874	128971330	protein_coding	AC112484.1	-	16	0.00303012	0	2.81516e-05	99996
chr16	81022316	81096284	protein_coding	AC092718.8	-	chr16	81053587	81096296	protein_coding	AC092718.3	-	16	0.00443018	0	2.8194e-05	99996
chr8	84182787	84921844	protein_coding	RALYL	+	chr8	84182787	84921844	protein_coding	RALYL	+	16	0	0	2.80606e-05	99996
chr2	104936241	105038496	antisense_RNA	AC010884.1	-	chr2	104936241	105038496	antisense_RNA	AC010884.1	-	16	0	0	2.80606e-05	99996
chr11	78652831	79440948	protein_coding	TENM4	-	chr11	78652831	79440948	protein_coding	TENM4	-	16	0	0	2.80606e-05	99996
chr9	75890644	76362339	protein_coding	PCSK5	+	chr9	75890644	76362339	protein_coding	PCSK5	+	16	0	0	2.80606e-05	99996
chr19	54173412	54189882	protein_coding	MBOAT7	-	chr19	54173412	54189882	protein_coding	MBOAT7	-	16	0	0	2.80606e-05	99996
chr20	47656348	47786616	protein_coding	SULF2	-	chr20	47656348	47786616	protein_coding	SULF2	-	16	0	0	2.80606e-05	99996
chr17	42119674	42154916	protein_coding	AC099811.2	-	chr17	42124976	42155044	protein_coding	RAB5C	-	16	0.00386015	0	2.81765e-05	99996
chr14	35122549	35317474	protein_coding	AL121594.3	+	chr14	35122549	35317474	protein_coding	AL121594.3	+	16	0	0	2.80606e-05	99996
chr8	24295814	24912073	antisense_RNA	AC120193.1	-	chr8	24295814	24912073	antisense_RNA	AC120193.1	-	16	0	0	2.80606e-05	99996
chr7	63893286	63894641	processed_pseudogene	GABPAP	+	chr7	63893286	63894641	processed_pseudogene	GABPAP	+	16	0	0	2.80606e-05	99996
chr1	28812142	28871267	protein_coding	OPRD1	+	chr19	36054881	36105106	protein_coding	WDR62	+	16	2.96643	0	0.000775783	99996
chr4	70430492	70482997	protein_coding	MUC7	+	chr4	70430492	70482997	protein_coding	MUC7	+	16	0	0	2.80606e-05	99996
chr19	10718079	10833488	protein_coding	DNM2	+	chr19	10718079	10833488	protein_coding	DNM2	+	16	0	0	2.80606e-05	99996
chr14	29264381	29381295	processed_transcript	AL133166.1	-	chr14	29264381	29381295	processed_transcript	AL133166.1	-	16	0	0	2.80606e-05	99996
chr1	91680343	91906335	protein_coding	TGFBR3	-	chr1	91680343	91906335	protein_coding	TGFBR3	-	16	0	0	2.80606e-05	99996
chr7	40134977	40860763	protein_coding	SUGCT	+	chr7	40134977	40860763	protein_coding	SUGCT	+	16	0	0	2.80606e-05	99996
chr11	57712600	57740973	protein_coding	TMX2	+	chr11	57712605	57791586	protein_coding	TMX2-CTNND1	+	16	0.0050202	0	2.82115e-05	99996
chr10	21524675	21743630	protein_coding	MLLT10	+	chr10	21524675	21743630	protein_coding	MLLT10	+	16	0	0	2.80606e-05	99996
chr2	46916157	47076137	protein_coding	TTC7A	+	chr2	46916157	47076137	protein_coding	TTC7A	+	16	0	0	2.80606e-05	99996
chr19	21804949	21852125	protein_coding	ZNF43	-	chr19	21804949	21852125	protein_coding	ZNF43	-	16	0	0	2.80606e-05	99996
chr6	71221457	71328228	processed_transcript	AL589935.1	-	chr6	71221457	71328228	processed_transcript	AL589935.1	-	16	0	0	2.80606e-05	99996
chr17	15699692	15744778	protein_coding	AC005324.4	+	chr17	15732247	15749192	protein_coding	TBC1D26	+	16	0.00266011	0	2.81407e-05	99996
chr1	206203345	206464443	protein_coding	SRGAP2	+	chr1	206203345	206464443	protein_coding	SRGAP2	+	16	0	0	2.80606e-05	99996
chr4	76312997	76421868	protein_coding	CCDC158	-	chr4	76312997	76421868	protein_coding	CCDC158	-	16	0	0	2.80606e-05	99996
chr19	54923509	54966312	protein_coding	NLRP7	-	chr19	54923509	54966312	protein_coding	NLRP7	-	16	0	0	2.80606e-05	99996
chr12	29280418	29317848	antisense_RNA	AC009318.1	-	chr12	29280418	29317848	antisense_RNA	AC009318.1	-	16	0	0	2.80606e-05	99996
chr2	234951973	235055714	protein_coding	SH3BP4	+	chr2	234951973	235055714	protein_coding	SH3BP4	+	16	0	0	2.80606e-05	99996
chr17	46978481	47054569	transcribed_unprocessed_pseudogene	LRRC37A17P	+	chr17	46978481	47054569	transcribed_unprocessed_pseudogene	LRRC37A17P	+	16	0	0	2.80606e-05	99996
chr1	16246839	16352454	protein_coding	FBXO42	-	chr1	16246839	16352454	protein_coding	FBXO42	-	16	0	0	2.80606e-05	99996
chrY	14522638	14845650	protein_coding	NLGN4Y	+	chrY	14522638	14845650	protein_coding	NLGN4Y	+	16	0	0	2.80606e-05	99996
chr19	48465837	48472431	protein_coding	AC008403.1	+	chr19	48469032	48482314	protein_coding	CYTH2	+	16	0.0025501	0	2.81371e-05	99996
chr1	203795654	203854999	protein_coding	ZC3H11A	+	chr1	203795654	203854999	protein_coding	ZC3H11A	+	16	0	0	2.80606e-05	99996
chr1	161505430	161524013	protein_coding	FCGR2A	+	chr1	161581339	161605662	polymorphic_pseudogene	FCGR2C	+	16	0.00224009	0	2.81283e-05	99996
chr11	73675638	73761137	protein_coding	RAB6A	-	chr11	73675638	73761137	protein_coding	RAB6A	-	16	0	0	2.80606e-05	99996
chr1	211829846	211853703	antisense_RNA	AL445488.1	+	chr1	211829846	211853703	antisense_RNA	AL445488.1	+	16	0	0	2.80606e-05	99996
chr20	36091504	36232799	protein_coding	EPB41L1	+	chr20	36091504	36232799	protein_coding	EPB41L1	+	16	0	0	2.80606e-05	99996
chr3	158962235	159897366	protein_coding	IQCJ-SCHIP1	+	chr3	158962235	159897366	protein_coding	IQCJ-SCHIP1	+	16	0	0	2.80606e-05	99996
chr17	59707192	59842255	protein_coding	VMP1	+	chr17	59707192	59842255	protein_coding	VMP1	+	16	0	0	2.80606e-05	99996
chr1	151994531	152042774	antisense_RNA	AL450992.1	+	chr1	152018662	152022508	unprocessed_pseudogene	AL450992.3	+	16	0.00302012	0	2.81516e-05	99996
chr19	17488990	17511889	lincRNA	AC010618.3	-	chr19	17488990	17511889	lincRNA	AC010618.3	-	16	0	0	2.80606e-05	99996
chr1	201359008	201377762	protein_coding	TNNT2	-	chr1	201359008	201377762	protein_coding	TNNT2	-	16	0	0	2.80606e-05	99996
chr12	20695355	20753386	protein_coding	SLCO1C1	+	chr2	230034974	230068999	protein_coding	SLC16A14	-	16	2.36709	0	0.000420524	99996
chr3	185643739	185825056	protein_coding	IGF2BP2	-	chr3	185643739	185825056	protein_coding	IGF2BP2	-	16	0	0	2.80606e-05	99996
chr7	131110096	131496636	protein_coding	MKLN1	+	chr7	131110096	131496636	protein_coding	MKLN1	+	16	0	0	2.80606e-05	99996
chrX	118495898	118686163	protein_coding	DOCK11	+	chrX	118495898	118686163	protein_coding	DOCK11	+	16	0	0	2.80606e-05	99996
chr9	68328308	68531061	protein_coding	PGM5	+	chr9	68426843	68429369	sense_intronic	AL161457.1	+	16	0.0386915	0	2.96306e-05	99996
chr1	28147166	28193936	protein_coding	PTAFR	-	chr1	28147166	28193936	protein_coding	PTAFR	-	16	0	0	2.80606e-05	99996
chr1	68098473	68233120	protein_coding	WLS	-	chr1	68098473	68233120	protein_coding	WLS	-	16	0	0	2.80606e-05	99996
chr1	17539835	17697874	protein_coding	ARHGEF10L	+	chr1	17539835	17697874	protein_coding	ARHGEF10L	+	16	0	0	2.80606e-05	99996
chr2	46698952	46763129	protein_coding	SOCS5	+	chr2	46698952	46763129	protein_coding	SOCS5	+	16	0	0	2.80606e-05	99996
chr1	114392777	114511160	protein_coding	TRIM33	-	chr1	114392777	114511160	protein_coding	TRIM33	-	16	0	0	2.80606e-05	99996
chr19	7382834	7472477	protein_coding	AC008878.3	+	chr19	7395113	7472477	protein_coding	ARHGEF18	+	16	0.00679027	0	2.8265e-05	99996
chr6	165327287	165986603	protein_coding	PDE10A	-	chr6	165327287	165986603	protein_coding	PDE10A	-	16	0	0	2.80606e-05	99996
chr1	220148293	220272454	protein_coding	RAB3GAP2	-	chr1	220148293	220272454	protein_coding	RAB3GAP2	-	16	0	0	2.80606e-05	99996
chr1	237042205	237833988	protein_coding	RYR2	+	chr1	237042205	237833988	protein_coding	RYR2	+	16	0	0	2.80606e-05	99996
chr9	89005771	89178767	protein_coding	SHC3	-	chr9	89005771	89178767	protein_coding	SHC3	-	16	0	0	2.80606e-05	99996
chr10	120851175	120909524	protein_coding	WDR11	+	chr10	120851175	120909524	protein_coding	WDR11	+	16	0	0	2.80606e-05	99996
chr8	93134095	93166850	lincRNA	C8orf87	-	chr8	93134095	93166850	lincRNA	C8orf87	-	16	0	0	2.80606e-05	99996
chr1	59296638	59810647	protein_coding	FGGY	+	chr1	59296638	59810647	protein_coding	FGGY	+	16	0	0	2.80606e-05	99996
chr15	41182725	41230743	protein_coding	EXD1	-	chr15	41182725	41230743	protein_coding	EXD1	-	16	0	0	2.80606e-05	99996
chr8	130780301	131042426	protein_coding	ADCY8	-	chr8	130780301	131042426	protein_coding	ADCY8	-	16	0	0	2.80606e-05	99996
chr1	161258727	161285450	protein_coding	PCP4L1	+	chr1	161258727	161285450	protein_coding	PCP4L1	+	16	0	0	2.80606e-05	99996
chrX	75368427	75523502	protein_coding	ZDHHC15	-	chrX	75368427	75523502	protein_coding	ZDHHC15	-	16	0	0	2.80606e-05	99996
chr10	13438484	13528974	protein_coding	BEND7	-	chr10	13438484	13528974	protein_coding	BEND7	-	16	0	0	2.80606e-05	99996
chrX	133535745	133985895	protein_coding	GPC3	-	chrX	133535745	133985895	protein_coding	GPC3	-	16	0	0	2.80606e-05	99996
chr7	28995231	29195451	protein_coding	CPVL	-	chr7	28995231	29195451	protein_coding	CPVL	-	16	0	0	2.80606e-05	99996
chr7	4973988	5040675	transcribed_unprocessed_pseudogene	RNF216P1	+	chr7	4983718	5073221	protein_coding	RBAK-RBAKDN	+	16	0.00434017	0	2.81911e-05	99996
chr16	72782885	73144447	protein_coding	ZFHX3	-	chr16	72782885	73144447	protein_coding	ZFHX3	-	16	0	0	2.80606e-05	99996
chr17	7246829	7262089	protein_coding	AC003688.1	-	chr17	7259903	7263983	protein_coding	CLDN7	-	16	0.00230009	0	2.81298e-05	99996
chr7	115061537	115231355	lincRNA	LINC01392	-	chr7	115061537	115231355	lincRNA	LINC01392	-	15	0	0	2.63069e-05	99996
chr1	179954738	180114880	protein_coding	CEP350	+	chr1	179954738	180114880	protein_coding	CEP350	+	15	0	0	2.63069e-05	99996
chr5	78485215	78770021	protein_coding	LHFPL2	-	chr5	78485215	78770021	protein_coding	LHFPL2	-	15	0	0	2.63069e-05	99996
chr20	25407727	25452628	protein_coding	GINS1	+	chr20	25407727	25452628	protein_coding	GINS1	+	15	0	0	2.63069e-05	99996
chr19	10133345	10231286	protein_coding	DNMT1	-	chr19	10133345	10231286	protein_coding	DNMT1	-	15	0	0	2.63069e-05	99996
chr14	88465778	88554733	protein_coding	PTPN21	-	chr14	88465778	88554733	protein_coding	PTPN21	-	15	0	0	2.63069e-05	99996
chr12	1529891	1647243	protein_coding	WNT5B	+	chr12	1529891	1647243	protein_coding	WNT5B	+	15	0	0	2.63069e-05	99996
chr10	87203875	87342612	antisense_RNA	NUTM2A-AS1	-	chr10	87203875	87342612	antisense_RNA	NUTM2A-AS1	-	15	0	0	2.63069e-05	99996
chr5	140537340	140558252	protein_coding	SRA1	-	chr5	140537340	140558252	protein_coding	SRA1	-	15	0	0	2.63069e-05	99996
chr1	244969705	245127164	protein_coding	EFCAB2	+	chr1	244969705	245127164	protein_coding	EFCAB2	+	15	0	0	2.63069e-05	99996
chr14	45290036	45290386	processed_pseudogene	DNAJC19P9	+	chr22	28883592	29057487	protein_coding	ZNRF3	+	15	0.000950038	0	2.63355e-05	99996
chr3	120164645	120285094	protein_coding	GPR156	-	chr3	120164645	120285094	protein_coding	GPR156	-	15	0	0	2.63069e-05	99996
chr11	125164687	125433389	protein_coding	PKNOX2	+	chr11	125164687	125433389	protein_coding	PKNOX2	+	15	0	0	2.63069e-05	99996
chr8	43018424	43077334	protein_coding	AC110275.1	+	chr8	43018424	43077334	protein_coding	AC110275.1	+	15	0	0	2.63069e-05	99996
chr5	147559994	147662009	antisense_RNA	JAKMIP2-AS1	+	chr5	147559994	147662009	antisense_RNA	JAKMIP2-AS1	+	15	0	0	2.63069e-05	99996
chr1	41506365	42035925	protein_coding	HIVEP3	-	chr1	41506365	42035925	protein_coding	HIVEP3	-	15	0	0	2.63069e-05	99996
chr6	123804141	124825657	protein_coding	NKAIN2	+	chr6	123804141	124825657	protein_coding	NKAIN2	+	15	0	0	2.63069e-05	99996
chr10	15032227	15073852	protein_coding	OLAH	+	chr10	15032227	15073852	protein_coding	OLAH	+	15	0	0	2.63069e-05	99996
chr3	50354749	50359610	protein_coding	TMEM115	-	chr3	50354749	50359610	protein_coding	TMEM115	-	15	0	0	2.63069e-05	99996
chr3	100749156	100993515	protein_coding	ABI3BP	-	chr3	100749156	100993515	protein_coding	ABI3BP	-	15	0	0	2.63069e-05	99996
chr9	89639814	89719759	lincRNA	UNQ6494	+	chr9	89639814	89719759	lincRNA	UNQ6494	+	15	0	0	2.63069e-05	99996
chr20	44336986	44351235	protein_coding	R3HDML	+	chr20	44336986	44351235	protein_coding	R3HDML	+	15	0	0	2.63069e-05	99996
chr1	156646507	156661424	antisense_RNA	AL590666.2	-	chr1	156646507	156661424	antisense_RNA	AL590666.2	-	15	0	0	2.63069e-05	99996
chr15	41230839	41281890	protein_coding	CHP1	+	chr15	41230839	41281890	protein_coding	CHP1	+	15	0	0	2.63069e-05	99996
chrX	114584078	114910061	protein_coding	HTR2C	+	chrX	114584078	114910061	protein_coding	HTR2C	+	15	0	0	2.63069e-05	99996
chr12	22699859	23174125	lincRNA	AC084816.1	+	chr12	22699859	23174125	lincRNA	AC084816.1	+	15	0	0	2.63069e-05	99996
chr7	105605067	105876604	protein_coding	ATXN7L1	-	chr7	105605067	105876604	protein_coding	ATXN7L1	-	15	0	0	2.63069e-05	99996
chr2	178830269	179050086	protein_coding	CCDC141	-	chr2	178830269	179050086	protein_coding	CCDC141	-	15	0	0	2.63069e-05	99996
chr17	33013087	34174964	protein_coding	ASIC2	-	chr20	26188408	26196891	lincRNA	AL121904.1	+	15	2.54924	0	0.00102906	99996
chr10	80407829	80437115	protein_coding	FAM213A	+	chr13	107163510	107866735	protein_coding	FAM155A	-	15	2.03661	0	0.00061447	99996
chr12	11399381	11486678	sense_intronic	AC078950.1	-	chr12	11399381	11486678	sense_intronic	AC078950.1	-	15	0	0	2.63069e-05	99996
chr15	57953424	58497866	protein_coding	ALDH1A2	-	chr15	57953424	58497866	protein_coding	ALDH1A2	-	15	0	0	2.63069e-05	99996
chr17	39404285	39451286	protein_coding	MED1	-	chr17	39404285	39451286	protein_coding	MED1	-	15	0	0	2.63069e-05	99996
chr7	143620950	143730409	protein_coding	TCAF2	+	chr7	143620950	143730409	protein_coding	TCAF2	+	15	0	0	2.63069e-05	99996
chr16	88715343	88785211	protein_coding	PIEZO1	-	chr16	88715343	88785211	protein_coding	PIEZO1	-	15	0	0	2.63069e-05	99996
chr1	178094141	178484147	protein_coding	RASAL2	+	chr1	178094141	178484147	protein_coding	RASAL2	+	15	0	0	2.63069e-05	99996
chr19	52171158	52177002	antisense_RNA	AC010320.1	+	chr19	52171158	52177002	antisense_RNA	AC010320.1	+	15	0	0	2.63069e-05	99996
chr17	49370740	49476988	antisense_RNA	AC091180.5	+	chr17	49370740	49476988	antisense_RNA	AC091180.5	+	15	0	0	2.63069e-05	99996
chr17	48548870	48604912	protein_coding	HOXB3	-	chr17	48548870	48604912	protein_coding	HOXB3	-	15	0	0	2.63069e-05	99996
chr17	19091069	19091825	lincRNA	AC007952.7	-	chr17	33013087	34174964	protein_coding	ASIC2	-	15	1.83195	0	0.000502383	99996
chr16	3953387	4116185	protein_coding	ADCY9	-	chr16	3953387	4116185	protein_coding	ADCY9	-	15	0	0	2.63069e-05	99996
chr17	62458658	62615481	protein_coding	TLK2	+	chr17	62458658	62615481	protein_coding	TLK2	+	15	0	0	2.63069e-05	99996
chr15	67063763	67195195	protein_coding	SMAD3	+	chr15	67063763	67195195	protein_coding	SMAD3	+	15	0	0	2.63069e-05	99996
chr10	101845599	102056193	protein_coding	C10orf76	-	chr10	101845599	102056193	protein_coding	C10orf76	-	15	0	0	2.63069e-05	99996
chr4	106041599	106321495	protein_coding	TBCK	-	chr4	106041599	106321495	protein_coding	TBCK	-	15	0	0	2.63069e-05	99996
chr16	86286427	86293389	lincRNA	LINC02135	+	chr17	33013087	34174964	protein_coding	ASIC2	-	15	0.413427	0	9.8108e-05	99996
chr1	16978926	17005091	antisense_RNA	AL049569.1	+	chr1	17066761	17119435	protein_coding	PADI2	-	15	0.00174007	0	2.63597e-05	99996
chr19	12092263	12137235	protein_coding	ZNF788	+	chr19	36054881	36105106	protein_coding	WDR62	+	15	0.169907	0	5.93004e-05	99996
chr2	53970838	54305300	protein_coding	ACYP2	+	chr2	53970838	54305300	protein_coding	ACYP2	+	15	0	0	2.63069e-05	99996
chr2	48962157	49154537	protein_coding	FSHR	-	chr2	48962157	49154537	protein_coding	FSHR	-	15	0	0	2.63069e-05	99996
chr8	8059572	8199973	processed_transcript	AC105233.5	+	chr8	8154308	8216916	transcribed_unprocessed_pseudogene	ENPP7P1	+	15	0.00310012	0	2.64009e-05	99996
chr1	197437976	197447469	antisense_RNA	AL136322.1	-	chr17	1779485	1830634	protein_coding	SMYD4	-	15	0.000570023	0	2.63245e-05	99996
chr19	17951293	18000080	protein_coding	KCNN1	+	chr19	17951293	18000080	protein_coding	KCNN1	+	15	0	0	2.63069e-05	99996
chr4	184387713	184474580	protein_coding	IRF2	-	chr4	184387713	184474580	protein_coding	IRF2	-	15	0	0	2.63069e-05	99996
chr14	99737693	99942060	protein_coding	EML1	+	chr14	99737693	99942060	protein_coding	EML1	+	15	0	0	2.63069e-05	99996
chr19	48900050	48923372	protein_coding	NUCB1	+	chr2	11482341	11642788	protein_coding	GREB1	+	15	0.00700028	0	2.65195e-05	99996
chr4	4415742	4542346	protein_coding	STX18	-	chr5	58969038	60522120	protein_coding	PDE4D	-	15	0.0141006	0	2.67366e-05	99996
chr12	123918660	123972831	protein_coding	CCDC92	-	chr12	123926424	123934984	protein_coding	DNAH10OS	-	15	0.00219009	0	2.63729e-05	99996
chr13	28300344	28495145	protein_coding	FLT1	-	chr13	28300344	28495145	protein_coding	FLT1	-	15	0	0	2.63069e-05	99996
chr3	153384934	153980186	processed_transcript	LINC02006	-	chr3	153384934	153980186	processed_transcript	LINC02006	-	15	0	0	2.63069e-05	99996
chr19	52968251	53037898	transcribed_processed_pseudogene	ZNF702P	-	chr19	52968251	53037898	transcribed_processed_pseudogene	ZNF702P	-	15	0	0	2.63069e-05	99996
chr1	1081818	1116361	protein_coding	C1orf159	-	chr1	1081818	1116361	protein_coding	C1orf159	-	15	0	0	2.63069e-05	99996
chr19	52928475	52962823	protein_coding	ZNF816-ZNF321P	-	chr19	52928475	52962823	protein_coding	ZNF816-ZNF321P	-	15	0	0	2.63069e-05	99996
chr18	65750252	65890341	protein_coding	CDH7	+	chr18	65750252	65890341	protein_coding	CDH7	+	15	0	0	2.63069e-05	99996
chr19	52594060	52690496	protein_coding	ZNF83	-	chr19	52594060	52690496	protein_coding	ZNF83	-	15	0	0	2.63069e-05	99996
chr6	157700387	157945077	protein_coding	SNX9	+	chr6	157700387	157945077	protein_coding	SNX9	+	15	0	0	2.63069e-05	99996
chr1	143975087	144068350	unprocessed_pseudogene	SRGAP2D	+	chr1	206507530	206589448	protein_coding	RASSF5	+	15	0.00684027	0	2.65151e-05	99996
chr1	160997957	161038962	protein_coding	AL591806.3	-	chr1	160997957	161038962	protein_coding	AL591806.3	-	15	0	0	2.63069e-05	99996
chr12	102120185	102197520	protein_coding	PARPBP	+	chr12	102120185	102197520	protein_coding	PARPBP	+	15	0	0	2.63069e-05	99996
chr2	163749573	164352223	lincRNA	AC016766.1	-	chr2	163749573	164352223	lincRNA	AC016766.1	-	15	0	0	2.63069e-05	99996
chr12	117453012	117968983	protein_coding	KSR2	-	chr12	117453012	117968983	protein_coding	KSR2	-	15	0	0	2.63069e-05	99996
chr2	132671799	133568463	protein_coding	NCKAP5	-	chr5	32354350	32444761	protein_coding	ZFR	-	15	0.520961	0	0.000112801	99996
chr11	107591091	107666779	protein_coding	ELMOD1	+	chr11	107591091	107666779	protein_coding	ELMOD1	+	15	0	0	2.63069e-05	99996
chr11	114210616	114356571	antisense_RNA	AP002518.2	-	chr11	114210616	114356571	antisense_RNA	AP002518.2	-	15	0	0	2.63069e-05	99996
chr6	136557047	136792518	protein_coding	MAP3K5	-	chr6	136557047	136792518	protein_coding	MAP3K5	-	15	0	0	2.63069e-05	99996
chr12	68842197	68971570	protein_coding	CPM	-	chr12	68842197	68971570	protein_coding	CPM	-	15	0	0	2.63069e-05	99996
chr14	100894770	101027415	lincRNA	MEG8	+	chr14	100894770	101027415	lincRNA	MEG8	+	15	0	0	2.63069e-05	99996
chr1	226989865	227318474	protein_coding	CDC42BPA	-	chr1	226989865	227318474	protein_coding	CDC42BPA	-	15	0	0	2.63069e-05	99996
chr5	136303757	136316100	antisense_RNA	TRPC7-AS2	+	chr5	136303757	136316100	antisense_RNA	TRPC7-AS2	+	15	0	0	2.63069e-05	99996
chr11	129863636	129895590	protein_coding	NFRKB	-	chr11	129863636	129895590	protein_coding	NFRKB	-	15	0	0	2.63069e-05	99996
chr12	30926428	30996599	protein_coding	TSPAN11	+	chr12	30926428	30996599	protein_coding	TSPAN11	+	15	0	0	2.63069e-05	99996
chr20	31847637	31870747	protein_coding	DUSP15	-	chr20	31847637	31870747	protein_coding	DUSP15	-	15	0	0	2.63069e-05	99996
chr9	111549722	111599855	protein_coding	PTGR1	-	chr9	111549722	111599855	protein_coding	PTGR1	-	15	0	0	2.63069e-05	99996
chr15	63608618	63833942	protein_coding	HERC1	-	chr15	63608618	63833942	protein_coding	HERC1	-	15	0	0	2.63069e-05	99996
chr12	49232790	49264756	antisense_RNA	AC010173.1	-	chr12	49232790	49264756	antisense_RNA	AC010173.1	-	15	0	0	2.63069e-05	99996
chr14	22982698	22999078	antisense_RNA	AL132780.2	+	chr14	22982698	22999078	antisense_RNA	AL132780.2	+	15	0	0	2.63069e-05	99996
chr2	82479128	82538711	lincRNA	AC010105.1	-	chr2	82479128	82538711	lincRNA	AC010105.1	-	15	0	0	2.63069e-05	99996
chr1	150809705	150876768	protein_coding	ARNT	-	chr1	150809705	150876768	protein_coding	ARNT	-	15	0	0	2.63069e-05	99996
chr2	25227855	25342590	protein_coding	DNMT3A	-	chr2	25227855	25342590	protein_coding	DNMT3A	-	15	0	0	2.63069e-05	99996
chr1	160995211	161021348	protein_coding	F11R	-	chr1	160995211	161021348	protein_coding	F11R	-	15	0	0	2.63069e-05	99996
chrX	45183251	45333917	antisense_RNA	AC136489.1	+	chrX	45183251	45333917	antisense_RNA	AC136489.1	+	15	0	0	2.63069e-05	99996
chr11	3429758	3500621	transcribed_unprocessed_pseudogene	AC127526.5	-	chr4	9079023	9141608	unprocessed_pseudogene	ENPP7P10	+	15	0.00196008	0	2.63663e-05	99996
chr3	195913078	195954485	transcribed_unprocessed_pseudogene	AC124944.3	-	chr3	195913078	195954485	transcribed_unprocessed_pseudogene	AC124944.3	-	15	0	0	2.63069e-05	99996
chr7	131500262	131558217	protein_coding	PODXL	-	chr7	131500262	131558217	protein_coding	PODXL	-	15	0	0	2.63069e-05	99996
chr17	66302636	66810743	protein_coding	PRKCA	+	chr17	66302636	66810743	protein_coding	PRKCA	+	15	0	0	2.63069e-05	99996
chr22	21009808	21028830	protein_coding	P2RX6	+	chr22	21009808	21028830	protein_coding	P2RX6	+	15	0	0	2.63069e-05	99996
chr5	29143503	29217115	lincRNA	LINC02109	+	chr5	29143503	29217115	lincRNA	LINC02109	+	15	0	0	2.63069e-05	99996
chr12	32790745	32896840	protein_coding	PKP2	-	chr12	32790745	32896840	protein_coding	PKP2	-	15	0	0	2.63069e-05	99996
chr1	150646225	150697144	protein_coding	GOLPH3L	-	chr1	150646225	150697144	protein_coding	GOLPH3L	-	15	0	0	2.63069e-05	99996
chr15	90529925	90645345	protein_coding	CRTC3	+	chr15	90529925	90645345	protein_coding	CRTC3	+	15	0	0	2.63069e-05	99996
chr20	32762385	32809356	protein_coding	DNMT3B	+	chr20	32762385	32809356	protein_coding	DNMT3B	+	15	0	0	2.63069e-05	99996
chr13	30456704	30617597	protein_coding	HMGB1	-	chr13	30456704	30617597	protein_coding	HMGB1	-	15	0	0	2.63069e-05	99996
chr16	24610209	24827632	protein_coding	TNRC6A	+	chr16	24610209	24827632	protein_coding	TNRC6A	+	15	0	0	2.63069e-05	99996
chr1	173714941	173786702	protein_coding	KLHL20	+	chr1	173714941	173786702	protein_coding	KLHL20	+	15	0	0	2.63069e-05	99996
chr8	7955014	8008755	lincRNA	FAM66E	+	chr8	7955014	8008755	lincRNA	FAM66E	+	15	0	0	2.63069e-05	99996
chr22	45671798	45845307	protein_coding	ATXN10	+	chr22	45671798	45845307	protein_coding	ATXN10	+	15	0	0	2.63069e-05	99996
chr9	69820793	69906232	protein_coding	C9orf135	+	chr9	69820793	69906232	protein_coding	C9orf135	+	15	0	0	2.63069e-05	99996
chr10	31805404	31928876	protein_coding	ARHGAP12	-	chr10	31805404	31928876	protein_coding	ARHGAP12	-	15	0	0	2.63069e-05	99996
chr1	54980792	54992293	protein_coding	TMEM61	+	chr1	54980792	54992293	protein_coding	TMEM61	+	15	0	0	2.63069e-05	99996
chr1	3489920	3611495	protein_coding	MEGF6	-	chr1	3489920	3611495	protein_coding	MEGF6	-	15	0	0	2.63069e-05	99996
chr19	36797518	36828115	antisense_RNA	ZNF790-AS1	+	chr19	37735833	37817300	protein_coding	ZNF573	-	15	0.00161006	0	2.63553e-05	99996
chr19	51612091	51646889	protein_coding	AC018755.2	-	chr19	51612091	51646889	protein_coding	AC018755.2	-	15	0	0	2.63069e-05	99996
chr6	99993944	100076413	antisense_RNA	MCHR2-AS1	+	chr6	99993944	100076413	antisense_RNA	MCHR2-AS1	+	15	0	0	2.63069e-05	99996
chr1	202590596	202710417	protein_coding	SYT2	-	chr2	241881363	242078722	processed_transcript	LINC01237	+	15	0.0147806	0	2.67575e-05	99996
chr1	246945547	247008093	protein_coding	ZNF695	-	chr1	246945547	247008093	protein_coding	ZNF695	-	15	0	0	2.63069e-05	99996
chr8	8783354	8893645	protein_coding	MFHAS1	-	chr8	8783354	8893645	protein_coding	MFHAS1	-	15	0	0	2.63069e-05	99996
chr11	46396414	46594125	protein_coding	AMBRA1	-	chr11	46396414	46594125	protein_coding	AMBRA1	-	15	0	0	2.63069e-05	99996
chr16	29858357	29863736	protein_coding	CDIPT	-	chr16	29858357	29863736	protein_coding	CDIPT	-	15	0	0	2.63069e-05	99996
chrX	102247161	102326719	protein_coding	NXF2	+	chrX	102247161	102326719	protein_coding	NXF2	+	15	0	0	2.63069e-05	99996
chr13	41311205	41377030	protein_coding	NAA16	+	chr13	41311205	41377030	protein_coding	NAA16	+	15	0	0	2.63069e-05	99996
chrX	47836902	48002561	protein_coding	ZNF81	+	chrX	47836902	48002561	protein_coding	ZNF81	+	15	0	0	2.63069e-05	99996
chr17	47253846	47311816	protein_coding	ITGB3	+	chr17	47253846	47311816	protein_coding	ITGB3	+	15	0	0	2.63069e-05	99996
chr7	50444128	50542535	protein_coding	FIGNL1	-	chr7	50444128	50542535	protein_coding	FIGNL1	-	15	0	0	2.63069e-05	99996
chr8	13083361	13604610	protein_coding	DLC1	-	chr8	13083361	13604610	protein_coding	DLC1	-	15	0	0	2.63069e-05	99996
chr1	208022242	208244320	protein_coding	PLXNA2	-	chr1	208022242	208244320	protein_coding	PLXNA2	-	15	0	0	2.63069e-05	99996
chr12	13437942	13981957	protein_coding	GRIN2B	-	chr12	13437942	13981957	protein_coding	GRIN2B	-	15	0	0	2.63069e-05	99996
chr7	76071469	76074963	processed_pseudogene	AC005077.4	-	chr7	76201900	76287288	protein_coding	SRRM3	+	15	0.00122005	0	2.63436e-05	99996
chr2	99545419	100142739	protein_coding	AFF3	-	chr2	99545419	100142739	protein_coding	AFF3	-	15	0	0	2.63069e-05	99996
chr6	10671418	10694797	protein_coding	C6orf52	-	chr6	10671418	10694797	protein_coding	C6orf52	-	15	0	0	2.63069e-05	99996
chr2	27771717	27988087	protein_coding	MRPL33	+	chr2	27771717	27988087	protein_coding	MRPL33	+	15	0	0	2.63069e-05	99996
chr20	52210645	52650431	lincRNA	LINC01524	+	chr20	52210645	52650431	lincRNA	LINC01524	+	15	0	0	2.63069e-05	99996
chr11	71865509	71928654	protein_coding	AP002495.1	-	chr11	71865509	71928654	protein_coding	AP002495.1	-	15	0	0	2.63069e-05	99996
chr1	245749342	246507312	protein_coding	SMYD3	-	chr1	245749342	246507312	protein_coding	SMYD3	-	15	0	0	2.63069e-05	99996
chr3	57755450	57929168	protein_coding	SLMAP	+	chr3	57755450	57929168	protein_coding	SLMAP	+	15	0	0	2.63069e-05	99996
chr17	2593210	2685615	protein_coding	PAFAH1B1	+	chr17	2593210	2685615	protein_coding	PAFAH1B1	+	15	0	0	2.63069e-05	99996
chr7	57828331	57837046	unprocessed_pseudogene	AC023141.7	+	chr7	57828331	57837046	unprocessed_pseudogene	AC023141.7	+	15	0	0	2.63069e-05	99996
chr12	129071725	129903666	protein_coding	TMEM132D	-	chr12	129071725	129903666	protein_coding	TMEM132D	-	15	0	0	2.63069e-05	99996
chr12	45729665	45908040	protein_coding	ARID2	+	chr12	45729665	45908040	protein_coding	ARID2	+	15	0	0	2.63069e-05	99996
chr7	44104361	44114562	protein_coding	AEBP1	+	chr7	44104361	44114562	protein_coding	AEBP1	+	15	0	0	2.63069e-05	99996
chr7	50458436	50565457	protein_coding	DDC	-	chr7	50458436	50565457	protein_coding	DDC	-	15	0	0	2.63069e-05	99996
chr16	67893272	67929678	protein_coding	PSKH1	+	chr16	67893272	67929678	protein_coding	PSKH1	+	15	0	0	2.63069e-05	99996
chr12	11391540	11501041	protein_coding	PRB2	-	chr12	11391540	11501041	protein_coding	PRB2	-	15	0	0	2.63069e-05	99996
chr6	73241314	73310365	protein_coding	KHDC1	-	chr6	73241314	73310365	protein_coding	KHDC1	-	15	0	0	2.63069e-05	99996
chr10	80407829	80437115	protein_coding	FAM213A	+	chr14	73567620	73575658	protein_coding	ACOT2	+	15	0.979339	0	0.000204753	99996
chr19	51745172	51804110	protein_coding	FPR1	-	chr19	51745172	51804110	protein_coding	FPR1	-	15	0	0	2.63069e-05	99996
chr7	138706295	138799560	protein_coding	ATP6V0A4	-	chr7	138706295	138799560	protein_coding	ATP6V0A4	-	15	0	0	2.63069e-05	99996
chr16	56989485	57083531	protein_coding	NLRC5	+	chr16	56989485	57083531	protein_coding	NLRC5	+	15	0	0	2.63069e-05	99996
chr3	101222546	101320560	protein_coding	IMPG2	-	chr3	101222546	101320560	protein_coding	IMPG2	-	15	0	0	2.63069e-05	99996
chr11	60615736	60687149	lincRNA	LINC00301	+	chr11	60615736	60687149	lincRNA	LINC00301	+	15	0	0	2.63069e-05	99996
chr2	64631621	64751005	protein_coding	SERTAD2	-	chr2	64631621	64751005	protein_coding	SERTAD2	-	15	0	0	2.63069e-05	99996
chr21	31671033	31732075	protein_coding	SCAF4	-	chr21	31671033	31732075	protein_coding	SCAF4	-	15	0	0	2.63069e-05	99996
chr6	156777374	157210779	protein_coding	ARID1B	+	chr6	156777374	157210779	protein_coding	ARID1B	+	15	0	0	2.63069e-05	99996
chr8	12467693	12665588	processed_transcript	AC068587.6	-	chr8	12467693	12665588	processed_transcript	AC068587.6	-	15	0	0	2.63069e-05	99996
chr9	124517275	124771310	protein_coding	NR6A1	-	chr9	124517275	124771310	protein_coding	NR6A1	-	15	0	0	2.63069e-05	99996
chr20	23010209	23030785	antisense_RNA	AL049651.1	-	chr20	23010209	23030785	antisense_RNA	AL049651.1	-	15	0	0	2.63069e-05	99996
chr2	31867809	32039812	protein_coding	DPY30	-	chr2	31867809	32039812	protein_coding	DPY30	-	15	0	0	2.63069e-05	99996
chr10	10798397	11336675	protein_coding	CELF2	+	chr10	10798397	11336675	protein_coding	CELF2	+	15	0	0	2.63069e-05	99996
chr3	9986893	10006990	transcribed_unprocessed_pseudogene	EMC3-AS1	+	chr3	9986893	10006990	transcribed_unprocessed_pseudogene	EMC3-AS1	+	15	0	0	2.63069e-05	99996
chr4	175632934	176002664	protein_coding	GPM6A	-	chr4	175632934	176002664	protein_coding	GPM6A	-	15	0	0	2.63069e-05	99996
chr19	50968210	51012129	antisense_RNA	AC011483.1	+	chr19	50968210	51012129	antisense_RNA	AC011483.1	+	15	0	0	2.63069e-05	99996
chr3	75906695	77649964	protein_coding	ROBO2	+	chr3	75906695	77649964	protein_coding	ROBO2	+	15	0	0	2.63069e-05	99996
chr1	46757838	46819413	protein_coding	CYP4B1	+	chr1	46757838	46819413	protein_coding	CYP4B1	+	15	0	0	2.63069e-05	99996
chr5	98929171	98995013	lincRNA	LINC02062	+	chr5	98929171	98995013	lincRNA	LINC02062	+	15	0	0	2.63069e-05	99996
chr8	120913065	121119754	lincRNA	AC068413.1	+	chr8	120913065	121119754	lincRNA	AC068413.1	+	15	0	0	2.63069e-05	99996
chrX	149938628	150224580	antisense_RNA	LINC00894	+	chrX	149938628	150224580	antisense_RNA	LINC00894	+	15	0	0	2.63069e-05	99996
chr1	1921951	2003837	protein_coding	CFAP74	-	chr1	1921951	2003837	protein_coding	CFAP74	-	15	0	0	2.63069e-05	99996
chr5	112142441	112419316	protein_coding	EPB41L4A	-	chr5	112142441	112419316	protein_coding	EPB41L4A	-	15	0	0	2.63069e-05	99996
chr14	105140981	105168824	protein_coding	JAG2	-	chr14	105140981	105168824	protein_coding	JAG2	-	15	0	0	2.63069e-05	99996
chr1	55581037	55868248	lincRNA	AL603840.1	+	chr1	55581037	55868248	lincRNA	AL603840.1	+	15	0	0	2.63069e-05	99996
chr1	149854045	149861210	protein_coding	HIST2H4B	-	chr1	149854045	149861210	protein_coding	HIST2H4B	-	15	0	0	2.63069e-05	99996
chr9	111602831	111631289	transcribed_unprocessed_pseudogene	LRRC37A5P	-	chr9	111602831	111631289	transcribed_unprocessed_pseudogene	LRRC37A5P	-	15	0	0	2.63069e-05	99996
chr1	232950605	232983882	protein_coding	NTPCR	+	chr1	232950605	232983882	protein_coding	NTPCR	+	15	0	0	2.63069e-05	99996
chr8	39106990	39284911	protein_coding	ADAM32	+	chr8	39106990	39284911	protein_coding	ADAM32	+	15	0	0	2.63069e-05	99996
chr1	237042205	237833988	protein_coding	RYR2	+	chr9	9442060	9442380	misc_RNA	RN7SL5P	+	15	2.69586	0	0.00119711	99996
chr1	246945547	247078811	protein_coding	ZNF670-ZNF695	-	chr1	246945547	247078811	protein_coding	ZNF670-ZNF695	-	15	0	0	2.63069e-05	99996
chr8	108606850	108787615	protein_coding	TMEM74	-	chr8	108606850	108787615	protein_coding	TMEM74	-	15	0	0	2.63069e-05	99996
chr1	111290862	111320566	protein_coding	CHIA	+	chr1	111290862	111320566	protein_coding	CHIA	+	15	0	0	2.63069e-05	99996
chr12	6988259	7071032	protein_coding	C1S	+	chr12	6988259	7071032	protein_coding	C1S	+	15	0	0	2.63069e-05	99996
chr13	46553168	46753040	protein_coding	LRCH1	+	chr13	46553168	46753040	protein_coding	LRCH1	+	15	0	0	2.63069e-05	99996
chr15	71822289	72118577	protein_coding	MYO9A	-	chr15	71822289	72118577	protein_coding	MYO9A	-	15	0	0	2.63069e-05	99996
chr5	172834275	172952685	protein_coding	ERGIC1	+	chr5	172834275	172952685	protein_coding	ERGIC1	+	15	0	0	2.63069e-05	99996
chr17	33013087	34174964	protein_coding	ASIC2	-	chr3	139005806	139357223	protein_coding	MRPS22	+	15	1.38626	0	0.000317464	99996
chr1	246839098	246931978	protein_coding	AHCTF1	-	chr1	246839098	246931978	protein_coding	AHCTF1	-	15	0	0	2.63069e-05	99996
chr1	43269994	43274002	protein_coding	TMEM125	+	chr1	43269994	43274002	protein_coding	TMEM125	+	15	0	0	2.63069e-05	99996
chr8	22713251	23000000	protein_coding	PEBP4	-	chr8	22713251	23000000	protein_coding	PEBP4	-	15	0	0	2.63069e-05	99996
chr8	43034194	43085788	protein_coding	FNTA	+	chr8	43034194	43085788	protein_coding	FNTA	+	15	0	0	2.63069e-05	99996
chr9	84275457	84340683	protein_coding	SLC28A3	-	chr9	84275457	84340683	protein_coding	SLC28A3	-	15	0	0	2.63069e-05	99996
chr6	30876421	30900156	protein_coding	DDR1	+	chr6	30876421	30900156	protein_coding	DDR1	+	15	0	0	2.63069e-05	99996
chr3	157259742	157533619	protein_coding	VEPH1	-	chr3	157259742	157533619	protein_coding	VEPH1	-	15	0	0	2.63069e-05	99996
chr7	43758680	43807342	protein_coding	BLVRA	+	chr7	43758680	43807342	protein_coding	BLVRA	+	15	0	0	2.63069e-05	99996
chr7	124032205	124395118	antisense_RNA	AC006148.1	+	chr7	124032205	124395118	antisense_RNA	AC006148.1	+	15	0	0	2.63069e-05	99996
chr19	45039040	45070956	protein_coding	CLASRP	+	chr19	45039040	45070956	protein_coding	CLASRP	+	15	0	0	2.63069e-05	99996
chr1	25617468	25786207	protein_coding	MAN1C1	+	chr15	65234460	65300618	protein_coding	PARP16	-	15	0.0962939	0	4.14998e-05	99996
chrX	73563200	73687102	protein_coding	CHIC1	+	chrX	73563200	73687102	protein_coding	CHIC1	+	15	0	0	2.63069e-05	99996
chr4	112979590	113071962	antisense_RNA	AC093879.1	-	chr4	112979590	113071962	antisense_RNA	AC093879.1	-	15	0	0	2.63069e-05	99996
chr14	96741191	96790613	lincRNA	LINC02299	+	chr14	96741191	96790613	lincRNA	LINC02299	+	15	0	0	2.63069e-05	99996
chr1	246771837	246839611	transcribed_unitary_pseudogene	KIF28P	-	chr1	246771837	246839611	transcribed_unitary_pseudogene	KIF28P	-	15	0	0	2.63069e-05	99996
chr1	147242641	147295766	protein_coding	CHD1L	+	chr1	147242641	147295766	protein_coding	CHD1L	+	15	0	0	2.63069e-05	99996
chr7	100463359	100479279	protein_coding	TSC22D4	-	chr7	100463359	100479279	protein_coding	TSC22D4	-	15	0	0	2.63069e-05	99996
chr8	67422038	67746385	protein_coding	CPA6	-	chr8	67422038	67746385	protein_coding	CPA6	-	15	0	0	2.63069e-05	99996
chr2	199955317	200008540	protein_coding	MAIP1	+	chr2	199955317	200008540	protein_coding	MAIP1	+	15	0	0	2.63069e-05	99996
chr6	52362123	52529886	protein_coding	EFHC1	+	chr6	52362123	52529886	protein_coding	EFHC1	+	15	0	0	2.63069e-05	99996
chr15	93589867	93760799	lincRNA	AC110023.1	+	chr15	93589867	93760799	lincRNA	AC110023.1	+	15	0	0	2.63069e-05	99996
chr20	34088298	34112332	protein_coding	EIF2S2	-	chr20	34088298	34112332	protein_coding	EIF2S2	-	15	0	0	2.63069e-05	99996
chr16	2537964	2603188	protein_coding	PDPK1	+	chr16	2537964	2603188	protein_coding	PDPK1	+	15	0	0	2.63069e-05	99996
chr11	74748868	74842413	protein_coding	RNF169	+	chr11	74748868	74842413	protein_coding	RNF169	+	15	0	0	2.63069e-05	99996
chr17	45620344	45835826	protein_coding	LINC02210-CRHR1	+	chr7	149003062	149028641	protein_coding	PDIA4	-	15	0.00400016	0	2.64281e-05	99996
chr4	110617423	110642123	protein_coding	PITX2	-	chr4	110617423	110642123	protein_coding	PITX2	-	15	0	0	2.63069e-05	99996
chr22	24952730	25197448	protein_coding	KIAA1671	+	chr22	24952730	25197448	protein_coding	KIAA1671	+	15	0	0	2.63069e-05	99996
chr6	53051991	53100873	protein_coding	FBXO9	+	chr6	53051991	53100873	protein_coding	FBXO9	+	15	0	0	2.63069e-05	99996
chr14	26598412	26806467	antisense_RNA	NOVA1-AS1	+	chr14	26598412	26806467	antisense_RNA	NOVA1-AS1	+	15	0	0	2.63069e-05	99996
chr19	45815410	45863290	protein_coding	SYMPK	-	chr19	45815410	45863290	protein_coding	SYMPK	-	15	0	0	2.63069e-05	99996
chr10	124984317	125161170	protein_coding	CTBP2	-	chr10	124984317	125161170	protein_coding	CTBP2	-	15	0	0	2.63069e-05	99996
chr16	72283301	72665009	lincRNA	LINC01572	-	chr16	72283301	72665009	lincRNA	LINC01572	-	15	0	0	2.63069e-05	99996
chr5	154329437	154445850	antisense_RNA	SAP30L-AS1	-	chr5	154329437	154445850	antisense_RNA	SAP30L-AS1	-	15	0	0	2.63069e-05	99996
chr2	36531805	36646087	protein_coding	FEZ2	-	chr2	36531805	36646087	protein_coding	FEZ2	-	15	0	0	2.63069e-05	99996
chr3	50350892	50367923	protein_coding	Z84492.1	+	chr3	50350892	50367923	protein_coding	Z84492.1	+	15	0	0	2.63069e-05	99996
chr17	75135248	75168281	protein_coding	JPT1	-	chr2	132671799	133568463	protein_coding	NCKAP5	-	15	3.92224	1.00004e-05	0.00350868	99996
chr21	15370500	15627342	lincRNA	AJ009632.2	-	chr21	15370500	15627342	lincRNA	AJ009632.2	-	15	0	0	2.63069e-05	99996
chr11	87037844	87323758	protein_coding	TMEM135	+	chr11	87037844	87323758	protein_coding	TMEM135	+	15	0	0	2.63069e-05	99996
chr19	35557956	35581954	antisense_RNA	AD000090.1	+	chr19	36054881	36105106	protein_coding	WDR62	+	15	0.0967239	0	4.15197e-05	99996
chr15	41408408	41483563	protein_coding	RTF1	+	chr15	41408408	41483563	protein_coding	RTF1	+	14	0	0	6.33411e-06	99996
chr2	63121383	63827843	protein_coding	WDPCP	-	chr2	63121383	63827843	protein_coding	WDPCP	-	14	0	0	6.33411e-06	99996
chr8	70573442	70608387	protein_coding	TRAM1	-	chr9	116153804	116402322	protein_coding	PAPPA	+	14	0.668107	0	0.000108303	99996
chr2	55634265	55693910	protein_coding	PNPT1	-	chr2	55634265	55693910	protein_coding	PNPT1	-	14	0	0	6.33411e-06	99996
chr3	153881526	153940836	lincRNA	AC068985.1	+	chr9	15553086	16061663	protein_coding	CCDC171	+	14	0.00305012	0	6.36174e-06	99996
chr6	134437716	134504581	lincRNA	LINC01010	+	chr6	134437716	134504581	lincRNA	LINC01010	+	14	0	0	6.33411e-06	99996
chr2	71453722	71686768	protein_coding	DYSF	+	chr2	71453722	71686768	protein_coding	DYSF	+	14	0	0	6.33411e-06	99996
chr1	149887890	149900798	protein_coding	BOLA1	+	chr1	149887890	149900798	protein_coding	BOLA1	+	14	0	0	6.33411e-06	99996
chr12	66347431	66804186	protein_coding	GRIP1	-	chr16	18002806	18173063	lincRNA	AC091489.1	-	14	0.0128305	0	6.92354e-06	99996
chr12	8157034	8188537	protein_coding	ZNF705A	+	chr12	8157034	8188537	protein_coding	ZNF705A	+	14	0	0	6.33411e-06	99996
chr14	77426675	77457952	protein_coding	VIPAS39	-	chr14	77426675	77457952	protein_coding	VIPAS39	-	14	0	0	6.33411e-06	99996
chr5	149141483	149260542	protein_coding	ABLIM3	+	chr5	149141483	149260542	protein_coding	ABLIM3	+	14	0	0	6.33411e-06	99996
chr3	183178043	183428778	protein_coding	MCF2L2	-	chr3	183178043	183428778	protein_coding	MCF2L2	-	14	0	0	6.33411e-06	99996
chr3	129249606	129277773	protein_coding	COPG1	+	chr3	129249606	129277773	protein_coding	COPG1	+	14	0	0	6.33411e-06	99996
chr10	73674295	73730466	processed_transcript	AC022400.3	-	chr10	73715843	73730469	transcribed_unprocessed_pseudogene	BMS1P4	-	14	0.0051202	0	6.38044e-06	99996
chr5	97089075	97437217	lincRNA	LIX1-AS1	+	chr5	97089075	97437217	lincRNA	LIX1-AS1	+	14	0	0	6.33411e-06	99996
chr12	102197585	102402596	macro_lncRNA	HELLPAR	+	chr9	97698922	97700734	processed_pseudogene	KRT18P13	+	14	0.0074203	0	6.40141e-06	99996
[truncated: 14,171 more rows]

## Sheet: paracancer
Chromosome	Start point	End point	RNA type	Gene name	Strand type	Chromosome	Start point	End point	RNA type	Gene name	Strand type	Observed count	Random background value	Raw_Pvalue	local-background-corrected_Pvalue	Total number of Monte Carlo simulation
chrA	StartA	EndA	TypeA	GeneA	StrandA	chrB	StartB	EndB	TypeB	GeneB	StrandB	Observed	Random	Raw_Pvalue	local-background-corrected_Pvalue	TotalNumberOfSimulations
chr18	109065	122219	transcribed_unprocessed_pseudogene	ROCK1P1	+	chrY	13248379	13480673	protein_coding	UTY	-	2619	14.3522	0	0	99996
chr3	32105689	32168713	protein_coding	GPD1L	+	chr3	32238679	32370325	protein_coding	CMTM8	+	927	14.8983	0	0	99996
chr2	132671799	133568463	protein_coding	NCKAP5	-	chr2	132671799	133568463	protein_coding	NCKAP5	-	800	0	0	0	99996
chr1	91680343	91906335	protein_coding	TGFBR3	-	chr8	70573442	70608387	protein_coding	TRAM1	-	660	5.1963	0	0	99996
chr17	33013087	34174964	protein_coding	ASIC2	-	chr9	9442060	9442380	misc_RNA	RN7SL5P	+	527	20.0437	0	0	99996
chr17	45190931	45222222	antisense_RNA	AC008105.3	-	chrY	10022489	10034187	unprocessed_pseudogene	RBMY2QP	-	505	0.673717	0	0	99996
chr17	33013087	34174964	protein_coding	ASIC2	-	chr17	33013087	34174964	protein_coding	ASIC2	-	407	0	0	0	99996
chr17	45247925	45268630	antisense_RNA	MAP3K14-AS1	+	chr2	132671799	133568463	protein_coding	NCKAP5	-	388	2.94193	0	0	99996
chr17	33013087	34174964	protein_coding	ASIC2	-	chr8	70573442	70608387	protein_coding	TRAM1	-	334	33.0678	0	0	99996
chr20	26186920	26251526	processed_transcript	MIR663AHG	-	chr3	75906695	77649964	protein_coding	ROBO2	+	328	0.591634	0	0	99996
chr17	45221444	45247320	protein_coding	FMNL1	+	chr2	132671799	133568463	protein_coding	NCKAP5	-	321	2.39542	0	0	99996
chrY	13248379	13480673	protein_coding	UTY	-	chrY	13248379	13480673	protein_coding	UTY	-	290	0	0	0	99996
chr9	68328308	68531061	protein_coding	PGM5	+	chr9	68328308	68531061	protein_coding	PGM5	+	256	0	0	0	99996
chr14	50312326	50335558	protein_coding	ATP5S	+	chr14	50312326	50335558	protein_coding	ATP5S	+	248	0	0	0	99996
chr17	33013087	34174964	protein_coding	ASIC2	-	chr2	230034974	230068999	protein_coding	SLC16A14	-	243	28.9714	0	0	99996
chr17	33013087	34174964	protein_coding	ASIC2	-	chr19	36054881	36105106	protein_coding	WDR62	+	243	16.4157	0	0	99996
chr20	42072752	43189970	protein_coding	PTPRT	-	chr20	42072752	43189970	protein_coding	PTPRT	-	211	0	0	0	99996
chr1	91680343	91906335	protein_coding	TGFBR3	-	chr17	33013087	34174964	protein_coding	ASIC2	-	205	24.5681	0	0	99996
chr21	15370500	15627342	lincRNA	AJ009632.2	-	chrY	3002912	3102272	lincRNA	LINC00278	+	181	0.189058	0	0	99996
chr3	75709643	75785583	protein_coding	ZNF717	-	chr9	68328308	68531061	protein_coding	PGM5	+	173	0.75897	0	0	99996
chr9	68705414	69009176	protein_coding	PIP5K1B	+	chr9	68705414	69009176	protein_coding	PIP5K1B	+	165	0	0	0	99996
chr4	144109303	144870953	protein_coding	GYPA	-	chr4	144831908	145098541	protein_coding	ANAPC10	-	164	0.190318	0	0	99996
chr2	132671799	133568463	protein_coding	NCKAP5	-	chr9	91563091	91950162	protein_coding	ROR2	-	146	2.4711	0	5.12175e-298	99996
chr10	81875314	82987179	protein_coding	NRG3	+	chr10	81875314	82987179	protein_coding	NRG3	+	140	0	0	1.14694e-284	99996
chr1	16740273	16972979	protein_coding	CROCC	+	chr1	16740273	16972979	protein_coding	CROCC	+	138	0	0	5.57203e-278	99996
chr3	195274736	195443078	protein_coding	ACAP2	-	chr3	195658062	195739964	lincRNA	LINC00969	+	136	0.0885635	0	1.05358e-269	99996
chr1	148808181	149048286	protein_coding	PDE4DIP	+	chr2	91883076	91931714	transcribed_unprocessed_pseudogene	SLC9B1P2	-	135	0.0643026	0	7.01846e-266	99996
chr20	61252426	61940617	protein_coding	CDH4	+	chr20	61252426	61940617	protein_coding	CDH4	+	133	0	0	2.23909e-258	99996
chr8	103500748	104256094	protein_coding	RIMS2	+	chr8	103500748	104256094	protein_coding	RIMS2	+	130	0	0	5.83279e-247	99996
chr9	68705414	69009176	protein_coding	PIP5K1B	+	chr9	69035259	69100178	protein_coding	FXN	+	127	0.124265	0	2.38904e-235	99996
chr17	65635538	66192084	protein_coding	CEP112	-	chr17	65635538	66192084	protein_coding	CEP112	-	126	0	0	3.82451e-232	99996
chr10	104641101	105265235	protein_coding	SORCS3	+	chr10	104641101	105265235	protein_coding	SORCS3	+	126	0	0	3.82451e-232	99996
chr7	101815904	102283957	protein_coding	CUX1	+	chr7	101815904	102283957	protein_coding	CUX1	+	125	0	0	1.6385e-228	99996
chr9	66856426	66932141	protein_coding	ZNF658	+	chr9	66856426	66932141	protein_coding	ZNF658	+	121	0	0	2.84084e-214	99996
chr3	75709643	75785583	protein_coding	ZNF717	-	chrY	13248379	13480673	protein_coding	UTY	-	120	2.96014	0	1.24537e-200	99996
chr13	25372071	26025851	protein_coding	ATP8A2	+	chr13	25372071	26025851	protein_coding	ATP8A2	+	118	0	0	6.75145e-204	99996
chr22	24270817	24417740	protein_coding	SPECC1L	+	chr22	24270898	24442356	protein_coding	SPECC1L-ADORA2A	+	114	0.0917037	0	3.64929e-190	99996
chr11	83455012	85627922	protein_coding	DLG2	-	chr17	33013087	34174964	protein_coding	ASIC2	-	114	19.3742	0	5.91076e-132	99996
chr17	33013087	34174964	protein_coding	ASIC2	-	chr17	33827728	34079100	lincRNA	AC024610.2	-	109	4.05359	0	2.46085e-162	99996
chr1	149197992	149321732	unprocessed_pseudogene	AC245297.1	-	chr1	149676851	149747818	transcribed_unprocessed_pseudogene	AC243772.3	-	109	0.0561222	0	5.79531e-175	99996
chr5	138610967	138935034	protein_coding	CTNNA1	+	chr5	138610967	138935034	protein_coding	CTNNA1	+	107	0	0	7.37447e-169	99996
chr17	39252644	39402523	protein_coding	FBXL20	-	chr17	39252644	39402523	protein_coding	FBXL20	-	106	0	0	9.23727e-166	99996
chr1	91680343	91906335	protein_coding	TGFBR3	-	chr2	132671799	133568463	protein_coding	NCKAP5	-	105	11.6276	0	1.52637e-128	99996
chr8	95204456	95810136	lincRNA	C8orf37-AS1	+	chr8	95204456	95810136	lincRNA	C8orf37-AS1	+	104	0	0	1.18587e-159	99996
chr19	54200742	54249003	protein_coding	RPS9	+	chr19	54200742	54249003	protein_coding	RPS9	+	103	0	0	6.31012e-157	99996
chr9	116425225	117415070	protein_coding	ASTN2	-	chr9	116425225	117415070	protein_coding	ASTN2	-	102	0	0	6.12643e-154	99996
chr21	40010999	40847139	protein_coding	DSCAM	-	chr21	40010999	40847139	protein_coding	DSCAM	-	101	0	0	5.56436e-151	99996
chr22	23179704	23318037	protein_coding	BCR	+	chr22	23179704	23318037	protein_coding	BCR	+	99	0	0	3.75451e-145	99996
chr7	141907813	142106747	protein_coding	MGAM	+	chr7	141907813	142106747	protein_coding	MGAM	+	96	0	0	1.26e-136	99996
chr12	53506688	53625979	protein_coding	AC023509.3	-	chr12	53507856	53626410	protein_coding	ATF7	-	96	0.0710728	0	1.99144e-136	99996
chr22	32512552	33058372	protein_coding	SYN3	-	chr22	32512552	33058372	protein_coding	SYN3	-	95	0	0	7.65997e-134	99996
chr2	132671799	133568463	protein_coding	NCKAP5	-	chr2	159318979	159616692	protein_coding	BAZ2B	-	93	1.44219	0	1.75586e-124	99996
chr17	72645949	73092712	protein_coding	SLC39A11	-	chr17	72645949	73092712	protein_coding	SLC39A11	-	91	0	0	5.35823e-123	99996
chr22	25564849	25729294	protein_coding	GRK3	+	chr22	25742144	26031041	protein_coding	MYO18B	+	91	0.051232	0	7.32599e-123	99996
chr14	32329273	32837681	protein_coding	AKAP6	+	chr14	32329273	32837681	protein_coding	AKAP6	+	90	0	0	2.33091e-120	99996
chr10	53802771	55627942	protein_coding	PCDH15	-	chr10	53802771	55627942	protein_coding	PCDH15	-	90	0	0	2.33091e-120	99996
chr21	34787801	36004667	protein_coding	RUNX1	-	chr21	34787801	36004667	protein_coding	RUNX1	-	90	0	0	2.33091e-120	99996
chr17	79089345	79516148	protein_coding	RBFOX3	-	chr17	79089345	79516148	protein_coding	RBFOX3	-	88	0	0	3.61042e-115	99996
chr10	65912518	67696169	protein_coding	CTNNA3	-	chr10	65912518	67696169	protein_coding	CTNNA3	-	87	0	0	1.28505e-112	99996
chr7	142111749	142222324	protein_coding	MGAM2	+	chr7	142111749	142222324	protein_coding	MGAM2	+	87	0	0	1.28505e-112	99996
chr12	50504985	50748667	protein_coding	DIP2B	+	chr12	50504985	50748667	protein_coding	DIP2B	+	87	0	0	1.28505e-112	99996
chr16	33206431	33330342	lincRNA	AC141257.2	-	chr16	33206431	33330342	lincRNA	AC141257.2	-	87	0	0	1.28505e-112	99996
chr2	204545793	205620162	protein_coding	PARD3B	+	chr2	204545793	205620162	protein_coding	PARD3B	+	87	0	0	1.28505e-112	99996
chr16	14435701	14632728	protein_coding	PARN	-	chr2	132671799	133568463	protein_coding	NCKAP5	-	87	1.48713	0	7.07082e-109	99996
chr5	140401814	140539856	protein_coding	ANKHD1	+	chr5	140401908	140549569	protein_coding	ANKHD1-EIF4EBP3	+	86	0.0534321	0	5.82503e-110	99996
chr1	11934205	11975538	protein_coding	PLOD1	+	chr17	33013087	34174964	protein_coding	ASIC2	-	85	4.52577	0	1.11102e-96	99996
chr12	10845849	11171598	protein_coding	AC018630.6	-	chr12	10845849	11171613	protein_coding	PRR4	-	84	0.222219	0	8.62262e-105	99996
chr12	10824960	11171544	protein_coding	PRH1	-	chr12	10845849	11171613	protein_coding	PRR4	-	84	0.231509	0	9.08636e-105	99996
chr12	10824960	11171544	protein_coding	PRH1	-	chr12	10845849	11171598	protein_coding	AC018630.6	-	84	0.229139	0	8.96479e-105	99996
chr13	50082171	50723236	processed_transcript	DLEU1	+	chr13	50082171	50723236	processed_transcript	DLEU1	+	83	0	0	6.77409e-103	99996
chr17	33013087	34174964	protein_coding	ASIC2	-	chr17	33935437	34156000	processed_transcript	AC004147.4	-	82	2.94398	0	2.21577e-93	99996
chr10	85599555	86366493	protein_coding	GRID1	-	chr10	85599555	86366493	protein_coding	GRID1	-	81	0	0	4.20119e-98	99996
chr21	31873315	32044633	protein_coding	HUNK	+	chr21	31873315	32044633	protein_coding	HUNK	+	81	0	0	4.20119e-98	99996
chr4	185051896	185107248	lincRNA	LINC02436	+	chr4	185204237	185370185	protein_coding	SNX25	+	81	0.0303812	0	4.95741e-98	99996
chr4	144109303	144870953	protein_coding	GYPA	-	chr4	144109303	144870953	protein_coding	GYPA	-	80	0	0	9.46307e-96	99996
chr14	22946270	22982258	protein_coding	AL132780.3	-	chr14	22946270	22982258	protein_coding	AL132780.3	-	78	0	0	1.95568e-91	99996
chr7	66628958	66811459	protein_coding	RABGEF1	+	chr7	71779491	72447151	protein_coding	CALN1	-	77	0.129985	0	3.668e-89	99996
chr13	41566837	41961120	protein_coding	VWA8	-	chr13	41566837	41961120	protein_coding	VWA8	-	77	0	0	1.8626e-89	99996
chr3	99817834	100181732	protein_coding	CMSS1	+	chr3	99817834	100181732	protein_coding	CMSS1	+	77	0	0	1.8626e-89	99996
chr10	115093365	115948992	protein_coding	ATRNL1	+	chr10	115093365	115948992	protein_coding	ATRNL1	+	77	0	0	1.8626e-89	99996
chr2	10122739	10199288	protein_coding	AC007240.1	+	chr2	10141382	10211725	lincRNA	C2orf48	+	76	0.0403316	0	1.98739e-87	99996
chr2	114442299	115845752	protein_coding	DPP10	+	chr2	114442299	115845752	protein_coding	DPP10	+	76	0	0	1.61349e-87	99996
chr1	111770662	111989155	protein_coding	KCND3	-	chr1	111770662	111989155	protein_coding	KCND3	-	76	0	0	1.61349e-87	99996
chr10	75431453	76560167	protein_coding	LRMDA	+	chr10	75431453	76560167	protein_coding	LRMDA	+	76	0	0	1.61349e-87	99996
chr12	66347431	66804186	protein_coding	GRIP1	-	chr12	66347431	66804186	protein_coding	GRIP1	-	76	0	0	1.61349e-87	99996
chr4	142023160	142847432	protein_coding	INPP4B	-	chr4	142023160	142847432	protein_coding	INPP4B	-	75	0	0	2.74243e-85	99996
chr2	197804702	198572581	protein_coding	PLCL1	+	chr2	197804702	198572581	protein_coding	PLCL1	+	75	0	0	2.74243e-85	99996
chr9	125437393	125707234	protein_coding	MAPKAP1	-	chr9	125437393	125707234	protein_coding	MAPKAP1	-	75	0	0	2.74243e-85	99996
chr2	140231423	142131701	protein_coding	LRP1B	-	chr2	140231423	142131701	protein_coding	LRP1B	-	75	0	0	2.74243e-85	99996
chr3	75709643	75785583	protein_coding	ZNF717	-	chr3	75709643	75785583	protein_coding	ZNF717	-	75	0	0	2.74243e-85	99996
chr3	169083499	169663618	protein_coding	MECOM	-	chr3	169083499	169663618	protein_coding	MECOM	-	74	0	0	4.35628e-83	99996
chr10	80407829	80437115	protein_coding	FAM213A	+	chr9	9442060	9442380	misc_RNA	RN7SL5P	+	74	10.0829	0	6.58018e-62	99996
chr2	230034974	230068999	protein_coding	SLC16A14	-	chr8	70573442	70608387	protein_coding	TRAM1	-	74	6.12069	0	1.50964e-69	99996
chr14	22380680	22482959	processed_transcript	AC244502.1	-	chr14	22380680	22482959	processed_transcript	AC244502.1	-	74	0	0	4.35628e-83	99996
chr5	8785042	8785468	lincRNA	AC091932.1	-	chr5	8785042	8785468	lincRNA	AC091932.1	-	74	0	0	4.35628e-83	99996
chr17	55882301	56511659	protein_coding	ANKFN1	+	chr17	55882301	56511659	protein_coding	ANKFN1	+	73	0	0	6.46601e-81	99996
chr2	132671799	133568463	protein_coding	NCKAP5	-	chr2	25377198	25673647	protein_coding	DTNB	-	73	1.57138	0	1.4577e-77	99996
chr17	72323123	72640472	lincRNA	LINC00511	-	chr17	72323123	72640472	lincRNA	LINC00511	-	73	0	0	6.46601e-81	99996
chr8	63687179	64368558	antisense_RNA	AC022639.1	-	chr8	63687179	64368558	antisense_RNA	AC022639.1	-	73	0	0	6.46601e-81	99996
chr2	230034974	230068999	protein_coding	SLC16A14	-	chr9	9442060	9442380	misc_RNA	RN7SL5P	+	72	3.71825	0	4.57366e-71	99996
chr1	44405194	44651724	protein_coding	RNF220	+	chr1	44405194	44651724	protein_coding	RNF220	+	72	0	0	4.99706e-79	99996
chr12	55752463	55817756	protein_coding	SARNP	-	chr12	55757275	55827546	protein_coding	AC023055.1	-	72	0.0382615	0	6.03095e-79	99996
chr2	130836916	131047263	protein_coding	ARHGEF4	+	chr2	130836916	131047263	protein_coding	ARHGEF4	+	72	0	0	4.99706e-79	99996
chr17	45263121	45317040	protein_coding	MAP3K14	-	chrY	10022489	10034187	unprocessed_pseudogene	RBMY2QP	-	71	0.114465	0	6.51479e-77	99996
chr5	136975298	137598379	protein_coding	SPOCK1	-	chr5	136975298	137598379	protein_coding	SPOCK1	-	71	0	0	3.73576e-77	99996
chr7	94907202	95296415	protein_coding	PPP1R9A	+	chr7	94907202	95296415	protein_coding	PPP1R9A	+	70	0	0	4.67209e-75	99996
chr14	50329404	50416461	protein_coding	CDKL1	-	chr17	33013087	34174964	protein_coding	ASIC2	-	70	7.52987	0	1.9945e-59	99996
chr7	80369575	80679277	protein_coding	CD36	+	chr7	80369575	80679277	protein_coding	CD36	+	70	0	0	4.67209e-75	99996
chr8	101686543	102124907	protein_coding	NCALD	-	chr8	101686543	102124907	protein_coding	NCALD	-	70	0	0	4.67209e-75	99996
chr1	46040140	46133036	protein_coding	PIK3R3	-	chr1	46043661	46176488	protein_coding	AL358075.4	-	70	0.0438218	0	5.76399e-75	99996
chr10	98457077	99235862	protein_coding	HPSE2	-	chr10	98457077	99235862	protein_coding	HPSE2	-	69	0	0	5.45933e-73	99996
chr3	129647792	129893576	protein_coding	TMCC1	-	chr3	129647792	129893576	protein_coding	TMCC1	-	68	0	0	5.95931e-71	99996
chr5	131423921	131635236	protein_coding	RAPGEF6	-	chr5	131425891	131796983	protein_coding	AC008695.1	-	68	0.0524621	0	7.60909e-71	99996
chr4	71186757	71572087	protein_coding	SLC4A4	+	chr4	71186757	71572087	protein_coding	SLC4A4	+	68	0	0	5.95931e-71	99996
chr21	45643694	45942454	protein_coding	PCBP3	+	chr21	45643694	45942454	protein_coding	PCBP3	+	67	0	0	6.076e-69	99996
chr17	37084988	37406818	protein_coding	ACACA	-	chr17	37084988	37406818	protein_coding	ACACA	-	67	0	0	6.076e-69	99996
chr10	50991358	52298350	protein_coding	PRKG1	+	chr10	50991358	52298350	protein_coding	PRKG1	+	67	0	0	6.076e-69	99996
chr11	58023881	58181616	protein_coding	OR9Q1	+	chr11	58023881	58181616	protein_coding	OR9Q1	+	67	0	0	6.076e-69	99996
chr4	112818109	113383740	protein_coding	ANK2	+	chr4	112818109	113383740	protein_coding	ANK2	+	67	0	0	6.076e-69	99996
chr15	91408708	91605211	lincRNA	CRAT37	+	chr15	91408708	91605211	lincRNA	CRAT37	+	66	0	0	5.78816e-67	99996
chr13	43213518	43786908	protein_coding	ENOX1	-	chr13	43213518	43786908	protein_coding	ENOX1	-	66	0	0	5.78816e-67	99996
chr17	21524790	21574458	protein_coding	C17orf51	-	chr17	21532477	21574517	processed_transcript	AC233702.10	-	66	0.0572223	0	7.49703e-67	99996
chr5	178237618	178590555	protein_coding	COL23A1	-	chr5	178237618	178590555	protein_coding	COL23A1	-	66	0	0	5.78816e-67	99996
chr21	15928296	16627397	lincRNA	MIR99AHG	+	chr21	15928296	16627397	lincRNA	MIR99AHG	+	66	0	0	5.78816e-67	99996
chr8	86866442	87615219	protein_coding	CNBD1	+	chr8	86866442	87615219	protein_coding	CNBD1	+	65	0	0	5.1511e-65	99996
chr1	45016399	45306209	protein_coding	ZSWIM5	-	chr1	45016399	45306209	protein_coding	ZSWIM5	-	65	0	0	5.1511e-65	99996
chr11	58933643	59058659	antisense_RNA	AP001636.3	-	chr11	58933643	59058659	antisense_RNA	AP001636.3	-	65	0	0	5.1511e-65	99996
chr2	203014879	203226378	protein_coding	NBEAL1	+	chr2	203014879	203226378	protein_coding	NBEAL1	+	65	0	0	5.1511e-65	99996
chr16	33907419	33937167	transcribed_unprocessed_pseudogene	ARHGAP23P1	-	chr16	33907419	33937167	transcribed_unprocessed_pseudogene	ARHGAP23P1	-	65	0	0	5.1511e-65	99996
chr1	92508696	92792404	protein_coding	EVI5	-	chr1	92508696	92792404	protein_coding	EVI5	-	64	0	0	4.2819e-63	99996
chr8	47260575	47736306	protein_coding	SPIDR	+	chr8	47260575	47736306	protein_coding	SPIDR	+	64	0	0	4.2819e-63	99996
chr4	165873258	166103895	protein_coding	TLL1	+	chr4	165873258	166103895	protein_coding	TLL1	+	64	0	0	4.2819e-63	99996
chr17	33013087	34174964	protein_coding	ASIC2	-	chr21	15370500	15627342	lincRNA	AJ009632.2	-	64	7.76248	0	4.82687e-49	99996
chr2	220105656	220450778	lincRNA	AC019211.1	+	chr2	220127546	220212491	lincRNA	AC093083.1	+	64	0.049682	0	5.32427e-63	99996
chr6	74069451	74690727	lincRNA	AL357507.1	+	chr6	74069451	74690727	lincRNA	AL357507.1	+	63	0	0	3.32567e-61	99996
chr8	55102389	55542054	protein_coding	XKR4	+	chr8	55102389	55542054	protein_coding	XKR4	+	63	0	0	3.32567e-61	99996
chr11	63998558	64166106	protein_coding	MACROD1	-	chr11	63998558	64166106	protein_coding	MACROD1	-	62	0	0	2.41306e-59	99996
chr6	144285701	144853034	protein_coding	UTRN	+	chr6	144285701	144853034	protein_coding	UTRN	+	61	0	0	1.07692e-57	99996
chr14	36678431	37172866	protein_coding	SLC25A21	-	chr14	36678431	37172866	protein_coding	SLC25A21	-	61	0	0	1.07692e-57	99996
chr7	130506238	130668748	protein_coding	COPG2	-	chr7	130506238	130668748	protein_coding	COPG2	-	61	0	0	1.07692e-57	99996
chr6	166409364	166906451	protein_coding	RPS6KA2	-	chr6	166409364	166906451	protein_coding	RPS6KA2	-	61	0	0	1.07692e-57	99996
chr7	152134922	152436005	protein_coding	KMT2C	-	chr7	152134922	152436005	protein_coding	KMT2C	-	61	0	0	1.07692e-57	99996
chr3	178272932	178844429	protein_coding	KCNMB2	+	chr3	178419123	178843300	protein_coding	AC117457.1	+	60	0.0632525	0	8.97444e-56	99996
chr2	220105656	220450778	lincRNA	AC019211.1	+	chr2	220105656	220450778	lincRNA	AC019211.1	+	60	0	0	6.9128e-56	99996
chr3	111674676	111846447	protein_coding	PLCXD2	+	chr3	111732497	111976517	protein_coding	PHLDB2	+	60	0.0560322	0	8.71061e-56	99996
chr2	101007617	101252866	protein_coding	TBC1D8	-	chr2	101007617	101252866	protein_coding	TBC1D8	-	60	0	0	6.9128e-56	99996
chr8	737596	1708474	protein_coding	DLGAP2	+	chr8	737596	1708474	protein_coding	DLGAP2	+	60	0	0	6.9128e-56	99996
chr3	99830141	100114513	protein_coding	FILIP1L	-	chr3	99830141	100114513	protein_coding	FILIP1L	-	59	0	0	4.14462e-54	99996
chr16	85169525	85676204	protein_coding	GSE1	+	chr16	85169525	85676204	protein_coding	GSE1	+	59	0	0	4.14462e-54	99996
chr12	107736555	107759968	antisense_RNA	AC007622.2	+	chr2	132671799	133568463	protein_coding	NCKAP5	-	59	0.544552	0	3.74247e-53	99996
chr5	135033280	135358219	antisense_RNA	C5orf66	+	chr5	135033280	135358219	antisense_RNA	C5orf66	+	59	0	0	4.14462e-54	99996
chr14	22985908	23010166	protein_coding	C14orf93	-	chr14	22985908	23010166	protein_coding	C14orf93	-	58	0	0	1.45901e-52	99996
chr8	102253012	102412841	protein_coding	UBR5	-	chr8	102253012	102412841	protein_coding	UBR5	-	58	0	0	1.45901e-52	99996
chr12	10824960	11171544	protein_coding	PRH1	-	chr12	10937406	11171573	protein_coding	TAS2R14	-	58	0.175307	0	4.25252e-52	99996
chr4	83796436	84293412	processed_transcript	AC079160.1	-	chr4	83796436	84293412	processed_transcript	AC079160.1	-	58	0	0	1.45901e-52	99996
chr12	10845849	11171613	protein_coding	PRR4	-	chr12	10937406	11171573	protein_coding	TAS2R14	-	58	0.172337	0	4.20278e-52	99996
chr21	44497892	44711580	protein_coding	TSPEAR	-	chr21	44497892	44711580	protein_coding	TSPEAR	-	58	0	0	1.45901e-52	99996
chr4	53377839	54295272	protein_coding	AC058822.1	+	chr4	53377839	54295272	protein_coding	AC058822.1	+	58	0	0	1.45901e-52	99996
chr17	60677453	61392838	protein_coding	BCAS3	+	chr17	60677453	61392838	protein_coding	BCAS3	+	58	0	0	1.45901e-52	99996
chr17	46029916	46225389	protein_coding	KANSL1	-	chr17	46029916	46225389	protein_coding	KANSL1	-	58	0	0	1.45901e-52	99996
chr12	10845849	11171598	protein_coding	AC018630.6	-	chr12	10937406	11171573	protein_coding	TAS2R14	-	58	0.172877	0	4.21168e-52	99996
chr7	127652180	128092609	protein_coding	SND1	+	chr7	127652180	128092609	protein_coding	SND1	+	57	0	0	4.7768e-51	99996
chr22	24270898	24442356	protein_coding	SPECC1L-ADORA2A	+	chr22	24270898	24442356	protein_coding	SPECC1L-ADORA2A	+	57	0	0	4.7768e-51	99996
chr4	120066958	120416766	antisense_RNA	AC108866.1	+	chr4	120066958	120416766	antisense_RNA	AC108866.1	+	57	0	0	4.7768e-51	99996
chr1	48532855	50023913	protein_coding	AGBL4	-	chr1	48532855	50023913	protein_coding	AGBL4	-	57	0	0	4.7768e-51	99996
chr12	43835967	44389762	protein_coding	TMEM117	+	chr12	43835967	44389762	protein_coding	TMEM117	+	57	0	0	4.7768e-51	99996
chr22	24270817	24417740	protein_coding	SPECC1L	+	chr22	24270817	24417740	protein_coding	SPECC1L	+	57	0	0	4.7768e-51	99996
chr13	107163510	107866735	protein_coding	FAM155A	-	chr13	107163510	107866735	protein_coding	FAM155A	-	57	0	0	4.7768e-51	99996
chr12	8681600	8783095	protein_coding	RIMKLB	+	chr12	8681600	8783095	protein_coding	RIMKLB	+	56	0	0	2.41014e-49	99996
chr9	94726701	95087218	protein_coding	C9orf3	+	chr9	94726701	95087218	protein_coding	C9orf3	+	56	0	0	2.41014e-49	99996
chr7	107201555	107564514	protein_coding	COG5	-	chr7	107201555	107564514	protein_coding	COG5	-	56	0	0	2.41014e-49	99996
chr1	59296638	59810647	protein_coding	FGGY	+	chr1	59296638	59810647	protein_coding	FGGY	+	55	0	0	1.13536e-47	99996
chr1	39081316	39487177	protein_coding	MACF1	+	chr1	39081316	39487177	protein_coding	MACF1	+	55	0	0	1.13536e-47	99996
chr3	133038391	133397792	protein_coding	TMEM108	+	chr3	133038391	133397792	protein_coding	TMEM108	+	55	0	0	1.13536e-47	99996
chr11	83455012	85627922	protein_coding	DLG2	-	chr11	83455012	85627922	protein_coding	DLG2	-	55	0	0	1.13536e-47	99996
chr1	119911553	120069626	protein_coding	NOTCH2	-	chr1	119911553	120069626	protein_coding	NOTCH2	-	55	0	0	1.13536e-47	99996
chr2	62673851	63046487	protein_coding	EHBP1	+	chr2	62673851	63046487	protein_coding	EHBP1	+	54	0	0	4.99294e-46	99996
chr6	147508927	147737547	protein_coding	SAMD5	+	chr6	147660703	147953937	lincRNA	AL033504.1	+	54	0.0345714	0	5.68402e-46	99996
chr2	132671799	133568463	protein_coding	NCKAP5	-	chr2	187464230	187565760	protein_coding	TFPI	-	54	0.544632	0	3.80838e-45	99996
chr17	39461511	39564907	protein_coding	CDK12	+	chr17	39461511	39564907	protein_coding	CDK12	+	54	0	0	4.99294e-46	99996
chr14	35121846	35277614	protein_coding	KIAA0391	+	chr14	35122549	35317474	protein_coding	AL121594.3	+	54	0.0364515	0	5.72375e-46	99996
chr21	17901263	18267373	protein_coding	CHODL	+	chr21	17901263	18267373	protein_coding	CHODL	+	54	0	0	4.99294e-46	99996
chr19	39863323	39934626	protein_coding	FCGBP	-	chr19	39863323	39934626	protein_coding	FCGBP	-	54	0	0	4.99294e-46	99996
chr4	76435100	76783253	protein_coding	SHROOM3	+	chr4	76435100	76783253	protein_coding	SHROOM3	+	54	0	0	4.99294e-46	99996
chr14	103561896	103714249	protein_coding	KLC1	+	chr14	103562962	103685924	protein_coding	AL139300.1	+	54	0.0371915	0	5.73943e-46	99996
chr8	81439436	81521818	antisense_RNA	AC018616.1	+	chr8	81439436	81521818	antisense_RNA	AC018616.1	+	54	0	0	4.99294e-46	99996
chr2	132671799	133568463	protein_coding	NCKAP5	-	chr9	69709522	69759959	protein_coding	PTAR1	-	53	0.684367	0	2.50376e-43	99996
chr13	28003274	28100592	protein_coding	FLT3	-	chr14	88180103	88326907	protein_coding	KCNK10	-	53	0.0164607	0	2.17759e-44	99996
chr6	113969701	114471705	antisense_RNA	HDAC2-AS2	+	chr6	113969701	114471705	antisense_RNA	HDAC2-AS2	+	53	0	0	2.04958e-44	99996
chr2	170178145	170655171	protein_coding	MYO3B	+	chr2	170178145	170655171	protein_coding	MYO3B	+	53	0	0	2.04958e-44	99996
chr14	22946270	22982258	protein_coding	AL132780.3	-	chr14	22971174	22982642	protein_coding	AJUBA	-	53	0.0401516	0	2.37596e-44	99996
chr8	98401403	98942827	protein_coding	STK3	-	chr8	98401403	98942827	protein_coding	STK3	-	53	0	0	2.04958e-44	99996
chr1	47760528	47996895	protein_coding	TRABD2B	-	chr1	47760528	47996895	protein_coding	TRABD2B	-	53	0	0	2.04958e-44	99996
chr19	36054881	36105106	protein_coding	WDR62	+	chr8	70573442	70608387	protein_coding	TRAM1	-	53	3.46721	0	4.72355e-39	99996
chr12	31382223	31591097	protein_coding	DENND5B	-	chr12	31382223	31591097	protein_coding	DENND5B	-	53	0	0	2.04958e-44	99996
chr1	67832303	68202987	antisense_RNA	GNG12-AS1	+	chr1	67832303	68202987	antisense_RNA	GNG12-AS1	+	53	0	0	2.04958e-44	99996
chr1	89633140	89933250	protein_coding	AC093423.3	+	chr1	89633140	89933250	protein_coding	AC093423.3	+	52	0	0	7.85545e-43	99996
chr13	23979700	24321031	protein_coding	AL359736.1	+	chr13	23979805	24307074	protein_coding	SPATA13	+	52	0.0430517	0	9.1764e-43	99996
chr7	66628958	66811459	protein_coding	RABGEF1	+	chr7	66682164	66811464	protein_coding	RABGEF1	+	52	0.0666027	0	9.99081e-43	99996
chr2	136765545	137677717	protein_coding	THSD7B	+	chr2	136765545	137677717	protein_coding	THSD7B	+	52	0	0	7.85545e-43	99996
chr10	76869601	77638369	protein_coding	KCNMA1	-	chr10	76869601	77638369	protein_coding	KCNMA1	-	52	0	0	7.85545e-43	99996
chr8	12467693	12665588	processed_transcript	AC068587.6	-	chr8	12467693	12665588	processed_transcript	AC068587.6	-	52	0	0	7.85545e-43	99996
chr1	220528183	220664461	protein_coding	MARK1	+	chr1	220528183	220664461	protein_coding	MARK1	+	52	0	0	7.85545e-43	99996
chr8	49909789	50794118	protein_coding	SNTG1	+	chr8	49909789	50794118	protein_coding	SNTG1	+	52	0	0	7.85545e-43	99996
chr12	98726457	99984654	protein_coding	ANKS1B	-	chr12	98726457	99984654	protein_coding	ANKS1B	-	52	0	0	7.85545e-43	99996
chr12	11391540	11501041	protein_coding	PRB2	-	chr12	11399381	11486678	sense_intronic	AC078950.1	-	52	0.0237009	0	8.55732e-43	99996
chr9	81977614	82780194	transcribed_unprocessed_pseudogene	AL162726.3	+	chr9	81977614	82780194	transcribed_unprocessed_pseudogene	AL162726.3	+	52	0	0	7.85545e-43	99996
chr8	82514568	82677153	lincRNA	AC060765.1	-	chr8	82514568	82677153	lincRNA	AC060765.1	-	52	0	0	7.85545e-43	99996
chr1	65420652	65641559	protein_coding	LEPR	+	chr1	65420652	65641559	protein_coding	LEPR	+	51	0	0	2.81078e-41	99996
chr1	21678298	21783606	protein_coding	USP48	-	chr1	21678298	21783606	protein_coding	USP48	-	51	0	0	2.81078e-41	99996
chr5	108747822	109196841	protein_coding	FER	+	chr5	108747822	109196841	protein_coding	FER	+	51	0	0	2.81078e-41	99996
chr3	125827238	125916384	processed_transcript	AC092902.2	-	chr3	126006355	126101561	protein_coding	SLC41A3	-	51	0.00768031	0	2.88818e-41	99996
chr4	185585444	185956652	protein_coding	SORBS2	-	chr4	185585444	185956652	protein_coding	SORBS2	-	51	0	0	2.81078e-41	99996
chr1	20806292	21176888	protein_coding	EIF4G3	-	chr1	20806292	21176888	protein_coding	EIF4G3	-	51	0	0	2.81078e-41	99996
chr19	44846175	44889228	protein_coding	NECTIN2	+	chr2	132671799	133568463	protein_coding	NCKAP5	-	51	0.429957	0	1.28127e-40	99996
chr7	151556111	151877125	protein_coding	PRKAG2	-	chr7	151556111	151877125	protein_coding	PRKAG2	-	51	0	0	2.81078e-41	99996
chr11	67119269	67258087	protein_coding	KDM2A	+	chr11	67119269	67258087	protein_coding	KDM2A	+	51	0	0	2.81078e-41	99996
chr17	32492522	32877177	protein_coding	MYO1D	-	chr17	32492522	32877177	protein_coding	MYO1D	-	50	0	0	7.8596e-40	99996
chr14	67819779	68730218	protein_coding	RAD51B	+	chr14	67819779	68730218	protein_coding	RAD51B	+	50	0	0	7.8596e-40	99996
chr7	120988677	121297444	protein_coding	CPED1	+	chr7	120988677	121297444	protein_coding	CPED1	+	50	0	0	7.8596e-40	99996
chr2	220450679	220704566	lincRNA	AC067956.1	+	chr2	220450679	220704566	lincRNA	AC067956.1	+	50	0	0	7.8596e-40	99996
chr12	125186836	125662377	protein_coding	TMEM132B	+	chr12	125186836	125662377	protein_coding	TMEM132B	+	50	0	0	7.8596e-40	99996
chr10	124617080	124791727	protein_coding	AC068896.1	-	chr10	124619292	124744269	protein_coding	FAM53B	-	50	0.025521	0	8.58982e-40	99996
chr22	42835412	43015145	protein_coding	PACSIN2	-	chr22	42835412	43015145	protein_coding	PACSIN2	-	50	0	0	7.8596e-40	99996
chr2	9206765	9405683	protein_coding	ASAP2	+	chr2	9206765	9405683	protein_coding	ASAP2	+	50	0	0	7.8596e-40	99996
chr13	28820348	29505947	protein_coding	MTUS2	+	chr13	28820348	29505947	protein_coding	MTUS2	+	50	0	0	7.8596e-40	99996
chr3	97822040	97944963	protein_coding	CRYBG3	+	chr3	97822040	97944963	protein_coding	CRYBG3	+	49	0	0	2.46839e-38	99996
chr1	149197992	149321732	unprocessed_pseudogene	AC245297.1	-	chr1	149197992	149321732	unprocessed_pseudogene	AC245297.1	-	49	0	0	2.46839e-38	99996
chr3	131533555	132285410	protein_coding	CPNE4	-	chr3	131533555	132285410	protein_coding	CPNE4	-	49	0	0	2.46839e-38	99996
chr14	63852983	64226433	protein_coding	SYNE2	+	chr14	63852983	64226433	protein_coding	SYNE2	+	49	0	0	2.46839e-38	99996
chr20	52210645	52650431	lincRNA	LINC01524	+	chr20	52210645	52650431	lincRNA	LINC01524	+	49	0	0	2.46839e-38	99996
chr7	131110096	131496636	protein_coding	MKLN1	+	chr7	131110096	131496636	protein_coding	MKLN1	+	49	0	0	2.46839e-38	99996
chr17	45894382	46028334	protein_coding	MAPT	+	chr17	45894382	46028334	protein_coding	MAPT	+	49	0	0	2.46839e-38	99996
chr14	50312326	50335558	protein_coding	ATP5S	+	chr17	33013087	34174964	protein_coding	ASIC2	-	49	9.055	0	5.5087e-26	99996
chr9	124942608	125143506	protein_coding	SCAI	-	chr9	124942608	125143506	protein_coding	SCAI	-	49	0	0	2.46839e-38	99996
chr13	40079106	40535807	lincRNA	LINC00598	-	chr13	40079106	40535807	lincRNA	LINC00598	-	49	0	0	2.46839e-38	99996
chr11	66070363	66244747	protein_coding	PACS1	+	chr11	66070363	66244747	protein_coding	PACS1	+	49	0	0	2.46839e-38	99996
chr9	91563091	91950162	protein_coding	ROR2	-	chr9	91563091	91950162	protein_coding	ROR2	-	49	0	0	2.46839e-38	99996
chr13	77919689	78617328	antisense_RNA	RNF219-AS1	+	chr13	77919689	78617328	antisense_RNA	RNF219-AS1	+	49	0	0	2.46839e-38	99996
chr17	19495385	19579034	protein_coding	SLC47A1	+	chr17	19495385	19579034	protein_coding	SLC47A1	+	49	0	0	2.46839e-38	99996
chr3	158105855	158545730	protein_coding	RSRC1	+	chr3	158105855	158545730	protein_coding	RSRC1	+	49	0	0	2.46839e-38	99996
chr1	54225432	54413479	protein_coding	SSBP3	-	chr1	54225432	54413479	protein_coding	SSBP3	-	48	0	0	4.22198e-37	99996
chr5	94703741	95284575	protein_coding	MCTP1	-	chr5	94703741	95284575	protein_coding	MCTP1	-	48	0	0	4.22198e-37	99996
chr21	32080316	32197813	lincRNA	LINC00159	-	chr21	32080316	32197813	lincRNA	LINC00159	-	48	0	0	4.22198e-37	99996
chr9	131394093	131500197	protein_coding	PRRC2B	+	chr9	131394093	131500197	protein_coding	PRRC2B	+	48	0	0	4.22198e-37	99996
chr12	53506688	53625979	protein_coding	AC023509.3	-	chr12	53506688	53625979	protein_coding	AC023509.3	-	48	0	0	4.22198e-37	99996
chr7	104328656	104907232	protein_coding	LHFPL3	+	chr7	104328656	104907232	protein_coding	LHFPL3	+	48	0	0	4.22198e-37	99996
chr1	91680343	91906335	protein_coding	TGFBR3	-	chr2	230034974	230068999	protein_coding	SLC16A14	-	48	4.54826	0	1.63585e-30	99996
chr11	116843402	117098437	protein_coding	SIK3	-	chr11	116843402	117098437	protein_coding	SIK3	-	48	0	0	4.22198e-37	99996
chr3	28349178	29767537	protein_coding	AC098650.1	+	chr3	28574791	30010391	protein_coding	RBMS3	+	48	0.155916	0	7.1296e-37	99996
chr8	93213302	93700433	antisense_RNA	LINC00535	-	chr8	93213302	93700433	antisense_RNA	LINC00535	-	48	0	0	4.22198e-37	99996
chr14	24809656	25050297	protein_coding	STXBP6	-	chr14	24809656	25050297	protein_coding	STXBP6	-	48	0	0	4.22198e-37	99996
chr6	31269491	31357188	protein_coding	HLA-B	-	chr6	31269491	31357188	protein_coding	HLA-B	-	48	0	0	4.22198e-37	99996
chr12	53507856	53626410	protein_coding	ATF7	-	chr12	53507856	53626410	protein_coding	ATF7	-	48	0	0	4.22198e-37	99996
chr10	74151185	74709303	protein_coding	ADK	+	chr10	74151185	74709303	protein_coding	ADK	+	48	0	0	4.22198e-37	99996
chr12	128267403	128707915	protein_coding	TMEM132C	+	chr12	128267403	128707915	protein_coding	TMEM132C	+	48	0	0	4.22198e-37	99996
chr7	66205199	66420543	protein_coding	TPST1	+	chr7	66205199	66420543	protein_coding	TPST1	+	48	0	0	4.22198e-37	99996
chr20	5068232	5113103	protein_coding	TMEM230	-	chr20	5068232	5113103	protein_coding	TMEM230	-	47	0	0	9.31733e-36	99996
chr12	101745497	101830938	protein_coding	GNPTAB	-	chr12	101745497	101830938	protein_coding	GNPTAB	-	47	0	0	9.31733e-36	99996
chr2	45164870	45323295	processed_transcript	LINC01121	-	chr2	45164870	45323295	processed_transcript	LINC01121	-	47	0	0	9.31733e-36	99996
chr1	41027200	41242154	protein_coding	SCMH1	-	chr1	41027200	41242154	protein_coding	SCMH1	-	47	0	0	9.31733e-36	99996
chr16	73318240	73891752	lincRNA	AC087565.3	-	chr16	73318240	73891752	lincRNA	AC087565.3	-	47	0	0	9.31733e-36	99996
chr15	77100656	77420144	protein_coding	PEAK1	-	chr15	77100656	77420144	protein_coding	PEAK1	-	47	0	0	9.31733e-36	99996
chr4	183797692	184023526	protein_coding	STOX2	+	chr4	183797692	184023526	protein_coding	STOX2	+	47	0	0	9.31733e-36	99996
chr2	213284379	214410501	protein_coding	SPAG16	+	chr2	213284379	214410501	protein_coding	SPAG16	+	47	0	0	9.31733e-36	99996
chr3	96814581	97752460	protein_coding	EPHA6	+	chr3	96814581	97752460	protein_coding	EPHA6	+	47	0	0	9.31733e-36	99996
chr9	69121264	69255208	protein_coding	TJP2	+	chr9	70529063	71446904	protein_coding	TRPM3	-	47	0.025261	0	1.28366e-35	99996
chr7	143761790	143836933	transcribed_unprocessed_pseudogene	AC099548.2	-	chr7	143761790	143836933	transcribed_unprocessed_pseudogene	AC099548.2	-	46	0	0	2.45667e-34	99996
chr19	51611927	51645545	protein_coding	SIGLEC5	-	chr19	51612091	51646889	protein_coding	AC018755.2	-	46	0.0183807	0	2.60733e-34	99996
chr2	25377198	25673647	protein_coding	DTNB	-	chr2	25377198	25673647	protein_coding	DTNB	-	46	0	0	2.45667e-34	99996
chr1	76074719	76634601	protein_coding	ST6GALNAC3	+	chr1	76074719	76634601	protein_coding	ST6GALNAC3	+	46	0	0	2.45667e-34	99996
chr19	56690686	56761215	transcribed_unprocessed_pseudogene	OR5AH1P	+	chr19	56707293	56791197	antisense_RNA	AC006115.3	+	46	0.0196508	0	2.61799e-34	99996
chr1	16740273	16972979	protein_coding	CROCC	+	chr1	17193232	17201733	lincRNA	AL590644.3	-	46	0.0362515	0	2.76241e-34	99996
chr3	111674676	111846447	protein_coding	PLCXD2	+	chr3	111674676	111846447	protein_coding	PLCXD2	+	46	0	0	2.45667e-34	99996
chr5	155870344	156767788	protein_coding	SGCD	+	chr5	155870344	156767788	protein_coding	SGCD	+	46	0	0	2.45667e-34	99996
chr9	123379654	123930152	protein_coding	DENND1A	-	chr9	123379654	123930152	protein_coding	DENND1A	-	46	0	0	2.45667e-34	99996
chr3	101324205	101513241	protein_coding	SENP7	-	chr3	101324205	101513241	protein_coding	SENP7	-	46	0	0	2.45667e-34	99996
chr19	54724496	54798285	processed_transcript	AC245128.1	+	chr19	54724496	54798285	processed_transcript	AC245128.1	+	46	0	0	2.45667e-34	99996
chr18	56651343	57036606	protein_coding	WDR7	+	chr18	56651343	57036606	protein_coding	WDR7	+	46	0	0	2.45667e-34	99996
chr19	36054881	36105106	protein_coding	WDR62	+	chr2	230034974	230068999	protein_coding	SLC16A14	-	46	3.04757	0	6.43948e-30	99996
chr14	57563922	57982194	protein_coding	SLC35F4	-	chr14	57563922	57982194	protein_coding	SLC35F4	-	46	0	0	2.45667e-34	99996
chr22	25742144	26031041	protein_coding	MYO18B	+	chr22	25742144	26031041	protein_coding	MYO18B	+	46	0	0	2.45667e-34	99996
chr5	154190730	154420984	protein_coding	GALNT10	+	chr5	154190730	154420984	protein_coding	GALNT10	+	45	0	0	6.04277e-33	99996
chr6	68635367	69389511	protein_coding	ADGRB3	+	chr6	68635367	69389511	protein_coding	ADGRB3	+	45	0	0	6.04277e-33	99996
chr4	92303622	93810157	protein_coding	GRID2	+	chr4	92303622	93810157	protein_coding	GRID2	+	45	0	0	6.04277e-33	99996
chr14	22982698	22999078	antisense_RNA	AL132780.2	+	chr14	22982698	22999078	antisense_RNA	AL132780.2	+	45	0	0	6.04277e-33	99996
chr10	30820207	31031937	protein_coding	ZNF438	-	chr10	30820207	31031937	protein_coding	ZNF438	-	45	0	0	6.04277e-33	99996
chr12	72087266	72670757	protein_coding	TRHDE	+	chr12	72087266	72670757	protein_coding	TRHDE	+	45	0	0	6.04277e-33	99996
chr2	148021011	148516971	protein_coding	MBD5	+	chr2	148021011	148516971	protein_coding	MBD5	+	45	0	0	6.04277e-33	99996
chr1	143975087	144068350	unprocessed_pseudogene	SRGAP2D	+	chr1	206507530	206589448	protein_coding	RASSF5	+	45	0.0135905	0	6.30828e-33	99996
chr2	11482341	11642788	protein_coding	GREB1	+	chr2	11482341	11642788	protein_coding	GREB1	+	45	0	0	6.04277e-33	99996
chr19	13206442	13633025	protein_coding	CACNA1A	-	chr19	13206442	13633025	protein_coding	CACNA1A	-	45	0	0	6.04277e-33	99996
chr19	14147743	14206187	protein_coding	ADGRL1	-	chr19	14147743	14206187	protein_coding	ADGRL1	-	45	0	0	6.04277e-33	99996
chr12	10824960	11171544	protein_coding	PRH1	-	chr12	10824960	11171544	protein_coding	PRH1	-	45	0	0	6.04277e-33	99996
chr10	102918293	103090221	protein_coding	CNNM2	+	chr10	102918293	103090221	protein_coding	CNNM2	+	45	0	0	6.04277e-33	99996
chr4	171812254	173041559	protein_coding	GALNTL6	+	chr4	171812254	173041559	protein_coding	GALNTL6	+	44	0	0	1.38651e-31	99996
chr22	36563921	36703558	protein_coding	CACNG2	-	chr22	36563921	36703558	protein_coding	CACNG2	-	44	0	0	1.38651e-31	99996
chr2	61888724	62147247	protein_coding	COMMD1	+	chr2	61888724	62147247	protein_coding	COMMD1	+	44	0	0	1.38651e-31	99996
chr12	20695355	20753386	protein_coding	SLCO1C1	+	chr17	33013087	34174964	protein_coding	ASIC2	-	44	4.20652	0	4.07201e-26	99996
chr13	91398607	92873682	protein_coding	GPC5	+	chr13	91398607	92873682	protein_coding	GPC5	+	44	0	0	1.38651e-31	99996
chr12	112160188	112382439	protein_coding	HECTD4	-	chr12	112160188	112382439	protein_coding	HECTD4	-	44	0	0	1.38651e-31	99996
chr1	228208130	228378874	protein_coding	OBSCN	+	chr1	228208130	228378874	protein_coding	OBSCN	+	44	0	0	1.38651e-31	99996
chr2	240998838	241095568	protein_coding	SNED1	+	chr2	240998838	241095568	protein_coding	SNED1	+	44	0	0	1.38651e-31	99996
chr1	28887091	29120046	protein_coding	EPB41	+	chr1	28887091	29120046	protein_coding	EPB41	+	44	0	0	1.38651e-31	99996
chr11	62433542	62556235	protein_coding	AHNAK	-	chr11	62433542	62556235	protein_coding	AHNAK	-	44	0	0	1.38651e-31	99996
chr8	99013266	99877580	protein_coding	VPS13B	+	chr8	99013266	99877580	protein_coding	VPS13B	+	44	0	0	1.38651e-31	99996
chr2	239048168	239401654	protein_coding	HDAC4	-	chr2	239048168	239401654	protein_coding	HDAC4	-	44	0	0	1.38651e-31	99996
chr6	57961438	58438364	lincRNA	AL445250.1	+	chr6	57961438	58438364	lincRNA	AL445250.1	+	44	0	0	1.38651e-31	99996
chr11	89324356	89498187	protein_coding	NOX4	-	chr11	89324356	89498187	protein_coding	NOX4	-	44	0	0	1.38651e-31	99996
chr15	86079973	87029052	protein_coding	AGBL1	+	chr15	86079973	87029052	protein_coding	AGBL1	+	44	0	0	1.38651e-31	99996
chr18	52340172	53535903	protein_coding	DCC	+	chr18	52340172	53535903	protein_coding	DCC	+	44	0	0	1.38651e-31	99996
chr13	75620434	75859870	protein_coding	LMO7	+	chr13	75620434	75859870	protein_coding	LMO7	+	44	0	0	1.38651e-31	99996
chr11	72836745	73142261	protein_coding	FCHSD2	-	chr11	72836745	73142261	protein_coding	FCHSD2	-	44	0	0	1.38651e-31	99996
chr13	21492691	21604214	protein_coding	MICU2	-	chr13	21492691	21604214	protein_coding	MICU2	-	44	0	0	1.38651e-31	99996
chr4	100395341	100880126	protein_coding	EMCN	-	chr4	100395341	100880126	protein_coding	EMCN	-	43	0	0	2.96832e-30	99996
chr1	28887091	29120046	protein_coding	EPB41	+	chr17	33013087	34174964	protein_coding	ASIC2	-	43	4.02884	0	3.97178e-25	99996
chr5	140401814	140539856	protein_coding	ANKHD1	+	chr5	140401814	140539856	protein_coding	ANKHD1	+	43	0	0	2.96832e-30	99996
chr14	53169054	53687258	processed_transcript	AL365295.1	+	chr14	53169054	53687258	processed_transcript	AL365295.1	+	43	0	0	2.96832e-30	99996
chr6	154832697	155257723	protein_coding	TIAM2	+	chr6	154832697	155257723	protein_coding	TIAM2	+	43	0	0	2.96832e-30	99996
chr1	19596977	19629821	protein_coding	MINOS1	+	chr1	19596979	19658056	protein_coding	MINOS1-NBL1	+	43	0.0163907	0	3.11945e-30	99996
chr5	140401908	140549569	protein_coding	ANKHD1-EIF4EBP3	+	chr5	140401908	140549569	protein_coding	ANKHD1-EIF4EBP3	+	43	0	0	2.96832e-30	99996
chr14	71320449	71741229	protein_coding	SIPA1L1	+	chr14	71320449	71741229	protein_coding	SIPA1L1	+	43	0	0	2.96832e-30	99996
chr1	45786987	46036124	protein_coding	MAST2	+	chr1	45786987	46036124	protein_coding	MAST2	+	43	0	0	2.96832e-30	99996
chr7	40134977	40860763	protein_coding	SUGCT	+	chr7	40134977	40860763	protein_coding	SUGCT	+	43	0	0	2.96832e-30	99996
chr2	7922425	8278084	lincRNA	LINC00298	-	chr2	8007771	8383621	lincRNA	LINC00299	-	43	0.0369815	0	3.31997e-30	99996
chr21	33584687	33931607	protein_coding	AP000311.1	-	chr21	33584687	33931607	protein_coding	AP000311.1	-	43	0	0	2.96832e-30	99996
chr20	43914864	44069616	protein_coding	TOX2	+	chr20	43914864	44069616	protein_coding	TOX2	+	43	0	0	2.96832e-30	99996
chr1	58933643	59240555	lincRNA	LINC01358	+	chr1	58933643	59240555	lincRNA	LINC01358	+	43	0	0	2.96832e-30	99996
chr17	33827728	34079100	lincRNA	AC024610.2	-	chr17	33827728	34079100	lincRNA	AC024610.2	-	43	0	0	2.96832e-30	99996
chr4	113451032	113761927	protein_coding	CAMK2D	-	chr4	113451032	113761927	protein_coding	CAMK2D	-	43	0	0	2.96832e-30	99996
chr10	60026298	60733490	protein_coding	ANK3	-	chr10	60026298	60733490	protein_coding	ANK3	-	43	0	0	2.96832e-30	99996
chr10	25175062	25602226	protein_coding	GPR158	+	chr10	25175062	25602226	protein_coding	GPR158	+	43	0	0	2.96832e-30	99996
chr12	10845849	11171613	protein_coding	PRR4	-	chr12	10845849	11171613	protein_coding	PRR4	-	42	0	0	5.73762e-29	99996
chr12	14803572	14906586	protein_coding	C12orf60	+	chr12	80402178	80680234	protein_coding	PTPRQ	+	42	0.0164907	0	6.02482e-29	99996
chr1	89633140	89933250	protein_coding	AC093423.3	+	chr1	89821014	89936611	protein_coding	LRRC8D	+	42	0.0401216	0	6.46126e-29	99996
chr15	62390526	62844631	protein_coding	TLN2	+	chr15	62390526	62844631	protein_coding	TLN2	+	42	0	0	5.73762e-29	99996
chr7	146116002	148420998	protein_coding	CNTNAP2	+	chr7	146116002	148420998	protein_coding	CNTNAP2	+	42	0	0	5.73762e-29	99996
chr12	57253762	57431005	protein_coding	R3HDM2	-	chr12	57253762	57431005	protein_coding	R3HDM2	-	42	0	0	5.73762e-29	99996
chr7	99684957	99735102	protein_coding	CYP3A7-CYP3A51P	-	chr7	99685145	99700034	unprocessed_pseudogene	CYP3A51P	-	42	0.0201208	0	6.08969e-29	99996
chr18	32937402	33441101	protein_coding	CCDC178	-	chr18	32937402	33441101	protein_coding	CCDC178	-	42	0	0	5.73762e-29	99996
chr17	46923133	47049932	protein_coding	AC005670.2	+	chr17	46978481	47054569	transcribed_unprocessed_pseudogene	LRRC37A17P	+	42	0.0219009	0	6.12208e-29	99996
chr10	38094368	38360098	protein_coding	AL117339.5	+	chr10	38247922	38333155	transcribed_unprocessed_pseudogene	AL133217.1	+	42	0.0293412	0	6.25828e-29	99996
chr3	183815568	183884889	protein_coding	AC131160.1	-	chr3	183829271	183884933	protein_coding	PARL	-	42	0.0226209	0	6.13472e-29	99996
chr22	17359949	17558149	protein_coding	CECR2	+	chr22	17359949	17558149	protein_coding	CECR2	+	42	0	0	5.73762e-29	99996
chr11	94706431	94876753	protein_coding	AMOTL1	+	chr11	94706431	94876753	protein_coding	AMOTL1	+	42	0	0	5.73762e-29	99996
chr7	116953238	117230103	protein_coding	ST7	+	chr7	116953899	117098806	sense_intronic	ST7-OT4	+	42	0.0221509	0	6.12629e-29	99996
chr7	122318425	122886759	protein_coding	CADPS2	-	chr7	122318425	122886759	protein_coding	CADPS2	-	42	0	0	5.73762e-29	99996
chr1	63774022	64181498	protein_coding	ROR1	+	chr1	63774022	64181498	protein_coding	ROR1	+	42	0	0	5.73762e-29	99996
chr12	14365632	14502935	protein_coding	ATF7IP	+	chr12	14365632	14502935	protein_coding	ATF7IP	+	42	0	0	5.73762e-29	99996
chr11	123358428	123627774	protein_coding	GRAMD1B	+	chr11	123358428	123627774	protein_coding	GRAMD1B	+	42	0	0	5.73762e-29	99996
chr1	13892792	15118043	protein_coding	KAZN	+	chr1	13892792	15118043	protein_coding	KAZN	+	42	0	0	5.73762e-29	99996
chr5	67699429	67902600	lincRNA	AC106798.1	-	chr5	67800740	67890096	lincRNA	AC024581.1	-	42	0.0151506	0	6.0006e-29	99996
chr19	37093019	37210512	protein_coding	AC012309.1	-	chr19	37106734	37172741	protein_coding	ZNF585A	-	42	0.0201508	0	6.09028e-29	99996
chr12	55757275	55827546	protein_coding	AC023055.1	-	chr12	55757275	55827546	protein_coding	AC023055.1	-	42	0	0	5.73762e-29	99996
chr10	38094368	38360098	protein_coding	AL117339.5	+	chr10	38094368	38360098	protein_coding	AL117339.5	+	42	0	0	5.73762e-29	99996
chr16	72782885	73144447	protein_coding	ZFHX3	-	chr16	72782885	73144447	protein_coding	ZFHX3	-	42	0	0	5.73762e-29	99996
chr12	10845849	11171598	protein_coding	AC018630.6	-	chr12	10845849	11171598	protein_coding	AC018630.6	-	42	0	0	5.73762e-29	99996
chr6	169457212	169702048	protein_coding	WDR27	-	chr6	169457212	169702048	protein_coding	WDR27	-	41	0	0	1.07072e-27	99996
chr4	53459301	53701405	protein_coding	LNX1	-	chr4	53459301	53701405	protein_coding	LNX1	-	41	0	0	1.07072e-27	99996
chr10	22534849	22714555	protein_coding	PIP4K2A	-	chr10	22534849	22714555	protein_coding	PIP4K2A	-	41	0	0	1.07072e-27	99996
chr1	117953861	118185223	protein_coding	SPAG17	-	chr1	117953861	118185223	protein_coding	SPAG17	-	41	0	0	1.07072e-27	99996
chr19	40466241	40576464	protein_coding	SPTBN4	+	chr19	40466241	40576464	protein_coding	SPTBN4	+	41	0	0	1.07072e-27	99996
chr1	101639548	101787572	lincRNA	LINC01709	+	chr1	101639548	101787572	lincRNA	LINC01709	+	41	0	0	1.07072e-27	99996
chr15	57591908	57714745	protein_coding	GCOM1	+	chr15	57591941	57685364	protein_coding	MYZAP	+	41	0.0133305	0	1.11284e-27	99996
chr5	90529344	91164437	protein_coding	ADGRV1	+	chr5	90529344	91164437	protein_coding	ADGRV1	+	41	0	0	1.07072e-27	99996
chr17	48133440	48430275	protein_coding	SKAP1	-	chr17	48133440	48430275	protein_coding	SKAP1	-	41	0	0	1.07072e-27	99996
chr2	132671799	133568463	protein_coding	NCKAP5	-	chr9	9442060	9442380	misc_RNA	RN7SL5P	+	41	9.47751	0	5.86978e-17	99996
chr11	65261762	65305589	protein_coding	POLA2	+	chr17	33013087	34174964	protein_coding	ASIC2	-	41	4.75218	0	4.66192e-22	99996
chr1	33513999	34165842	protein_coding	CSMD2	-	chr1	33513999	34165842	protein_coding	CSMD2	-	41	0	0	1.07072e-27	99996
chr2	73385758	73610793	protein_coding	ALMS1	+	chr2	73385758	73610793	protein_coding	ALMS1	+	41	0	0	1.07072e-27	99996
chr3	131026850	131350465	protein_coding	NEK11	+	chr3	131026850	131350465	protein_coding	NEK11	+	41	0	0	1.07072e-27	99996
chr2	201700554	201781189	protein_coding	ALS2	-	chr2	201700554	201781189	protein_coding	ALS2	-	41	0	0	1.07072e-27	99996
chr1	50437028	50960263	protein_coding	FAF1	-	chr1	50437028	50960263	protein_coding	FAF1	-	41	0	0	1.07072e-27	99996
chr8	10896045	11201366	protein_coding	XKR6	-	chr8	10896045	11201366	protein_coding	XKR6	-	41	0	0	1.07072e-27	99996
chr16	47461123	47701523	protein_coding	PHKB	+	chr9	9442060	9442380	misc_RNA	RN7SL5P	+	41	1.2283	0	3.65061e-26	99996
chr3	111732497	111976517	protein_coding	PHLDB2	+	chr3	111732497	111976517	protein_coding	PHLDB2	+	41	0	0	1.07072e-27	99996
chr7	101815904	102283957	protein_coding	CUX1	+	chr7	102285091	102321711	protein_coding	SH2B2	+	41	0.0270811	0	1.15793e-27	99996
chr11	70467856	71252577	protein_coding	SHANK2	-	chr11	70467856	71252577	protein_coding	SHANK2	-	41	0	0	1.07072e-27	99996
chr2	69013178	69249327	protein_coding	ANTXR1	+	chr2	69013178	69249327	protein_coding	ANTXR1	+	41	0	0	1.07072e-27	99996
chr20	33993646	34108308	protein_coding	RALY	+	chr20	33993646	34108308	protein_coding	RALY	+	41	0	0	1.07072e-27	99996
chr12	71938846	72186618	protein_coding	TPH2	+	chr12	72087266	72670757	protein_coding	TRHDE	+	41	0.049382	0	1.23501e-27	99996
chr1	147258885	147517875	antisense_RNA	LINC00624	-	chr1	147258885	147517875	antisense_RNA	LINC00624	-	41	0	0	1.07072e-27	99996
chr11	73675638	73761137	protein_coding	RAB6A	-	chr11	73675638	73761137	protein_coding	RAB6A	-	41	0	0	1.07072e-27	99996
chr3	195274736	195443078	protein_coding	ACAP2	-	chr3	195701618	195711643	transcribed_unitary_pseudogene	AC233280.20	+	40	0.0202608	0	1.61717e-26	99996
chr2	132671799	133568463	protein_coding	NCKAP5	-	chr2	230034974	230068999	protein_coding	SLC16A14	-	40	13.6935	0	2.34464e-12	99996
chr11	10308313	10507579	protein_coding	AMPD3	+	chr11	10308313	10507579	protein_coding	AMPD3	+	40	0	0	1.52706e-26	99996
chr3	20174244	21145967	processed_transcript	SGO1-AS1	+	chr3	20174244	21145967	processed_transcript	SGO1-AS1	+	40	0	0	1.52706e-26	99996
chr1	235661041	235883640	protein_coding	LYST	-	chr1	235661041	235883640	protein_coding	LYST	-	40	0	0	1.52706e-26	99996
chr6	149863494	149919507	antisense_RNA	RAET1E-AS1	+	chr6	149884431	149919508	antisense_RNA	RAET1E-AS1	+	40	0.0137606	0	1.58781e-26	99996
chr20	34560542	34698790	protein_coding	PIGU	-	chr20	34560542	34698790	protein_coding	PIGU	-	40	0	0	1.52706e-26	99996
chr7	128297685	128343908	protein_coding	RBM28	-	chr7	128297685	128343908	protein_coding	RBM28	-	40	0	0	1.52706e-26	99996
chr3	177441921	177752305	lincRNA	LINC00578	+	chr3	177441921	177752305	lincRNA	LINC00578	+	40	0	0	1.52706e-26	99996
chr9	99821855	99866891	protein_coding	NR4A3	+	chr9	99821855	99866891	protein_coding	NR4A3	+	40	0	0	1.52706e-26	99996
chr5	58969038	60522120	protein_coding	PDE4D	-	chr5	58969038	60522120	protein_coding	PDE4D	-	40	0	0	1.52706e-26	99996
chr7	12726152	13751920	lincRNA	AC011287.1	+	chr7	12726152	13751920	lincRNA	AC011287.1	+	40	0	0	1.52706e-26	99996
chr11	6821942	6926877	lincRNA	AC087280.2	-	chr11	6821942	6926877	lincRNA	AC087280.2	-	40	0	0	1.52706e-26	99996
chr18	56003613	56191262	lincRNA	AC006305.1	-	chr18	56083356	56137536	lincRNA	LINC01539	-	40	0.0173307	0	1.60385e-26	99996
chr9	68328308	68531061	protein_coding	PGM5	+	chr9	68426843	68429369	sense_intronic	AL161457.1	+	40	0.126745	0	2.18526e-26	99996
chr13	75549773	75807120	processed_transcript	AL137782.1	+	chr13	75620434	75859870	protein_coding	LMO7	+	40	0.0284111	0	1.65499e-26	99996
chr22	44702233	44862706	protein_coding	PRR5-ARHGAP8	+	chr22	44752558	44862788	protein_coding	ARHGAP8	+	40	0.0128705	0	1.58378e-26	99996
chr2	177623252	178072755	protein_coding	PDE11A	-	chr2	177628069	178108339	protein_coding	PDE11A	-	40	0.0390216	0	1.70549e-26	99996
chr1	240014348	240475189	protein_coding	FMN2	+	chr1	240014348	240475189	protein_coding	FMN2	+	40	0	0	1.52706e-26	99996
chr17	73334384	73644089	protein_coding	SDK2	-	chr17	73334384	73644089	protein_coding	SDK2	-	40	0	0	1.52706e-26	99996
chr13	48303751	48481986	protein_coding	RB1	+	chr13	48303751	48481986	protein_coding	RB1	+	40	0	0	1.52706e-26	99996
chr2	219075317	219160865	protein_coding	NHEJ1	-	chr2	219075329	219170827	protein_coding	AC068946.1	-	40	0.0136005	0	1.58706e-26	99996
chr3	156825481	157046129	protein_coding	LEKR1	+	chr3	156825481	157046129	protein_coding	LEKR1	+	40	0	0	1.52706e-26	99996
chr6	63719980	65707225	protein_coding	EYS	-	chr6	63719980	65707225	protein_coding	EYS	-	40	0	0	1.52706e-26	99996
chr10	103967201	104029233	protein_coding	SLK	+	chr10	103967201	104029233	protein_coding	SLK	+	40	0	0	1.52706e-26	99996
chr3	160227454	160449829	protein_coding	AC079594.2	-	chr3	160256986	160399880	protein_coding	IFT80	-	40	0.0202108	0	1.61702e-26	99996
chr3	124080023	124726325	protein_coding	KALRN	+	chr3	124080023	124726325	protein_coding	KALRN	+	40	0	0	1.52706e-26	99996
chr19	12995608	13098796	protein_coding	NFIX	+	chr19	12995608	13098796	protein_coding	NFIX	+	40	0	0	1.52706e-26	99996
chr11	58905398	59043527	protein_coding	GLYATL1	+	chr11	58905398	59043527	protein_coding	GLYATL1	+	39	0	0	2.71186e-25	99996
chr6	71221457	71328228	processed_transcript	AL589935.1	-	chr6	71295173	71417436	lincRNA	AL136164.2	-	39	0.0210708	0	2.87418e-25	99996
chr14	19024090	19055551	lincRNA	AL589182.1	+	chr2	132671799	133568463	protein_coding	NCKAP5	-	39	0.341864	0	6.93561e-25	99996
chr15	76059837	76229121	protein_coding	TMEM266	+	chr15	76059837	76229121	protein_coding	TMEM266	+	39	0	0	2.71186e-25	99996
chr3	172039628	172401665	protein_coding	FNDC3B	+	chr3	172039628	172401665	protein_coding	FNDC3B	+	39	0	0	2.71186e-25	99996
chr19	42086110	42196585	protein_coding	POU2F2	-	chr19	42086110	42196585	protein_coding	POU2F2	-	39	0	0	2.71186e-25	99996
chr22	46762617	47175699	protein_coding	TBC1D22A	+	chr22	46762617	47175699	protein_coding	TBC1D22A	+	39	0	0	2.71186e-25	99996
chr1	43705824	43931165	protein_coding	ST3GAL3	+	chr1	43705824	43931165	protein_coding	ST3GAL3	+	39	0	0	2.71186e-25	99996
chr22	30693782	30907824	protein_coding	OSBP2	+	chr22	30693782	30907824	protein_coding	OSBP2	+	39	0	0	2.71186e-25	99996
chr1	235131634	235328219	protein_coding	ARID4B	-	chr1	28812142	28871267	protein_coding	OPRD1	+	39	0.576233	0	1.21679e-24	99996
chr2	70447280	70554193	protein_coding	TGFA	-	chr2	70447280	70554193	protein_coding	TGFA	-	39	0	0	2.71186e-25	99996
chr19	7958579	8005659	protein_coding	ELAVL1	-	chr19	7958579	8005659	protein_coding	ELAVL1	-	39	0	0	2.71186e-25	99996
chr18	55222331	55664787	protein_coding	TCF4	-	chr18	55222331	55664787	protein_coding	TCF4	-	39	0	0	2.71186e-25	99996
chr1	222815064	222994906	lincRNA	AC093152.1	+	chr1	222872271	223005995	protein_coding	DISP1	+	39	0.0124605	0	2.80659e-25	99996
chr18	10612304	10626353	lincRNA	LINC01887	-	chr18	12201982	12223539	transcribed_processed_pseudogene	AP005264.5	+	39	0.00285011	0	2.7333e-25	99996
chr2	156011530	156254950	lincRNA	LINC01876	-	chr2	156011530	156254950	lincRNA	LINC01876	-	39	0	0	2.71186e-25	99996
chr19	28435388	28727680	processed_transcript	AC005394.2	-	chr19	28491864	28632728	lincRNA	AC005394.1	-	39	0.0208908	0	2.8726e-25	99996
chr1	56154545	56477687	lincRNA	AC119674.1	-	chr1	56173433	56524495	protein_coding	AC119674.2	-	38	0.0183707	0	4.15227e-24	99996
chr5	140562443	140592123	processed_transcript	AC116353.4	-	chr5	140569962	140594570	transcribed_unitary_pseudogene	AC116353.5	-	38	0.0144006	0	4.10838e-24	99996
chr3	120908072	121424761	protein_coding	STXBP5L	+	chr3	120908072	121424761	protein_coding	STXBP5L	+	38	0	0	3.95215e-24	99996
chr19	14950034	15022990	protein_coding	SLC1A6	-	chr19	14950034	15022990	protein_coding	SLC1A6	-	38	0	0	3.95215e-24	99996
chr12	132822187	132956304	protein_coding	CHFR	-	chr6	36146698	36197205	antisense_RNA	Z84485.1	-	38	0.00557022	0	4.01192e-24	99996
chr17	21524790	21574458	protein_coding	C17orf51	-	chr20	26054655	26086917	processed_transcript	FAM182A	+	38	0.0283811	0	4.26576e-24	99996
chr3	151085697	151437072	protein_coding	MED12L	+	chr3	151085697	151437072	protein_coding	MED12L	+	38	0	0	3.95215e-24	99996
chrX	70528940	70908731	protein_coding	TEX11	-	chrX	70528940	70908731	protein_coding	TEX11	-	38	0	0	3.95215e-24	99996
chr10	10798397	11336675	protein_coding	CELF2	+	chr10	10798397	11336675	protein_coding	CELF2	+	38	0	0	3.95215e-24	99996
chr7	120273668	120750331	protein_coding	KCND2	+	chr7	120273668	120750331	protein_coding	KCND2	+	38	0	0	3.95215e-24	99996
chr13	99200774	99386434	protein_coding	UBAC2	+	chr13	99200774	99386434	protein_coding	UBAC2	+	38	0	0	3.95215e-24	99996
chr17	21532477	21574517	processed_transcript	AC233702.10	-	chr20	26054655	26086917	processed_transcript	FAM182A	+	38	0.0280911	0	4.26234e-24	99996
chr1	242082986	242524696	protein_coding	PLD5	-	chr1	242082986	242524696	protein_coding	PLD5	-	38	0	0	3.95215e-24	99996
chr2	21221175	21970959	lincRNA	AC018742.1	+	chr2	21317660	21561313	lincRNA	AC011752.1	+	38	0.0348714	0	4.34106e-24	99996
chr14	75633625	75955078	protein_coding	TTLL5	+	chr14	75633625	75955078	protein_coding	TTLL5	+	38	0	0	3.95215e-24	99996
chr6	96924620	97140754	protein_coding	KLHL32	+	chr6	96924620	97140754	protein_coding	KLHL32	+	38	0	0	3.95215e-24	99996
chr11	122882528	122959798	protein_coding	JHY	+	chr11	122882528	122959798	protein_coding	JHY	+	38	0	0	3.95215e-24	99996
chr2	10141382	10211725	lincRNA	C2orf48	+	chr2	10141382	10211725	lincRNA	C2orf48	+	38	0	0	3.95215e-24	99996
chr15	50908672	51005900	protein_coding	AP4E1	+	chr15	51037488	51293912	lincRNA	MIR4713HG	+	38	0.0175507	0	4.14338e-24	99996
chr1	185157080	185291765	protein_coding	SWT1	+	chr1	185157080	185291765	protein_coding	SWT1	+	38	0	0	3.95215e-24	99996
chr12	8138140	8175320	protein_coding	AC092111.3	+	chr12	8157034	8188537	protein_coding	ZNF705A	+	38	0.0108204	0	4.06894e-24	99996
chr10	44811024	44959689	antisense_RNA	TMEM72-AS1	-	chr10	44899614	44920220	antisense_RNA	AL353801.2	-	38	0.0117705	0	4.07949e-24	99996
chr8	62248591	62999652	protein_coding	NKAIN3	+	chr8	62248591	62999652	protein_coding	NKAIN3	+	38	0	0	3.95215e-24	99996
chr6	97283303	98399872	lincRNA	AL589740.1	+	chr6	97283303	98399872	lincRNA	AL589740.1	+	38	0	0	3.95215e-24	99996
chr17	6876635	7012349	antisense_RNA	ALOX12-AS1	-	chr17	6876635	7012349	antisense_RNA	ALOX12-AS1	-	38	0	0	3.95215e-24	99996
chr2	177227595	177392697	protein_coding	NFE2L2	-	chr2	177283508	177392691	sense_overlapping	AC019080.1	-	38	0.0134905	0	4.09812e-24	99996
chr1	51577179	51798427	protein_coding	OSBPL9	+	chr1	51577179	51798427	protein_coding	OSBPL9	+	38	0	0	3.95215e-24	99996
chr9	109640788	109946703	protein_coding	PALM2	+	chr9	109780309	110172512	protein_coding	PALM2-AKAP2	+	38	0.0265611	0	4.24487e-24	99996
chr2	10122739	10199288	protein_coding	AC007240.1	+	chr2	10122739	10199288	protein_coding	AC007240.1	+	38	0	0	3.95215e-24	99996
chr21	33584687	33931607	protein_coding	AP000311.1	-	chr21	33589341	33643926	protein_coding	CRYZL1	-	38	0.0210608	0	4.18242e-24	99996
chr12	107732866	107761272	protein_coding	PRDM4	-	chr17	45190931	45222222	antisense_RNA	AC008105.3	-	38	0.0635325	0	4.68855e-24	99996
chr21	45073853	45226560	protein_coding	ADARB1	+	chr21	45073853	45226560	protein_coding	ADARB1	+	38	0	0	3.95215e-24	99996
chr17	33013087	34174964	protein_coding	ASIC2	-	chrY	10036195	10038375	unprocessed_pseudogene	TSPY20P	+	38	3.7716	0	6.98242e-20	99996
chr12	76351797	76559809	protein_coding	OSBPL8	-	chr12	76351797	76559809	protein_coding	OSBPL8	-	38	0	0	3.95215e-24	99996
chr9	90463524	90582744	lincRNA	LINC01501	-	chr9	90463524	90582744	lincRNA	LINC01501	-	38	0	0	3.95215e-24	99996
chr14	35897982	36063743	sense_overlapping	AL133304.3	+	chr14	35897982	36063743	sense_overlapping	AL133304.3	+	38	0	0	3.95215e-24	99996
chr12	49366584	49527424	protein_coding	SPATS2	+	chr12	49366584	49527424	protein_coding	SPATS2	+	38	0	0	3.95215e-24	99996
chr2	132147591	132257969	protein_coding	ANKRD30BL	-	chr2	132147591	132257969	protein_coding	ANKRD30BL	-	37	0	0	4.8916e-23	99996
chr9	125261794	125367207	protein_coding	GAPVD1	+	chr9	125261794	125367207	protein_coding	GAPVD1	+	37	0	0	4.8916e-23	99996
chr2	124025287	124915287	protein_coding	CNTNAP5	+	chr2	124025287	124915287	protein_coding	CNTNAP5	+	37	0	0	4.8916e-23	99996
chr10	101354033	101557321	protein_coding	BTRC	+	chr10	101354033	101557321	protein_coding	BTRC	+	37	0	0	4.8916e-23	99996
chr17	80260866	80398786	protein_coding	RNF213	+	chr17	80260866	80398786	protein_coding	RNF213	+	37	0	0	4.8916e-23	99996
chr12	100717526	101128641	protein_coding	ANO4	+	chr12	100717526	101128641	protein_coding	ANO4	+	37	0	0	4.8916e-23	99996
chr1	113390749	113685923	protein_coding	MAGI3	+	chr1	113390749	113685923	protein_coding	MAGI3	+	37	0	0	4.8916e-23	99996
chr17	33013087	34174964	protein_coding	ASIC2	-	chr9	8314246	10612723	protein_coding	PTPRD	-	37	7.98255	0	8.44169e-15	99996
chr3	155375580	155745067	protein_coding	PLCH1	-	chr3	155375580	155745067	protein_coding	PLCH1	-	37	0	0	4.8916e-23	99996
chr16	20702816	20742084	protein_coding	THUMPD1	-	chr16	20933111	21159441	protein_coding	DNAH3	-	37	0.0128205	0	5.05919e-23	99996
chr8	112222928	113437099	protein_coding	CSMD3	-	chr8	112222928	113437099	protein_coding	CSMD3	-	37	0	0	4.8916e-23	99996
chr12	75563202	75984015	lincRNA	AC078923.1	-	chr12	75563202	75984015	lincRNA	AC078923.1	-	37	0	0	4.8916e-23	99996
chr5	133196455	133612564	protein_coding	FSTL4	-	chr5	133196455	133612564	protein_coding	FSTL4	-	37	0	0	4.8916e-23	99996
chr3	183178043	183428778	protein_coding	MCF2L2	-	chr3	183178043	183428778	protein_coding	MCF2L2	-	37	0	0	4.8916e-23	99996
chr19	12763003	12872740	protein_coding	HOOK2	-	chr19	12763003	12872740	protein_coding	HOOK2	-	37	0	0	4.8916e-23	99996
chr1	144887265	145095528	protein_coding	SRGAP2B	-	chr1	144887265	145095528	protein_coding	SRGAP2B	-	37	0	0	4.8916e-23	99996
chr20	48624252	48827883	protein_coding	PREX1	-	chr20	48624252	48827883	protein_coding	PREX1	-	37	0	0	4.8916e-23	99996
chr21	38380027	38661780	protein_coding	ERG	-	chr21	38380027	38661780	protein_coding	ERG	-	37	0	0	4.8916e-23	99996
chr5	141355025	141512979	protein_coding	PCDHGA4	+	chr5	141364232	141512979	protein_coding	PCDHGA5	+	36	0.579653	0	2.85614e-21	99996
chr11	124954121	125041489	protein_coding	CCDC15	+	chr11	124954121	125041489	protein_coding	CCDC15	+	36	0	0	6.55233e-22	99996
chr5	141338760	141512979	protein_coding	PCDHGA2	+	chr5	141364232	141512979	protein_coding	PCDHGA5	+	36	0.594304	0	2.96343e-21	99996
chr19	57819719	57858941	protein_coding	AC010522.1	+	chr19	57819741	57846238	protein_coding	ZNF587B	+	36	0.0110204	0	6.73979e-22	99996
chr5	141338760	141512979	protein_coding	PCDHGA2	+	chr5	141360042	141512979	protein_coding	PCDHGB2	+	36	0.596224	0	2.97783e-21	99996
chr5	141338760	141512979	protein_coding	PCDHGA2	+	chr5	141350102	141512979	protein_coding	PCDHGB1	+	36	0.610684	0	3.08835e-21	99996
chr5	141330571	141512981	protein_coding	PCDHGA1	+	chr5	141364232	141512979	protein_coding	PCDHGA5	+	36	0.594604	0	2.96566e-21	99996
chr2	97756333	97995891	protein_coding	TMEM131	-	chr2	98087116	98313299	protein_coding	VWA3B	+	36	0.0136605	0	6.78575e-22	99996
chr19	50188186	50310545	protein_coding	MYH14	+	chr19	50188186	50310545	protein_coding	MYH14	+	36	0	0	6.55233e-22	99996
chr8	125091679	125367120	protein_coding	NSMCE2	+	chr8	125091679	125367120	protein_coding	NSMCE2	+	36	0	0	6.55233e-22	99996
chr7	50444128	50542535	protein_coding	FIGNL1	-	chr7	50458436	50565457	protein_coding	DDC	-	36	0.0125305	0	6.76618e-22	99996
chr2	241072169	241102332	protein_coding	MTERF4	-	chr2	241072169	241102332	protein_coding	MTERF4	-	36	0	0	6.55233e-22	99996
chr16	33577502	33622547	unprocessed_pseudogene	AC142384.1	+	chr16	33577502	33622547	unprocessed_pseudogene	AC142384.1	+	36	0	0	6.55233e-22	99996
chr5	141330571	141512981	protein_coding	PCDHGA1	+	chr5	141360042	141512979	protein_coding	PCDHGB2	+	36	0.592514	0	2.95008e-21	99996
chr12	55752463	55817756	protein_coding	SARNP	-	chr12	55752463	55817756	protein_coding	SARNP	-	36	0	0	6.55233e-22	99996
chr5	141330571	141512981	protein_coding	PCDHGA1	+	chr5	141338760	141512979	protein_coding	PCDHGA2	+	36	0.614855	0	3.12104e-21	99996
chr14	65410592	65744121	protein_coding	FUT8	+	chr14	65410592	65744121	protein_coding	FUT8	+	36	0	0	6.55233e-22	99996
chr5	141355025	141512979	protein_coding	PCDHGA4	+	chr5	141360042	141512979	protein_coding	PCDHGB2	+	36	0.580853	0	2.86475e-21	99996
chr4	163524298	164384050	protein_coding	2022-03-01	-	chr4	163524298	164384050	protein_coding	2022-03-01	-	36	0	0	6.55233e-22	99996
chr7	132123332	132648688	protein_coding	PLXNA4	-	chr7	132123332	132648688	protein_coding	PLXNA4	-	36	0	0	6.55233e-22	99996
chr2	26308547	26395891	protein_coding	SELENOI	+	chr2	26308547	26395891	protein_coding	SELENOI	+	36	0	0	6.55233e-22	99996
chr19	52031379	52095738	protein_coding	ZNF432	-	chr19	52064466	52095765	protein_coding	ZNF841	-	36	0.0115905	0	6.74953e-22	99996
chr5	141330571	141512981	protein_coding	PCDHGA1	+	chr5	141355025	141512979	protein_coding	PCDHGA4	+	36	0.592834	0	2.95255e-21	99996
chr5	54320944	54415125	lincRNA	LINC01033	+	chr5	54320944	54415125	lincRNA	LINC01033	+	36	0	0	6.55233e-22	99996
chr5	141343829	141512979	protein_coding	PCDHGA3	+	chr5	141360042	141512979	protein_coding	PCDHGB2	+	36	0.590604	0	2.93605e-21	99996
chr19	45079288	45305283	protein_coding	MARK4	+	chr19	45079288	45305283	protein_coding	MARK4	+	36	0	0	6.55233e-22	99996
chr5	141343829	141512979	protein_coding	PCDHGA3	+	chr5	141364232	141512979	protein_coding	PCDHGA5	+	36	0.599454	0	3.00233e-21	99996
chr5	141360042	141512979	protein_coding	PCDHGB2	+	chr5	141364232	141512979	protein_coding	PCDHGA5	+	36	0.575333	0	2.82525e-21	99996
chr8	90791550	90959408	protein_coding	NECAB1	+	chr8	90791550	90959408	protein_coding	NECAB1	+	36	0	0	6.55233e-22	99996
chr13	112690329	112887168	protein_coding	ATP11A	+	chr13	112690329	112887168	protein_coding	ATP11A	+	36	0	0	6.55233e-22	99996
chr5	141350102	141512979	protein_coding	PCDHGB1	+	chr5	141360042	141512979	protein_coding	PCDHGB2	+	36	0.592954	0	2.95353e-21	99996
chr5	141338760	141512979	protein_coding	PCDHGA2	+	chr5	141355025	141512979	protein_coding	PCDHGA4	+	36	0.599174	0	3.00007e-21	99996
chr5	141330571	141512981	protein_coding	PCDHGA1	+	chr5	141350102	141512979	protein_coding	PCDHGB1	+	36	0.605244	0	3.04631e-21	99996
chr7	95772506	96110322	protein_coding	DYNC1I1	+	chr7	95772506	96110322	protein_coding	DYNC1I1	+	36	0	0	6.55233e-22	99996
chr8	96645227	97149654	protein_coding	CPQ	+	chr8	96645227	97149654	protein_coding	CPQ	+	36	0	0	6.55233e-22	99996
chr10	71319258	71363385	protein_coding	SLC29A3	+	chr10	71319258	71363385	protein_coding	SLC29A3	+	36	0	0	6.55233e-22	99996
chr21	29194071	29630751	protein_coding	BACH1	+	chr21	29194071	29630751	protein_coding	BACH1	+	36	0	0	6.55233e-22	99996
chr6	161347420	162727771	protein_coding	PRKN	-	chr6	161347420	162727771	protein_coding	PRKN	-	36	0	0	6.55233e-22	99996
chr18	58044367	58401540	protein_coding	NEDD4L	+	chr18	58044367	58401540	protein_coding	NEDD4L	+	36	0	0	6.55233e-22	99996
chr5	141350102	141512979	protein_coding	PCDHGB1	+	chr5	141355025	141512979	protein_coding	PCDHGA4	+	36	0.594274	0	2.96318e-21	99996
chr2	208359714	208854503	protein_coding	PTH2R	+	chr2	208359714	208854503	protein_coding	PTH2R	+	36	0	0	6.55233e-22	99996
chr14	64084232	64338112	protein_coding	ESR2	-	chr14	64084232	64338112	protein_coding	ESR2	-	36	0	0	6.55233e-22	99996
chr9	69820793	69906232	protein_coding	C9orf135	+	chr9	69820793	69906232	protein_coding	C9orf135	+	36	0	0	6.55233e-22	99996
chr17	33013087	34174964	protein_coding	ASIC2	-	chrY	3002912	3102272	lincRNA	LINC00278	+	36	3.8084	0	7.38607e-18	99996
chr19	56219670	56368383	protein_coding	ZSCAN5A	-	chr19	56219670	56368383	protein_coding	ZSCAN5A	-	36	0	0	6.55233e-22	99996
chr5	141338760	141512979	protein_coding	PCDHGA2	+	chr5	141343829	141512979	protein_coding	PCDHGA3	+	36	0.607084	0	3.06035e-21	99996
chr5	141343829	141512979	protein_coding	PCDHGA3	+	chr5	141350102	141512979	protein_coding	PCDHGB1	+	36	0.607074	0	3.06035e-21	99996
chr5	141343829	141512979	protein_coding	PCDHGA3	+	chr5	141355025	141512979	protein_coding	PCDHGA4	+	36	0.594644	0	2.96615e-21	99996
chr5	141350102	141512979	protein_coding	PCDHGB1	+	chr5	141364232	141512979	protein_coding	PCDHGA5	+	36	0.590814	0	2.93753e-21	99996
chr1	46043661	46176488	protein_coding	AL358075.4	-	chr1	46043661	46176488	protein_coding	AL358075.4	-	36	0	0	6.55233e-22	99996
chr5	141330571	141512981	protein_coding	PCDHGA1	+	chr5	141343829	141512979	protein_coding	PCDHGA3	+	36	0.607984	0	3.06751e-21	99996
chr8	142212080	142403240	protein_coding	TSNARE1	-	chr8	142212080	142403240	protein_coding	TSNARE1	-	36	0	0	6.55233e-22	99996
chr5	146581146	147084784	protein_coding	PPP2R2B	-	chr5	146581146	147084784	protein_coding	PPP2R2B	-	35	0	0	7.46945e-21	99996
chr1	149176022	149251013	lincRNA	AC245297.3	+	chr1	149176022	149251013	lincRNA	AC245297.3	+	35	0	0	7.46945e-21	99996
chr3	108958239	109118142	protein_coding	MORC1	-	chr3	108958239	109118142	protein_coding	MORC1	-	35	0	0	7.46945e-21	99996
chr10	80407829	80437115	protein_coding	FAM213A	+	chr11	65261762	65305589	protein_coding	POLA2	+	35	2.37383	0	2.77468e-18	99996
chr9	120388869	120580170	protein_coding	CDK5RAP2	-	chr9	120388869	120580170	protein_coding	CDK5RAP2	-	35	0	0	7.46945e-21	99996
chr2	34799850	35185689	lincRNA	AC012593.1	+	chr2	34799850	35185689	lincRNA	AC012593.1	+	35	0	0	7.46945e-21	99996
chr1	46040140	46133036	protein_coding	PIK3R3	-	chr1	46040140	46133036	protein_coding	PIK3R3	-	35	0	0	7.46945e-21	99996
chr19	52880663	52962768	protein_coding	AC010487.3	-	chr19	52880663	52962768	protein_coding	AC010487.3	-	35	0	0	7.46945e-21	99996
chr17	57255851	57684685	protein_coding	MSI2	+	chr17	57255851	57684685	protein_coding	MSI2	+	35	0	0	7.46945e-21	99996
chr5	174045604	174243501	protein_coding	NSG2	+	chr5	174045604	174243501	protein_coding	NSG2	+	35	0	0	7.46945e-21	99996
chr6	156777374	157210779	protein_coding	ARID1B	+	chr6	156777374	157210779	protein_coding	ARID1B	+	35	0	0	7.46945e-21	99996
chr20	44111695	44187578	protein_coding	JPH2	-	chr20	44111695	44187578	protein_coding	JPH2	-	35	0	0	7.46945e-21	99996
chr17	33013087	34174964	protein_coding	ASIC2	-	chr17	75135248	75168281	protein_coding	JPT1	-	35	1.60509	0	4.07542e-19	99996
chr4	80335720	80963756	protein_coding	C4orf22	+	chr4	80335720	80963756	protein_coding	C4orf22	+	35	0	0	7.46945e-21	99996
chr12	63844293	64162221	protein_coding	SRGAP1	+	chr12	63844293	64162221	protein_coding	SRGAP1	+	35	0	0	7.46945e-21	99996
chr2	32946972	33399509	protein_coding	LTBP1	+	chr2	32946972	33399509	protein_coding	LTBP1	+	35	0	0	7.46945e-21	99996
chr5	131425891	131796983	protein_coding	AC008695.1	-	chr5	131425891	131796983	protein_coding	AC008695.1	-	35	0	0	7.46945e-21	99996
chr15	43870761	44195252	protein_coding	FRMD5	-	chr15	43870761	44195252	protein_coding	FRMD5	-	35	0	0	7.46945e-21	99996
chr13	26557703	26688948	protein_coding	WASF3	+	chr13	26557703	26688948	protein_coding	WASF3	+	35	0	0	7.46945e-21	99996
chr2	132671799	133568463	protein_coding	NCKAP5	-	chr22	25448105	25520854	transcribed_unprocessed_pseudogene	CRYBB2P1	+	35	0.640596	0	3.64224e-20	99996
chr1	43389882	43454247	protein_coding	SZT2	+	chr1	43389882	43454247	protein_coding	SZT2	+	35	0	0	7.46945e-21	99996
chr17	78423697	78577394	protein_coding	DNAH17	-	chr17	78423697	78577394	protein_coding	DNAH17	-	35	0	0	7.46945e-21	99996
chrX	133535745	133985895	protein_coding	GPC3	-	chrX	133535745	133985895	protein_coding	GPC3	-	35	0	0	7.46945e-21	99996
chr7	38383704	38631567	protein_coding	AMPH	-	chr7	38383704	38631567	protein_coding	AMPH	-	35	0	0	7.46945e-21	99996
chr12	46383679	46876159	lincRNA	AC008014.1	+	chr12	46383679	46876159	lincRNA	AC008014.1	+	35	0	0	7.46945e-21	99996
chr10	103594027	103855543	protein_coding	SH3PXD2A	-	chr10	103594027	103855543	protein_coding	SH3PXD2A	-	35	0	0	7.46945e-21	99996
chr1	26900238	26946862	protein_coding	NUDC	+	chr1	26900238	26946862	protein_coding	NUDC	+	35	0	0	7.46945e-21	99996
chr7	99684957	99735102	protein_coding	CYP3A7-CYP3A51P	-	chr7	99684957	99735102	protein_coding	CYP3A7-CYP3A51P	-	35	0	0	7.46945e-21	99996
chr6	130013699	130141451	protein_coding	L3MBTL3	+	chr6	130013699	130141451	protein_coding	L3MBTL3	+	35	0	0	7.46945e-21	99996
chr5	67379378	67805238	lincRNA	AC112206.2	+	chr5	67379378	67805238	lincRNA	AC112206.2	+	34	0	0	7.77478e-20	99996
chr6	2987987	3028869	protein_coding	NQO2	+	chr6	2987987	3028869	protein_coding	NQO2	+	34	0	0	7.77478e-20	99996
chr13	19422877	19536762	protein_coding	TPTE2	-	chr13	19422877	19536762	protein_coding	TPTE2	-	34	0	0	7.77478e-20	99996
chr7	91692008	91880720	protein_coding	MTERF1	-	chr7	91692008	91880720	protein_coding	MTERF1	-	34	0	0	7.77478e-20	99996
chr7	153887097	154894285	protein_coding	DPP6	+	chr7	153887097	154894285	protein_coding	DPP6	+	34	0	0	7.77478e-20	99996
chr3	48241100	48299253	protein_coding	ZNF589	+	chr3	48241100	48299253	protein_coding	ZNF589	+	34	0	0	7.77478e-20	99996
chr12	104455295	104762014	protein_coding	CHST11	+	chr12	104455295	104762014	protein_coding	CHST11	+	34	0	0	7.77478e-20	99996
chr5	131423921	131635236	protein_coding	RAPGEF6	-	chr5	131423921	131635236	protein_coding	RAPGEF6	-	34	0	0	7.77478e-20	99996
chr9	137618963	137870016	protein_coding	EHMT1	+	chr9	137618963	137870016	protein_coding	EHMT1	+	34	0	0	7.77478e-20	99996
chr1	151291797	151327715	protein_coding	PI4KB	-	chr1	151291797	151327715	protein_coding	PI4KB	-	34	0	0	7.77478e-20	99996
chr15	41621224	41773081	protein_coding	MGA	+	chr15	41621224	41773081	protein_coding	MGA	+	34	0	0	7.77478e-20	99996
chr8	132866958	133134903	protein_coding	TG	+	chr8	132866958	133134903	protein_coding	TG	+	34	0	0	7.77478e-20	99996
chr8	92882984	92965645	antisense_RNA	AC117834.1	+	chr8	92882984	92965645	antisense_RNA	AC117834.1	+	34	0	0	7.77478e-20	99996
chr14	35826318	35932325	protein_coding	BRMS1L	+	chr14	35897982	36063743	sense_overlapping	AL133304.3	+	34	0.0264011	0	8.29006e-20	99996
chr3	183697818	183812625	protein_coding	YEATS2	+	chr3	183697818	183812625	protein_coding	YEATS2	+	34	0	0	7.77478e-20	99996
chr10	80407829	80437115	protein_coding	FAM213A	+	chr14	50329404	50416461	protein_coding	CDKL1	-	34	3.79142	0	6.16364e-16	99996
chr14	50052857	50053569	processed_pseudogene	AL117692.1	+	chr3	32105689	32168713	protein_coding	GPD1L	+	34	2.02231	0	1.10656e-17	99996
chr19	42325609	42378769	protein_coding	MEGF8	+	chr19	42325609	42378769	protein_coding	MEGF8	+	34	0	0	7.77478e-20	99996
chr9	100442271	100577636	protein_coding	MSANTD3-TMEFF1	+	chr9	100473113	100577636	protein_coding	TMEFF1	+	34	0.0128105	0	8.02089e-20	99996
chr1	27970344	28088696	protein_coding	EYA3	-	chr1	27970344	28088696	protein_coding	EYA3	-	34	0	0	7.77478e-20	99996
chr14	73275107	73463642	protein_coding	NUMB	-	chr14	73275107	73463642	protein_coding	NUMB	-	34	0	0	7.77478e-20	99996
chr7	100826820	100867009	protein_coding	SLC12A9	+	chr7	100826820	100867009	protein_coding	SLC12A9	+	34	0	0	7.77478e-20	99996
chr3	32238679	32370325	protein_coding	CMTM8	+	chr3	38346760	38421348	protein_coding	XYLB	+	34	0.194898	0	1.2475e-19	99996
chr1	210328252	210676296	protein_coding	HHAT	+	chr1	210328252	210676296	protein_coding	HHAT	+	34	0	0	7.77478e-20	99996
chr13	19674752	19783019	protein_coding	PSPC1	-	chr13	19674752	19783019	protein_coding	PSPC1	-	34	0	0	7.77478e-20	99996
chr8	57994509	58204279	protein_coding	FAM110B	+	chr8	57994509	58204279	protein_coding	FAM110B	+	34	0	0	7.77478e-20	99996
chr10	95311771	95561414	protein_coding	SORBS1	-	chr10	95311771	95561414	protein_coding	SORBS1	-	34	0	0	7.77478e-20	99996
chr3	186105668	186362237	protein_coding	DGKG	-	chr3	186105668	186362237	protein_coding	DGKG	-	34	0	0	7.77478e-20	99996
chr11	64035970	64103653	antisense_RNA	AP000721.2	+	chr11	64035970	64103653	antisense_RNA	AP000721.2	+	34	0	0	7.77478e-20	99996
chr3	171061339	171460408	protein_coding	TNIK	-	chr3	171061339	171460408	protein_coding	TNIK	-	34	0	0	7.77478e-20	99996
chr8	12448013	12511278	transcribed_unprocessed_pseudogene	ENPP7P6	-	chr8	12467693	12665588	processed_transcript	AC068587.6	-	34	0.0190308	0	8.14287e-20	99996
chr1	89633072	89769903	protein_coding	LRRC8C	+	chr1	89633140	89933250	protein_coding	AC093423.3	+	34	0.0459618	0	8.69415e-20	99996
chr22	27978014	28679865	protein_coding	TTC28	-	chr22	27978014	28679865	protein_coding	TTC28	-	34	0	0	7.77478e-20	99996
chr2	111196350	111495100	lincRNA	MIR4435-2HG	-	chr2	111196350	111495100	lincRNA	MIR4435-2HG	-	34	0	0	7.77478e-20	99996
chr10	35247025	35572669	protein_coding	CCNY	+	chr10	35247025	35572669	protein_coding	CCNY	+	34	0	0	7.77478e-20	99996
chr12	57619527	57626151	protein_coding	SLC26A10	+	chr12	57619527	57626151	protein_coding	SLC26A10	+	34	0	0	7.77478e-20	99996
chr19	37907228	38208372	protein_coding	SIPA1L3	+	chr19	37907228	38208372	protein_coding	SIPA1L3	+	34	0	0	7.77478e-20	99996
chr10	90402521	90540805	lincRNA	AL391704.2	-	chr10	90402521	90540805	lincRNA	AL391704.2	-	34	0	0	7.77478e-20	99996
chr22	23059415	23145021	protein_coding	RSPH14	-	chr22	23059415	23145021	protein_coding	RSPH14	-	34	0	0	7.77478e-20	99996
chr14	45940943	46501823	lincRNA	LINC00871	+	chr14	45940943	46501823	lincRNA	LINC00871	+	34	0	0	7.77478e-20	99996
chr6	89642499	89819723	protein_coding	MDN1	-	chr6	89642499	89819723	protein_coding	MDN1	-	34	0	0	7.77478e-20	99996
chr5	159310745	159805536	antisense_RNA	AC008691.1	+	chr5	159310745	159805536	antisense_RNA	AC008691.1	+	34	0	0	7.77478e-20	99996
chr2	79185231	80648861	protein_coding	CTNNA2	+	chr2	79185231	80648861	protein_coding	CTNNA2	+	33	0	0	6.68797e-19	99996
chr16	11976737	12574289	protein_coding	SNX29	+	chr16	11976737	12574289	protein_coding	SNX29	+	33	0	0	6.68797e-19	99996
chr14	35826318	35932325	protein_coding	BRMS1L	+	chr14	35826318	35932325	protein_coding	BRMS1L	+	33	0	0	6.68797e-19	99996
chr5	124636913	124748807	protein_coding	ZNF608	-	chr5	124636913	124748807	protein_coding	ZNF608	-	33	0	0	6.68797e-19	99996
chr5	92082597	92479426	lincRNA	AC114316.2	+	chr5	92082597	92479426	lincRNA	AC114316.2	+	33	0	0	6.68797e-19	99996
chr16	14435701	14632728	protein_coding	PARN	-	chr16	14435701	14632728	protein_coding	PARN	-	33	0	0	6.68797e-19	99996
chrX	133300103	133415490	protein_coding	GPC4	-	chrX	133300103	133415490	protein_coding	GPC4	-	33	0	0	6.68797e-19	99996
chr2	100820152	100996829	protein_coding	NPAS2	+	chr2	100820152	100996829	protein_coding	NPAS2	+	33	0	0	6.68797e-19	99996
chr1	91680343	91906335	protein_coding	TGFBR3	-	chr19	36054881	36105106	protein_coding	WDR62	+	33	2.58186	0	3.32363e-16	99996
chr12	123973241	124316024	protein_coding	RFLNA	+	chr12	123973241	124316024	protein_coding	RFLNA	+	33	0	0	6.68797e-19	99996
chr1	28369582	28500369	protein_coding	PHACTR4	+	chr1	28369582	28500369	protein_coding	PHACTR4	+	33	0	0	6.68797e-19	99996
chr2	231961245	232344350	protein_coding	DIS3L2	+	chr2	231961245	232344350	protein_coding	DIS3L2	+	33	0	0	6.68797e-19	99996
chr12	96489571	96875555	protein_coding	CFAP54	+	chr12	96489571	96875555	protein_coding	CFAP54	+	33	0	0	6.68797e-19	99996
chr1	69568398	70151945	protein_coding	LRRC7	+	chr1	69568398	70151945	protein_coding	LRRC7	+	33	0	0	6.68797e-19	99996
chr4	88725955	89111398	protein_coding	FAM13A	-	chr4	88725955	89111398	protein_coding	FAM13A	-	33	0	0	6.68797e-19	99996
chr17	21532477	21574517	processed_transcript	AC233702.10	-	chr17	21532477	21574517	processed_transcript	AC233702.10	-	33	0	0	6.68797e-19	99996
chr2	203394345	203535410	protein_coding	RAPH1	-	chr2	203394345	203535410	protein_coding	RAPH1	-	33	0	0	6.68797e-19	99996
chr15	89087459	89202360	protein_coding	ABHD2	+	chr15	89087459	89202360	protein_coding	ABHD2	+	33	0	0	6.68797e-19	99996
chr17	21524790	21574458	protein_coding	C17orf51	-	chr17	21524790	21574458	protein_coding	C17orf51	-	33	0	0	6.68797e-19	99996
chr14	103561896	103714249	protein_coding	KLC1	+	chr14	103561896	103714249	protein_coding	KLC1	+	33	0	0	6.68797e-19	99996
chr15	20379495	20506180	transcribed_unprocessed_pseudogene	HERC2P3	-	chr15	20379495	20506180	transcribed_unprocessed_pseudogene	HERC2P3	-	33	0	0	6.68797e-19	99996
chr8	124550790	124728429	protein_coding	MTSS1	-	chr8	124550790	124728429	protein_coding	MTSS1	-	33	0	0	6.68797e-19	99996
chr22	35738736	36028425	protein_coding	RBFOX2	-	chr22	35738736	36028425	protein_coding	RBFOX2	-	33	0	0	6.68797e-19	99996
chr15	78810487	78898133	protein_coding	MORF4L1	+	chr15	78810487	78898133	protein_coding	MORF4L1	+	33	0	0	6.68797e-19	99996
chr12	56752161	56787790	protein_coding	HSD17B6	+	chr12	56752161	56787790	protein_coding	HSD17B6	+	33	0	0	6.68797e-19	99996
chr3	167478684	167653983	protein_coding	WDR49	-	chr3	167478684	167653983	protein_coding	WDR49	-	33	0	0	6.68797e-19	99996
chr7	139777051	140020325	protein_coding	TBXAS1	+	chr7	139777051	140020325	protein_coding	TBXAS1	+	33	0	0	6.68797e-19	99996
chr17	79932343	80035848	protein_coding	TBC1D16	-	chr17	79932343	80035848	protein_coding	TBC1D16	-	33	0	0	6.68797e-19	99996
chr19	37093019	37210512	protein_coding	AC012309.1	-	chr19	37093019	37210512	protein_coding	AC012309.1	-	33	0	0	6.68797e-19	99996
chr13	39342892	39603528	protein_coding	LHFPL6	-	chr13	39342892	39603528	protein_coding	LHFPL6	-	33	0	0	6.68797e-19	99996
chr11	49558546	49810419	transcribed_unprocessed_pseudogene	AC136759.1	+	chr11	88504576	89065945	protein_coding	GRM5	-	32	0.0156606	0	6.50692e-18	99996
chr6	136557047	136792518	protein_coding	MAP3K5	-	chr6	136557047	136792518	protein_coding	MAP3K5	-	32	0	0	6.27533e-18	99996
chr2	84516455	84819589	protein_coding	DNAH6	+	chr2	84516455	84819589	protein_coding	DNAH6	+	32	0	0	6.27533e-18	99996
chr19	9323772	9351162	protein_coding	ZNF559	+	chr19	9324174	9382617	protein_coding	ZNF559-ZNF177	+	32	0.0102204	0	6.42552e-18	99996
chr12	85955666	86838904	protein_coding	MGAT4C	-	chr12	85955666	86838904	protein_coding	MGAT4C	-	32	0	0	6.27533e-18	99996
chr2	208359714	208854503	protein_coding	PTH2R	+	chr2	208469850	208540413	sense_intronic	AC019185.2	+	32	0.0228209	0	6.6157e-18	99996
chr22	23638487	23717356	processed_transcript	GUSBP11	-	chr22	23652860	23717347	processed_transcript	AP000347.2	-	32	0.0156606	0	6.50692e-18	99996
chr8	13083361	13604610	protein_coding	DLC1	-	chr8	13083361	13604610	protein_coding	DLC1	-	32	0	0	6.27533e-18	99996
chr5	141350102	141512979	protein_coding	PCDHGB1	+	chr5	141370264	141512979	protein_coding	PCDHGB3	+	32	0.563723	0	2.52724e-17	99996
chr5	141330571	141512981	protein_coding	PCDHGA1	+	chr5	141370264	141512979	protein_coding	PCDHGB3	+	32	0.564993	0	2.53448e-17	99996
chr22	23652860	23717347	processed_transcript	AP000347.2	-	chr22	23658094	23717356	transcribed_unprocessed_pseudogene	AP000347.1	-	32	0.0146406	0	6.49146e-18	99996
chr4	52872982	53366075	protein_coding	SCFD2	-	chr4	52872982	53366075	protein_coding	SCFD2	-	32	0	0	6.27533e-18	99996
chr5	141355025	141512979	protein_coding	PCDHGA4	+	chr5	141370264	141512979	protein_coding	PCDHGB3	+	32	0.553042	0	2.46671e-17	99996
chr2	108894471	108989372	protein_coding	EDAR	-	chr2	108894471	108989372	protein_coding	EDAR	-	32	0	0	6.27533e-18	99996
chr10	88273864	88584530	protein_coding	RNLS	-	chr10	88273864	88584530	protein_coding	RNLS	-	32	0	0	6.27533e-18	99996
chr21	46635167	46665124	protein_coding	PRMT2	+	chr21	46635167	46665124	protein_coding	PRMT2	+	32	0	0	6.27533e-18	99996
chr17	36948875	37056871	protein_coding	AATF	+	chr17	36948875	37056871	protein_coding	AATF	+	32	0	0	6.27533e-18	99996
chr1	174159410	174995308	protein_coding	RABGAP1L	+	chr1	174159410	174995308	protein_coding	RABGAP1L	+	32	0	0	6.27533e-18	99996
chr6	109691312	109825428	protein_coding	FIG4	+	chr6	109691312	109825428	protein_coding	FIG4	+	32	0	0	6.27533e-18	99996
chr22	23638487	23717356	processed_transcript	GUSBP11	-	chr22	23658094	23717356	transcribed_unprocessed_pseudogene	AP000347.1	-	32	0.0148106	0	6.49395e-18	99996
chr5	141360042	141512979	protein_coding	PCDHGB2	+	chr5	141370264	141512979	protein_coding	PCDHGB3	+	32	0.551592	0	2.45874e-17	99996
chr14	37595847	38041442	protein_coding	TTC6	+	chr14	37595847	38041442	protein_coding	TTC6	+	32	0	0	6.27533e-18	99996
chr5	141343829	141512979	protein_coding	PCDHGA3	+	chr5	141370264	141512979	protein_coding	PCDHGB3	+	32	0.565853	0	2.53945e-17	99996
chr17	31094927	31382116	protein_coding	NF1	+	chr17	31094927	31382116	protein_coding	NF1	+	32	0	0	6.27533e-18	99996
chr3	170418865	170860380	protein_coding	CLDN11	+	chr3	170418865	170860380	protein_coding	CLDN11	+	32	0	0	6.27533e-18	99996
chr3	134065303	134250744	protein_coding	RYK	-	chr3	134065303	134250744	protein_coding	RYK	-	32	0	0	6.27533e-18	99996
chr12	120762510	120904371	protein_coding	SPPL3	-	chr12	120762510	120904371	protein_coding	SPPL3	-	32	0	0	6.27533e-18	99996
chr5	141364232	141512979	protein_coding	PCDHGA5	+	chr5	141370264	141512979	protein_coding	PCDHGB3	+	32	0.549542	0	2.44729e-17	99996
chr2	21221175	21970959	lincRNA	AC018742.1	+	chr2	21221175	21970959	lincRNA	AC018742.1	+	32	0	0	6.27533e-18	99996
chr1	203795654	203854999	protein_coding	ZC3H11A	+	chr1	203795714	203854999	protein_coding	ZBED6	+	32	0.0830733	0	7.60352e-18	99996
chr1	121118126	121146826	lincRNA	AC244453.1	+	chr1	206507530	206589448	protein_coding	RASSF5	+	32	0.00687027	0	6.37588e-18	99996
chr7	83955777	84492724	protein_coding	SEMA3A	-	chr7	83955777	84492724	protein_coding	SEMA3A	-	32	0	0	6.27533e-18	99996
chr2	69457997	69674349	protein_coding	AAK1	-	chr2	69457997	69674349	protein_coding	AAK1	-	32	0	0	6.27533e-18	99996
chr15	85191438	85213905	transcribed_unprocessed_pseudogene	CSPG4P12	+	chr15	85191438	85213905	transcribed_unprocessed_pseudogene	CSPG4P12	+	32	0	0	6.27533e-18	99996
chr15	63608618	63833942	protein_coding	HERC1	-	chr15	63608618	63833942	protein_coding	HERC1	-	32	0	0	6.27533e-18	99996
chr15	89830599	89894638	protein_coding	AP3S2	-	chr15	89834308	89912882	protein_coding	C15orf38-AP3S2	-	32	0.0130305	0	6.46758e-18	99996
chr5	21341833	21589372	transcribed_unprocessed_pseudogene	GUSBP1	+	chr5	34164698	34244796	transcribed_unprocessed_pseudogene	AC138409.2	-	32	0.0106304	0	6.43144e-18	99996
chr19	18442663	18522127	protein_coding	ELL	-	chr19	18442663	18522127	protein_coding	ELL	-	32	0	0	6.27533e-18	99996
chr5	141338760	141512979	protein_coding	PCDHGA2	+	chr5	141370264	141512979	protein_coding	PCDHGB3	+	32	0.566343	0	2.54232e-17	99996
chr9	99585786	99819889	lincRNA	AL359710.1	-	chr9	99585786	99819889	lincRNA	AL359710.1	-	32	0	0	6.27533e-18	99996
chr19	51804816	51890950	protein_coding	ZNF577	-	chr19	51804816	51890950	protein_coding	ZNF577	-	32	0	0	6.27533e-18	99996
chr3	58306247	58324695	protein_coding	RPP14	+	chr3	58306262	58318574	protein_coding	HTD2	+	32	0.00666027	0	6.37294e-18	99996
chr2	91736726	91767439	unprocessed_pseudogene	AC027612.1	+	chr4	4235542	4248212	protein_coding	TMEM128	-	32	0.00599024	0	6.36268e-18	99996
chr7	126438598	127253294	protein_coding	GRM8	-	chr7	126438598	127253294	protein_coding	GRM8	-	32	0	0	6.27533e-18	99996
chr5	157142933	157255191	protein_coding	ITK	+	chr5	157142933	157255191	protein_coding	ITK	+	32	0	0	6.27533e-18	99996
chr6	80106647	80346270	protein_coding	BCKDHB	+	chr6	80106647	80346270	protein_coding	BCKDHB	+	32	0	0	6.27533e-18	99996
chr1	235131634	235328219	protein_coding	ARID4B	-	chr1	235131634	235328219	protein_coding	ARID4B	-	32	0	0	6.27533e-18	99996
chr4	78057570	78544269	protein_coding	FRAS1	+	chr4	78057570	78544269	protein_coding	FRAS1	+	32	0	0	6.27533e-18	99996
chr8	66667596	66860472	protein_coding	C8orf44-SGK3	+	chr8	66712418	66862022	protein_coding	SGK3	+	32	0.0103404	0	6.42749e-18	99996
chr13	100089015	100530437	protein_coding	PCCA	+	chr13	100089015	100530437	protein_coding	PCCA	+	32	0	0	6.27533e-18	99996
chr11	115169218	115504957	protein_coding	CADM1	-	chr11	115169218	115504957	protein_coding	CADM1	-	32	0	0	6.27533e-18	99996
chr17	76142453	76240373	protein_coding	RNF157	-	chr17	76142453	76240373	protein_coding	RNF157	-	32	0	0	6.27533e-18	99996
chr8	72537391	72938349	protein_coding	KCNB2	+	chr8	72537391	72938349	protein_coding	KCNB2	+	32	0	0	6.27533e-18	99996
chr2	27781364	27891098	protein_coding	RBKS	-	chr2	27781364	27891098	protein_coding	RBKS	-	32	0	0	6.27533e-18	99996
chr19	46480796	46601200	protein_coding	PPP5D1	-	chr19	46480796	46601200	protein_coding	PPP5D1	-	31	0	0	5.15633e-17	99996
chr4	65319563	65670495	protein_coding	EPHA5	-	chr4	65319563	65670495	protein_coding	EPHA5	-	31	0	0	5.15633e-17	99996
chr2	174547141	174774827	antisense_RNA	AC010894.3	+	chr2	174547141	174774827	antisense_RNA	AC010894.3	+	31	0	0	5.15633e-17	99996
chr17	4833388	4898061	protein_coding	MINK1	+	chr17	4833388	4898061	protein_coding	MINK1	+	31	0	0	5.15633e-17	99996
chr12	120725735	120740008	protein_coding	ACADS	+	chr12	120725735	120740008	protein_coding	ACADS	+	31	0	0	5.15633e-17	99996
chr12	7812512	7891148	protein_coding	SLC2A14	-	chr12	7812512	7891148	protein_coding	SLC2A14	-	31	0	0	5.15633e-17	99996
chr10	79663088	79826594	antisense_RNA	NUTM2B-AS1	-	chr10	79663088	79826594	antisense_RNA	NUTM2B-AS1	-	31	0	0	5.15633e-17	99996
chr3	174438573	175810552	protein_coding	NAALADL2	+	chr3	174438573	175810552	protein_coding	NAALADL2	+	31	0	0	5.15633e-17	99996
chr14	20365667	20413429	protein_coding	TEP1	-	chr14	20365667	20413429	protein_coding	TEP1	-	31	0	0	5.15633e-17	99996
chr12	69904033	70243360	antisense_RNA	LINC01481	-	chr12	69904033	70243360	antisense_RNA	LINC01481	-	31	0	0	5.15633e-17	99996
chr1	45343883	45491166	protein_coding	TESK2	-	chr1	45343883	45491166	protein_coding	TESK2	-	31	0	0	5.15633e-17	99996
chr8	27311482	27459391	protein_coding	PTK2B	+	chr8	27311482	27459391	protein_coding	PTK2B	+	31	0	0	5.15633e-17	99996
chr7	137381037	137847092	protein_coding	DGKI	-	chr7	137381037	137847092	protein_coding	DGKI	-	31	0	0	5.15633e-17	99996
chr10	48306639	48439360	protein_coding	MAPK8	+	chr10	48306639	48439360	protein_coding	MAPK8	+	31	0	0	5.15633e-17	99996
chr15	35217345	35546193	protein_coding	DPH6	-	chr15	35217345	35546193	protein_coding	DPH6	-	31	0	0	5.15633e-17	99996
chr3	128153454	128408646	protein_coding	EEFSEC	+	chr3	128153454	128408646	protein_coding	EEFSEC	+	31	0	0	5.15633e-17	99996
chr8	39584489	39730064	protein_coding	ADAM18	+	chr8	39584489	39730064	protein_coding	ADAM18	+	31	0	0	5.15633e-17	99996
chr2	11179761	11348330	protein_coding	ROCK2	-	chr2	11179761	11348330	protein_coding	ROCK2	-	31	0	0	5.15633e-17	99996
chr8	33370824	33473422	protein_coding	FUT10	-	chr8	33370824	33473422	protein_coding	FUT10	-	31	0	0	5.15633e-17	99996
chr14	93333219	93707876	protein_coding	UNC79	+	chr14	93333219	93707876	protein_coding	UNC79	+	31	0	0	5.15633e-17	99996
chr8	127794533	128101253	lincRNA	PVT1	+	chr8	127794533	128101253	lincRNA	PVT1	+	31	0	0	5.15633e-17	99996
chr20	25763466	25868225	protein_coding	FAM182B	-	chr20	25763466	25868225	protein_coding	FAM182B	-	31	0	0	5.15633e-17	99996
chr1	16246839	16352454	protein_coding	FBXO42	-	chr1	16246839	16352454	protein_coding	FBXO42	-	31	0	0	5.15633e-17	99996
chr10	101845599	102056193	protein_coding	C10orf76	-	chr10	101845599	102056193	protein_coding	C10orf76	-	31	0	0	5.15633e-17	99996
chr13	108596152	109208007	protein_coding	MYO16	+	chr13	108596152	109208007	protein_coding	MYO16	+	31	0	0	5.15633e-17	99996
chr2	63121383	63827843	protein_coding	WDPCP	-	chr2	63121383	63827843	protein_coding	WDPCP	-	31	0	0	5.15633e-17	99996
chr1	56994778	58546734	protein_coding	DAB1	-	chr1	56994778	58546734	protein_coding	DAB1	-	31	0	0	5.15633e-17	99996
chr12	95657807	95791152	protein_coding	NTN4	-	chr12	95657807	95791152	protein_coding	NTN4	-	31	0	0	5.15633e-17	99996
chr8	51319578	51809445	protein_coding	PXDNL	-	chr8	51319578	51809445	protein_coding	PXDNL	-	31	0	0	5.15633e-17	99996
chr5	172983757	173035445	protein_coding	ATP6V0E1	+	chr5	172983757	173035445	protein_coding	ATP6V0E1	+	31	0	0	5.15633e-17	99996
chr1	110031577	110074641	protein_coding	STRIP1	+	chr1	110031577	110074641	protein_coding	STRIP1	+	31	0	0	5.15633e-17	99996
chr2	220127546	220212491	lincRNA	AC093083.1	+	chr2	220127546	220212491	lincRNA	AC093083.1	+	31	0	0	5.15633e-17	99996
chr19	45407333	45478828	protein_coding	ERCC1	-	chr19	45407333	45478828	protein_coding	ERCC1	-	31	0	0	5.15633e-17	99996
chr8	99960936	100131268	protein_coding	RGS22	-	chr8	99960936	100131268	protein_coding	RGS22	-	31	0	0	5.15633e-17	99996
chr16	2275881	2340746	protein_coding	ABCA3	-	chr16	2275881	2340746	protein_coding	ABCA3	-	31	0	0	5.15633e-17	99996
chr11	122028327	122556721	processed_transcript	MIR100HG	-	chr11	122028327	122556721	processed_transcript	MIR100HG	-	31	0	0	5.15633e-17	99996
chr8	25184723	25418082	protein_coding	DOCK5	+	chr8	25184723	25418082	protein_coding	DOCK5	+	31	0	0	5.15633e-17	99996
chr2	217284019	217756593	protein_coding	DIRC3	-	chr2	217284019	217756593	protein_coding	DIRC3	-	31	0	0	5.15633e-17	99996
chr2	143091362	143768352	protein_coding	ARHGAP15	+	chr2	143091362	143768352	protein_coding	ARHGAP15	+	31	0	0	5.15633e-17	99996
chr21	14818843	15014430	lincRNA	AF127577.4	-	chr21	14818843	15014430	lincRNA	AF127577.4	-	31	0	0	5.15633e-17	99996
chr2	174799363	175005369	protein_coding	CHN1	-	chr2	174799363	175005369	protein_coding	CHN1	-	31	0	0	5.15633e-17	99996
chr17	33827728	34079100	lincRNA	AC024610.2	-	chr17	33935437	34156000	processed_transcript	AC004147.4	-	31	0.074243	0	6.09467e-17	99996
chr2	24202864	24360714	protein_coding	ITSN2	-	chr2	24202864	24360714	protein_coding	ITSN2	-	31	0	0	5.15633e-17	99996
chr10	94030812	94332823	protein_coding	PLCE1	+	chr10	94030812	94332823	protein_coding	PLCE1	+	31	0	0	5.15633e-17	99996
chr19	29287011	29525752	processed_transcript	AC011474.1	-	chr19	29287011	29525752	processed_transcript	AC011474.1	-	31	0	0	5.15633e-17	99996
chr1	161314257	161375340	protein_coding	SDHC	+	chr1	161314257	161375340	protein_coding	SDHC	+	31	0	0	5.15633e-17	99996
chr7	75533300	75738962	protein_coding	HIP1	-	chr7	75533300	75738962	protein_coding	HIP1	-	31	0	0	5.15633e-17	99996
chr2	216694464	216994079	antisense_RNA	AC007563.2	+	chr2	216694464	216994079	antisense_RNA	AC007563.2	+	31	0	0	5.15633e-17	99996
chr1	11934205	11975538	protein_coding	PLOD1	+	chr1	11934205	11975538	protein_coding	PLOD1	+	30	0	0	3.25396e-16	99996
chr3	178419123	178843300	protein_coding	AC117457.1	+	chr3	178419123	178843300	protein_coding	AC117457.1	+	30	0	0	3.25396e-16	99996
chr15	90266317	90314499	protein_coding	AC091167.7	+	chr15	90291962	90295683	transcribed_unprocessed_pseudogene	GOLGA2P8	+	30	0.00825033	0	3.31389e-16	99996
chr15	58865175	59097419	protein_coding	RNF111	+	chr15	58865175	59097419	protein_coding	RNF111	+	30	0	0	3.25396e-16	99996
chr20	32443059	32585074	protein_coding	NOL4L	-	chr20	32443059	32585074	protein_coding	NOL4L	-	30	0	0	3.25396e-16	99996
chr11	60615736	60687149	lincRNA	LINC00301	+	chr11	60615736	60687149	lincRNA	LINC00301	+	30	0	0	3.25396e-16	99996
chr4	185204237	185370185	protein_coding	SNX25	+	chr4	185204237	185370185	protein_coding	SNX25	+	30	0	0	3.25396e-16	99996
chr1	53506237	53738106	protein_coding	GLIS1	-	chr1	53506237	53738106	protein_coding	GLIS1	-	30	0	0	3.25396e-16	99996
chr14	103561896	103714249	protein_coding	KLC1	+	chr14	103562962	103607523	protein_coding	APOPT1	+	30	0.0226009	0	3.42045e-16	99996
chr16	69976297	70065948	processed_transcript	PDXDC2P-NPIPB14P	-	chr16	70010751	70065945	transcribed_unprocessed_pseudogene	PDXDC2P	-	30	0.025491	0	3.44232e-16	99996
chr22	42160013	42343616	protein_coding	TCF20	-	chr22	42160013	42343616	protein_coding	TCF20	-	30	0	0	3.25396e-16	99996
chr19	56690686	56761215	transcribed_unprocessed_pseudogene	OR5AH1P	+	chr19	56690686	56761215	transcribed_unprocessed_pseudogene	OR5AH1P	+	30	0	0	3.25396e-16	99996
chrX	77910656	78050395	protein_coding	ATP7A	+	chrX	77910741	77964890	transcribed_processed_pseudogene	AL356235.1	+	30	0.00838034	0	3.31462e-16	99996
chr10	123356450	123517708	lincRNA	AL160290.2	+	chr10	123356450	123517708	lincRNA	AL160290.2	+	30	0	0	3.25396e-16	99996
chr17	6651718	6693202	protein_coding	C17orf100	+	chr17	6657034	6693577	transcribed_unprocessed_pseudogene	AC004706.3	+	30	0.00840034	0	3.31486e-16	99996
chr3	118900557	119146068	protein_coding	IGSF11	-	chr3	118900557	119146068	protein_coding	IGSF11	-	30	0	0	3.25396e-16	99996
chr2	233210051	233295674	protein_coding	ATG16L1	+	chr2	233210051	233295674	protein_coding	ATG16L1	+	30	0	0	3.25396e-16	99996
chr2	109129348	109504632	protein_coding	SH3RF3	+	chr2	109129348	109504632	protein_coding	SH3RF3	+	30	0	0	3.25396e-16	99996
chr1	234646289	234683176	lincRNA	AL160408.1	+	chr1	234660271	234667104	lincRNA	AL160408.4	+	30	0.00569023	0	3.295e-16	99996
chr12	49188736	49274603	protein_coding	TUBA1C	+	chr12	49188736	49274603	protein_coding	TUBA1C	+	30	0	0	3.25396e-16	99996
chr5	167284799	168264157	protein_coding	TENM2	+	chr5	167284799	168264157	protein_coding	TENM2	+	30	0	0	3.25396e-16	99996
chr12	94897055	95003770	protein_coding	NDUFA12	-	chr12	94897055	95003770	protein_coding	NDUFA12	-	30	0	0	3.25396e-16	99996
chr14	103562962	103607523	protein_coding	APOPT1	+	chr14	103562962	103685924	protein_coding	AL139300.1	+	30	0.0205608	0	3.40495e-16	99996
chr7	148697914	148801036	protein_coding	CUL1	+	chr7	148697914	148801036	protein_coding	CUL1	+	30	0	0	3.25396e-16	99996
chr7	7640711	7968020	protein_coding	UMAD1	+	chr7	7640752	8004053	processed_transcript	AC007161.3	+	30	0.0236809	0	3.42848e-16	99996
chr19	12461184	12513854	protein_coding	ZNF709	-	chr19	12461559	12551474	protein_coding	AC008758.1	-	30	0.0156006	0	3.36799e-16	99996
chr17	33935437	34156000	processed_transcript	AC004147.4	-	chr17	33935437	34156000	processed_transcript	AC004147.4	-	30	0	0	3.25396e-16	99996
chr14	20684100	20701215	protein_coding	RNASE4	+	chr14	20684587	20700576	protein_coding	AL163636.2	+	30	0.0118405	0	3.34022e-16	99996
chr11	111782195	111871581	protein_coding	ALG9	-	chr11	111786286	111879425	protein_coding	AP001781.3	-	30	0.0105704	0	3.33069e-16	99996
chr16	69976297	70065948	processed_transcript	PDXDC2P-NPIPB14P	-	chr16	69976297	70065948	processed_transcript	PDXDC2P-NPIPB14P	-	30	0	0	3.25396e-16	99996
chr14	20684100	20701215	protein_coding	RNASE4	+	chr14	20684177	20698971	protein_coding	ANG	+	30	0.0123805	0	3.34414e-16	99996
chr21	20998315	21543329	protein_coding	NCAM2	+	chr21	20998315	21543329	protein_coding	NCAM2	+	30	0	0	3.25396e-16	99996
chr12	39755021	40106089	protein_coding	SLC2A13	-	chr12	39755021	40106089	protein_coding	SLC2A13	-	30	0	0	3.25396e-16	99996
chr1	85729233	86156943	protein_coding	COL24A1	-	chr1	85729233	86156943	protein_coding	COL24A1	-	30	0	0	3.25396e-16	99996
chr16	71845991	71885268	protein_coding	ATXN1L	+	chr16	71845996	71931199	protein_coding	IST1	+	30	0.00939038	0	3.32216e-16	99996
chr14	21385194	21456126	protein_coding	CHD8	-	chr14	21385194	21456126	protein_coding	CHD8	-	30	0	0	3.25396e-16	99996
chr21	46324122	46445769	protein_coding	PCNT	+	chr21	46324122	46445769	protein_coding	PCNT	+	30	0	0	3.25396e-16	99996
chr7	12469621	12542222	protein_coding	AC013470.2	+	chr7	12469621	12542222	protein_coding	AC013470.2	+	30	0	0	3.25396e-16	99996
chr3	10164865	10243743	protein_coding	IRAK2	+	chr3	10164865	10243743	protein_coding	IRAK2	+	30	0	0	3.25396e-16	99996
chr10	94688154	94853073	protein_coding	AL583836.1	+	chr10	94762624	94853260	protein_coding	CYP2C19	+	30	0.0110804	0	3.33459e-16	99996
chr14	22564905	22589269	protein_coding	DAD1	-	chr14	22564905	22589269	protein_coding	DAD1	-	30	0	0	3.25396e-16	99996
chr16	69976388	69996188	transcribed_unprocessed_pseudogene	NPIPB14P	-	chr16	70010751	70065945	transcribed_unprocessed_pseudogene	PDXDC2P	-	30	0.0104304	0	3.32971e-16	99996
chr15	40594020	40664342	protein_coding	KNL1	+	chr15	40594020	40664342	protein_coding	KNL1	+	30	0	0	3.25396e-16	99996
chr7	71779491	72447151	protein_coding	CALN1	-	chr7	71779491	72447151	protein_coding	CALN1	-	30	0	0	3.25396e-16	99996
chr14	20684177	20698971	protein_coding	ANG	+	chr14	20684587	20700576	protein_coding	AL163636.2	+	30	0.0122905	0	3.3434e-16	99996
chr7	91940867	92110673	protein_coding	AKAP9	+	chr7	91940867	92110673	protein_coding	AKAP9	+	30	0	0	3.25396e-16	99996
chr19	52880663	52962768	protein_coding	AC010487.3	-	chr19	52928475	52962823	protein_coding	ZNF816-ZNF321P	-	30	0.0273211	0	3.45621e-16	99996
chr3	178272932	178844429	protein_coding	KCNMB2	+	chr3	178272932	178844429	protein_coding	KCNMB2	+	30	0	0	3.25396e-16	99996
chr1	215005775	215237093	protein_coding	KCNK2	+	chr1	215005775	215237093	protein_coding	KCNK2	+	30	0	0	3.25396e-16	99996
chr9	79571773	79726882	protein_coding	TLE4	+	chr9	79571773	79726882	protein_coding	TLE4	+	30	0	0	3.25396e-16	99996
chr7	43112599	43566001	protein_coding	HECW1	+	chr7	43117896	43163187	sense_intronic	HECW1-IT1	+	30	0.0144906	0	3.35986e-16	99996
chr2	235494089	236131800	protein_coding	AGAP1	+	chr2	235494089	236131800	protein_coding	AGAP1	+	30	0	0	3.25396e-16	99996
chr12	13196716	13219939	protein_coding	EMP1	+	chr17	33013087	34174964	protein_coding	ASIC2	-	30	0.801692	0	2.66894e-15	99996
chr17	46762506	46833154	protein_coding	WNT3	-	chr17	46762506	46833154	protein_coding	WNT3	-	30	0	0	3.25396e-16	99996
chr1	116372668	116410261	protein_coding	ATP1A1	+	chr1	116372668	116410261	protein_coding	ATP1A1	+	30	0	0	3.25396e-16	99996
chr3	143265222	143848531	protein_coding	SLC9A9	-	chr3	143265222	143848531	protein_coding	SLC9A9	-	30	0	0	3.25396e-16	99996
chr16	69976297	70065948	processed_transcript	PDXDC2P-NPIPB14P	-	chr16	69976388	69996188	transcribed_unprocessed_pseudogene	NPIPB14P	-	30	0.0199908	0	3.40071e-16	99996
chr2	37949911	38067041	antisense_RNA	RMDN2-AS1	-	chr2	37949911	38067041	antisense_RNA	RMDN2-AS1	-	30	0	0	3.25396e-16	99996
chr20	16714844	16730948	processed_transcript	AL034428.1	-	chr20	16714844	16730948	processed_transcript	AL034428.1	-	30	0	0	3.25396e-16	99996
chr9	97238497	97377287	processed_transcript	AL512590.3	+	chr9	97307304	97378524	protein_coding	CCDC180	+	30	0.0114605	0	3.33728e-16	99996
chr12	69738681	69823204	protein_coding	RAB3IP	+	chr12	69738681	69823204	protein_coding	RAB3IP	+	30	0	0	3.25396e-16	99996
chr12	102197585	102402596	macro_lncRNA	HELLPAR	+	chr12	102197585	102402596	macro_lncRNA	HELLPAR	+	29	0	0	2.32918e-15	99996
chr6	147660703	147953937	lincRNA	AL033504.1	+	chr6	147660703	147953937	lincRNA	AL033504.1	+	29	0	0	2.32918e-15	99996
chr4	139716753	140154184	protein_coding	MAML3	-	chr4	139716753	140154184	protein_coding	MAML3	-	29	0	0	2.32918e-15	99996
chr12	10937406	11171573	protein_coding	TAS2R14	-	chr12	10937406	11171573	protein_coding	TAS2R14	-	29	0	0	2.32918e-15	99996
chr9	134641774	134844843	protein_coding	COL5A1	+	chr9	134641774	134844843	protein_coding	COL5A1	+	29	0	0	2.32918e-15	99996
chr12	22699859	23174125	lincRNA	AC084816.1	+	chr12	22699859	23174125	lincRNA	AC084816.1	+	29	0	0	2.32918e-15	99996
chr5	164296696	165171643	antisense_RNA	AC109466.1	+	chr5	164296696	165171643	antisense_RNA	AC109466.1	+	29	0	0	2.32918e-15	99996
chr15	54012904	54633414	protein_coding	UNC13C	+	chr15	54012904	54633414	protein_coding	UNC13C	+	29	0	0	2.32918e-15	99996
chr9	98120975	98192640	protein_coding	CORO2A	-	chr9	98120975	98192640	protein_coding	CORO2A	-	29	0	0	2.32918e-15	99996
chr20	33490075	33650036	protein_coding	CBFA2T2	+	chr20	33490075	33650036	protein_coding	CBFA2T2	+	29	0	0	2.32918e-15	99996
chr10	71396934	71815947	protein_coding	CDH23	+	chr10	71396934	71815947	protein_coding	CDH23	+	29	0	0	2.32918e-15	99996
chr20	44531785	44624247	protein_coding	PKIG	+	chr20	44531785	44624247	protein_coding	PKIG	+	29	0	0	2.32918e-15	99996
chr5	114488997	114668410	antisense_RNA	AC010230.1	-	chr5	114488997	114668410	antisense_RNA	AC010230.1	-	29	0	0	2.32918e-15	99996
chr3	146909685	147370656	antisense_RNA	AC092957.1	-	chr3	146909685	147370656	antisense_RNA	AC092957.1	-	29	0	0	2.32918e-15	99996
chr6	19324988	19839080	antisense_RNA	AL022068.1	-	chr6	19324988	19839080	antisense_RNA	AL022068.1	-	29	0	0	2.32918e-15	99996
chr19	21405159	21491266	protein_coding	AC010615.4	+	chr19	21405159	21491266	protein_coding	AC010615.4	+	29	0	0	2.32918e-15	99996
chr11	128458761	128587558	protein_coding	ETS1	-	chr11	128458761	128587558	protein_coding	ETS1	-	29	0	0	2.32918e-15	99996
chr11	83455012	85627922	protein_coding	DLG2	-	chr3	32105689	32168713	protein_coding	GPD1L	+	29	17.5555	0.00723029	0.00123912	99996
chr4	110365733	110565285	protein_coding	ENPEP	+	chr4	110365733	110565285	protein_coding	ENPEP	+	29	0	0	2.32918e-15	99996
chr3	195068279	195271167	protein_coding	XXYLT1	-	chr3	195068279	195271167	protein_coding	XXYLT1	-	29	0	0	2.32918e-15	99996
chr7	105876796	106033773	protein_coding	CDHR3	+	chr7	105876796	106033773	protein_coding	CDHR3	+	29	0	0	2.32918e-15	99996
chr7	136685559	137182107	antisense_RNA	AC009264.1	-	chr7	136685559	137182107	antisense_RNA	AC009264.1	-	29	0	0	2.32918e-15	99996
chr11	83455012	85627922	protein_coding	DLG2	-	chr19	36054881	36105106	protein_coding	WDR62	+	29	2.03141	0	2.5689e-13	99996
chr14	101761798	101927989	protein_coding	PPP2R5C	+	chr14	101761798	101927989	protein_coding	PPP2R5C	+	29	0	0	2.32918e-15	99996
chr11	62337448	62393412	protein_coding	ASRGL1	+	chr11	62337448	62393412	protein_coding	ASRGL1	+	29	0	0	2.32918e-15	99996
chr4	153152342	153339320	protein_coding	TRIM2	+	chr4	153152342	153339320	protein_coding	TRIM2	+	29	0	0	2.32918e-15	99996
chr17	58556678	58692055	protein_coding	TEX14	-	chr17	58556678	58692055	protein_coding	TEX14	-	29	0	0	2.32918e-15	99996
chr1	63440770	63593721	protein_coding	ITGB3BP	-	chr1	63440770	63593721	protein_coding	ITGB3BP	-	29	0	0	2.32918e-15	99996
chr1	243256034	243500092	protein_coding	SDCCAG8	+	chr4	119407967	119454638	transcribed_unprocessed_pseudogene	GTF2IP12	-	29	0.00595024	0	2.35913e-15	99996
chr5	53883945	54310582	protein_coding	ARL15	-	chr5	53883945	54310582	protein_coding	ARL15	-	29	0	0	2.32918e-15	99996
chr13	66302834	67230445	protein_coding	PCDH9	-	chr13	66302834	67230445	protein_coding	PCDH9	-	29	0	0	2.32918e-15	99996
chr6	108294894	108526796	protein_coding	AFG1L	+	chr6	108294894	108526796	protein_coding	AFG1L	+	29	0	0	2.32918e-15	99996
chr17	42199168	42276707	protein_coding	STAT5B	-	chr17	42199168	42276707	protein_coding	STAT5B	-	29	0	0	2.32918e-15	99996
chr16	10760919	10818794	protein_coding	TVP23A	-	chr16	10760919	10818794	protein_coding	TVP23A	-	29	0	0	2.32918e-15	99996
chr17	60179094	60422470	protein_coding	USP32	-	chr17	60179094	60422470	protein_coding	USP32	-	29	0	0	2.32918e-15	99996
chr3	69999550	70518064	lincRNA	SAMMSON	+	chr3	69999550	70518064	lincRNA	SAMMSON	+	29	0	0	2.32918e-15	99996
chr7	66682164	66811464	protein_coding	RABGEF1	+	chr7	71779491	72447151	protein_coding	CALN1	-	29	0.0961638	0	2.86336e-15	99996
chr1	19596979	19658056	protein_coding	MINOS1-NBL1	+	chr1	19596979	19658056	protein_coding	MINOS1-NBL1	+	29	0	0	2.32918e-15	99996
chr10	38403189	38452153	transcribed_unprocessed_pseudogene	AL133216.2	+	chr10	38403189	38452153	transcribed_unprocessed_pseudogene	AL133216.2	+	29	0	0	2.32918e-15	99996
chr12	55434734	55585471	antisense_RNA	AC122685.1	-	chr12	55434734	55585471	antisense_RNA	AC122685.1	-	29	0	0	2.32918e-15	99996
chr19	54173412	54189882	protein_coding	MBOAT7	-	chr19	54173412	54189882	protein_coding	MBOAT7	-	29	0	0	2.32918e-15	99996
chr2	29192774	29921566	protein_coding	ALK	-	chr2	29192774	29921566	protein_coding	ALK	-	29	0	0	2.32918e-15	99996
chr14	105300563	105398147	protein_coding	PACS2	+	chr14	105300563	105398147	protein_coding	PACS2	+	29	0	0	2.32918e-15	99996
chr7	100837314	100852616	antisense_RNA	SLC12A9-AS1	-	chr7	100837314	100852616	antisense_RNA	SLC12A9-AS1	-	29	0	0	2.32918e-15	99996
chr5	138946720	139293557	protein_coding	SIL1	-	chr5	138946720	139293557	protein_coding	SIL1	-	29	0	0	2.32918e-15	99996
chr7	133253073	134066589	protein_coding	EXOC4	+	chr7	133253073	134066589	protein_coding	EXOC4	+	29	0	0	2.32918e-15	99996
chr7	144451941	144836395	protein_coding	TPK1	-	chr7	144451941	144836395	protein_coding	TPK1	-	29	0	0	2.32918e-15	99996
chr18	39206924	39800318	lincRNA	AC016205.1	-	chr18	39206924	39800318	lincRNA	AC016205.1	-	29	0	0	2.32918e-15	99996
chr12	82686880	83134870	protein_coding	TMTC2	+	chr12	82686880	83134870	protein_coding	TMTC2	+	29	0	0	2.32918e-15	99996
chr7	150379329	150410597	processed_transcript	AC073111.4	+	chr7	150379335	150398631	protein_coding	ZNF775	+	28	0.0117705	0	1.62832e-14	99996
chr7	150368790	150396915	protein_coding	AC073111.3	+	chr7	150379335	150398631	protein_coding	ZNF775	+	28	0.0144406	0	1.63738e-14	99996
chr19	52880663	52962768	protein_coding	AC010487.3	-	chr19	52927135	52942601	transcribed_processed_pseudogene	ZNF321P	-	28	0.0233409	0	1.66813e-14	99996
chr2	120735623	120992653	protein_coding	GLI2	+	chr2	120735623	120992653	protein_coding	GLI2	+	28	0	0	1.58866e-14	99996
chr15	81159575	81314058	protein_coding	IL16	+	chr15	81159575	81314058	protein_coding	IL16	+	28	0	0	1.58866e-14	99996
chr14	65006174	65102695	protein_coding	MAX	-	chr14	65006174	65102695	protein_coding	MAX	-	28	0	0	1.58866e-14	99996
chr19	52927135	52942601	transcribed_processed_pseudogene	ZNF321P	-	chr19	52928475	52962823	protein_coding	ZNF816-ZNF321P	-	28	0.0132505	0	1.6333e-14	99996
chr15	27754875	28099358	protein_coding	OCA2	-	chr15	27754875	28099358	protein_coding	OCA2	-	28	0	0	1.58866e-14	99996
chr19	21932958	22010949	protein_coding	ZNF208	-	chr19	21932958	22010949	protein_coding	ZNF208	-	28	0	0	1.58866e-14	99996
chr8	37784191	37844896	protein_coding	ADGRA2	+	chr8	37784191	37844896	protein_coding	ADGRA2	+	28	0	0	1.58866e-14	99996
chr18	56003613	56191262	lincRNA	AC006305.1	-	chr18	56003613	56191262	lincRNA	AC006305.1	-	28	0	0	1.58866e-14	99996
chr14	21209136	21269494	protein_coding	HNRNPC	-	chr14	21209136	21269494	protein_coding	HNRNPC	-	28	0	0	1.58866e-14	99996
chr2	143295421	143480789	antisense_RNA	AC096558.1	-	chr2	143295586	143572105	antisense_RNA	AC096558.2	-	28	0.00983039	0	1.62166e-14	99996
chr12	107318413	107659642	protein_coding	BTBD11	+	chr12	107318413	107659642	protein_coding	BTBD11	+	28	0	0	1.58866e-14	99996
chr19	41998321	42069498	protein_coding	GRIK5	-	chr19	41998321	42069498	protein_coding	GRIK5	-	28	0	0	1.58866e-14	99996
chr7	27106184	27152581	protein_coding	HOXA3	-	chr7	27128969	27152561	processed_transcript	AC004080.6	-	28	0.0111504	0	1.62617e-14	99996
chr4	150264531	151015727	protein_coding	LRBA	-	chr4	150264531	151015727	protein_coding	LRBA	-	28	0	0	1.58866e-14	99996
chr2	153871913	154453849	protein_coding	GALNT13	+	chr2	153871913	154453849	protein_coding	GALNT13	+	28	0	0	1.58866e-14	99996
chr7	150368790	150396915	protein_coding	AC073111.3	+	chr7	150379329	150410597	processed_transcript	AC073111.4	+	28	0.0152406	0	1.64011e-14	99996
chr6	111087503	111231194	protein_coding	SLC16A10	+	chr6	111087503	111231194	protein_coding	SLC16A10	+	28	0	0	1.58866e-14	99996
chr19	44632199	44718759	antisense_RNA	AC243964.2	-	chr19	44632199	44718759	antisense_RNA	AC243964.2	-	28	0	0	1.58866e-14	99996
chr4	95162504	95549206	protein_coding	UNC5C	-	chr4	95162504	95549206	protein_coding	UNC5C	-	28	0	0	1.58866e-14	99996
chr2	23385217	23708611	protein_coding	KLHL29	+	chr2	23385217	23708611	protein_coding	KLHL29	+	28	0	0	1.58866e-14	99996
chr2	158171081	158456753	protein_coding	CCDC148	-	chr2	158171081	158456753	protein_coding	CCDC148	-	28	0	0	1.58866e-14	99996
chr7	99684957	99735102	protein_coding	CYP3A7-CYP3A51P	-	chr7	99705037	99735196	protein_coding	CYP3A7	-	28	0.0138506	0	1.63534e-14	99996
chr13	33355206	33676768	lincRNA	AL139383.1	-	chr13	33355206	33676768	lincRNA	AL139383.1	-	28	0	0	1.58866e-14	99996
chr19	11925075	11979290	protein_coding	AC008770.3	+	chr19	11939959	11953381	sense_overlapping	AC008770.4	+	28	0.0110104	0	1.62572e-14	99996
chr17	80544819	80966371	protein_coding	RPTOR	+	chr17	80544819	80966371	protein_coding	RPTOR	+	28	0	0	1.58866e-14	99996
chr6	32153441	32163680	protein_coding	PPT2	+	chr6	32153845	32171978	protein_coding	PPT2-EGFL8	+	28	0.00539022	0	1.60664e-14	99996
chr3	142815922	142889203	protein_coding	PCOLCE2	-	chr3	142815922	142889203	protein_coding	PCOLCE2	-	28	0	0	1.58866e-14	99996
chr7	157539056	158587788	protein_coding	PTPRN2	-	chr7	157539056	158587788	protein_coding	PTPRN2	-	28	0	0	1.58866e-14	99996
chr11	121101173	121191493	protein_coding	TECTA	+	chr11	121101173	121191493	protein_coding	TECTA	+	28	0	0	1.58866e-14	99996
chr17	61942605	62065282	protein_coding	MED13	-	chr17	61942605	62065282	protein_coding	MED13	-	28	0	0	1.58866e-14	99996
chr12	48350945	48442411	antisense_RNA	AC090115.1	+	chr12	48350945	48442411	antisense_RNA	AC090115.1	+	28	0	0	1.58866e-14	99996
chr9	77423079	77648307	protein_coding	GNA14	-	chr9	77423079	77648307	protein_coding	GNA14	-	28	0	0	1.58866e-14	99996
chr2	178830269	179050086	protein_coding	CCDC141	-	chr2	178830269	179050086	protein_coding	CCDC141	-	28	0	0	1.58866e-14	99996
chr19	38878555	38899862	protein_coding	SIRT2	-	chr19	38878555	38899862	protein_coding	SIRT2	-	28	0	0	1.58866e-14	99996
chr10	89213569	89414557	protein_coding	LIPA	-	chr10	89213569	89414557	protein_coding	LIPA	-	28	0	0	1.58866e-14	99996
chr12	32106835	32383633	protein_coding	BICD1	+	chr12	32106835	32383633	protein_coding	BICD1	+	28	0	0	1.58866e-14	99996
chr20	36996349	37095995	protein_coding	RBL1	-	chr20	36996349	37095995	protein_coding	RBL1	-	28	0	0	1.58866e-14	99996
chr19	40048757	40090925	processed_transcript	AC005614.2	-	chr19	40069152	40090938	protein_coding	ZNF780A	-	28	0.00485019	0	1.60486e-14	99996
chr4	182143987	182803024	protein_coding	TENM3	+	chr4	182143987	182803024	protein_coding	TENM3	+	28	0	0	1.58866e-14	99996
chr2	176990508	177164516	lincRNA	AC074286.1	-	chr2	176990508	177164516	lincRNA	AC074286.1	-	28	0	0	1.58866e-14	99996
chr19	8848844	8981342	protein_coding	MUC16	-	chr19	8848844	8981342	protein_coding	MUC16	-	28	0	0	1.58866e-14	99996
chr15	61852389	62060473	protein_coding	VPS13C	-	chr15	61852389	62060473	protein_coding	VPS13C	-	28	0	0	1.58866e-14	99996
chr3	50292831	50299468	protein_coding	HYAL3	-	chr3	50296402	50299421	protein_coding	NAT6	-	28	0.00527021	0	1.6063e-14	99996
chr7	38341577	38378804	antisense_RNA	TRG-AS1	+	chr7	38341577	38378804	antisense_RNA	TRG-AS1	+	28	0	0	1.58866e-14	99996
chr2	177227595	177392697	protein_coding	NFE2L2	-	chr2	177227595	177392697	protein_coding	NFE2L2	-	28	0	0	1.58866e-14	99996
chr7	150243916	150323725	protein_coding	ACTR3C	-	chr7	150243916	150323725	protein_coding	ACTR3C	-	28	0	0	1.58866e-14	99996
chr1	9292880	9369532	protein_coding	SPSB1	+	chr1	9292880	9369532	protein_coding	SPSB1	+	28	0	0	1.58866e-14	99996
chr13	96090839	96839562	protein_coding	HS6ST3	+	chr13	96090839	96839562	protein_coding	HS6ST3	+	28	0	0	1.58866e-14	99996
chr19	47113274	47210636	protein_coding	SAE1	+	chr19	47113274	47210636	protein_coding	SAE1	+	28	0	0	1.58866e-14	99996
chr17	17042545	17217679	protein_coding	MPRIP	+	chr17	17042545	17217679	protein_coding	MPRIP	+	28	0	0	1.58866e-14	99996
chr1	10032832	10181239	protein_coding	UBE4B	+	chr1	10032832	10181239	protein_coding	UBE4B	+	28	0	0	1.58866e-14	99996
chr17	38419280	38512392	protein_coding	ARHGAP23	+	chr17	38419280	38512392	protein_coding	ARHGAP23	+	28	0	0	1.58866e-14	99996
chr7	100733626	100797797	protein_coding	ZAN	+	chr7	100733626	100797797	protein_coding	ZAN	+	28	0	0	1.58866e-14	99996
chr13	101053776	101416492	protein_coding	NALCN	-	chr13	101053776	101416492	protein_coding	NALCN	-	28	0	0	1.58866e-14	99996
chr20	34088298	34112332	protein_coding	EIF2S2	-	chr20	34088298	34112332	protein_coding	EIF2S2	-	28	0	0	1.58866e-14	99996
chr3	107522936	107811324	protein_coding	BBX	+	chr3	107522936	107811324	protein_coding	BBX	+	28	0	0	1.58866e-14	99996
chr11	64606174	64723188	protein_coding	NRXN2	-	chr11	64606174	64723188	protein_coding	NRXN2	-	28	0	0	1.58866e-14	99996
chr12	117453012	117968983	protein_coding	KSR2	-	chr12	117453012	117968983	protein_coding	KSR2	-	28	0	0	1.58866e-14	99996
chr10	50305586	50625163	protein_coding	SGMS1	-	chr10	50305586	50625163	protein_coding	SGMS1	-	28	0	0	1.58866e-14	99996
chr16	30378106	30400108	protein_coding	ZNF48	+	chr16	30378106	30400108	protein_coding	ZNF48	+	28	0	0	1.58866e-14	99996
chr11	5253190	5645789	protein_coding	HBG2	-	chr11	5253190	5645789	protein_coding	HBG2	-	28	0	0	1.58866e-14	99996
chr1	94613814	94855426	transcribed_processed_pseudogene	SLC44A3-AS1	-	chr1	94613814	94855426	transcribed_processed_pseudogene	SLC44A3-AS1	-	28	0	0	1.58866e-14	99996
chr10	21524675	21743630	protein_coding	MLLT10	+	chr10	21524675	21743630	protein_coding	MLLT10	+	28	0	0	1.58866e-14	99996
chr12	51590266	51812864	protein_coding	SCN8A	+	chr12	51590266	51812864	protein_coding	SCN8A	+	28	0	0	1.58866e-14	99996
chr21	32913649	33071104	antisense_RNA	AP000282.1	-	chr21	32913649	33071104	antisense_RNA	AP000282.1	-	28	0	0	1.58866e-14	99996
chr6	157700387	157945077	protein_coding	SNX9	+	chr6	157700387	157945077	protein_coding	SNX9	+	28	0	0	1.58866e-14	99996
chr16	3046681	3060726	protein_coding	MMP25	+	chr16	3046681	3060726	protein_coding	MMP25	+	28	0	0	1.58866e-14	99996
chr8	94895767	95116455	protein_coding	NDUFAF6	+	chr8	94895767	95116455	protein_coding	NDUFAF6	+	28	0	0	1.58866e-14	99996
chr2	49918505	51225575	protein_coding	NRXN1	-	chr2	49918505	51225575	protein_coding	NRXN1	-	28	0	0	1.58866e-14	99996
chr3	125225561	125375354	protein_coding	ZNF148	-	chr3	125225561	125375354	protein_coding	ZNF148	-	27	0	0	1.09121e-13	99996
chr1	70852353	71047808	protein_coding	PTGER3	-	chr1	70852353	71047808	protein_coding	PTGER3	-	27	0	0	1.09121e-13	99996
chr4	53377839	54295272	protein_coding	AC058822.1	+	chr4	53496400	53549578	antisense_RNA	LNX1-AS1	+	27	0.0335213	0	1.168e-13	99996
chr11	102110461	102233423	protein_coding	YAP1	+	chr11	102110461	102233423	protein_coding	YAP1	+	27	0	0	1.09121e-13	99996
chr3	183815568	183884889	protein_coding	AC131160.1	-	chr3	183815568	183884889	protein_coding	AC131160.1	-	27	0	0	1.09121e-13	99996
chr11	92352096	92896470	protein_coding	FAT3	+	chr11	92352096	92896470	protein_coding	FAT3	+	27	0	0	1.09121e-13	99996
chr1	120489860	120701289	transcribed_unprocessed_pseudogene	AC241952.1	-	chr1	145214851	145215938	TEC	AC241585.3	+	27	0.00401016	0	1.10014e-13	99996
chr2	86106182	86142157	protein_coding	PTCD3	+	chr2	86106182	86142157	protein_coding	PTCD3	+	27	0	0	1.09121e-13	99996
chr6	147508927	147737547	protein_coding	SAMD5	+	chr6	147508927	147737547	protein_coding	SAMD5	+	27	0	0	1.09121e-13	99996
chr4	184387713	184474580	protein_coding	IRF2	-	chr4	184387713	184474580	protein_coding	IRF2	-	27	0	0	1.09121e-13	99996
chr16	70113626	70162537	protein_coding	PDPR	+	chr16	74447427	74607144	protein_coding	GLG1	-	27	0.00565023	0	1.10378e-13	99996
chr17	62910690	62968549	lincRNA	AC005972.4	-	chr17	62910690	62968549	lincRNA	AC005972.4	-	27	0	0	1.09121e-13	99996
chr14	35121846	35277614	protein_coding	KIAA0391	+	chr14	35121846	35277614	protein_coding	KIAA0391	+	27	0	0	1.09121e-13	99996
chr14	35122549	35317474	protein_coding	AL121594.3	+	chr14	35122549	35317474	protein_coding	AL121594.3	+	27	0	0	1.09121e-13	99996
chr17	10383144	10623886	antisense_RNA	MYHAS	+	chr17	10383144	10623886	antisense_RNA	MYHAS	+	27	0	0	1.09121e-13	99996
chr9	38433696	38543880	transcribed_unprocessed_pseudogene	AL390726.6	+	chr9	38433696	38543880	transcribed_unprocessed_pseudogene	AL390726.6	+	27	0	0	1.09121e-13	99996
chr1	121184810	121392822	protein_coding	SRGAP2C	+	chr1	121184810	121392822	protein_coding	SRGAP2C	+	27	0	0	1.09121e-13	99996
chr7	36324221	36390125	protein_coding	KIAA0895	-	chr7	36324221	36390125	protein_coding	KIAA0895	-	27	0	0	1.09121e-13	99996
chr2	44361950	44772592	protein_coding	CAMKMT	+	chr2	44361950	44772592	protein_coding	CAMKMT	+	27	0	0	1.09121e-13	99996
chr7	141551189	141655244	protein_coding	AGK	+	chr7	141551189	141655244	protein_coding	AGK	+	27	0	0	1.09121e-13	99996
chr15	89834308	89912882	protein_coding	C15orf38-AP3S2	-	chr15	89834308	89912882	protein_coding	C15orf38-AP3S2	-	27	0	0	1.09121e-13	99996
chr10	32446140	32882874	protein_coding	CCDC7	+	chr10	32446140	32882874	protein_coding	CCDC7	+	27	0	0	1.09121e-13	99996
chr6	143536845	143831185	protein_coding	PHACTR2	+	chr6	143536845	143831185	protein_coding	PHACTR2	+	27	0	0	1.09121e-13	99996
chr9	131125561	131234670	protein_coding	NUP214	+	chr9	131125561	131234670	protein_coding	NUP214	+	27	0	0	1.09121e-13	99996
chr7	90466424	91210590	protein_coding	CDK14	+	chr7	90466424	91210590	protein_coding	CDK14	+	27	0	0	1.09121e-13	99996
chr5	50665899	50846522	protein_coding	PARP8	+	chr5	50665899	50846522	protein_coding	PARP8	+	27	0	0	1.09121e-13	99996
chr4	90127535	91601913	protein_coding	CCSER1	+	chr4	90127535	91601913	protein_coding	CCSER1	+	27	0	0	1.09121e-13	99996
chr2	177628069	178108339	protein_coding	PDE11A	-	chr2	177628069	178108339	protein_coding	PDE11A	-	27	0	0	1.09121e-13	99996
chr15	75463251	75579289	protein_coding	PTPN9	-	chr15	75527150	75601205	processed_transcript	AC105036.3	-	27	0.00849034	0	1.11019e-13	99996
chr2	99141485	99322741	protein_coding	AC079447.1	+	chr2	99141485	99322741	protein_coding	AC079447.1	+	27	0	0	1.09121e-13	99996
chr8	53851808	53959303	protein_coding	RGS20	+	chr8	53851808	53959303	protein_coding	RGS20	+	27	0	0	1.09121e-13	99996
chr10	124617080	124791727	protein_coding	AC068896.1	-	chr10	124617080	124791727	protein_coding	AC068896.1	-	27	0	0	1.09121e-13	99996
chr6	114055586	114343045	protein_coding	HS3ST5	-	chr6	114055586	114343045	protein_coding	HS3ST5	-	27	0	0	1.09121e-13	99996
chr12	77324641	78213008	protein_coding	NAV3	+	chr12	77324641	78213008	protein_coding	NAV3	+	27	0	0	1.09121e-13	99996
chr3	178526505	178860405	antisense_RNA	KCNMB2-AS1	-	chr3	178526505	178860405	antisense_RNA	KCNMB2-AS1	-	27	0	0	1.09121e-13	99996
chr2	117757563	117804174	antisense_RNA	AC009312.1	-	chr2	117757563	117804174	antisense_RNA	AC009312.1	-	27	0	0	1.09121e-13	99996
chr5	140569962	140594570	transcribed_unitary_pseudogene	AC116353.5	-	chr5	140569962	140594570	transcribed_unitary_pseudogene	AC116353.5	-	27	0	0	1.09121e-13	99996
chr6	128883141	129516569	protein_coding	LAMA2	+	chr6	128883141	129516569	protein_coding	LAMA2	+	27	0	0	1.09121e-13	99996
chr8	103156990	103298772	antisense_RNA	BAALC-AS1	-	chr8	103156990	103298772	antisense_RNA	BAALC-AS1	-	27	0	0	1.09121e-13	99996
chr10	34109560	34815325	protein_coding	PARD3	-	chr10	34109560	34815325	protein_coding	PARD3	-	27	0	0	1.09121e-13	99996
chr3	21412222	22373321	protein_coding	ZNF385D	-	chr3	21412222	22373321	protein_coding	ZNF385D	-	27	0	0	1.09121e-13	99996
chr4	69721162	69787961	protein_coding	SULT1B1	-	chr4	69721162	69787961	protein_coding	SULT1B1	-	27	0	0	1.09121e-13	99996
chr17	28950513	29057220	protein_coding	PIPOX	+	chr17	30378905	30469989	protein_coding	CPD	+	27	0.00578023	0	1.10408e-13	99996
chr1	43164175	43270936	protein_coding	EBNA1BP2	-	chr1	43164175	43270936	protein_coding	EBNA1BP2	-	27	0	0	1.09121e-13	99996
chr1	81306160	81992436	protein_coding	ADGRL2	+	chr1	81306160	81992436	protein_coding	ADGRL2	+	27	0	0	1.09121e-13	99996
chr12	111034024	111350554	protein_coding	CUX2	+	chr12	111034024	111350554	protein_coding	CUX2	+	27	0	0	1.09121e-13	99996
chr3	136336233	136752403	protein_coding	STAG1	-	chr3	136336233	136752403	protein_coding	STAG1	-	27	0	0	1.09121e-13	99996
chr8	104330324	104467053	protein_coding	DPYS	-	chr8	104330324	104467053	protein_coding	DPYS	-	27	0	0	1.09121e-13	99996
chr18	46917492	47102243	protein_coding	KATNAL2	+	chr18	46917492	47102243	protein_coding	KATNAL2	+	27	0	0	1.09121e-13	99996
chr7	75899200	75986855	protein_coding	POR	+	chr7	75899200	75986855	protein_coding	POR	+	27	0	0	1.09121e-13	99996
chr3	177019340	177228000	protein_coding	TBL1XR1	-	chr3	177019340	177228000	protein_coding	TBL1XR1	-	27	0	0	1.09121e-13	99996
chr5	149163955	149276776	antisense_RNA	AC012613.1	-	chr5	149216523	149276805	antisense_RNA	AC012613.2	-	27	0.769491	0	5.75291e-13	99996
chr2	71453722	71686768	protein_coding	DYSF	+	chr2	71453722	71686768	protein_coding	DYSF	+	27	0	0	1.09121e-13	99996
chr1	31506226	31583306	processed_transcript	LINC01226	+	chr1	31506226	31583306	processed_transcript	LINC01226	+	27	0	0	1.09121e-13	99996
chr14	103562962	103685924	protein_coding	AL139300.1	+	chr14	103562962	103685924	protein_coding	AL139300.1	+	27	0	0	1.09121e-13	99996
chr22	22547701	22559361	protein_coding	PRAME	-	chr22	22547701	22559361	protein_coding	PRAME	-	27	0	0	1.09121e-13	99996
chr6	71886703	72403143	protein_coding	RIMS1	+	chr6	71886703	72403143	protein_coding	RIMS1	+	27	0	0	1.09121e-13	99996
chr9	90300902	90433505	lincRNA	LINC01508	-	chr9	90300902	90433505	lincRNA	LINC01508	-	27	0	0	1.09121e-13	99996
chr6	71221457	71328228	processed_transcript	AL589935.1	-	chr6	71221457	71328228	processed_transcript	AL589935.1	-	27	0	0	1.09121e-13	99996
chr17	29625938	29930276	protein_coding	SSH2	-	chr17	29625938	29930276	protein_coding	SSH2	-	27	0	0	1.09121e-13	99996
chr5	180494412	180578405	protein_coding	CNOT6	+	chr5	180494412	180578405	protein_coding	CNOT6	+	26	0	0	6.7729e-13	99996
chr5	141390157	141512979	protein_coding	PCDHGA8	+	chr5	141408021	141512979	protein_coding	PCDHGB6	+	26	0.438988	0	1.73163e-12	99996
chr5	141360042	141512979	protein_coding	PCDHGB2	+	chr5	141397987	141512979	protein_coding	PCDHGB5	+	26	0.50311	0	1.95967e-12	99996
chr5	141382739	141512979	protein_coding	PCDHGA7	+	chr5	141408021	141512979	protein_coding	PCDHGB6	+	26	0.436447	0	1.72322e-12	99996
chr5	141360042	141512979	protein_coding	PCDHGB2	+	chr5	141412987	141512979	protein_coding	PCDHGA10	+	26	0.5023	0	1.95667e-12	99996
chr5	141355025	141512979	protein_coding	PCDHGA4	+	chr5	141412987	141512979	protein_coding	PCDHGA10	+	26	0.50033	0	1.94917e-12	99996
chr6	107152557	107459564	protein_coding	PDSS2	-	chr6	107152557	107459564	protein_coding	PDSS2	-	26	0	0	6.7729e-13	99996
chr5	141338760	141512979	protein_coding	PCDHGA2	+	chr5	141412987	141512979	protein_coding	PCDHGA10	+	26	0.512611	0	1.99584e-12	99996
chr7	26667062	26995239	protein_coding	SKAP2	-	chr7	26667062	26995239	protein_coding	SKAP2	-	26	0	0	6.7729e-13	99996
chr13	112894378	113099739	protein_coding	MCF2L	+	chr13	112894378	113099739	protein_coding	MCF2L	+	26	0	0	6.7729e-13	99996
chr3	195274736	195443078	protein_coding	ACAP2	-	chr3	195274736	195443078	protein_coding	ACAP2	-	26	0	0	6.7729e-13	99996
chr15	90266317	90314499	protein_coding	AC091167.7	+	chr15	90266317	90314499	protein_coding	AC091167.7	+	26	0	0	6.7729e-13	99996
chr5	141402932	141512979	protein_coding	PCDHGA9	+	chr5	141412987	141512979	protein_coding	PCDHGA10	+	26	0.436157	0	1.72222e-12	99996
chr12	11391540	11501041	protein_coding	PRB2	-	chr12	11391540	11501041	protein_coding	PRB2	-	26	0	0	6.7729e-13	99996
chr5	141330571	141512981	protein_coding	PCDHGA1	+	chr5	141373914	141512979	protein_coding	PCDHGA6	+	26	0.522551	0	2.03448e-12	99996
chr5	141373914	141512979	protein_coding	PCDHGA6	+	chr5	141402932	141512979	protein_coding	PCDHGA9	+	26	0.440358	0	1.7363e-12	99996
chr17	14069496	14208677	protein_coding	COX10	+	chr17	14069496	14208677	protein_coding	COX10	+	26	0	0	6.7729e-13	99996
chr22	24952730	25197448	protein_coding	KIAA1671	+	chr22	24952730	25197448	protein_coding	KIAA1671	+	26	0	0	6.7729e-13	99996
chr3	15151833	15205959	transcribed_unprocessed_pseudogene	COL6A4P1	-	chr3	15151833	15205959	transcribed_unprocessed_pseudogene	COL6A4P1	-	26	0	0	6.7729e-13	99996
chr2	37923187	38067142	protein_coding	RMDN2	+	chr2	37923187	38067142	protein_coding	RMDN2	+	26	0	0	6.7729e-13	99996
chr1	110347116	110443817	processed_transcript	LAMTOR5-AS1	+	chr1	110347116	110443817	processed_transcript	LAMTOR5-AS1	+	26	0	0	6.7729e-13	99996
chr5	141338760	141512979	protein_coding	PCDHGA2	+	chr5	141408021	141512979	protein_coding	PCDHGB6	+	26	0.518331	0	2.01804e-12	99996
chr17	46923133	47049932	protein_coding	AC005670.2	+	chr17	46923133	47049932	protein_coding	AC005670.2	+	26	0	0	6.7729e-13	99996
chr5	141355025	141512979	protein_coding	PCDHGA4	+	chr5	141402932	141512979	protein_coding	PCDHGA9	+	26	0.49873	0	1.9432e-12	99996
chr5	141355025	141512979	protein_coding	PCDHGA4	+	chr5	141397987	141512979	protein_coding	PCDHGB5	+	26	0.50606	0	1.97086e-12	99996
chr5	141382739	141512979	protein_coding	PCDHGA7	+	chr5	141397987	141512979	protein_coding	PCDHGB5	+	26	0.436177	0	1.72233e-12	99996
chr5	141364232	141512979	protein_coding	PCDHGA5	+	chr5	141373914	141512979	protein_coding	PCDHGA6	+	26	0.50892	0	1.98173e-12	99996
chr5	141350102	141512979	protein_coding	PCDHGB1	+	chr5	141382739	141512979	protein_coding	PCDHGA7	+	26	0.517141	0	2.0134e-12	99996
chr6	151656691	152129619	protein_coding	ESR1	+	chr6	151656691	152129619	protein_coding	ESR1	+	26	0	0	6.7729e-13	99996
chr5	141360042	141512979	protein_coding	PCDHGB2	+	chr5	141402932	141512979	protein_coding	PCDHGA9	+	26	0.50527	0	1.96784e-12	99996
chr5	141343829	141512979	protein_coding	PCDHGA3	+	chr5	141373914	141512979	protein_coding	PCDHGA6	+	26	0.520271	0	2.02553e-12	99996
chr5	141330571	141512981	protein_coding	PCDHGA1	+	chr5	141408021	141512979	protein_coding	PCDHGB6	+	26	0.515801	0	2.00813e-12	99996
chr5	141330571	141512981	protein_coding	PCDHGA1	+	chr5	141387698	141512979	protein_coding	PCDHGB4	+	26	0.519971	0	2.02437e-12	99996
chr5	141382739	141512979	protein_coding	PCDHGA7	+	chr5	141390157	141512979	protein_coding	PCDHGA8	+	26	0.440438	0	1.73653e-12	99996
chr5	141373914	141512979	protein_coding	PCDHGA6	+	chr5	141408021	141512979	protein_coding	PCDHGB6	+	26	0.443298	0	1.74613e-12	99996
chr15	31475398	31870789	protein_coding	OTUD7A	-	chr15	31475398	31870789	protein_coding	OTUD7A	-	26	0	0	6.7729e-13	99996
chr5	141330571	141512981	protein_coding	PCDHGA1	+	chr5	141382739	141512979	protein_coding	PCDHGA7	+	26	0.519931	0	2.02424e-12	99996
chr5	141397987	141512979	protein_coding	PCDHGB5	+	chr5	141408021	141512979	protein_coding	PCDHGB6	+	26	0.433677	0	1.71396e-12	99996
chr7	87934143	88202889	protein_coding	ADAM22	+	chr7	87934143	88202889	protein_coding	ADAM22	+	26	0	0	6.7729e-13	99996
chr5	141350102	141512979	protein_coding	PCDHGB1	+	chr5	141397987	141512979	protein_coding	PCDHGB5	+	26	0.515321	0	2.00633e-12	99996
chr5	141360042	141512979	protein_coding	PCDHGB2	+	chr5	141387698	141512979	protein_coding	PCDHGB4	+	26	0.5034	0	1.9608e-12	99996
chr5	141338760	141512979	protein_coding	PCDHGA2	+	chr5	141387698	141512979	protein_coding	PCDHGB4	+	26	0.514481	0	2.00313e-12	99996
chr5	141364232	141512979	protein_coding	PCDHGA5	+	chr5	141397987	141512979	protein_coding	PCDHGB5	+	26	0.50639	0	1.97212e-12	99996
chr5	141387698	141512979	protein_coding	PCDHGB4	+	chr5	141397987	141512979	protein_coding	PCDHGB5	+	26	0.439178	0	1.7323e-12	99996
chr5	141373914	141512979	protein_coding	PCDHGA6	+	chr5	141382739	141512979	protein_coding	PCDHGA7	+	26	0.440508	0	1.73675e-12	99996
chr2	67086446	67311439	lincRNA	LINC01828	+	chr2	67086446	67311439	lincRNA	LINC01828	+	26	0	0	6.7729e-13	99996
chr5	141387698	141512979	protein_coding	PCDHGB4	+	chr5	141408021	141512979	protein_coding	PCDHGB6	+	26	0.434567	0	1.71693e-12	99996
chr5	141373914	141512979	protein_coding	PCDHGA6	+	chr5	141412987	141512979	protein_coding	PCDHGA10	+	26	0.439948	0	1.73486e-12	99996
chr5	141355025	141512979	protein_coding	PCDHGA4	+	chr5	141387698	141512979	protein_coding	PCDHGB4	+	26	0.50435	0	1.96432e-12	99996
chr11	65014182	65040570	protein_coding	ARL2-SNX15	+	chr11	65027408	65040572	protein_coding	SNX15	+	26	0.00459018	0	6.83428e-13	99996
chr11	17392885	17476845	protein_coding	ABCC8	-	chr11	17392885	17476845	protein_coding	ABCC8	-	26	0	0	6.7729e-13	99996
chr1	586071	827796	transcribed_processed_pseudogene	AL669831.3	-	chr1	586071	827796	transcribed_processed_pseudogene	AL669831.3	-	26	0	0	6.7729e-13	99996
chr5	141390157	141512979	protein_coding	PCDHGA8	+	chr5	141412987	141512979	protein_coding	PCDHGA10	+	26	0.432867	0	1.71133e-12	99996
chr8	85987323	86154228	protein_coding	ATP6V0D2	+	chr8	85987323	86154228	protein_coding	ATP6V0D2	+	26	0	0	6.7729e-13	99996
chr5	141387698	141512979	protein_coding	PCDHGB4	+	chr5	141390157	141512979	protein_coding	PCDHGA8	+	26	0.437958	0	1.7282e-12	99996
chr7	64666083	64711582	protein_coding	ZNF107	+	chr7	65141032	65234216	transcribed_unprocessed_pseudogene	INTS4P1	+	26	0.00651026	0	6.86024e-13	99996
chr5	141343829	141512979	protein_coding	PCDHGA3	+	chr5	141408021	141512979	protein_coding	PCDHGB6	+	26	0.514461	0	2.003e-12	99996
chr12	123973241	124316024	protein_coding	RFLNA	+	chr12	123973944	124088594	protein_coding	AC068790.8	+	26	0.0222409	0	7.07605e-13	99996
chr8	37421341	37554183	lincRNA	LINC01605	-	chr8	37421341	37554183	lincRNA	LINC01605	-	26	0	0	6.7729e-13	99996
chr5	141402932	141512979	protein_coding	PCDHGA9	+	chr5	141408021	141512979	protein_coding	PCDHGB6	+	26	0.433927	0	1.71484e-12	99996
chr20	36091504	36232799	protein_coding	EPB41L1	+	chr20	36091504	36232799	protein_coding	EPB41L1	+	26	0	0	6.7729e-13	99996
chr6	168441151	168673445	protein_coding	SMOC2	+	chr6	168441151	168673445	protein_coding	SMOC2	+	26	0	0	6.7729e-13	99996
chr2	42494569	42756947	protein_coding	MTA3	+	chr2	42494569	42756947	protein_coding	MTA3	+	26	0	0	6.7729e-13	99996
chr5	141330571	141512981	protein_coding	PCDHGA1	+	chr5	141402932	141512979	protein_coding	PCDHGA9	+	26	0.515731	0	2.00787e-12	99996
chr8	120535745	120813273	protein_coding	SNTB1	-	chr8	120535745	120813273	protein_coding	SNTB1	-	26	0	0	6.7729e-13	99996
chr5	141338760	141512979	protein_coding	PCDHGA2	+	chr5	141397987	141512979	protein_coding	PCDHGB5	+	26	0.51189	0	1.99316e-12	99996
chr5	141355025	141512979	protein_coding	PCDHGA4	+	chr5	141382739	141512979	protein_coding	PCDHGA7	+	26	0.50592	0	1.97035e-12	99996
chr5	141338760	141512979	protein_coding	PCDHGA2	+	chr5	141382739	141512979	protein_coding	PCDHGA7	+	26	0.519791	0	2.02372e-12	99996
chr5	141408021	141512979	protein_coding	PCDHGB6	+	chr5	141412987	141512979	protein_coding	PCDHGA10	+	26	0.433017	0	1.71176e-12	99996
chr5	141343829	141512979	protein_coding	PCDHGA3	+	chr5	141387698	141512979	protein_coding	PCDHGB4	+	26	0.514101	0	2.00159e-12	99996
chr19	55836578	55881854	protein_coding	NLRP4	+	chr19	55836578	55881854	protein_coding	NLRP4	+	26	0	0	6.7729e-13	99996
chr14	22971174	22982642	protein_coding	AJUBA	-	chr14	22971174	22982642	protein_coding	AJUBA	-	26	0	0	6.7729e-13	99996
chr5	141370264	141512979	protein_coding	PCDHGB3	+	chr5	141408021	141512979	protein_coding	PCDHGB6	+	26	0.480859	0	1.87744e-12	99996
chr5	141387698	141512979	protein_coding	PCDHGB4	+	chr5	141402932	141512979	protein_coding	PCDHGA9	+	26	0.435947	0	1.72156e-12	99996
chr7	150716668	150743646	protein_coding	GIMAP1-GIMAP5	+	chr7	150722253	150750033	protein_coding	GIMAP5	+	26	0.00632025	0	6.85755e-13	99996
chr1	68098473	68233120	protein_coding	WLS	-	chr1	68098473	68233120	protein_coding	WLS	-	26	0	0	6.7729e-13	99996
chr7	141074232	141480380	protein_coding	TMEM178B	+	chr7	141074232	141480380	protein_coding	TMEM178B	+	26	0	0	6.7729e-13	99996
chr7	66628958	66811459	protein_coding	RABGEF1	+	chr7	66628958	66811459	protein_coding	RABGEF1	+	26	0	0	6.7729e-13	99996
chr5	141338760	141512979	protein_coding	PCDHGA2	+	chr5	141373914	141512979	protein_coding	PCDHGA6	+	26	0.525411	0	2.0457e-12	99996
chr5	141350102	141512979	protein_coding	PCDHGB1	+	chr5	141387698	141512979	protein_coding	PCDHGB4	+	26	0.515781	0	2.00813e-12	99996
chr1	239386565	239915452	protein_coding	CHRM3	+	chr1	239386565	239915452	protein_coding	CHRM3	+	26	0	0	6.7729e-13	99996
chr13	23979700	24321031	protein_coding	AL359736.1	+	chr13	23979700	24321031	protein_coding	AL359736.1	+	26	0	0	6.7729e-13	99996
chr5	141355025	141512979	protein_coding	PCDHGA4	+	chr5	141408021	141512979	protein_coding	PCDHGB6	+	26	0.50049	0	1.9498e-12	99996
chr5	141364232	141512979	protein_coding	PCDHGA5	+	chr5	141390157	141512979	protein_coding	PCDHGA8	+	26	0.50393	0	1.96281e-12	99996
chr5	141343829	141512979	protein_coding	PCDHGA3	+	chr5	141412987	141512979	protein_coding	PCDHGA10	+	26	0.513671	0	1.99993e-12	99996
chr5	141370264	141512979	protein_coding	PCDHGB3	+	chr5	141412987	141512979	protein_coding	PCDHGA10	+	26	0.476439	0	1.86152e-12	99996
chr5	141343829	141512979	protein_coding	PCDHGA3	+	chr5	141397987	141512979	protein_coding	PCDHGB5	+	26	0.513921	0	2.00095e-12	99996
chr1	160215715	160262531	protein_coding	DCAF8	-	chr1	160217464	160285130	protein_coding	AL139011.2	-	26	0.00566023	0	6.84904e-13	99996
chr2	33706886	34297753	lincRNA	LINC01317	+	chr2	33706886	34297753	lincRNA	LINC01317	+	26	0	0	6.7729e-13	99996
chr5	141390157	141512979	protein_coding	PCDHGA8	+	chr5	141397987	141512979	protein_coding	PCDHGB5	+	26	0.437928	0	1.72809e-12	99996
chr1	16352575	16398145	protein_coding	SZRD1	+	chr1	16352575	16398145	protein_coding	SZRD1	+	26	0	0	6.7729e-13	99996
chr5	141350102	141512979	protein_coding	PCDHGB1	+	chr5	141408021	141512979	protein_coding	PCDHGB6	+	26	0.514481	0	2.00313e-12	99996
chr4	146253975	146521964	protein_coding	SLC10A7	-	chr4	146253975	146521964	protein_coding	SLC10A7	-	26	0	0	6.7729e-13	99996
chr5	141370264	141512979	protein_coding	PCDHGB3	+	chr5	141397987	141512979	protein_coding	PCDHGB5	+	26	0.477839	0	1.86654e-12	99996
chr5	141370264	141512979	protein_coding	PCDHGB3	+	chr5	141373914	141512979	protein_coding	PCDHGA6	+	26	0.482109	0	1.88189e-12	99996
chr3	160755602	161078907	protein_coding	PPM1L	+	chr3	160755602	161078907	protein_coding	PPM1L	+	26	0	0	6.7729e-13	99996
chr5	141397987	141512979	protein_coding	PCDHGB5	+	chr5	141412987	141512979	protein_coding	PCDHGA10	+	26	0.434617	0	1.71715e-12	99996
chr19	38815422	38832005	protein_coding	ECH1	-	chr19	38817471	38840178	protein_coding	AC008982.1	-	26	0.00523021	0	6.84322e-13	99996
chr5	141343829	141512979	protein_coding	PCDHGA3	+	chr5	141390157	141512979	protein_coding	PCDHGA8	+	26	0.512571	0	1.99571e-12	99996
chr2	48809340	49419013	lincRNA	AC009975.1	+	chr2	48809340	49419013	lincRNA	AC009975.1	+	26	0	0	6.7729e-13	99996
chr5	141390157	141512979	protein_coding	PCDHGA8	+	chr5	141402932	141512979	protein_coding	PCDHGA9	+	26	0.437808	0	1.72775e-12	99996
chr5	141355025	141512979	protein_coding	PCDHGA4	+	chr5	141390157	141512979	protein_coding	PCDHGA8	+	26	0.50687	0	1.97389e-12	99996
chr15	92148752	92331037	antisense_RNA	AC116903.2	-	chr15	92148752	92331037	antisense_RNA	AC116903.2	-	26	0	0	6.7729e-13	99996
chr5	141373914	141512979	protein_coding	PCDHGA6	+	chr5	141397987	141512979	protein_coding	PCDHGB5	+	26	0.440608	0	1.73708e-12	99996
chr1	182129310	182314061	lincRNA	LINC01344	-	chr1	182129310	182314061	lincRNA	LINC01344	-	26	0	0	6.7729e-13	99996
chr5	176905005	177022633	protein_coding	UIMC1	-	chr5	176905005	177022633	protein_coding	UIMC1	-	26	0	0	6.7729e-13	99996
chr5	141350102	141512979	protein_coding	PCDHGB1	+	chr5	141390157	141512979	protein_coding	PCDHGA8	+	26	0.515111	0	2.00556e-12	99996
chr12	56118159	56127514	protein_coding	ZC3H10	+	chr12	56118250	56144671	protein_coding	ESYT1	+	26	0.00472019	0	6.83606e-13	99996
chr13	93226842	94407401	protein_coding	GPC6	+	chr13	93226842	94407401	protein_coding	GPC6	+	26	0	0	6.7729e-13	99996
chr15	38865322	39427195	lincRNA	AC013652.1	-	chr15	38865322	39427195	lincRNA	AC013652.1	-	26	0	0	6.7729e-13	99996
chr7	66682164	66811464	protein_coding	RABGEF1	+	chr7	66682164	66811464	protein_coding	RABGEF1	+	26	0	0	6.7729e-13	99996
chr5	141382739	141512979	protein_coding	PCDHGA7	+	chr5	141402932	141512979	protein_coding	PCDHGA9	+	26	0.437758	0	1.72753e-12	99996
chr5	141330571	141512981	protein_coding	PCDHGA1	+	chr5	141397987	141512979	protein_coding	PCDHGB5	+	26	0.514621	0	2.00364e-12	99996
chr2	159768630	159798255	protein_coding	CD302	-	chr2	159771851	159904710	protein_coding	LY75-CD302	-	26	0.00856034	0	6.88809e-13	99996
chr4	49238032	49245419	processed_pseudogene	AC118282.1	-	chr4	49550032	49557400	unprocessed_pseudogene	AC119751.1	+	26	0.00380015	0	6.82356e-13	99996
chr5	141364232	141512979	protein_coding	PCDHGA5	+	chr5	141412987	141512979	protein_coding	PCDHGA10	+	26	0.49822	0	1.94133e-12	99996
chr5	141360042	141512979	protein_coding	PCDHGB2	+	chr5	141382739	141512979	protein_coding	PCDHGA7	+	26	0.50505	0	1.96696e-12	99996
chr5	141370264	141512979	protein_coding	PCDHGB3	+	chr5	141402932	141512979	protein_coding	PCDHGA9	+	26	0.479489	0	1.8724e-12	99996
chr19	16197578	16245907	protein_coding	AP1M1	+	chr19	16197578	16245907	protein_coding	AP1M1	+	26	0	0	6.7729e-13	99996
chr20	54475597	54651171	protein_coding	DOK5	+	chr9	9442060	9442380	misc_RNA	RN7SL5P	+	26	0.675277	0	2.9537e-12	99996
chr2	175257250	175454640	lincRNA	AC093459.1	+	chr2	175257250	175454640	lincRNA	AC093459.1	+	26	0	0	6.7729e-13	99996
chr19	58126252	58155110	protein_coding	ZNF329	-	chr19	58126252	58155110	protein_coding	ZNF329	-	26	0	0	6.7729e-13	99996
chr8	47773108	47960183	protein_coding	PRKDC	-	chr8	47773108	47960183	protein_coding	PRKDC	-	26	0	0	6.7729e-13	99996
chr12	11399381	11486678	sense_intronic	AC078950.1	-	chr12	11399381	11486678	sense_intronic	AC078950.1	-	26	0	0	6.7729e-13	99996
chr3	173396284	174286644	protein_coding	NLGN1	+	chr3	173396284	174286644	protein_coding	NLGN1	+	26	0	0	6.7729e-13	99996
chr5	141373914	141512979	protein_coding	PCDHGA6	+	chr5	141390157	141512979	protein_coding	PCDHGA8	+	26	0.442368	0	1.74299e-12	99996
chr2	215533133	215713895	lincRNA	AC012668.3	+	chr2	215533133	215713895	lincRNA	AC012668.3	+	26	0	0	6.7729e-13	99996
chr5	141350102	141512979	protein_coding	PCDHGB1	+	chr5	141412987	141512979	protein_coding	PCDHGA10	+	26	0.517001	0	2.01275e-12	99996
chr19	12833951	12874951	protein_coding	MAST1	+	chr19	12833951	12874951	protein_coding	MAST1	+	26	0	0	6.7729e-13	99996
chr19	42397128	42652355	antisense_RNA	LIPE-AS1	+	chr19	42397128	42652355	antisense_RNA	LIPE-AS1	+	26	0	0	6.7729e-13	99996
chr5	141364232	141512979	protein_coding	PCDHGA5	+	chr5	141387698	141512979	protein_coding	PCDHGB4	+	26	0.50236	0	1.95679e-12	99996
chr5	141350102	141512979	protein_coding	PCDHGB1	+	chr5	141402932	141512979	protein_coding	PCDHGA9	+	26	0.513801	0	2.00044e-12	99996
chr5	141364232	141512979	protein_coding	PCDHGA5	+	chr5	141402932	141512979	protein_coding	PCDHGA9	+	26	0.50261	0	1.95779e-12	99996
chr2	169827458	170084131	protein_coding	UBR3	+	chr2	169827458	170084131	protein_coding	UBR3	+	26	0	0	6.7729e-13	99996
chr5	141382739	141512979	protein_coding	PCDHGA7	+	chr5	141387698	141512979	protein_coding	PCDHGB4	+	26	0.436997	0	1.72499e-12	99996
chr16	10944488	11182189	protein_coding	CLEC16A	+	chr16	10944488	11182189	protein_coding	CLEC16A	+	26	0	0	6.7729e-13	99996
chr5	141382739	141512979	protein_coding	PCDHGA7	+	chr5	141412987	141512979	protein_coding	PCDHGA10	+	26	0.431557	0	1.70694e-12	99996
chr5	141370264	141512979	protein_coding	PCDHGB3	+	chr5	141382739	141512979	protein_coding	PCDHGA7	+	26	0.483359	0	1.88647e-12	99996
chr5	141355025	141512979	protein_coding	PCDHGA4	+	chr5	141373914	141512979	protein_coding	PCDHGA6	+	26	0.50448	0	1.96482e-12	99996
chr2	187003220	187554663	antisense_RNA	AC007319.1	+	chr2	187003220	187554663	antisense_RNA	AC007319.1	+	26	0	0	6.7729e-13	99996
chr5	141370264	141512979	protein_coding	PCDHGB3	+	chr5	141390157	141512979	protein_coding	PCDHGA8	+	26	0.482429	0	1.8831e-12	99996
chr5	173056352	173139284	protein_coding	CREBRF	+	chr5	173056352	173139284	protein_coding	CREBRF	+	26	0	0	6.7729e-13	99996
chr12	63292625	63360037	lincRNA	AC026116.1	-	chr12	63292625	63360037	lincRNA	AC026116.1	-	26	0	0	6.7729e-13	99996
chr1	27098815	27166981	protein_coding	SLC9A1	-	chr1	27098815	27166981	protein_coding	SLC9A1	-	26	0	0	6.7729e-13	99996
chr8	79918717	80030289	protein_coding	MRPS28	-	chr8	79918860	80080775	protein_coding	AC036214.3	-	26	0.00695028	0	6.86607e-13	99996
chr5	72442652	72507727	protein_coding	ZNF366	-	chr5	72442652	72507727	protein_coding	ZNF366	-	26	0	0	6.7729e-13	99996
chr1	146547367	146914294	transcribed_unprocessed_pseudogene	HYDIN2	+	chr1	146547367	146914294	transcribed_unprocessed_pseudogene	HYDIN2	+	26	0	0	6.7729e-13	99996
chr5	141370264	141512979	protein_coding	PCDHGB3	+	chr5	141387698	141512979	protein_coding	PCDHGB4	+	26	0.483799	0	1.88804e-12	99996
chr12	116910956	117031148	protein_coding	FBXW8	+	chr12	116910956	117031148	protein_coding	FBXW8	+	26	0	0	6.7729e-13	99996
chr5	141360042	141512979	protein_coding	PCDHGB2	+	chr5	141390157	141512979	protein_coding	PCDHGA8	+	26	0.50592	0	1.97035e-12	99996
chr11	117820163	117876667	protein_coding	FXYD6-FXYD2	-	chr11	117836976	117877486	protein_coding	FXYD6	-	26	0.00529021	0	6.84366e-13	99996
chr1	219685427	219958647	protein_coding	SLC30A10	-	chr1	219685427	219958647	protein_coding	SLC30A10	-	26	0	0	6.7729e-13	99996
chr1	97077743	97921049	protein_coding	DPYD	-	chr1	97077743	97921049	protein_coding	DPYD	-	26	0	0	6.7729e-13	99996
chr5	141373914	141512979	protein_coding	PCDHGA6	+	chr5	141387698	141512979	protein_coding	PCDHGB4	+	26	0.438448	0	1.72986e-12	99996
chr5	141343829	141512979	protein_coding	PCDHGA3	+	chr5	141382739	141512979	protein_coding	PCDHGA7	+	26	0.517441	0	2.01456e-12	99996
chr5	141330571	141512981	protein_coding	PCDHGA1	+	chr5	141412987	141512979	protein_coding	PCDHGA10	+	26	0.512611	0	1.99584e-12	99996
chr7	76108434	76132187	transcribed_unprocessed_pseudogene	AC005077.2	-	chr7	76609986	76627261	protein_coding	POMZP3	-	26	0.00116005	0	6.78841e-13	99996
chr14	106482439	106521073	lincRNA	LINC00221	+	chr14	106482439	106521073	lincRNA	LINC00221	+	26	0	0	6.7729e-13	99996
chr5	141338760	141512979	protein_coding	PCDHGA2	+	chr5	141402932	141512979	protein_coding	PCDHGA9	+	26	0.516221	0	2.0098e-12	99996
chr5	141343829	141512979	protein_coding	PCDHGA3	+	chr5	141402932	141512979	protein_coding	PCDHGA9	+	26	0.513691	0	2.00006e-12	99996
chr13	23979805	24307074	protein_coding	SPATA13	+	chr13	23979805	24307074	protein_coding	SPATA13	+	26	0	0	6.7729e-13	99996
chr12	71938846	72186618	protein_coding	TPH2	+	chr12	71938846	72186618	protein_coding	TPH2	+	26	0	0	6.7729e-13	99996
chr5	141364232	141512979	protein_coding	PCDHGA5	+	chr5	141408021	141512979	protein_coding	PCDHGB6	+	26	0.50454	0	1.96507e-12	99996
chr5	141360042	141512979	protein_coding	PCDHGB2	+	chr5	141408021	141512979	protein_coding	PCDHGB6	+	26	0.49775	0	1.9396e-12	99996
chr5	141397987	141512979	protein_coding	PCDHGB5	+	chr5	141402932	141512979	protein_coding	PCDHGA9	+	26	0.434857	0	1.71792e-12	99996
chr2	75046463	75199700	protein_coding	TACR1	-	chr2	75046463	75199700	protein_coding	TACR1	-	26	0	0	6.7729e-13	99996
chr1	91260766	91404869	protein_coding	HFM1	-	chr1	91260766	91404869	protein_coding	HFM1	-	26	0	0	6.7729e-13	99996
chr5	141330571	141512981	protein_coding	PCDHGA1	+	chr5	141390157	141512979	protein_coding	PCDHGA8	+	26	0.516471	0	2.01083e-12	99996
chr13	49982552	50125720	antisense_RNA	DLEU2	-	chr13	49982552	50125720	antisense_RNA	DLEU2	-	26	0	0	6.7729e-13	99996
chr5	141350102	141512979	protein_coding	PCDHGB1	+	chr5	141373914	141512979	protein_coding	PCDHGA6	+	26	0.518001	0	2.01675e-12	99996
chr3	160227454	160449829	protein_coding	AC079594.2	-	chr3	160227454	160449829	protein_coding	AC079594.2	-	26	0	0	6.7729e-13	99996
chr5	141364232	141512979	protein_coding	PCDHGA5	+	chr5	141382739	141512979	protein_coding	PCDHGA7	+	26	0.50651	0	1.9725e-12	99996
chr5	141387698	141512979	protein_coding	PCDHGB4	+	chr5	141412987	141512979	protein_coding	PCDHGA10	+	26	0.438288	0	1.7293e-12	99996
chr16	28823035	28837237	protein_coding	ATXN2L	+	chr16	28823035	28837237	protein_coding	ATXN2L	+	26	0	0	6.7729e-13	99996
chr5	141360042	141512979	protein_coding	PCDHGB2	+	chr5	141373914	141512979	protein_coding	PCDHGA6	+	26	0.50888	0	1.9816e-12	99996
chr5	141338760	141512979	protein_coding	PCDHGA2	+	chr5	141390157	141512979	protein_coding	PCDHGA8	+	26	0.520471	0	2.02631e-12	99996
chr7	143851375	143902198	protein_coding	TCAF1	-	chr7	144048948	144058845	protein_coding	OR2A5	+	26	0.00263011	0	6.80797e-13	99996
chr3	120164645	120285094	protein_coding	GPR156	-	chr3	120164645	120285094	protein_coding	GPR156	-	25	0	0	4.68131e-12	99996
chr9	133761894	133992604	protein_coding	VAV2	-	chr9	133761894	133992604	protein_coding	VAV2	-	25	0	0	4.68131e-12	99996
chr20	62143795	62182484	protein_coding	SS18L1	+	chr20	62143795	62182484	protein_coding	SS18L1	+	25	0	0	4.68131e-12	99996
chr3	180989770	181836880	sense_overlapping	SOX2-OT	+	chr3	180989770	181836880	sense_overlapping	SOX2-OT	+	25	0	0	4.68131e-12	99996
chr22	31488688	31618586	protein_coding	SFI1	+	chr22	31488688	31618586	protein_coding	SFI1	+	25	0	0	4.68131e-12	99996
chr7	124032205	124395118	antisense_RNA	AC006148.1	+	chr7	124032205	124395118	antisense_RNA	AC006148.1	+	25	0	0	4.68131e-12	99996
chr10	38094368	38360098	protein_coding	AL117339.5	+	chr10	38164648	38212417	transcribed_unprocessed_pseudogene	AL117339.1	+	25	0.0167707	0	4.83249e-12	99996
chr2	74557883	74648338	protein_coding	M1AP	-	chr2	74557883	74648338	protein_coding	M1AP	-	25	0	0	4.68131e-12	99996
chr5	180100791	180209153	protein_coding	RASGEF1C	-	chr5	180100791	180209153	protein_coding	RASGEF1C	-	25	0	0	4.68131e-12	99996
chr19	14137179	14171267	antisense_RNA	AC022098.1	+	chr19	14137179	14171267	antisense_RNA	AC022098.1	+	25	0	0	4.68131e-12	99996
chr20	47656348	47786616	protein_coding	SULF2	-	chr20	47656348	47786616	protein_coding	SULF2	-	25	0	0	4.68131e-12	99996
chr8	29067279	29263124	protein_coding	KIF13B	-	chr8	29067279	29263124	protein_coding	KIF13B	-	25	0	0	4.68131e-12	99996
chr12	50175788	50283546	protein_coding	LIMA1	-	chr12	50175788	50283546	protein_coding	LIMA1	-	25	0	0	4.68131e-12	99996
chr8	92883530	93017673	protein_coding	TRIQK	-	chr8	92883530	93017673	protein_coding	TRIQK	-	25	0	0	4.68131e-12	99996
chr10	90740823	90857698	protein_coding	HTR7	-	chr10	90740823	90857698	protein_coding	HTR7	-	25	0	0	4.68131e-12	99996
chr7	140690777	140722790	protein_coding	NDUFB2	+	chr7	140690777	140722790	protein_coding	NDUFB2	+	25	0	0	4.68131e-12	99996
chr19	36817428	36850787	protein_coding	ZNF790	-	chr19	36817428	36850787	protein_coding	ZNF790	-	25	0	0	4.68131e-12	99996
chr17	38530016	38605930	protein_coding	SRCIN1	-	chr17	38530016	38605930	protein_coding	SRCIN1	-	25	0	0	4.68131e-12	99996
chr4	145757627	145938635	protein_coding	ZNF827	-	chr4	145757627	145938635	protein_coding	ZNF827	-	25	0	0	4.68131e-12	99996
chr2	105744897	105894274	protein_coding	NCK2	+	chr2	105744897	105894274	protein_coding	NCK2	+	25	0	0	4.68131e-12	99996
chr6	29425504	29457071	protein_coding	OR11A1	-	chr6	29425504	29457071	protein_coding	OR11A1	-	25	0	0	4.68131e-12	99996
chr2	91736726	91767439	unprocessed_pseudogene	AC027612.1	+	chr2	91736726	91767439	unprocessed_pseudogene	AC027612.1	+	25	0	0	4.68131e-12	99996
chr6	27837760	27865798	protein_coding	HIST1H2BN	+	chr6	27837760	27865798	protein_coding	HIST1H2BN	+	25	0	0	4.68131e-12	99996
chr15	97295881	97432094	lincRNA	LINC02253	+	chr15	97295881	97432094	lincRNA	LINC02253	+	25	0	0	4.68131e-12	99996
chr8	17643795	17800917	protein_coding	MTUS1	-	chr8	17643795	17800917	protein_coding	MTUS1	-	25	0	0	4.68131e-12	99996
chr9	100442271	100577636	protein_coding	MSANTD3-TMEFF1	+	chr9	100442271	100577636	protein_coding	MSANTD3-TMEFF1	+	25	0	0	4.68131e-12	99996
chr1	240775515	241357230	protein_coding	RGS7	-	chr1	240775515	241357230	protein_coding	RGS7	-	25	0	0	4.68131e-12	99996
[truncated: 16,408 more rows]

## Sheet: adenoma
Chromosome	Start point	End point	RNA type	Gene name	Strand type	Chromosome	Start point	End point	RNA type	Gene name	Strand type	Observed count	Random background value	Raw_Pvalue	local-background-corrected_Pvalue	Total number of Monte Carlo simulation
[truncated: 18,152 more rows]
