# Supplementary material for: The selective sponging of miRNAs by OIP5-AS1 regulates metabolic reprogramming of pyruvate in adenoma-carcinoma transition of human colorectal cancer
Source: BMC Cancer. 2024 May 21;24:611. doi: 10.1186/s12885-024-12367-7 (PMC11106987; doi:10.1186/s12885-024-12367-7)
Supplement: Supplementary file 3 — Supplementary Material 3 [file 12885_2024_12367_MOESM3_ESM.xlsx]

## Sheet: RNA_interaction_difference
Supplementary data file 3. Simplified RNA interaction information. The RNA interaction information listed in supplementary data file 2 were simplified as RNA type and name of interacted RNA A and B.
Cancer				Adenoma				Paracancer
RNA_A_Type	RNA_A_Name	RNA_B_Type	RNA_B_Name	RNA_A_Type	RNA_A_Name	RNA_B_Type	RNA_B_Name	RNA_A_Type	RNA_A_Name	RNA_B_Type	RNA_B_Name
protein_coding	ZZZ3	protein_coding	DDX60L	protein_coding	ZZZ3	protein_coding	KCND2	protein_coding	ZZEF1	protein_coding	CDH12
protein_coding	ZZEF1	protein_coding	ANKFY1	protein_coding	ZYG11B	protein_coding	GPD1L	protein_coding	ZYG11B	unprocessed_pseudogene	AC245054.1
protein_coding	ZZEF1	protein_coding	FAM213A	protein_coding	ZYG11A	protein_coding	CDH23	protein_coding	ZXDC	protein_coding	CACNA2D1
protein_coding	ZZEF1	protein_coding	CLEC3A	protein_coding	ZWINT	protein_coding	FIP1L1	protein_coding	ZSWIM6	protein_coding	FAM227B
protein_coding	ZW10	protein_coding	CAMKMT	protein_coding	ZWINT	protein_coding	AC058822.1	protein_coding	ZSWIM5	protein_coding	FAM213A
protein_coding	ZSWIM5	protein_coding	PLAGL1	protein_coding	ZSWIM9	protein_coding	BUB1B-PAK6	protein_coding	ZSWIM5	protein_coding	USP10
protein_coding	ZSWIM4	processed_transcript	MIR663AHG	protein_coding	ZSWIM7	lincRNA	AC090403.1	protein_coding	ZSCAN5C	lincRNA	AL392183.1
protein_coding	ZSCAN29	antisense_RNA	AC016708.1	protein_coding	ZSWIM7	protein_coding	FAM213A	protein_coding	ZSCAN5A	protein_coding	HIF1A
protein_coding	ZSCAN26	protein_coding	AL021997.3	protein_coding	ZSWIM6	antisense_RNA	IL12A-AS1	protein_coding	ZSCAN5A	protein_coding	SENP8
protein_coding	ZSCAN25	protein_coding	ASIC2	protein_coding	ZSWIM5	lincRNA	AC007405.3	protein_coding	ZSCAN5A	protein_coding	SWAP70
protein_coding	ZSCAN20	lincRNA	LINC01358	protein_coding	ZSWIM5	protein_coding	CSAG3	protein_coding	ZSCAN29	protein_coding	GPD1L
protein_coding	ZSCAN2	protein_coding	KIF6	protein_coding	ZSWIM5	protein_coding	TESK2	protein_coding	ZSCAN26	protein_coding	AL021997.3
protein_coding	ZRANB3	protein_coding	POU6F2	protein_coding	ZSWIM5	protein_coding	SAMD12	processed_transcript	ZRANB2-AS2	protein_coding	SLC35D1
protein_coding	ZRANB3	protein_coding	NCKAP5	protein_coding	ZSWIM1	lincRNA	AL035401.1	protein_coding	ZPLD1	processed_transcript	DLEU1
protein_coding	ZRANB3	protein_coding	CPT1A	protein_coding	ZSCAN5A	lincRNA	TEX41	protein_coding	ZPBP	protein_coding	KIRREL3
protein_coding	ZRANB3	protein_coding	PRKAA2	protein_coding	ZSCAN5A	lincRNA	AP002989.1	protein_coding	ZPBP	protein_coding	RFLNA
protein_coding	ZRANB3	protein_coding	MGAT5	protein_coding	ZSCAN29	protein_coding	CACHD1	protein_coding	ZPBP	protein_coding	AC068790.8
protein_coding	ZRANB2	protein_coding	CERS3	antisense_RNA	ZSCAN16-AS1	protein_coding	COL25A1	protein_coding	ZPBP	lincRNA	AC068790.9
protein_coding	ZPLD1	protein_coding	LDB2	protein_coding	ZRANB3	protein_coding	KCNH7	protein_coding	ZPBP	lincRNA	LINC01709
protein_coding	ZPLD1	protein_coding	TOGARAM2	protein_coding	ZRANB3	protein_coding	PXDNL	protein_coding	ZP3	lincRNA	AL035706.1
protein_coding	ZNRF3	processed_pseudogene	DNAJC19P9	protein_coding	ZRANB3	protein_coding	FAM213A	protein_coding	ZP2	protein_coding	JHY
protein_coding	ZNRF3	lincRNA	AC007513.1	protein_coding	ZRANB3	protein_coding	MBP	sense_intronic	ZNRF3-IT1	protein_coding	PTPN2
transcribed_processed_pseudogene	ZNRF2P2	protein_coding	C9orf135	processed_transcript	ZRANB2-AS2	protein_coding	PTPRN2	protein_coding	ZNRF3	protein_coding	FIGLA
protein_coding	ZNHIT3	protein_coding	SCEL	processed_transcript	ZRANB2-AS2	protein_coding	RAPGEF6	protein_coding	ZNRF3	protein_coding	PTPN2
protein_coding	ZNF98	antisense_RNA	AC002066.1	processed_transcript	ZRANB2-AS2	protein_coding	AC008695.1	protein_coding	ZNRF1	protein_coding	TRAM1
protein_coding	ZNF93	ribozyme	RMRP	processed_transcript	ZRANB2-AS2	protein_coding	AL591806.3	protein_coding	ZNRF1	protein_coding	KCNH7
protein_coding	ZNF93	protein_coding	ROBO2	processed_transcript	ZRANB2-AS2	protein_coding	TSTD1	protein_coding	ZNHIT6	protein_coding	DDAH1
protein_coding	ZNF93	lincRNA	RMRP	antisense_RNA	ZRANB2-AS1	protein_coding	ALDH1A2	protein_coding	ZNFX1	transcribed_unprocessed_pseudogene	AL035685.1
protein_coding	ZNF92	lincRNA	AC104806.2	protein_coding	ZPLD1	antisense_RNA	AC107959.2	protein_coding	ZNF98	protein_coding	ASIC2
protein_coding	ZNF91	protein_coding	ZNF675	protein_coding	ZPLD1	protein_coding	RGS6	protein_coding	ZNF92	protein_coding	TRPM6
protein_coding	ZNF888	protein_coding	AC010487.3	protein_coding	ZPBP	protein_coding	GPD1L	protein_coding	ZNF888	protein_coding	AC010487.3
transcribed_unprocessed_pseudogene	ZNF887P	lincRNA	AC008543.1	protein_coding	ZNRF3	antisense_RNA	AC009303.2	transcribed_unprocessed_pseudogene	ZNF887P	lincRNA	AC008543.1
protein_coding	ZNF883	protein_coding	GPD1L	protein_coding	ZNRF2	protein_coding	COL4A6	transcribed_unprocessed_pseudogene	ZNF876P	protein_coding	ZNF141
protein_coding	ZNF879	protein_coding	REC114	protein_coding	ZNRF2	protein_coding	AOX1	transcribed_unprocessed_pseudogene	ZNF876P	protein_coding	FADS3
protein_coding	ZNF850	protein_coding	FAM213A	protein_coding	ZNRF2	protein_coding	EPAS1	protein_coding	ZNF850	protein_coding	SEC16B
protein_coding	ZNF846	protein_coding	OLFM2	protein_coding	ZNHIT6	protein_coding	ASIC2	protein_coding	ZNF850	processed_transcript	AL359075.2
protein_coding	ZNF846	protein_coding	GPD1L	protein_coding	ZNHIT6	protein_coding	TASP1	protein_coding	ZNF841	protein_coding	PDE4D
protein_coding	ZNF844	protein_coding	SRGAP2B	protein_coding	ZNHIT6	protein_coding	DDAH1	protein_coding	ZNF841	protein_coding	ZNF432
protein_coding	ZNF841	protein_coding	ZNF432	protein_coding	ZNHIT6	lincRNA	AC092807.3	protein_coding	ZNF84	transcribed_unitary_pseudogene	KIF28P
protein_coding	ZNF823	sense_intronic	AC008543.3	protein_coding	ZNF93	protein_coding	ZFPM2	protein_coding	ZNF831	protein_coding	TANC1
protein_coding	ZNF816-ZNF321P	protein_coding	ZNF816	protein_coding	ZNF91	antisense_RNA	AC025171.3	protein_coding	ZNF83	protein_coding	FAF1
protein_coding	ZNF816-ZNF321P	processed_transcript	AC010328.3	protein_coding	ZNF888	protein_coding	AC010487.3	protein_coding	ZNF827	protein_coding	C20orf194
protein_coding	ZNF816-ZNF321P	transcribed_processed_pseudogene	ZNF321P	protein_coding	ZNF853	protein_coding	DDX31	protein_coding	ZNF827	protein_coding	DOCK1
protein_coding	ZNF816-ZNF321P	protein_coding	AC010487.3	protein_coding	ZNF850	protein_coding	FAM213A	protein_coding	ZNF823	sense_intronic	AC008543.3
protein_coding	ZNF816	processed_transcript	AC010328.3	protein_coding	ZNF85	protein_coding	KBTBD2	protein_coding	ZNF821	protein_coding	CACNG3
protein_coding	ZNF816	protein_coding	ZNF816-ZNF321P	unprocessed_pseudogene	ZNF847P	protein_coding	NCKAP5	protein_coding	ZNF816-ZNF321P	transcribed_processed_pseudogene	ZNF321P
protein_coding	ZNF816	protein_coding	AC010487.3	protein_coding	ZNF846	unprocessed_pseudogene	AC008752.3	protein_coding	ZNF816-ZNF321P	protein_coding	AC010487.3
transcribed_unprocessed_pseudogene	ZNF815P	protein_coding	USP42	protein_coding	ZNF845	protein_coding	KDM4B	transcribed_unprocessed_pseudogene	ZNF815P	protein_coding	USP42
protein_coding	ZNF804B	protein_coding	CAMTA1	protein_coding	ZNF841	protein_coding	ZNF432	transcribed_unprocessed_pseudogene	ZNF815P	lincRNA	AC009975.1
protein_coding	ZNF804B	protein_coding	MBP	protein_coding	ZNF836	protein_coding	LRGUK	protein_coding	ZNF81	transcribed_unprocessed_pseudogene	CXXC1P1
protein_coding	ZNF804B	protein_coding	KIRREL3	protein_coding	ZNF835	antisense_RNA	AL157832.2	protein_coding	ZNF81	lincRNA	AC091826.2
protein_coding	ZNF804B	protein_coding	CPNE4	protein_coding	ZNF83	protein_coding	SPTLC1	protein_coding	ZNF804B	protein_coding	MYCBP2
protein_coding	ZNF804A	lincRNA	AC091078.1	protein_coding	ZNF827	protein_coding	SHISA9	protein_coding	ZNF804B	protein_coding	SLC14A2
protein_coding	ZNF800	protein_coding	GPD1L	protein_coding	ZNF827	antisense_RNA	TTN-AS1	protein_coding	ZNF804A	protein_coding	USP6NL
protein_coding	ZNF793	protein_coding	MAGI2	protein_coding	ZNF823	sense_intronic	AC008543.3	protein_coding	ZNF800	protein_coding	ASIC2
antisense_RNA	ZNF790-AS1	protein_coding	ZNF573	protein_coding	ZNF823	protein_coding	ZNF33B	protein_coding	ZNF799	protein_coding	UBE3D
protein_coding	ZNF788	protein_coding	WDR62	protein_coding	ZNF823	protein_coding	ASIC2	antisense_RNA	ZNF790-AS1	protein_coding	ZNF573
protein_coding	ZNF788	protein_coding	UACA	protein_coding	ZNF816-ZNF321P	protein_coding	ZNF816	protein_coding	ZNF789	protein_coding	PACRG
protein_coding	ZNF780A	processed_transcript	AC005614.2	protein_coding	ZNF816-ZNF321P	processed_transcript	AC010328.3	protein_coding	ZNF780A	processed_transcript	AC005614.2
protein_coding	ZNF776	protein_coding	AC003006.1	protein_coding	ZNF816-ZNF321P	transcribed_processed_pseudogene	ZNF321P	protein_coding	ZNF776	protein_coding	AC003006.1
protein_coding	ZNF776	lincRNA	AC012377.1	protein_coding	ZNF816-ZNF321P	protein_coding	AC010487.3	protein_coding	ZNF775	protein_coding	AC073111.3
protein_coding	ZNF775	protein_coding	AC073111.3	protein_coding	ZNF816	processed_transcript	AC010328.3	protein_coding	ZNF775	processed_transcript	AC073111.4
protein_coding	ZNF775	processed_transcript	AC073111.4	protein_coding	ZNF816	protein_coding	ZNF816-ZNF321P	transcribed_unprocessed_pseudogene	ZNF767P	lincRNA	LINC01003
transcribed_unprocessed_pseudogene	ZNF767P	lincRNA	LINC01003	protein_coding	ZNF816	protein_coding	AC010487.3	protein_coding	ZNF76	lincRNA	AJ009632.2
protein_coding	ZNF747	protein_coding	AC002310.4	transcribed_unprocessed_pseudogene	ZNF815P	protein_coding	USP42	protein_coding	ZNF747	protein_coding	AC002310.4
protein_coding	ZNF747	protein_coding	AC002310.5	transcribed_unprocessed_pseudogene	ZNF815P	protein_coding	FOCAD	protein_coding	ZNF747	protein_coding	AC002310.5
protein_coding	ZNF730	lincRNA	AC074135.1	transcribed_unprocessed_pseudogene	ZNF812P	lincRNA	AC084032.1	protein_coding	ZNF730	transcribed_unprocessed_pseudogene	AC009542.2
unprocessed_pseudogene	ZNF725P	protein_coding	ZNF675	protein_coding	ZNF808	lincRNA	IQCH-AS1	protein_coding	ZNF730	lincRNA	AC074135.1
unprocessed_pseudogene	ZNF725P	protein_coding	PLXNA4	protein_coding	ZNF805	protein_coding	TFDP2	protein_coding	ZNF728	protein_coding	CCNY
protein_coding	ZNF724	protein_coding	AC092329.3	protein_coding	ZNF804B	protein_coding	NCALD	protein_coding	ZNF727	protein_coding	TSHZ2
protein_coding	ZNF720	protein_coding	LIPC	protein_coding	ZNF804B	protein_coding	COPS4	protein_coding	ZNF726	lincRNA	AC092279.1
protein_coding	ZNF718	protein_coding	ZNF595	protein_coding	ZNF804B	protein_coding	GPC5	protein_coding	ZNF726	protein_coding	ZNF254
protein_coding	ZNF717	protein_coding	PGM5	protein_coding	ZNF804B	protein_coding	EXOC4	unprocessed_pseudogene	ZNF725P	protein_coding	ZNF675
protein_coding	ZNF717	protein_coding	UTY	protein_coding	ZNF804B	protein_coding	GPD1L	unprocessed_pseudogene	ZNF725P	protein_coding	ASIC2
protein_coding	ZNF717	protein_coding	NCS1	protein_coding	ZNF804B	protein_coding	CDKAL1	protein_coding	ZNF724	protein_coding	AC092329.3
protein_coding	ZNF717	transcribed_unprocessed_pseudogene	ROCK1P1	protein_coding	ZNF804B	antisense_RNA	PRKG1-AS1	unprocessed_pseudogene	ZNF723	protein_coding	FBXL7
protein_coding	ZNF717	transcribed_unprocessed_pseudogene	BMS1P4	protein_coding	ZNF804A	protein_coding	ACYP2	protein_coding	ZNF721	protein_coding	XYLB
protein_coding	ZNF717	protein_coding	DZANK1	protein_coding	ZNF804A	lincRNA	Z82186.1	protein_coding	ZNF721	antisense_RNA	AC011447.3
protein_coding	ZNF717	processed_transcript	BMS1P4	protein_coding	ZNF804A	protein_coding	MNAT1	protein_coding	ZNF718	protein_coding	ZNF595
protein_coding	ZNF717	processed_transcript	AC022400.3	protein_coding	ZNF8	protein_coding	C6orf106	protein_coding	ZNF718	protein_coding	CMTM8
protein_coding	ZNF713	protein_coding	CCT6A	protein_coding	ZNF791	processed_transcript	AC005394.2	protein_coding	ZNF717	protein_coding	PGM5
protein_coding	ZNF713	protein_coding	AC092647.5	protein_coding	ZNF791	transcribed_unprocessed_pseudogene	AC005524.1	protein_coding	ZNF717	protein_coding	UTY
protein_coding	ZNF710	protein_coding	LGALS8	antisense_RNA	ZNF790-AS1	protein_coding	ZNF573	protein_coding	ZNF717	processed_transcript	AC079160.1
protein_coding	ZNF709	protein_coding	AC008758.1	protein_coding	ZNF782	transcribed_unprocessed_pseudogene	AL162726.3	protein_coding	ZNF717	lincRNA	LINC01179
protein_coding	ZNF709	protein_coding	AC010422.6	protein_coding	ZNF782	protein_coding	PXDNL	protein_coding	ZNF717	protein_coding	ZNF689
protein_coding	ZNF709	protein_coding	AC008758.6	protein_coding	ZNF780A	processed_transcript	AC005614.2	protein_coding	ZNF717	protein_coding	PPARG
protein_coding	ZNF709	protein_coding	ZNF44	protein_coding	ZNF776	protein_coding	AC003006.1	protein_coding	ZNF717	lincRNA	AC133919.2
protein_coding	ZNF707	antisense_RNA	AC105219.1	transcribed_unprocessed_pseudogene	ZNF767P	protein_coding	PREX2	protein_coding	ZNF717	antisense_RNA	AL133372.3
protein_coding	ZNF705A	protein_coding	AC092111.3	protein_coding	ZNF765	protein_coding	MORN1	protein_coding	ZNF717	antisense_RNA	KIF9-AS1
protein_coding	ZNF700	sense_overlapping	AC008770.4	protein_coding	ZNF736	protein_coding	RFPL4AL1	protein_coding	ZNF713	protein_coding	AC092647.5
protein_coding	ZNF700	protein_coding	AC008770.3	protein_coding	ZNF730	processed_pseudogene	MTDHP5	protein_coding	ZNF709	protein_coding	AC008758.1
protein_coding	ZNF695	protein_coding	ZNF670-ZNF695	protein_coding	ZNF730	lincRNA	AC074135.1	protein_coding	ZNF709	protein_coding	AC010422.6
protein_coding	ZNF682	antisense_RNA	AC011447.3	protein_coding	ZNF727	protein_coding	PPIP5K1	protein_coding	ZNF709	protein_coding	AC008758.6
protein_coding	ZNF675	antisense_RNA	AP000282.1	unprocessed_pseudogene	ZNF725P	protein_coding	ZNF675	protein_coding	ZNF707	antisense_RNA	AC105219.1
protein_coding	ZNF675	unprocessed_pseudogene	ZNF725P	protein_coding	ZNF724	protein_coding	AC092329.3	protein_coding	ZNF705A	protein_coding	AC092111.3
protein_coding	ZNF675	protein_coding	ZNF91	protein_coding	ZNF724	antisense_RNA	AC090709.1	protein_coding	ZNF704	protein_coding	LHFPL3
protein_coding	ZNF670-ZNF695	protein_coding	ZNF695	protein_coding	ZNF721	processed_pseudogene	AFG3L2P1	protein_coding	ZNF704	protein_coding	SEMA3A
transcribed_unitary_pseudogene	ZNF663P	protein_coding	ASIC2	protein_coding	ZNF720	protein_coding	GPD1L	protein_coding	ZNF700	protein_coding	AC008770.3
protein_coding	ZNF660	protein_coding	ZNF197	protein_coding	ZNF718	protein_coding	ZNF595	protein_coding	ZNF700	sense_overlapping	AC008770.4
protein_coding	ZNF658	protein_coding	PIP5K1B	protein_coding	ZNF718	antisense_RNA	AC092574.2	protein_coding	ZNF695	protein_coding	ZNF670-ZNF695
protein_coding	ZNF655	protein_coding	AC005020.2	protein_coding	ZNF717	protein_coding	UTY	protein_coding	ZNF69	processed_transcript	AC008770.1
protein_coding	ZNF653	protein_coding	AC008481.3	protein_coding	ZNF717	protein_coding	PGM5	protein_coding	ZNF689	protein_coding	ZNF717
protein_coding	ZNF652	protein_coding	ZFPM2	protein_coding	ZNF717	protein_coding	TBCK	protein_coding	ZNF682	protein_coding	METAP1D
protein_coding	ZNF652	protein_coding	CRABP2	protein_coding	ZNF717	protein_coding	UGT2B7	protein_coding	ZNF681	protein_coding	ITGBL1
protein_coding	ZNF649	protein_coding	ANKRD9	protein_coding	ZNF717	unprocessed_pseudogene	OR1F2P	protein_coding	ZNF679	protein_coding	RAB11FIP4
protein_coding	ZNF638	protein_coding	CAMTA1	protein_coding	ZNF717	transcribed_unprocessed_pseudogene	BMS1P4	protein_coding	ZNF675	protein_coding	GABBR2
protein_coding	ZNF630	protein_coding	RECK	protein_coding	ZNF717	protein_coding	UBAC2	protein_coding	ZNF675	unprocessed_pseudogene	ZNF725P
protein_coding	ZNF627	antisense_RNA	TAT-AS1	protein_coding	ZNF717	protein_coding	PACSIN2	protein_coding	ZNF672	lincRNA	MIR4300HG
protein_coding	ZNF623	lincRNA	LINC02149	protein_coding	ZNF717	protein_coding	MEF2A	protein_coding	ZNF670-ZNF695	lincRNA	LINC00632
protein_coding	ZNF618	protein_coding	SLC16A14	protein_coding	ZNF717	processed_transcript	BMS1P4	protein_coding	ZNF670-ZNF695	protein_coding	ZNF695
protein_coding	ZNF613	protein_coding	PPP2R1A	protein_coding	ZNF717	processed_transcript	AC022400.3	protein_coding	ZNF670	lincRNA	LINC00632
protein_coding	ZNF610	transcribed_unprocessed_pseudogene	ZNF137P	protein_coding	ZNF717	lincRNA	AC133919.2	protein_coding	ZNF665	antisense_RNA	AC092957.1
protein_coding	ZNF609	protein_coding	SH2B2	protein_coding	ZNF717	antisense_RNA	DEPDC1-AS1	protein_coding	ZNF664	processed_transcript	MIR663AHG
protein_coding	ZNF599	protein_coding	RTN4	protein_coding	ZNF717	antisense_RNA	AJ003147.2	protein_coding	ZNF664	protein_coding	GRM7
protein_coding	ZNF596	transcribed_processed_pseudogene	AL669831.3	protein_coding	ZNF717	antisense_RNA	AL133372.3	transcribed_unitary_pseudogene	ZNF663P	processed_transcript	AL031686.1
protein_coding	ZNF595	protein_coding	ZNF718	protein_coding	ZNF713	protein_coding	AC092647.5	transcribed_unitary_pseudogene	ZNF663P	protein_coding	ELMO2
protein_coding	ZNF595	protein_coding	ASIC2	antisense_RNA	ZNF710-AS1	unprocessed_pseudogene	DPY19L1P1	protein_coding	ZNF660	protein_coding	ZNF197
protein_coding	ZNF587B	protein_coding	AC010522.1	protein_coding	ZNF710	protein_coding	SYTL5	protein_coding	ZNF66	protein_coding	MYBPC2
protein_coding	ZNF585B	protein_coding	AC012309.1	protein_coding	ZNF710	protein_coding	AF241726.2	protein_coding	ZNF658	protein_coding	PIP5K1B
protein_coding	ZNF585A	TEC	AC008806.1	protein_coding	ZNF709	protein_coding	AC008758.1	protein_coding	ZNF658	protein_coding	GDA
protein_coding	ZNF585A	protein_coding	AC012309.1	protein_coding	ZNF709	protein_coding	AC008758.6	protein_coding	ZNF655	protein_coding	AC005020.2
protein_coding	ZNF583	protein_coding	NOX4	protein_coding	ZNF707	antisense_RNA	AC105219.1	protein_coding	ZNF653	protein_coding	AC008481.3
protein_coding	ZNF582	protein_coding	FAM160A1	protein_coding	ZNF706	lincRNA	AC087379.1	protein_coding	ZNF652	protein_coding	CCNJL
protein_coding	ZNF577	lincRNA	FTX	protein_coding	ZNF705G	protein_coding	AC007326.4	protein_coding	ZNF652	protein_coding	ANK1
protein_coding	ZNF575	protein_coding	GRM8	protein_coding	ZNF705A	protein_coding	AC092111.3	protein_coding	ZNF646	lincRNA	MIR4713HG
protein_coding	ZNF573	protein_coding	FAM213A	protein_coding	ZNF704	protein_coding	GPD1L	protein_coding	ZNF644	protein_coding	GPD1L
protein_coding	ZNF573	antisense_RNA	ZNF790-AS1	protein_coding	ZNF704	protein_coding	GPATCH2	antisense_RNA	ZNF630-AS1	protein_coding	BCL2L13
protein_coding	ZNF568	protein_coding	RAP1GAP2	protein_coding	ZNF704	protein_coding	AHCYL1	protein_coding	ZNF629	processed_pseudogene	CDC27P1
protein_coding	ZNF565	protein_coding	COBLL1	transcribed_processed_pseudogene	ZNF702P	protein_coding	ATP2B4	protein_coding	ZNF626	protein_coding	ZNF506
protein_coding	ZNF559-ZNF177	protein_coding	ZNF177	protein_coding	ZNF701	antisense_RNA	IL12A-AS1	protein_coding	ZNF626	lincRNA	AC011477.4
protein_coding	ZNF559-ZNF177	protein_coding	ZNF559	protein_coding	ZNF700	protein_coding	AC008770.3	protein_coding	ZNF624	protein_coding	LGALS9C
protein_coding	ZNF559	protein_coding	ZNF559-ZNF177	protein_coding	ZNF700	sense_overlapping	AC008770.4	protein_coding	ZNF624	protein_coding	FAM213A
protein_coding	ZNF555	protein_coding	GPD1L	protein_coding	ZNF695	protein_coding	ZNF670-ZNF695	protein_coding	ZNF618	protein_coding	KLHL26
protein_coding	ZNF551	protein_coding	COL5A2	protein_coding	ZNF680	lincRNA	AL355838.1	protein_coding	ZNF618	protein_coding	TRDN
protein_coding	ZNF550	antisense_RNA	AC145285.7	protein_coding	ZNF679	antisense_RNA	AL158068.2	protein_coding	ZNF613	protein_coding	PPP2R1A
protein_coding	ZNF544	protein_coding	AC020915.6	protein_coding	ZNF675	protein_coding	SLC16A14	protein_coding	ZNF609	protein_coding	TMEM132B
protein_coding	ZNF544	protein_coding	INPP5F	protein_coding	ZNF675	protein_coding	GALNT13	protein_coding	ZNF607	protein_coding	GLIPR2
protein_coding	ZNF536	protein_coding	C11orf49	protein_coding	ZNF675	protein_coding	STPG2	protein_coding	ZNF596	transcribed_processed_pseudogene	AL669831.3
protein_coding	ZNF532	protein_coding	SLC16A14	protein_coding	ZNF675	transcribed_unprocessed_pseudogene	CST13P	protein_coding	ZNF595	protein_coding	TMEM181
protein_coding	ZNF519	protein_coding	USP12	protein_coding	ZNF675	unprocessed_pseudogene	ZNF725P	protein_coding	ZNF595	protein_coding	ZNF718
protein_coding	ZNF516	protein_coding	MYO3B	protein_coding	ZNF670-ZNF695	protein_coding	ZNF695	protein_coding	ZNF595	protein_coding	ZNF141
protein_coding	ZNF512	processed_transcript	AC074091.1	protein_coding	ZNF670-ZNF695	protein_coding	AHCTF1	protein_coding	ZNF587B	protein_coding	AC010522.1
protein_coding	ZNF511-PRAP1	protein_coding	SLC16A14	protein_coding	ZNF670	protein_coding	AHCTF1	protein_coding	ZNF587B	protein_coding	ZNF586
protein_coding	ZNF506	lincRNA	AC011477.4	protein_coding	ZNF668	lincRNA	AC007402.1	protein_coding	ZNF586	protein_coding	AC010522.1
lincRNA	ZNF503-AS1	protein_coding	LRMDA	lincRNA	ZNF667-AS1	protein_coding	ISY1-RAB43	protein_coding	ZNF586	protein_coding	ZNF587B
protein_coding	ZNF503	transcribed_unprocessed_pseudogene	AC139491.6	lincRNA	ZNF667-AS1	protein_coding	ISY1	protein_coding	ZNF585B	protein_coding	STK4
protein_coding	ZNF503	processed_transcript	AC139491.2	protein_coding	ZNF665	protein_coding	EYA2	protein_coding	ZNF585A	protein_coding	AC012309.1
protein_coding	ZNF500	protein_coding	HECTD1	protein_coding	ZNF665	protein_coding	WDR62	protein_coding	ZNF579	protein_coding	IGSF3
protein_coding	ZNF496	protein_coding	ROBO1	protein_coding	ZNF664	protein_coding	ASIC2	protein_coding	ZNF577	transcribed_processed_pseudogene	ZEB2P1
protein_coding	ZNF490	protein_coding	SRRM1	transcribed_unitary_pseudogene	ZNF663P	protein_coding	ELMO2	protein_coding	ZNF576	protein_coding	SRRM5
protein_coding	ZNF490	protein_coding	CPT1A	protein_coding	ZNF658	protein_coding	PIP5K1B	protein_coding	ZNF573	antisense_RNA	ZNF790-AS1
protein_coding	ZNF486	protein_coding	KIAA0825	protein_coding	ZNF655	protein_coding	AC005020.2	antisense_RNA	ZNF571-AS1	protein_coding	GRAMD4
protein_coding	ZNF483	protein_coding	HMCN2	protein_coding	ZNF655	protein_coding	SULT6B1	protein_coding	ZNF571	protein_coding	ARHGEF3
protein_coding	ZNF461	protein_coding	GPC5	protein_coding	ZNF653	protein_coding	AC008481.3	protein_coding	ZNF571	protein_coding	TJP2
protein_coding	ZNF45	lincRNA	LINC00976	protein_coding	ZNF638	protein_coding	GPD1L	protein_coding	ZNF571	protein_coding	WDR62
protein_coding	ZNF445	protein_coding	REEP1	protein_coding	ZNF638	protein_coding	MBP	protein_coding	ZNF568	antisense_RNA	AC006160.1
protein_coding	ZNF442	protein_coding	ASIC2	protein_coding	ZNF624	protein_coding	LGALS9C	protein_coding	ZNF568	protein_coding	KIFAP3
protein_coding	ZNF44	protein_coding	AC008758.1	protein_coding	ZNF620	protein_coding	ASIC2	protein_coding	ZNF559-ZNF177	protein_coding	ZNF177
protein_coding	ZNF44	protein_coding	ZNF709	protein_coding	ZNF618	protein_coding	TASP1	protein_coding	ZNF559-ZNF177	protein_coding	ZNF559
protein_coding	ZNF44	protein_coding	AC008758.6	protein_coding	ZNF618	protein_coding	ARID4B	protein_coding	ZNF559	protein_coding	ZNF559-ZNF177
protein_coding	ZNF433	protein_coding	AC008770.2	protein_coding	ZNF613	protein_coding	PPP2R1A	protein_coding	ZNF557	protein_coding	RHBDD2
protein_coding	ZNF432	protein_coding	ZNF841	protein_coding	ZNF613	protein_coding	RBFOX1	protein_coding	ZNF551	protein_coding	AC003006.1
protein_coding	ZNF423	lincRNA	AL354896.1	protein_coding	ZNF609	protein_coding	DCDC1	protein_coding	ZNF544	protein_coding	AC020915.6
protein_coding	ZNF420	protein_coding	GPD1L	protein_coding	ZNF609	protein_coding	FAM189A1	protein_coding	ZNF544	protein_coding	AUTS2
protein_coding	ZNF420	protein_coding	CDC73	protein_coding	ZNF609	protein_coding	CWF19L2	transcribed_unprocessed_pseudogene	ZNF542P	processed_transcript	EIF1B-AS1
protein_coding	ZNF418	protein_coding	TRAM1	unprocessed_pseudogene	ZNF603P	lincRNA	LINC01811	protein_coding	ZNF540	protein_coding	GRAMD4
protein_coding	ZNF410	protein_coding	SLC16A14	protein_coding	ZNF596	transcribed_processed_pseudogene	AL669831.3	protein_coding	ZNF536	protein_coding	FOXN2
protein_coding	ZNF397	protein_coding	GALR1	protein_coding	ZNF595	antisense_RNA	AC097460.1	protein_coding	ZNF536	protein_coding	GSK3B
protein_coding	ZNF397	processed_transcript	MIR663AHG	protein_coding	ZNF595	protein_coding	ZNF718	protein_coding	ZNF536	lincRNA	AC024581.1
lincRNA	ZNF385D-AS2	protein_coding	STIM2	protein_coding	ZNF595	lincRNA	LINC01830	protein_coding	ZNF536	lincRNA	AC106798.1
protein_coding	ZNF385D	protein_coding	CLRN2	protein_coding	ZNF587B	protein_coding	AC010522.1	protein_coding	ZNF536	transcribed_unprocessed_pseudogene	CATSPER2P1
protein_coding	ZNF385D	lincRNA	FAM225B	protein_coding	ZNF585B	protein_coding	RSRC1	protein_coding	ZNF536	protein_coding	PPP1CC
protein_coding	ZNF385D	protein_coding	PYGO1	protein_coding	ZNF585B	protein_coding	CALD1	protein_coding	ZNF529	protein_coding	OR2G6
protein_coding	ZNF385D	protein_coding	SP100	protein_coding	ZNF585B	protein_coding	AC012309.1	protein_coding	ZNF527	protein_coding	EXOC4
protein_coding	ZNF385B	protein_coding	KAT2B	protein_coding	ZNF585A	protein_coding	AC012309.1	protein_coding	ZNF512	processed_transcript	AC074091.1
protein_coding	ZNF385B	protein_coding	SNX2	protein_coding	ZNF582	protein_coding	F13A1	protein_coding	ZNF506	protein_coding	ZNF626
protein_coding	ZNF385B	protein_coding	MBP	protein_coding	ZNF578	protein_coding	FAM213A	protein_coding	ZNF506	lincRNA	AC010636.2
protein_coding	ZNF385B	protein_coding	CREBBP	protein_coding	ZNF577	protein_coding	FAM213A	protein_coding	ZNF506	protein_coding	ESRRG
protein_coding	ZNF385B	protein_coding	CPPED1	protein_coding	ZNF573	antisense_RNA	ZNF790-AS1	protein_coding	ZNF506	lincRNA	AC011477.4
transcribed_processed_pseudogene	ZNF37BP	protein_coding	ZNF185	protein_coding	ZNF570	protein_coding	CADM2	protein_coding	ZNF500	protein_coding	NEK1
transcribed_processed_pseudogene	ZNF37BP	protein_coding	ABR	protein_coding	ZNF57	protein_coding	MCM10	protein_coding	ZNF493	protein_coding	AC010615.4
protein_coding	ZNF367	protein_coding	MPHOSPH8	protein_coding	ZNF57	protein_coding	L3HYPDH	protein_coding	ZNF493	protein_coding	RBFOX1
protein_coding	ZNF366	protein_coding	RALGAPA1	protein_coding	ZNF569	lincRNA	AL138720.1	protein_coding	ZNF490	protein_coding	FARS2
protein_coding	ZNF365	protein_coding	SETD3	protein_coding	ZNF569	protein_coding	CEP170	protein_coding	ZNF480	protein_coding	COL11A1
protein_coding	ZNF354C	antisense_RNA	AC104117.3	protein_coding	ZNF569	lincRNA	AL049775.2	protein_coding	ZNF460	protein_coding	TMTC2
protein_coding	ZNF354A	protein_coding	HOXB13	protein_coding	ZNF562	protein_coding	CNNM2	protein_coding	ZNF451	ribozyme	RMRP
protein_coding	ZNF354A	protein_coding	CCDC91	protein_coding	ZNF559-ZNF177	protein_coding	ZNF177	protein_coding	ZNF451	lincRNA	RMRP
protein_coding	ZNF354A	protein_coding	GPD1L	protein_coding	ZNF559-ZNF177	antisense_RNA	AC092574.2	protein_coding	ZNF451	antisense_RNA	LMCD1-AS1
antisense_RNA	ZNF350-AS1	protein_coding	FAM213A	protein_coding	ZNF559-ZNF177	protein_coding	ZNF559	protein_coding	ZNF45	lincRNA	LINC00976
protein_coding	ZNF347	protein_coding	LILRA4	protein_coding	ZNF559	protein_coding	ZNF559-ZNF177	protein_coding	ZNF442	protein_coding	ZNF44
protein_coding	ZNF346	protein_coding	NSD1	protein_coding	ZNF557	protein_coding	ZNF322	protein_coding	ZNF44	protein_coding	GRIA1
protein_coding	ZNF346	protein_coding	FAM213A	protein_coding	ZNF551	protein_coding	AC003006.1	protein_coding	ZNF44	protein_coding	ZNF442
protein_coding	ZNF345	protein_coding	CDKL1	protein_coding	ZNF544	lincRNA	LINC01568	protein_coding	ZNF44	protein_coding	AC008758.5
protein_coding	ZNF345	protein_coding	LMNA	protein_coding	ZNF536	protein_coding	RPS20	protein_coding	ZNF44	protein_coding	KCNT2
protein_coding	ZNF343	protein_coding	AL049650.1	protein_coding	ZNF536	protein_coding	PLPP1	protein_coding	ZNF438	protein_coding	FARS2
protein_coding	ZNF343	protein_coding	SRGAP2B	protein_coding	ZNF536	protein_coding	PPARG	protein_coding	ZNF438	protein_coding	ITGA9
protein_coding	ZNF34	lincRNA	LINC00393	protein_coding	ZNF536	protein_coding	ASIC2	protein_coding	ZNF433	protein_coding	AC008770.2
protein_coding	ZNF33B	transcribed_unprocessed_pseudogene	LRRC37A5P	protein_coding	ZNF536	protein_coding	NDUFS3	protein_coding	ZNF432	protein_coding	ZNF841
protein_coding	ZNF33B	protein_coding	ASIC2	protein_coding	ZNF536	lincRNA	LINC01029	protein_coding	ZNF432	protein_coding	PDE4D
protein_coding	ZNF33B	protein_coding	PCGF5	antisense_RNA	ZNF529-AS1	processed_transcript	PAX8-AS1	protein_coding	ZNF430	protein_coding	SLCO1C1
protein_coding	ZNF33B	protein_coding	CNTNAP2	antisense_RNA	ZNF529-AS1	protein_coding	MBP	protein_coding	ZNF423	protein_coding	ASIC2
protein_coding	ZNF33B	protein_coding	STXBP5	protein_coding	ZNF529	protein_coding	ASIC2	protein_coding	ZNF407	protein_coding	PCNT
protein_coding	ZNF33B	protein_coding	GPC6	protein_coding	ZNF521	lincRNA	AC009975.2	protein_coding	ZNF407	protein_coding	AFF2
protein_coding	ZNF33B	protein_coding	DPP10	protein_coding	ZNF521	protein_coding	SIK3	protein_coding	ZNF395	protein_coding	FBXO16
protein_coding	ZNF33B	protein_coding	HYDIN	protein_coding	ZNF521	lincRNA	AC091489.1	protein_coding	ZNF394	antisense_RNA	AC015845.1
protein_coding	ZNF33B	protein_coding	SYNE1	protein_coding	ZNF521	lincRNA	AC010601.1	protein_coding	ZNF385D	protein_coding	KCTD16
protein_coding	ZNF33B	processed_pseudogene	RPL7L1P10	protein_coding	ZNF519	protein_coding	SUMF1	protein_coding	ZNF385D	protein_coding	FAM213A
protein_coding	ZNF33B	lincRNA	AJ009632.2	protein_coding	ZNF512	processed_transcript	AC074091.1	protein_coding	ZNF385D	processed_transcript	SGO1-AS1
protein_coding	ZNF33B	lincRNA	AC007923.4	protein_coding	ZNF506	lincRNA	AC011477.4	protein_coding	ZNF385C	protein_coding	PPT1
protein_coding	ZNF33B	IG_V_gene	IGHV3OR16-13	lincRNA	ZNF503-AS1	protein_coding	GON4L	protein_coding	ZNF385B	protein_coding	GPD1L
protein_coding	ZNF33B	antisense_RNA	AC016866.1	protein_coding	ZNF502	protein_coding	GPD1L	protein_coding	ZNF385B	protein_coding	CNBD1
protein_coding	ZNF33B	protein_coding	KIAA1217	protein_coding	ZNF496	protein_coding	SLC46A1	transcribed_processed_pseudogene	ZNF37BP	protein_coding	NUDCD3
protein_coding	ZNF33B	protein_coding	OPRD1	protein_coding	ZNF493	protein_coding	AC010615.4	transcribed_processed_pseudogene	ZNF37BP	protein_coding	IQCH
protein_coding	ZNF33B	protein_coding	ENAH	protein_coding	ZNF490	protein_coding	ZIM2	transcribed_processed_pseudogene	ZNF37BP	protein_coding	CTCF
protein_coding	ZNF335	sense_overlapping	AC138649.1	protein_coding	ZNF490	protein_coding	PEG3	transcribed_processed_pseudogene	ZNF37BP	protein_coding	DLG2
protein_coding	ZNF335	protein_coding	NIPA1	protein_coding	ZNF474	protein_coding	AC068631.2	transcribed_processed_pseudogene	ZNF37BP	protein_coding	PDK4
antisense_RNA	ZNF32-AS3	protein_coding	GPD1L	protein_coding	ZNF474	protein_coding	DNAJB11	transcribed_processed_pseudogene	ZNF37BP	protein_coding	FAM13A
antisense_RNA	ZNF32-AS3	protein_coding	PLCH1	protein_coding	ZNF468	transcribed_unprocessed_pseudogene	OR7E47P	protein_coding	ZNF37A	protein_coding	ASIC2
transcribed_processed_pseudogene	ZNF321P	protein_coding	ZNF816-ZNF321P	protein_coding	ZNF468	antisense_RNA	DKFZP434H168	protein_coding	ZNF37A	protein_coding	DISC1
transcribed_processed_pseudogene	ZNF321P	protein_coding	AC010487.3	protein_coding	ZNF462	protein_coding	SH2B1	protein_coding	ZNF367	protein_coding	MPHOSPH8
protein_coding	ZNF320	protein_coding	AC010487.3	protein_coding	ZNF451	protein_coding	PRIM2	protein_coding	ZNF365	protein_coding	JMJD1C
protein_coding	ZNF318	protein_coding	HIPK2	protein_coding	ZNF451	protein_coding	PTPRT	protein_coding	ZNF365	processed_transcript	AC011451.3
protein_coding	ZNF280D	protein_coding	RFX7	protein_coding	ZNF444	antisense_RNA	AC006116.8	protein_coding	ZNF345	protein_coding	PLPPR5
protein_coding	ZNF28	protein_coding	RTN2	protein_coding	ZNF443	protein_coding	FAM213A	protein_coding	ZNF345	protein_coding	KLHDC2
protein_coding	ZNF275	protein_coding	ATP2B3	protein_coding	ZNF44	lincRNA	LINC00320	protein_coding	ZNF343	protein_coding	AL049650.1
protein_coding	ZNF274	protein_coding	PPIA	protein_coding	ZNF44	protein_coding	TSPAN8	antisense_RNA	ZNF341-AS1	protein_coding	PDE4D
protein_coding	ZNF273	protein_coding	C4orf22	protein_coding	ZNF438	protein_coding	SCARB1	antisense_RNA	ZNF341-AS1	antisense_RNA	DM1-AS
protein_coding	ZNF273	lincRNA	AC020905.1	protein_coding	ZNF438	protein_coding	SBSPON	protein_coding	ZNF341	protein_coding	CBFA2T2
protein_coding	ZNF268	protein_coding	AC026786.1	protein_coding	ZNF433	protein_coding	PTPRT	protein_coding	ZNF341	antisense_RNA	IFNG-AS1
protein_coding	ZNF267	transcribed_unprocessed_pseudogene	AC142381.3	protein_coding	ZNF433	protein_coding	AC008770.2	protein_coding	ZNF33B	protein_coding	ASIC2
protein_coding	ZNF264	protein_coding	EPM2A	protein_coding	ZNF432	protein_coding	ZNF841	protein_coding	ZNF33B	protein_coding	VSX2
protein_coding	ZNF26	protein_coding	ASIC2	protein_coding	ZNF432	sense_overlapping	AC011468.1	protein_coding	ZNF33B	protein_coding	HS6ST3
protein_coding	ZNF254	lincRNA	AC092279.1	protein_coding	ZNF432	protein_coding	MAST4	protein_coding	ZNF33B	protein_coding	COL14A1
transcribed_unitary_pseudogene	ZNF252P	protein_coding	TRAM1	protein_coding	ZNF431	protein_coding	DKK2	protein_coding	ZNF33B	lincRNA	MIR3681HG
transcribed_unitary_pseudogene	ZNF252P	protein_coding	FAM213A	protein_coding	ZNF431	protein_coding	ATRNL1	protein_coding	ZNF33B	protein_coding	NFIB
transcribed_unitary_pseudogene	ZNF252P	protein_coding	MBP	protein_coding	ZNF429	protein_coding	RCAN2	protein_coding	ZNF33B	protein_coding	LRRC3B
transcribed_unitary_pseudogene	ZNF252P	protein_coding	ARID4B	protein_coding	ZNF425	protein_coding	DCAF7	protein_coding	ZNF33B	protein_coding	STK39
transcribed_unitary_pseudogene	ZNF252P	protein_coding	LRRC7	protein_coding	ZNF423	lincRNA	LINC00976	protein_coding	ZNF33B	protein_coding	BZW2
transcribed_unitary_pseudogene	ZNF252P	protein_coding	SYF2	protein_coding	ZNF423	antisense_RNA	AL021391.1	protein_coding	ZNF33B	protein_coding	AK3
transcribed_unitary_pseudogene	ZNF252P	processed_transcript	MIR663AHG	protein_coding	ZNF423	protein_coding	TMEM87A	protein_coding	ZNF33B	protein_coding	PTPRE
protein_coding	ZNF251	protein_coding	ASIC2	protein_coding	ZNF423	antisense_RNA	ROR1-AS1	antisense_RNA	ZNF337-AS1	lincRNA	AC069277.1
protein_coding	ZNF250	protein_coding	SLC1A6	protein_coding	ZNF420	protein_coding	ASIC2	protein_coding	ZNF335	processed_transcript	DISC1FP1
protein_coding	ZNF236	protein_coding	GPD1L	protein_coding	ZNF420	protein_coding	MEIOB	transcribed_processed_pseudogene	ZNF321P	protein_coding	ZNF816-ZNF321P
protein_coding	ZNF236	protein_coding	ANKFN1	protein_coding	ZNF420	lincRNA	LINC00254	transcribed_processed_pseudogene	ZNF321P	protein_coding	AC010487.3
protein_coding	ZNF235	protein_coding	CLP1	protein_coding	ZNF408	lincRNA	AC018742.1	protein_coding	ZNF320	protein_coding	AC010487.3
protein_coding	ZNF23	protein_coding	AC010547.4	protein_coding	ZNF407	protein_coding	NKAIN2	protein_coding	ZNF316	protein_coding	AC024940.1
protein_coding	ZNF229	processed_transcript	AC245748.2	protein_coding	ZNF407	protein_coding	GPD1L	protein_coding	ZNF287	sense_intronic	AC127540.1
protein_coding	ZNF226	protein_coding	HS6ST2	protein_coding	ZNF407	protein_coding	DOK5	protein_coding	ZNF286B	processed_pseudogene	PPIAP53
protein_coding	ZNF225	processed_transcript	MIR663AHG	protein_coding	ZNF407	protein_coding	ACSL5	protein_coding	ZNF286A	protein_coding	AC005324.4
protein_coding	ZNF215	protein_coding	NLRP14	protein_coding	ZNF407	protein_coding	ERC1	protein_coding	ZNF286A	protein_coding	IQGAP2
protein_coding	ZNF213	lincRNA	SAMD12-AS1	protein_coding	ZNF407	protein_coding	FRMD6	protein_coding	ZNF280D	protein_coding	PHKB
protein_coding	ZNF213	protein_coding	ZNF205	protein_coding	ZNF407	protein_coding	FMN2	protein_coding	ZNF280D	transcribed_processed_pseudogene	NDUFB4P11
unprocessed_pseudogene	ZNF209P	protein_coding	CACNA1S	protein_coding	ZNF385D	protein_coding	DIAPH1	protein_coding	ZNF280D	protein_coding	NRG3
protein_coding	ZNF208	lincRNA	AC092364.1	protein_coding	ZNF385D	protein_coding	AC138647.1	protein_coding	ZNF277	protein_coding	ARHGAP10
protein_coding	ZNF205	protein_coding	ZNF213	protein_coding	ZNF385D	protein_coding	STAU2	protein_coding	ZNF273	lincRNA	AC005580.1
antisense_RNA	ZNF197-AS1	protein_coding	MPRIP	protein_coding	ZNF385D	protein_coding	NOX4	protein_coding	ZNF273	lincRNA	AC020905.1
protein_coding	ZNF197	protein_coding	ZNF660	protein_coding	ZNF385D	protein_coding	WDPCP	transcribed_unitary_pseudogene	ZNF271P	protein_coding	SMARCC1
protein_coding	ZNF19	protein_coding	PHLPP2	protein_coding	ZNF385D	protein_coding	STK25	protein_coding	ZNF268	protein_coding	AC026786.1
protein_coding	ZNF19	protein_coding	AC010547.4	protein_coding	ZNF385D	protein_coding	MED12L	protein_coding	ZNF267	antisense_RNA	ELOVL2-AS1
protein_coding	ZNF185	transcribed_processed_pseudogene	ZNF37BP	protein_coding	ZNF385D	protein_coding	CPT1A	protein_coding	ZNF263	protein_coding	ASIC2
protein_coding	ZNF185	protein_coding	CSAG3	protein_coding	ZNF385D	protein_coding	CLYBL	protein_coding	ZNF26	protein_coding	TENM2
protein_coding	ZNF182	protein_coding	RECK	protein_coding	ZNF385B	protein_coding	ADGRB3	protein_coding	ZNF257	protein_coding	ASIC2
protein_coding	ZNF177	protein_coding	ZNF559-ZNF177	protein_coding	ZNF385B	protein_coding	SFT2D2	protein_coding	ZNF254	protein_coding	ZNF726
protein_coding	ZNF174	protein_coding	AC025283.2	transcribed_processed_pseudogene	ZNF37BP	protein_coding	ABHD17C	transcribed_unitary_pseudogene	ZNF252P	protein_coding	FAM213A
protein_coding	ZNF160	protein_coding	PGBD5	transcribed_processed_pseudogene	ZNF37BP	protein_coding	EFR3B	protein_coding	ZNF213	protein_coding	ZNF205
protein_coding	ZNF148	protein_coding	CPT1A	transcribed_processed_pseudogene	ZNF37BP	protein_coding	OPCML	unprocessed_pseudogene	ZNF209P	protein_coding	RYBP
protein_coding	ZNF146	protein_coding	WDR62	transcribed_processed_pseudogene	ZNF37BP	protein_coding	MAP7	protein_coding	ZNF208	protein_coding	ZNF100
transcribed_unprocessed_pseudogene	ZNF137P	protein_coding	ZNF610	transcribed_processed_pseudogene	ZNF37BP	protein_coding	MLPH	protein_coding	ZNF208	protein_coding	CIT
protein_coding	ZNF133	processed_transcript	AC139713.2	transcribed_processed_pseudogene	ZNF37BP	lincRNA	MIR3681HG	protein_coding	ZNF205	protein_coding	ZNF213
protein_coding	ZNF133	antisense_RNA	RAP2C-AS1	transcribed_processed_pseudogene	ZNF37BP	protein_coding	ADAM12	protein_coding	ZNF20	lincRNA	AC079362.1
protein_coding	ZNF131	protein_coding	METTL8	transcribed_processed_pseudogene	ZNF37BP	protein_coding	KIAA1217	antisense_RNA	ZNF197-AS1	protein_coding	MPRIP
protein_coding	ZNF131	protein_coding	IFT52	protein_coding	ZNF37A	protein_coding	AL117339.5	protein_coding	ZNF197	protein_coding	ZNF660
protein_coding	ZNF124	protein_coding	TECPR2	protein_coding	ZNF37A	protein_coding	FAM213A	protein_coding	ZNF19	protein_coding	AC010547.4
protein_coding	ZNF114	protein_coding	FAM213A	protein_coding	ZNF367	protein_coding	MPHOSPH8	protein_coding	ZNF185	protein_coding	CSAG3
protein_coding	ZNF114	protein_coding	EVI5	protein_coding	ZNF366	protein_coding	GRIK5	protein_coding	ZNF177	protein_coding	ZNF559-ZNF177
protein_coding	ZNF112	protein_coding	AC245748.1	protein_coding	ZNF365	protein_coding	PCDH11X	protein_coding	ZNF175	protein_coding	CPSF2
protein_coding	ZNF107	transcribed_unprocessed_pseudogene	INTS4P1	protein_coding	ZNF365	protein_coding	CEP85	protein_coding	ZNF174	protein_coding	AC025283.2
protein_coding	ZNF100	protein_coding	CSRNP3	protein_coding	ZNF354C	protein_coding	F12	protein_coding	ZNF141	protein_coding	ZNF595
protein_coding	ZMYND8	protein_coding	PGM5	antisense_RNA	ZNF350-AS1	protein_coding	MGA	protein_coding	ZNF141	transcribed_unprocessed_pseudogene	ZNF876P
protein_coding	ZMYND12	protein_coding	ASIC2	protein_coding	ZNF350	antisense_RNA	AC006116.8	protein_coding	ZNF124	transcribed_processed_pseudogene	SLC9A7P1
protein_coding	ZMYND11	protein_coding	DIP2C	protein_coding	ZNF347	protein_coding	MDGA2	protein_coding	ZNF114	protein_coding	EMP3
protein_coding	ZMYND11	protein_coding	GPD1L	protein_coding	ZNF345	protein_coding	GPD1L	protein_coding	ZNF112	protein_coding	AC245748.1
protein_coding	ZMYM2	protein_coding	AMER2	protein_coding	ZNF343	protein_coding	HGD	protein_coding	ZNF107	transcribed_unprocessed_pseudogene	INTS4P1
protein_coding	ZMYM2	protein_coding	ATP8A2	protein_coding	ZNF343	protein_coding	SRGAP2B	protein_coding	ZNF100	protein_coding	ZNF208
protein_coding	ZMYM2	lincRNA	LINC01824	protein_coding	ZNF34	protein_coding	NCKAP5	protein_coding	ZMYM6	protein_coding	EFR3B
protein_coding	ZMIZ2	antisense_RNA	AC008127.1	processed_pseudogene	ZNF33CP	protein_coding	RNF169	protein_coding	ZMYM4	protein_coding	AGL
antisense_RNA	ZMIZ1-AS1	protein_coding	MAGI1	protein_coding	ZNF33B	protein_coding	ASIC2	protein_coding	ZMYM4	protein_coding	SH3D19
protein_coding	ZMIZ1	protein_coding	CNTNAP2	protein_coding	ZNF33B	protein_coding	AP003071.5	protein_coding	ZMYM2	protein_coding	ATP8A2
protein_coding	ZMIZ1	protein_coding	ASIC2	protein_coding	ZNF33B	protein_coding	TPCN2	protein_coding	ZMYM1	protein_coding	CNTNAP2
protein_coding	ZMIZ1	protein_coding	TGFBR3	protein_coding	ZNF33B	protein_coding	MMP8	antisense_RNA	ZMIZ1-AS1	unprocessed_pseudogene	ALG1L5P
protein_coding	ZMAT5	protein_coding	GPD1L	protein_coding	ZNF33B	protein_coding	CPNE4	antisense_RNA	ZMIZ1-AS1	antisense_RNA	AC063949.2
protein_coding	ZMAT4	protein_coding	AGBL2	protein_coding	ZNF33B	protein_coding	SNAI3	antisense_RNA	ZMIZ1-AS1	protein_coding	KLF12
protein_coding	ZMAT4	protein_coding	LARGE1	protein_coding	ZNF33B	protein_coding	DLG2	antisense_RNA	ZMIZ1-AS1	lincRNA	LINC02397
protein_coding	ZMAT4	protein_coding	TERF2IP	protein_coding	ZNF33B	protein_coding	ENPEP	protein_coding	ZMIZ1	protein_coding	ASIC2
protein_coding	ZKSCAN8	lincRNA	LINC00870	protein_coding	ZNF33B	lincRNA	AC099509.2	protein_coding	ZMIZ1	protein_coding	SLC9C1
protein_coding	ZKSCAN2	protein_coding	OPRD1	protein_coding	ZNF33B	antisense_RNA	AC104123.1	protein_coding	ZMIZ1	lincRNA	CASC15
protein_coding	ZIM2	protein_coding	CSGALNACT1	protein_coding	ZNF33B	protein_coding	MAD1L1	protein_coding	ZMIZ1	sense_overlapping	AC093865.1
protein_coding	ZHX2	protein_coding	PAN3	protein_coding	ZNF33B	protein_coding	ZNF823	protein_coding	ZMAT4	protein_coding	PDZRN3
protein_coding	ZGRF1	protein_coding	FAF1	protein_coding	ZNF33B	protein_coding	GALM	protein_coding	ZMAT1	protein_coding	SLC9A5
protein_coding	ZG16B	protein_coding	MGRN1	protein_coding	ZNF33B	protein_coding	TGFBR3	antisense_RNA	ZIM2-AS1	protein_coding	SUMF1
protein_coding	ZFYVE9	antisense_RNA	AC016597.1	protein_coding	ZNF333	protein_coding	MYPN	protein_coding	ZIC1	protein_coding	NFYA
protein_coding	ZFYVE28	lincRNA	MIR3681HG	protein_coding	ZNF326	protein_coding	CFDP1	protein_coding	ZHX3	protein_coding	GRIN3A
protein_coding	ZFYVE26	protein_coding	GPD1L	protein_coding	ZNF322	protein_coding	ZNF557	protein_coding	ZGRF1	protein_coding	PITPNC1
protein_coding	ZFYVE1	protein_coding	GNAQ	transcribed_processed_pseudogene	ZNF321P	protein_coding	ZNF816-ZNF321P	protein_coding	ZFYVE9	protein_coding	FRMD4A
protein_coding	ZFR2	protein_coding	MFSD12	transcribed_processed_pseudogene	ZNF321P	protein_coding	AC010487.3	protein_coding	ZFYVE9	protein_coding	DLG2
protein_coding	ZFR	protein_coding	RPS4Y1	protein_coding	ZNF320	protein_coding	AC010487.3	protein_coding	ZFYVE28	protein_coding	POLN
protein_coding	ZFR	protein_coding	NCKAP5	protein_coding	ZNF318	protein_coding	CWF19L1	protein_coding	ZFYVE28	protein_coding	NELFA
protein_coding	ZFR	protein_coding	HPSE2	protein_coding	ZNF318	protein_coding	FIGN	protein_coding	ZFYVE28	protein_coding	NTM
processed_transcript	ZFPM2-AS1	protein_coding	RFESD	protein_coding	ZNF302	protein_coding	SCGB2B2	protein_coding	ZFYVE26	lincRNA	AP001025.3
processed_transcript	ZFPM2-AS1	lincRNA	AC113346.2	protein_coding	ZNF292	protein_coding	ACER2	protein_coding	ZFR2	protein_coding	UTRN
protein_coding	ZFPM2	protein_coding	ALG13	protein_coding	ZNF287	sense_intronic	AC127540.1	protein_coding	ZFR2	protein_coding	PPARGC1A
protein_coding	ZFPM2	transcribed_unprocessed_pseudogene	PI4KAP1	protein_coding	ZNF286A	protein_coding	AC005324.4	protein_coding	ZFR	protein_coding	NCKAP5
protein_coding	ZFPM2	protein_coding	SLC16A14	protein_coding	ZNF280D	protein_coding	MECP2	protein_coding	ZFR	protein_coding	FUT8
protein_coding	ZFPM2	protein_coding	FAM171A1	protein_coding	ZNF280D	protein_coding	CT47A6	processed_transcript	ZFPM2-AS1	protein_coding	GPD1L
protein_coding	ZFPM2	protein_coding	RSL24D1	protein_coding	ZNF280D	antisense_RNA	NPHP3-AS1	processed_transcript	ZFPM2-AS1	protein_coding	PTPN13
protein_coding	ZFPM2	protein_coding	PIGX	protein_coding	ZNF280D	processed_transcript	AC079160.1	processed_transcript	ZFPM2-AS1	protein_coding	TCP1
protein_coding	ZFPM2	protein_coding	MYT1L	protein_coding	ZNF280D	protein_coding	LRRC40	processed_transcript	ZFPM2-AS1	protein_coding	CNTN5
protein_coding	ZFPM2	protein_coding	ZNF652	protein_coding	ZNF280C	protein_coding	GPD1L	protein_coding	ZFPM2	protein_coding	PPP6C
protein_coding	ZFPM2	protein_coding	PITPNC1	protein_coding	ZNF28	transcribed_unprocessed_pseudogene	OR7E47P	protein_coding	ZFPM2	lincRNA	AC103409.1
protein_coding	ZFPM1	protein_coding	PLOD1	protein_coding	ZNF28	antisense_RNA	DKFZP434H168	protein_coding	ZFPM2	protein_coding	GPD1L
protein_coding	ZFP90	protein_coding	FAM213A	protein_coding	ZNF277	protein_coding	FAM213A	protein_coding	ZFPM2	protein_coding	MAGI2
protein_coding	ZFP82	protein_coding	P2RY14	protein_coding	ZNF273	protein_coding	LEMD3	protein_coding	ZFPM2	protein_coding	FN1
protein_coding	ZFP64	protein_coding	CAMK1D	protein_coding	ZNF273	lincRNA	AC005580.1	protein_coding	ZFPM2	protein_coding	SLC16A14
protein_coding	ZFHX4	protein_coding	EMP1	protein_coding	ZNF268	protein_coding	AC026786.1	protein_coding	ZFPM2	protein_coding	CDK13
protein_coding	ZFHX2	protein_coding	TGFBR3	protein_coding	ZNF257	protein_coding	HTR3A	protein_coding	ZFPM2	protein_coding	PRPSAP2
protein_coding	ZFC3H1	protein_coding	SNTG1	transcribed_unitary_pseudogene	ZNF252P	sense_intronic	AC092120.1	protein_coding	ZFPM2	protein_coding	CTNNA3
protein_coding	ZFC3H1	protein_coding	FAM213A	transcribed_unitary_pseudogene	ZNF252P	protein_coding	FAM213A	protein_coding	ZFPM2	protein_coding	TMEM196
protein_coding	ZFAT	protein_coding	TRAM1	transcribed_unitary_pseudogene	ZNF252P	protein_coding	ATP2B2	protein_coding	ZFPM2	processed_transcript	AL365295.1
protein_coding	ZFAT	unprocessed_pseudogene	AC027612.1	transcribed_unitary_pseudogene	ZNF252P	protein_coding	ANKRD11	protein_coding	ZFPM2	antisense_RNA	HOXA-AS3
protein_coding	ZFAT	protein_coding	NBEA	protein_coding	ZNF25	protein_coding	DCDC1	protein_coding	ZFPM2	antisense_RNA	AC004830.1
protein_coding	ZFAND6	protein_coding	CLIP4	protein_coding	ZNF248	protein_coding	TBC1D19	protein_coding	ZFPM2	antisense_RNA	Z99758.1
protein_coding	ZFAND3	protein_coding	PLXNC1	protein_coding	ZNF236	lincRNA	AC037486.1	protein_coding	ZFP91-CNTF	protein_coding	ZFP91
protein_coding	ZEB1	protein_coding	VPS13B	protein_coding	ZNF236	protein_coding	FAM213A	protein_coding	ZFP91	protein_coding	ZFP91-CNTF
protein_coding	ZDHHC8	protein_coding	AVL9	protein_coding	ZNF236	protein_coding	ASIC2	protein_coding	ZFP64	protein_coding	SUN2
protein_coding	ZDHHC7	protein_coding	SORCS1	protein_coding	ZNF227	protein_coding	ZNF224	protein_coding	ZFP64	protein_coding	DNAL4
protein_coding	ZDHHC6	lincRNA	AC135050.3	protein_coding	ZNF224	protein_coding	ZNF227	protein_coding	ZFP64	protein_coding	SLC35F4
protein_coding	ZDHHC21	lincRNA	LINC02429	protein_coding	ZNF221	antisense_RNA	AC074386.1	protein_coding	ZFP41	protein_coding	AC138696.1
protein_coding	ZDHHC20	protein_coding	CLPB	protein_coding	ZNF217	protein_coding	SMARCA4	protein_coding	ZFHX3	lincRNA	LINC01572
protein_coding	ZDHHC11B	protein_coding	MED14	protein_coding	ZNF215	protein_coding	TTC7A	protein_coding	ZFHX2	protein_coding	PHACTR3
protein_coding	ZDHHC11	protein_coding	MAP3K9	protein_coding	ZNF213	protein_coding	ZNF205	protein_coding	ZFHX2	protein_coding	GPD1L
protein_coding	ZCWPW2	protein_coding	AC098650.1	protein_coding	ZNF205	protein_coding	ZNF213	protein_coding	ZFHX2	protein_coding	GOLGB1
protein_coding	ZCWPW2	protein_coding	RBMS3	antisense_RNA	ZNF197-AS1	protein_coding	MPRIP	protein_coding	ZFHX2	protein_coding	ADGRL2
protein_coding	ZCWPW2	protein_coding	ASIC2	protein_coding	ZNF197	protein_coding	KIF15	protein_coding	ZFAT	unprocessed_pseudogene	AC027612.1
protein_coding	ZCWPW2	protein_coding	PARP9	protein_coding	ZNF19	lincRNA	FIRRE	protein_coding	ZFAT	protein_coding	SLC16A14
protein_coding	ZCWPW1	protein_coding	FAM213A	protein_coding	ZNF19	protein_coding	AC010547.4	antisense_RNA	ZFAS1	protein_coding	FOXP2
protein_coding	ZCCHC7	protein_coding	CENPI	protein_coding	ZNF19	protein_coding	PPP6R3	protein_coding	ZFAND4	protein_coding	ASIC2
protein_coding	ZCCHC7	protein_coding	GZMK	protein_coding	ZNF189	protein_coding	COA1	protein_coding	ZFAND3	protein_coding	RAD23B
protein_coding	ZCCHC7	protein_coding	JPT1	protein_coding	ZNF185	protein_coding	CSAG3	protein_coding	ZFAND3	lincRNA	AC090809.1
protein_coding	ZCCHC24	protein_coding	ADGRL2	protein_coding	ZNF177	protein_coding	ZNF559-ZNF177	protein_coding	ZFAND3	protein_coding	CCDC178
protein_coding	ZCCHC14	protein_coding	EPB41	protein_coding	ZNF174	protein_coding	AC025283.2	transcribed_processed_pseudogene	ZEB2P1	protein_coding	ZNF577
protein_coding	ZCCHC11	protein_coding	ZBTB20	protein_coding	ZNF16	protein_coding	XPO4	protein_coding	ZEB2	protein_coding	SAMD4A
protein_coding	ZC3H6	protein_coding	SORBS1	protein_coding	ZNF155	protein_coding	FAM213A	protein_coding	ZEB1	protein_coding	ASIC2
protein_coding	ZC3H3	lincRNA	LINC01830	protein_coding	ZNF148	protein_coding	GPD1L	protein_coding	ZDHHC20	protein_coding	MICU2
protein_coding	ZC3H13	protein_coding	SLC16A14	protein_coding	ZNF148	protein_coding	AGMO	protein_coding	ZDHHC20	protein_coding	PLEKHM1
protein_coding	ZC3H13	lincRNA	AC103702.2	protein_coding	ZNF143	antisense_RNA	RAP2C-AS1	protein_coding	ZDHHC17	protein_coding	DFFA
protein_coding	ZC3H13	protein_coding	KMT5A	protein_coding	ZNF131	protein_coding	FAM178B	protein_coding	ZDHHC14	protein_coding	COL4A6
protein_coding	ZC3H12D	protein_coding	SUMF1	protein_coding	ZNF131	protein_coding	GPD1L	protein_coding	ZDHHC11	lincRNA	TEX41
protein_coding	ZC3H12C	protein_coding	KATNAL1	protein_coding	ZNF124	protein_coding	ABLIM3	protein_coding	ZDBF2	protein_coding	AL132671.2
protein_coding	ZC3H12C	protein_coding	IQCM	protein_coding	ZNF112	protein_coding	AC245748.1	protein_coding	ZCWPW2	protein_coding	RAB21
protein_coding	ZC3H12B	protein_coding	LOXL2	protein_coding	ZNF112	protein_coding	ATP11B	protein_coding	ZCWPW2	protein_coding	ARNT
protein_coding	ZC3H12B	protein_coding	FER	protein_coding	ZNF107	transcribed_unprocessed_pseudogene	INTS4P1	protein_coding	ZCWPW1	protein_coding	AGO2
protein_coding	ZC3H11A	protein_coding	ZBED6	protein_coding	ZNF106	protein_coding	PDZRN3	protein_coding	ZCWPW1	protein_coding	DLG2
protein_coding	ZC3H10	protein_coding	ESYT1	protein_coding	ZNF100	protein_coding	LRCH1	protein_coding	ZCCHC7	protein_coding	PTPRD
protein_coding	ZC2HC1B	protein_coding	CSF1	protein_coding	ZNF100	processed_transcript	AC010615.2	protein_coding	ZCCHC7	protein_coding	FUT9
protein_coding	ZBTB8B	protein_coding	ZBTB8A	protein_coding	ZMYND8	antisense_RNA	AC093607.1	protein_coding	ZCCHC7	protein_coding	KIN
protein_coding	ZBTB8B	protein_coding	AL033529.1	protein_coding	ZMYND8	protein_coding	MAN2B1	protein_coding	ZCCHC6	protein_coding	CACNA1A
protein_coding	ZBTB8A	protein_coding	AL033529.1	protein_coding	ZMYND8	antisense_RNA	AC025682.1	protein_coding	ZC3HAV1L	lincRNA	AC114546.1
protein_coding	ZBTB8A	protein_coding	ZBTB8B	protein_coding	ZMYND11	protein_coding	SLC16A14	protein_coding	ZC3HAV1	transcribed_processed_pseudogene	AC092745.2
protein_coding	ZBTB7C	protein_coding	GPD1L	protein_coding	ZMYM4	protein_coding	ASIC2	protein_coding	ZC3H3	protein_coding	GRM8
protein_coding	ZBTB7C	protein_coding	AFF1	protein_coding	ZMYM4	protein_coding	GPD1L	protein_coding	ZC3H12C	protein_coding	SLC26A7
protein_coding	ZBTB7A	protein_coding	FAM213A	protein_coding	ZMYM4	lincRNA	AC016885.1	protein_coding	ZC3H11A	protein_coding	ZBED6
protein_coding	ZBTB44	protein_coding	PDLIM5	protein_coding	ZMYM4	antisense_RNA	LINC00535	protein_coding	ZC3H10	protein_coding	ESYT1
protein_coding	ZBTB44	protein_coding	MCUB	protein_coding	ZMYM4	protein_coding	KIF1B	protein_coding	ZC2HC1B	protein_coding	FAP
protein_coding	ZBTB44	lincRNA	AC019211.1	protein_coding	ZMYM2	protein_coding	ATP8A2	protein_coding	ZBTB8B	protein_coding	EHMT2
protein_coding	ZBTB44	lincRNA	AC093083.1	protein_coding	ZMYM2	protein_coding	AMER2	protein_coding	ZBTB8B	protein_coding	AL033529.1
protein_coding	ZBTB43	protein_coding	LMX1B	protein_coding	ZMIZ2	protein_coding	TCF4	protein_coding	ZBTB8A	protein_coding	AL033529.1
lincRNA	ZBTB20-AS5	transcribed_unprocessed_pseudogene	AL162726.3	antisense_RNA	ZMIZ1-AS1	protein_coding	APOLD1	protein_coding	ZBTB7A	protein_coding	SLC16A14
lincRNA	ZBTB20-AS5	protein_coding	GBE1	protein_coding	ZMIZ1	antisense_RNA	STARD4-AS1	protein_coding	ZBTB7A	protein_coding	ASIC2
antisense_RNA	ZBTB20-AS1	protein_coding	TRAM1	protein_coding	ZMIZ1	antisense_RNA	AL024508.1	protein_coding	ZBTB7A	protein_coding	FAM213A
protein_coding	ZBTB20	protein_coding	CPQ	protein_coding	ZMAT5	protein_coding	ASCC2	protein_coding	ZBTB49	protein_coding	FAM47E-STBD1
protein_coding	ZBTB20	protein_coding	POLA2	protein_coding	ZMAT1	antisense_RNA	AL080317.3	protein_coding	ZBTB44	protein_coding	POLR1C
protein_coding	ZBTB20	protein_coding	ZCCHC11	protein_coding	ZKSCAN1	protein_coding	GSG1L	protein_coding	ZBTB20	protein_coding	GPD1L
protein_coding	ZBTB20	protein_coding	MIPEP	protein_coding	ZIM2	protein_coding	ZNF490	protein_coding	ZBTB20	protein_coding	PDE1C
protein_coding	ZBTB16	protein_coding	ASB8	protein_coding	ZIM2	protein_coding	KIRREL1	protein_coding	ZBTB20	protein_coding	MYZAP
protein_coding	ZBTB16	transcribed_processed_pseudogene	PUDPP2	protein_coding	ZIC5	lincRNA	LINC01378	protein_coding	ZBTB20	protein_coding	ST6GALNAC5
protein_coding	ZBTB12	protein_coding	CNNM2	protein_coding	ZIC1	protein_coding	C1orf141	protein_coding	ZBTB20	protein_coding	GCOM1
protein_coding	ZBED6	protein_coding	ZC3H11A	protein_coding	ZHX3	protein_coding	ESR1	protein_coding	ZBTB20	lincRNA	LINC00595
antisense_RNA	ZBED5-AS1	protein_coding	STON1-GTF2A1L	protein_coding	ZHX3	protein_coding	CUX2	protein_coding	ZBTB20	lincRNA	AC012560.1
antisense_RNA	ZBED5-AS1	protein_coding	GTF2A1L	protein_coding	ZHX3	lincRNA	LINC01923	protein_coding	ZBTB2	protein_coding	AHCY
protein_coding	ZBED3	protein_coding	TRAPPC9	protein_coding	ZHX2	protein_coding	IGSF9	protein_coding	ZBTB16	protein_coding	LMBR1
protein_coding	ZBBX	protein_coding	GLOD4	protein_coding	ZFYVE9	protein_coding	TMEM132C	protein_coding	ZBED6	protein_coding	ZC3H11A
protein_coding	ZAR1L	protein_coding	LRRC49	protein_coding	ZFYVE9	protein_coding	IFIH1	antisense_RNA	ZBED5-AS1	protein_coding	TRAM2
protein_coding	ZAR1	protein_coding	FAM213A	protein_coding	ZFYVE9	transcribed_unprocessed_pseudogene	ANOS2P	antisense_RNA	ZBED3-AS1	protein_coding	PLOD1
protein_coding	ZAN	antisense_RNA	STXBP5-AS1	protein_coding	ZFYVE27	protein_coding	CATSPERB	antisense_RNA	Z99758.1	protein_coding	ZFPM2
antisense_RNA	Z98949.1	protein_coding	SLC16A14	protein_coding	ZFR2	protein_coding	UGGT1	processed_transcript	Z98883.1	protein_coding	PIGQ
processed_transcript	Z98883.1	protein_coding	MATN2	protein_coding	ZFR2	protein_coding	ASIC2	protein_coding	Z98749.3	transcribed_unprocessed_pseudogene	Z98749.2
processed_transcript	Z98883.1	protein_coding	PIGQ	protein_coding	ZFR	protein_coding	NCKAP5	protein_coding	Z98749.3	protein_coding	CSNK1E
protein_coding	Z98752.3	protein_coding	WDR19	protein_coding	ZFPM2	protein_coding	DOCK5	transcribed_unprocessed_pseudogene	Z98749.2	protein_coding	Z98749.3
protein_coding	Z98749.3	transcribed_unprocessed_pseudogene	Z98749.2	protein_coding	ZFPM2	protein_coding	ZNF93	lincRNA	Z96074.1	protein_coding	SRPX2
protein_coding	Z98749.3	protein_coding	AZIN1	protein_coding	ZFPM2	protein_coding	CCSER2	lincRNA	Z96074.1	protein_coding	TTLL9
protein_coding	Z98749.3	protein_coding	CSNK1E	protein_coding	ZFPM2	protein_coding	BAZ1B	sense_overlapping	Z95331.1	protein_coding	ATXN10
transcribed_unprocessed_pseudogene	Z98749.2	protein_coding	Z98749.3	protein_coding	ZFPM2	protein_coding	PIGX	processed_transcript	Z94721.2	protein_coding	SHISA6
antisense_RNA	Z97989.1	protein_coding	SLC16A14	protein_coding	ZFPM2	protein_coding	GUCY1A3	antisense_RNA	Z94721.1	protein_coding	PCDH11X
lincRNA	Z96074.1	protein_coding	PRCD	protein_coding	ZFPM2	protein_coding	NKAIN2	protein_coding	Z84492.1	antisense_RNA	CYB561D2
lincRNA	Z96074.1	protein_coding	CACNA1C	protein_coding	ZFPM2	protein_coding	ABLIM3	protein_coding	Z84492.1	protein_coding	CYB561D2
sense_overlapping	Z95331.1	protein_coding	ATXN10	protein_coding	ZFPM2	protein_coding	RBM5	antisense_RNA	Z84485.1	protein_coding	CHFR
processed_transcript	Z94721.2	protein_coding	FKTN	protein_coding	ZFPM2	protein_coding	RBM6	antisense_RNA	Z84485.1	protein_coding	PRSS42
processed_transcript	Z94721.2	protein_coding	RBP4	protein_coding	ZFPM2	lincRNA	AC097487.1	protein_coding	Z83844.1	protein_coding	INPP5E
protein_coding	Z84492.1	antisense_RNA	CYB561D2	protein_coding	ZFPM2	lincRNA	AC004053.1	protein_coding	Z83844.1	protein_coding	TRIOBP
protein_coding	Z84492.1	protein_coding	CYB561D2	protein_coding	ZFP91-CNTF	protein_coding	ZFP91	protein_coding	YY1AP1	protein_coding	ASH1L
antisense_RNA	Z84485.1	protein_coding	CHFR	protein_coding	ZFP91	protein_coding	ZFP91-CNTF	protein_coding	YWHAG	lincRNA	LINC01725
antisense_RNA	Z84485.1	protein_coding	GPD1L	protein_coding	ZFP64	lincRNA	LINC02355	protein_coding	YWHAE	protein_coding	ASIC2
protein_coding	Z83844.1	protein_coding	INPP5E	protein_coding	ZFP64	protein_coding	ARID4B	protein_coding	YPEL2	lincRNA	LINC01980
protein_coding	Z83844.1	lincRNA	LINC01949	protein_coding	ZFP57	protein_coding	BRINP3	protein_coding	YPEL1	processed_transcript	DGCR5
protein_coding	YWHAQ	protein_coding	SLC16A14	protein_coding	ZFP2	protein_coding	ASIC2	protein_coding	YME1L1	protein_coding	WDR62
protein_coding	YWHAQ	protein_coding	DLG2	antisense_RNA	ZFHX4-AS1	antisense_RNA	OSBPL10-AS1	protein_coding	YME1L1	antisense_RNA	AC099066.2
transcribed_unprocessed_pseudogene	YWHAEP7	protein_coding	ASIC2	protein_coding	ZFHX4	protein_coding	FARS2	protein_coding	YLPM1	protein_coding	XRN1
protein_coding	YWHAE	protein_coding	ABR	protein_coding	ZFHX4	processed_transcript	LINC02006	protein_coding	YEATS2	protein_coding	SLC25A51
protein_coding	YPEL3	protein_coding	TRAM1	protein_coding	ZFHX4	lincRNA	AL031599.1	protein_coding	YEATS2	protein_coding	AL138752.2
protein_coding	YME1L1	protein_coding	ASIC2	protein_coding	ZFHX3	lincRNA	AC079380.1	protein_coding	YEATS2	antisense_RNA	INO80-AS1
protein_coding	YLPM1	protein_coding	FAM174B	protein_coding	ZFHX3	protein_coding	ELOVL7	processed_pseudogene	YAP1P1	protein_coding	CPT1A
protein_coding	YLPM1	processed_transcript	AC091544.7	protein_coding	ZFHX3	protein_coding	SLC16A14	protein_coding	YAE1D1	protein_coding	FAM213A
protein_coding	YIPF4	protein_coding	BIRC6	protein_coding	ZFHX3	protein_coding	NFATC2	misc_RNA	Y_RNA	protein_coding	CSMD3
protein_coding	YEATS2	lincRNA	AC009975.2	protein_coding	ZFHX3	protein_coding	ATP8A2	protein_coding	XYLT1	protein_coding	TACR3
protein_coding	YEATS2	antisense_RNA	INO80-AS1	protein_coding	ZFC3H1	protein_coding	GPD1L	protein_coding	XYLB	protein_coding	ACVR2B
protein_coding	YBX1	lincRNA	AL121748.1	protein_coding	ZFAT	unprocessed_pseudogene	AC027612.1	protein_coding	XYLB	protein_coding	ZNF721
protein_coding	YAE1D1	protein_coding	PLOD1	protein_coding	ZFAT	processed_transcript	AC105243.1	protein_coding	XYLB	protein_coding	PTPRD
misc_RNA	Y_RNA	lincRNA	AL139042.1	protein_coding	ZFAND6	protein_coding	FAM213A	protein_coding	XYLB	protein_coding	CMTM8
misc_RNA	Y_RNA	unprocessed_pseudogene	PMS2P1	protein_coding	ZFAND5	processed_transcript	AC009292.2	protein_coding	XYLB	protein_coding	SLC8A1
protein_coding	XYLB	protein_coding	CMTM8	protein_coding	ZFAND3	transcribed_unprocessed_pseudogene	TPTE2P5	protein_coding	XYLB	protein_coding	OXSR1
protein_coding	XYLB	protein_coding	RBMS3	transcribed_processed_pseudogene	ZEB2P1	protein_coding	NPAS3	protein_coding	XYLB	lincRNA	C1orf132
protein_coding	XYLB	protein_coding	OXSR1	protein_coding	ZEB2	protein_coding	SLC19A1	protein_coding	XXYLT1	protein_coding	ACAP2
protein_coding	XXYLT1	protein_coding	ACAP2	antisense_RNA	ZEB1-AS1	protein_coding	PXDNL	protein_coding	XRRA1	protein_coding	NCKAP5
protein_coding	XRN1	sense_overlapping	AC105052.4	protein_coding	ZEB1	protein_coding	DIO2	protein_coding	XRN1	protein_coding	XKR9
protein_coding	XRN1	protein_coding	AC105052.3	protein_coding	ZEB1	protein_coding	PARP14	protein_coding	XRN1	protein_coding	NR1H4
protein_coding	XRN1	lincRNA	AC104063.1	protein_coding	ZEB1	protein_coding	TRAM1	protein_coding	XRN1	protein_coding	YLPM1
protein_coding	XRCC5	lincRNA	AC073848.1	protein_coding	ZDHHC8	protein_coding	PTPRT	protein_coding	XRCC5	protein_coding	C8B
protein_coding	XRCC1	protein_coding	L34079.1	protein_coding	ZDHHC6	protein_coding	CNTN1	protein_coding	XRCC4	protein_coding	SLC24A3
protein_coding	XPR1	protein_coding	ASH2L	protein_coding	ZDHHC4	protein_coding	SOBP	protein_coding	XRCC1	protein_coding	L34079.1
protein_coding	XPR1	antisense_RNA	AC084024.1	protein_coding	ZDHHC21	protein_coding	TC2N	protein_coding	XPR1	protein_coding	SLC2A13
protein_coding	XPOT	protein_coding	MORN4	protein_coding	ZDHHC21	protein_coding	GPD1L	protein_coding	XPR1	protein_coding	KIAA1614
protein_coding	XPO7	protein_coding	ATP13A2	protein_coding	ZDHHC20	protein_coding	ASIC2	protein_coding	XPO6	protein_coding	PTPRT
protein_coding	XPO7	protein_coding	CSTF3	protein_coding	ZDHHC20	protein_coding	PPP2R1A	protein_coding	XPO4	protein_coding	MYLK3
protein_coding	XPO6	antisense_RNA	AC010335.1	protein_coding	ZDHHC20	processed_pseudogene	AC005183.1	protein_coding	XPO4	protein_coding	WFDC1
protein_coding	XPO4	protein_coding	MBP	protein_coding	ZDHHC15	protein_coding	SGCZ	protein_coding	XPNPEP3	protein_coding	ASIC2
protein_coding	XPO1	protein_coding	ALS2	protein_coding	ZDHHC15	protein_coding	WFS1	protein_coding	XPNPEP1	lincRNA	AC079193.2
protein_coding	XPNPEP3	protein_coding	TRAM1	protein_coding	ZDHHC14	protein_coding	OPCML	protein_coding	XPA	protein_coding	SFMBT2
protein_coding	XKR9	protein_coding	PCDH11X	protein_coding	ZDHHC14	protein_coding	GALNT7	protein_coding	XKR9	protein_coding	ALG13
protein_coding	XKR6	sense_intronic	AF131215.4	protein_coding	ZDHHC13	protein_coding	NCAPH	protein_coding	XKR9	protein_coding	XRN1
protein_coding	XKR6	sense_intronic	AF131215.2	protein_coding	ZDHHC13	protein_coding	NHLRC2	protein_coding	XKR6	sense_intronic	AF131215.4
protein_coding	XKR6	protein_coding	STAU2	protein_coding	ZDHHC12	lincRNA	LINC01811	protein_coding	XKR6	sense_intronic	AF131215.6
protein_coding	XKR6	protein_coding	ARID4B	protein_coding	ZCWPW2	lincRNA	AL357054.2	protein_coding	XKR5	protein_coding	DEFB1
protein_coding	XKR6	antisense_RNA	AC008957.1	protein_coding	ZCWPW2	protein_coding	ABCC9	protein_coding	XKR4	protein_coding	MOB2
protein_coding	XKR4	protein_coding	ROBO1	protein_coding	ZCWPW1	protein_coding	NEU3	protein_coding	XKR4	protein_coding	PDZD2
protein_coding	XKR4	protein_coding	WFDC13	protein_coding	ZCWPW1	protein_coding	PEX7	protein_coding	XIRP2	protein_coding	LRRC20
protein_coding	XKR4	protein_coding	ADCY9	protein_coding	ZCCHC7	protein_coding	SCAPER	protein_coding	WWTR1	protein_coding	C17orf53
protein_coding	XKR4	protein_coding	ADAM10	protein_coding	ZCCHC6	protein_coding	CRYBG3	protein_coding	WWP1	protein_coding	SUMF1
protein_coding	XIRP2	protein_coding	MBP	protein_coding	ZCCHC24	protein_coding	PHKB	protein_coding	WWOX	protein_coding	UBXN2B
protein_coding	XIRP2	antisense_RNA	DSCAS	protein_coding	ZCCHC24	protein_coding	ATP13A5	protein_coding	WWOX	protein_coding	TRAM1
protein_coding	XIAP	lincRNA	AC091132.5	protein_coding	ZCCHC14	protein_coding	ANTXR2	protein_coding	WWOX	antisense_RNA	AC023866.2
lincRNA	XACT	TEC	AC136621.1	protein_coding	ZCCHC14	lincRNA	LINC01551	protein_coding	WWOX	lincRNA	LINC01805
lincRNA	XACT	protein_coding	SLC6A2	protein_coding	ZCCHC11	protein_coding	SLC22A15	protein_coding	WWOX	protein_coding	GAK
lincRNA	XACT	protein_coding	SLC16A14	protein_coding	ZC3HAV1	lincRNA	LINC01344	protein_coding	WWOX	transcribed_unprocessed_pseudogene	CCNYL2
protein_coding	WWP2	protein_coding	FAM213A	protein_coding	ZC3H7B	protein_coding	L3MBTL4	protein_coding	WWOX	protein_coding	DLG2
protein_coding	WWOX	protein_coding	NPSR1	protein_coding	ZC3H7B	protein_coding	RAD51B	protein_coding	WWOX	protein_coding	VAT1L
protein_coding	WWOX	protein_coding	PKD1L1	protein_coding	ZC3H7A	protein_coding	ASIC2	protein_coding	WWOX	protein_coding	TRPC6
protein_coding	WWOX	protein_coding	HUS1	protein_coding	ZC3H3	protein_coding	TRAM1	protein_coding	WWC3	protein_coding	AC027796.3
protein_coding	WWOX	protein_coding	CXCR3	protein_coding	ZC3H3	protein_coding	EPHA6	protein_coding	WWC3	protein_coding	SHPK
protein_coding	WWOX	antisense_RNA	AC083902.1	protein_coding	ZC3H18	misc_RNA	RN7SL151P	protein_coding	WWC3	protein_coding	TRPV1
protein_coding	WWOX	protein_coding	ARID4B	protein_coding	ZC3H14	protein_coding	FAM213A	antisense_RNA	WWC2-AS1	antisense_RNA	AC104002.3
protein_coding	WWC2	protein_coding	TEK	protein_coding	ZC3H13	protein_coding	VKORC1	protein_coding	WWC2	lincRNA	AC087878.1
protein_coding	WWC2	protein_coding	DOK5	protein_coding	ZC3H12A	lincRNA	AL162400.1	protein_coding	WWC1	lincRNA	AC008014.1
protein_coding	WWC1	protein_coding	TRAM1	protein_coding	ZC3H11A	protein_coding	ZBED6	transcribed_processed_pseudogene	WTAPP1	protein_coding	PCDH15
transcribed_processed_pseudogene	WTAPP1	protein_coding	FAM213A	protein_coding	ZC3H11A	lincRNA	AC099520.1	protein_coding	WSCD2	protein_coding	FBXL4
protein_coding	WSB2	protein_coding	GLTPD2	protein_coding	ZC3H10	protein_coding	ESYT1	protein_coding	WSCD2	protein_coding	AC007375.2
protein_coding	WSB1	protein_coding	MTCL1	protein_coding	ZC2HC1C	antisense_RNA	SYNPR-AS1	protein_coding	WSCD1	protein_coding	MMP24OS
protein_coding	WRNIP1	protein_coding	RPRD2	protein_coding	ZC2HC1C	protein_coding	SPATA6L	protein_coding	WSCD1	protein_coding	RALYL
protein_coding	WRN	protein_coding	RIC1	protein_coding	ZC2HC1B	protein_coding	GALNT11	protein_coding	WRNIP1	protein_coding	HBP1
protein_coding	WNT7B	protein_coding	EED	protein_coding	ZC2HC1B	protein_coding	NAV2	protein_coding	WRNIP1	protein_coding	NCKAP5
protein_coding	WNT5B	protein_coding	NPL	protein_coding	ZBTB8A	protein_coding	TLCD2	protein_coding	WRB	protein_coding	MAPK3
protein_coding	WNT2	protein_coding	GPD1L	protein_coding	ZBTB7C	protein_coding	ASIC2	protein_coding	WNT5B	protein_coding	NME9
protein_coding	WNT10A	protein_coding	STMN2	protein_coding	ZBTB7C	protein_coding	HSD17B2	protein_coding	WNT5B	transcribed_unprocessed_pseudogene	ESPNP
protein_coding	WNK4	protein_coding	TMEM108	protein_coding	ZBTB44	protein_coding	ASIC2	protein_coding	WNT5B	protein_coding	MACF1
protein_coding	WNK3	protein_coding	PHF8	protein_coding	ZBTB40	protein_coding	NUP98	protein_coding	WNT5A	protein_coding	ERC2
protein_coding	WNK2	protein_coding	BBS9	protein_coding	ZBTB39	protein_coding	ASIC2	protein_coding	WNT3	protein_coding	CHIC1
protein_coding	WIPF3	protein_coding	DLG2	protein_coding	ZBTB38	protein_coding	PXYLP1	protein_coding	WNT2	protein_coding	PARD3
protein_coding	WIPF3	lincRNA	AL138737.1	protein_coding	ZBTB38	lincRNA	LINC02335	protein_coding	WNT2	protein_coding	HPS4
protein_coding	WIPF1	protein_coding	GLI3	protein_coding	ZBTB25	protein_coding	RAPGEF4	protein_coding	WNK3	protein_coding	PHF8
protein_coding	WIPF1	protein_coding	CHN1	protein_coding	ZBTB25	lincRNA	AJ009632.2	protein_coding	WNK3	antisense_RNA	AC078795.1
protein_coding	WHRN	protein_coding	GPD1L	lincRNA	ZBTB20-AS5	protein_coding	ASIC2	protein_coding	WNK2	protein_coding	DENND1A
protein_coding	WFIKKN1	protein_coding	ASXL2	antisense_RNA	ZBTB20-AS1	protein_coding	C4B	protein_coding	WISP3	protein_coding	SND1
protein_coding	WFIKKN1	protein_coding	PIGQ	protein_coding	ZBTB20	protein_coding	TRAM1	protein_coding	WISP2	protein_coding	NKTR
protein_coding	WFDC13	protein_coding	DOCK4	protein_coding	ZBTB20	protein_coding	CD83	protein_coding	WIPF1	protein_coding	GLI3
protein_coding	WFDC13	protein_coding	RASSF1	protein_coding	ZBTB20	protein_coding	RGS17	protein_coding	WIPF1	antisense_RNA	G2E3-AS1
protein_coding	WFDC13	protein_coding	XKR4	protein_coding	ZBTB20	protein_coding	TBC1D5	protein_coding	WIF1	protein_coding	MBOAT7
protein_coding	WEE2	protein_coding	ASIC2	protein_coding	ZBTB20	processed_transcript	EIF1B-AS1	protein_coding	WFIKKN1	antisense_RNA	CASC2
unitary_pseudogene	WDR95P	protein_coding	ASIC2	protein_coding	ZBTB20	protein_coding	LRCH1	protein_coding	WFDC1	protein_coding	XPO4
protein_coding	WDR78	protein_coding	MAN2B1	protein_coding	ZBTB20	protein_coding	AKAP8	antisense_RNA	WEE2-AS1	protein_coding	CLSTN2
protein_coding	WDR72	lincRNA	AC024257.1	protein_coding	ZBTB20	protein_coding	CEACAM18	protein_coding	WDTC1	protein_coding	ASIC2
protein_coding	WDR70	transcribed_unprocessed_pseudogene	GUSBP1	protein_coding	ZBTB20	protein_coding	FAM168A	protein_coding	WDTC1	processed_transcript	AC004147.4
protein_coding	WDR70	protein_coding	CCR3	protein_coding	ZBTB20	protein_coding	SMOX	protein_coding	WDTC1	lincRNA	AC024610.2
protein_coding	WDR70	protein_coding	ASIC2	protein_coding	ZBTB20	lincRNA	AC087878.1	protein_coding	WDR88	protein_coding	DYNC2H1
protein_coding	WDR70	lincRNA	AP002884.3	protein_coding	ZBTB20	antisense_RNA	AP000282.1	protein_coding	WDR86	protein_coding	CDK5
protein_coding	WDR64	protein_coding	TRAM1	protein_coding	ZBTB20	antisense_RNA	ARHGAP5-AS1	sense_overlapping	WDR7-OT1	protein_coding	WDR7
protein_coding	WDR64	protein_coding	PDS5B	protein_coding	ZBTB17	protein_coding	NCKAP5	protein_coding	WDR70	protein_coding	ADAM29
protein_coding	WDR62	unprocessed_pseudogene	TSPY20P	protein_coding	ZBED6	lincRNA	AC099520.1	protein_coding	WDR70	protein_coding	NDST4
protein_coding	WDR62	sense_overlapping	AC008696.2	protein_coding	ZBED6	protein_coding	ZC3H11A	protein_coding	WDR70	protein_coding	ARID4B
protein_coding	WDR62	scaRNA	SCARNA8	protein_coding	ZAN	protein_coding	ASIC2	protein_coding	WDR70	protein_coding	SLCO1C1
protein_coding	WDR62	ribozyme	RMRP	protein_coding	ZAN	protein_coding	MOSPD3	protein_coding	WDR7	sense_overlapping	WDR7-OT1
protein_coding	WDR62	protein_coding	SLC16A14	antisense_RNA	Z98884.1	processed_transcript	AC027088.1	protein_coding	WDR64	protein_coding	GALNT14
protein_coding	WDR62	protein_coding	TRAM1	antisense_RNA	Z98884.1	protein_coding	NOX5	protein_coding	WDR62	protein_coding	TRAM1
protein_coding	WDR62	protein_coding	NUDCD1	processed_transcript	Z98883.1	protein_coding	PIGQ	protein_coding	WDR62	protein_coding	SLC16A14
protein_coding	WDR62	protein_coding	ERBIN	protein_coding	Z98749.3	transcribed_unprocessed_pseudogene	Z98749.2	protein_coding	WDR62	misc_RNA	RN7SL5P
protein_coding	WDR62	protein_coding	HAUS6	protein_coding	Z98749.3	protein_coding	CSNK1E	protein_coding	WDR62	protein_coding	NUDCD1
protein_coding	WDR62	protein_coding	ERAP2	transcribed_unprocessed_pseudogene	Z98749.2	protein_coding	Z98749.3	protein_coding	WDR62	protein_coding	VGLL4
protein_coding	WDR62	protein_coding	SMN1	lincRNA	Z97206.2	protein_coding	NCSTN	protein_coding	WDR62	lincRNA	AJ009632.2
protein_coding	WDR62	protein_coding	MYO10	lincRNA	Z96074.1	protein_coding	NIT2	protein_coding	WDR62	ribozyme	RMRP
protein_coding	WDR62	protein_coding	RBL1	lincRNA	Z96074.1	processed_transcript	LINC01128	protein_coding	WDR62	lincRNA	RMRP
protein_coding	WDR62	protein_coding	PXDNL	sense_overlapping	Z95331.1	protein_coding	ATXN10	protein_coding	WDR62	lincRNA	LINC01271
protein_coding	WDR62	protein_coding	C6orf106	antisense_RNA	Z93930.2	protein_coding	KCNH8	protein_coding	WDR62	protein_coding	EEF1E1
protein_coding	WDR62	protein_coding	AHCYL2	lincRNA	Z93403.1	protein_coding	FAM178B	protein_coding	WDR62	processed_pseudogene	SLC25A5P1
protein_coding	WDR62	protein_coding	NMNAT3	protein_coding	Z84492.1	protein_coding	CYB561D2	protein_coding	WDR62	protein_coding	CACNA2D3
protein_coding	WDR62	protein_coding	NPM2	protein_coding	Z84492.1	protein_coding	SHANK2	protein_coding	WDR62	protein_coding	ZNF571
protein_coding	WDR62	protein_coding	AUTS2	protein_coding	Z84492.1	antisense_RNA	AC087241.3	protein_coding	WDR62	protein_coding	UNC5D
protein_coding	WDR62	protein_coding	BBS9	antisense_RNA	Z84485.1	protein_coding	CHFR	protein_coding	WDR62	lincRNA	AC007384.1
protein_coding	WDR62	protein_coding	BARD1	protein_coding	Z83844.1	protein_coding	TRIOBP	protein_coding	WDR62	protein_coding	WDR4
protein_coding	WDR62	protein_coding	CAPN13	protein_coding	Z83844.1	protein_coding	INPP5E	protein_coding	WDR62	protein_coding	CTNND2
protein_coding	WDR62	protein_coding	TMEM64	lincRNA	Z82186.1	protein_coding	ZNF804A	protein_coding	WDR62	protein_coding	PLAGL1
protein_coding	WDR62	protein_coding	RIPOR2	antisense_RNA	Z82185.1	protein_coding	WWTR1	protein_coding	WDR62	protein_coding	EEF1E1-BLOC1S5
protein_coding	WDR62	protein_coding	SPINT2	protein_coding	YY1AP1	protein_coding	ASH1L	protein_coding	WDR62	antisense_RNA	AC020636.1
protein_coding	WDR62	protein_coding	COL4A6	protein_coding	YY1	protein_coding	ULK4	protein_coding	WDR62	protein_coding	CAP2
protein_coding	WDR62	protein_coding	SLC26A7	protein_coding	YWHAQ	protein_coding	CAMTA1	protein_coding	WDR62	processed_transcript	LINC02006
protein_coding	WDR62	protein_coding	C2orf73	protein_coding	YWHAH	protein_coding	SLC5A1	protein_coding	WDR62	lincRNA	AC011450.1
protein_coding	WDR62	protein_coding	FEZ2	protein_coding	YWHAG	lincRNA	LINC01725	protein_coding	WDR62	protein_coding	PEBP4
protein_coding	WDR62	protein_coding	DIS3L2	transcribed_unprocessed_pseudogene	YWHAEP7	protein_coding	GPD1L	protein_coding	WDR62	protein_coding	PAM
protein_coding	WDR62	protein_coding	NRF1	transcribed_unprocessed_pseudogene	YWHAEP7	lincRNA	LINC00320	protein_coding	WDR62	antisense_RNA	CYP1B1-AS1
protein_coding	WDR62	protein_coding	FRMD4B	protein_coding	YPEL2	unprocessed_pseudogene	RBMY2QP	protein_coding	WDR62	antisense_RNA	CLRN1-AS1
protein_coding	WDR62	protein_coding	RYK	protein_coding	YLPM1	protein_coding	RAP1A	protein_coding	WDR62	protein_coding	RIPK4
protein_coding	WDR62	protein_coding	GTPBP10	protein_coding	YIPF7	protein_coding	CLASP1	protein_coding	WDR62	protein_coding	ASIC2
protein_coding	WDR62	protein_coding	ADAMTS12	protein_coding	YEATS2	protein_coding	RGS6	protein_coding	WDR62	protein_coding	TGFBR3
protein_coding	WDR62	protein_coding	SULF1	protein_coding	YEATS2	protein_coding	GLP2R	protein_coding	WDR62	protein_coding	DLG2
protein_coding	WDR62	protein_coding	HMBOX1	protein_coding	YEATS2	protein_coding	ARID4B	protein_coding	WDR62	protein_coding	PHKB
protein_coding	WDR62	protein_coding	GDA	protein_coding	YEATS2	antisense_RNA	INO80-AS1	protein_coding	WDR62	protein_coding	PLOD1
protein_coding	WDR62	protein_coding	RBM6	protein_coding	YBX3	protein_coding	ASIC2	protein_coding	WDR62	protein_coding	POLA2
protein_coding	WDR62	protein_coding	KCNIP4	protein_coding	YBX1	lincRNA	AC129807.1	protein_coding	WDR62	protein_coding	MAP4K2
protein_coding	WDR62	protein_coding	RUSC2	misc_RNA	Y_RNA	unprocessed_pseudogene	AC211476.3	protein_coding	WDR62	protein_coding	TRIM11
protein_coding	WDR62	protein_coding	JARID2	misc_RNA	Y_RNA	protein_coding	GPD1L	protein_coding	WDR62	protein_coding	GRIP1
protein_coding	WDR62	protein_coding	POU6F2	misc_RNA	Y_RNA	protein_coding	CPT1A	protein_coding	WDR62	protein_coding	RNLS
protein_coding	WDR62	protein_coding	RBM5	misc_RNA	Y_RNA	protein_coding	RADIL	protein_coding	WDR62	protein_coding	LTBP2
protein_coding	WDR62	protein_coding	SH3TC2	misc_RNA	Y_RNA	protein_coding	MAST2	protein_coding	WDR62	protein_coding	EPB41
protein_coding	WDR62	protein_coding	ZNF146	misc_RNA	Y_RNA	antisense_RNA	AC009812.1	protein_coding	WDR62	protein_coding	DAB1
protein_coding	WDR62	protein_coding	CHL1	protein_coding	XYLT1	protein_coding	SNRK	protein_coding	WDR62	protein_coding	CDKL1
protein_coding	WDR62	processed_transcript	MIR663AHG	protein_coding	XYLT1	protein_coding	FAM213A	protein_coding	WDR62	protein_coding	SLCO1C1
protein_coding	WDR62	processed_transcript	AL589935.1	protein_coding	XYLB	protein_coding	CDK13	protein_coding	WDR62	protein_coding	ARL17B
protein_coding	WDR62	processed_transcript	LINC02006	protein_coding	XYLB	protein_coding	EXOG	protein_coding	WDR62	protein_coding	IL6R
protein_coding	WDR62	misc_RNA	RN7SL5P	protein_coding	XYLB	protein_coding	CMTM8	protein_coding	WDR62	protein_coding	POLR3E
protein_coding	WDR62	lincRNA	AJ009632.2	protein_coding	XYLB	protein_coding	DCDC1	protein_coding	WDR62	protein_coding	CLK3
protein_coding	WDR62	lincRNA	RMRP	protein_coding	XXYLT1	protein_coding	ACAP2	protein_coding	WDR62	protein_coding	YME1L1
protein_coding	WDR62	lincRNA	LINC00877	protein_coding	XXYLT1	protein_coding	CTTN	protein_coding	WDR62	protein_coding	ROCK1
protein_coding	WDR62	lincRNA	PTCHD1-AS	protein_coding	XRRA1	protein_coding	COG5	protein_coding	WDR62	protein_coding	GUCY1A2
protein_coding	WDR62	lincRNA	LINC02267	protein_coding	XRRA1	protein_coding	LMBRD1	protein_coding	WDR62	protein_coding	STRN3
protein_coding	WDR62	lincRNA	LINC00976	protein_coding	XRN1	protein_coding	FAM19A4	protein_coding	WDR62	protein_coding	HS3ST4
protein_coding	WDR62	lincRNA	LINC02022	protein_coding	XRN1	protein_coding	IGSF11	protein_coding	WDR62	protein_coding	RFWD2
protein_coding	WDR62	lincRNA	AC107214.2	protein_coding	XRCC4	protein_coding	TTN	protein_coding	WDR62	protein_coding	ATXN3
protein_coding	WDR62	lincRNA	AC092167.1	protein_coding	XRCC4	protein_coding	RNF185	protein_coding	WDR62	protein_coding	RERE
protein_coding	WDR62	lincRNA	MIR583HG	protein_coding	XRCC4	protein_coding	ERCC5	protein_coding	WDR62	processed_pseudogene	AL117692.1
protein_coding	WDR62	antisense_RNA	KIF9-AS1	protein_coding	XRCC4	protein_coding	BIVM-ERCC5	protein_coding	WDR62	lincRNA	LINC01976
protein_coding	WDR62	antisense_RNA	SAP30L-AS1	protein_coding	XRCC3	lincRNA	AC019117.1	protein_coding	WDR62	antisense_RNA	AD000090.1
protein_coding	WDR62	antisense_RNA	AC096564.1	protein_coding	XRCC1	protein_coding	L34079.1	protein_coding	WDR62	antisense_RNA	DHRS4-AS1
protein_coding	WDR62	antisense_RNA	NPHP3-AS1	protein_coding	XPR1	protein_coding	GPD1L	protein_coding	WDR60	protein_coding	IQCJ-SCHIP1
protein_coding	WDR62	antisense_RNA	AC004784.1	protein_coding	XPR1	protein_coding	DLG2	protein_coding	WDR60	protein_coding	PDE9A
protein_coding	WDR62	protein_coding	ASIC2	protein_coding	XPO6	protein_coding	COL15A1	protein_coding	WDR49	protein_coding	RORA
protein_coding	WDR62	protein_coding	TGFBR3	protein_coding	XPO4	protein_coding	ZNF16	protein_coding	WDR47	protein_coding	RABL6
protein_coding	WDR62	protein_coding	DLG2	protein_coding	XPO4	protein_coding	SCN2A	protein_coding	WDR47	protein_coding	STXBP3
protein_coding	WDR62	protein_coding	GLG1	protein_coding	XPNPEP3	protein_coding	PLCE1	protein_coding	WDR41	protein_coding	SV2C
protein_coding	WDR62	protein_coding	PLOD1	protein_coding	XPNPEP3	protein_coding	IQGAP1	protein_coding	WDR41	lincRNA	AL450423.1
protein_coding	WDR62	protein_coding	POLA2	protein_coding	XPNPEP2	protein_coding	EPB41L4A	protein_coding	WDR4	protein_coding	WDR62
protein_coding	WDR62	protein_coding	PHKB	protein_coding	XPNPEP1	protein_coding	PTPRD	protein_coding	WDR36	protein_coding	MBP
protein_coding	WDR62	protein_coding	OPRD1	protein_coding	XPC	protein_coding	UBE2U	protein_coding	WDR27	protein_coding	SYTL3
protein_coding	WDR62	protein_coding	ZNF788	protein_coding	XKR6	sense_intronic	AF131215.6	antisense_RNA	WDR11-AS1	protein_coding	PRKCSH
protein_coding	WDR62	protein_coding	DPEP1	protein_coding	XKR6	sense_intronic	AF131215.4	antisense_RNA	WDR11-AS1	lincRNA	AC012560.1
protein_coding	WDR62	protein_coding	JPT1	protein_coding	XKR6	protein_coding	FAM213A	antisense_RNA	WDR11-AS1	protein_coding	TGFA
protein_coding	WDR62	protein_coding	MAPRE2	protein_coding	XKR6	protein_coding	ARHGAP28	antisense_RNA	WDR11-AS1	lincRNA	LINC00595
protein_coding	WDR62	protein_coding	KIAA0586	protein_coding	XKR4	protein_coding	SLIT3	antisense_RNA	WDR11-AS1	protein_coding	SLC24A3
protein_coding	WDR62	protein_coding	LIMA1	protein_coding	XKR4	protein_coding	ANGPT1	protein_coding	WDPCP	protein_coding	PIK3CG
protein_coding	WDR62	protein_coding	SLCO1C1	protein_coding	XKR4	protein_coding	F13A1	protein_coding	WDPCP	protein_coding	IPO11
protein_coding	WDR62	protein_coding	CHST11	protein_coding	XKR4	antisense_RNA	AC096741.2	protein_coding	WDPCP	lincRNA	AF279873.3
protein_coding	WDR62	protein_coding	MKNK1	protein_coding	XIRP2	protein_coding	INPP4B	protein_coding	WDPCP	protein_coding	CDON
protein_coding	WDR62	protein_coding	GRIN2B	protein_coding	XIRP2	protein_coding	CHD9	protein_coding	WDPCP	misc_RNA	RN7SL733P
protein_coding	WDR62	protein_coding	ADGRL2	protein_coding	XIRP2	processed_transcript	DISC1FP1	protein_coding	WDHD1	processed_pseudogene	RPSAP13
protein_coding	WDR62	protein_coding	CNOT1	protein_coding	XG	protein_coding	GYG2	protein_coding	WDFY4	protein_coding	SYT15
protein_coding	WDR62	protein_coding	LDLR	protein_coding	XCR1	unprocessed_pseudogene	TSPY20P	protein_coding	WDFY3	protein_coding	SCAPER
protein_coding	WDR62	protein_coding	IGF1R	protein_coding	XBP1	protein_coding	GLCE	protein_coding	WDFY3	protein_coding	MBD5
protein_coding	WDR62	protein_coding	AL138694.1	protein_coding	WWTR1	antisense_RNA	Z82185.1	protein_coding	WDFY3	protein_coding	GPD1L
protein_coding	WDR62	protein_coding	NFKBID	protein_coding	WWP2	protein_coding	CAPN9	protein_coding	WDFY3	protein_coding	SRGAP3
protein_coding	WDR62	protein_coding	2022-03-01	antisense_RNA	WWOX-AS1	lincRNA	AL138720.1	protein_coding	WDFY3	protein_coding	DAB1
protein_coding	WDR62	protein_coding	S1PR5	protein_coding	WWOX	protein_coding	PRIM2	protein_coding	WDCP	protein_coding	PHKB
protein_coding	WDR62	protein_coding	NAV3	protein_coding	WWOX	protein_coding	PCDH11X	protein_coding	WBP1L	protein_coding	SUFU
protein_coding	WDR62	protein_coding	RORA	protein_coding	WWOX	lincRNA	MIR3681HG	protein_coding	WASHC4	protein_coding	PPARD
protein_coding	WDR62	protein_coding	ONECUT1	protein_coding	WWOX	protein_coding	MSH3	protein_coding	WASHC4	protein_coding	TRAM1
protein_coding	WDR62	protein_coding	LAMC2	protein_coding	WWOX	protein_coding	PHKB	transcribed_unprocessed_pseudogene	WASH2P	protein_coding	GSDME
protein_coding	WDR62	protein_coding	MAPK8IP3	protein_coding	WWC2	protein_coding	GPD1L	protein_coding	VWF	protein_coding	GRM5
protein_coding	WDR62	protein_coding	PATL2	protein_coding	WWC1	protein_coding	ASIC2	protein_coding	VWDE	protein_coding	ASIC2
protein_coding	WDR62	protein_coding	SYT12	protein_coding	WWC1	protein_coding	GPD1L	protein_coding	VWCE	antisense_RNA	AC024145.1
protein_coding	WDR62	protein_coding	MTMR6	protein_coding	WSCD2	protein_coding	DAB1	protein_coding	VWA8	protein_coding	PALM2-AKAP2
protein_coding	WDR62	protein_coding	UBE3A	protein_coding	WSCD1	processed_transcript	AC079160.1	protein_coding	VWA8	protein_coding	CCDC60
protein_coding	WDR62	protein_coding	PKP3	protein_coding	WSCD1	antisense_RNA	GRPEL2-AS1	protein_coding	VWA3B	protein_coding	TMEM131
protein_coding	WDR62	protein_coding	ALOXE3	protein_coding	WSCD1	antisense_RNA	AP000350.7	protein_coding	VWA3B	protein_coding	FER1L5
protein_coding	WDR62	protein_coding	SEC14L1	protein_coding	WSCD1	lincRNA	LINC01483	protein_coding	VWA2	protein_coding	BPHL
protein_coding	WDR62	protein_coding	C17orf75	protein_coding	WSCD1	protein_coding	LPAR5	protein_coding	VWA1	lincRNA	AC092378.1
protein_coding	WDR62	protein_coding	TXNRD1	protein_coding	WSCD1	protein_coding	GJC1	protein_coding	VTI1B	protein_coding	TMEM229B
protein_coding	WDR62	processed_transcript	AC007952.2	protein_coding	WRN	protein_coding	NRXN1	protein_coding	VTCN1	processed_pseudogene	ACTR3BP2
protein_coding	WDR62	processed_pseudogene	AL117692.1	protein_coding	WNT9B	protein_coding	RAMP1	protein_coding	VTCN1	lincRNA	AF279873.3
protein_coding	WDR62	lincRNA	AP005380.1	protein_coding	WNT2B	antisense_RNA	AC008691.1	protein_coding	VTCN1	transcribed_unprocessed_pseudogene	GGT3P
protein_coding	WDR62	lincRNA	AC019183.1	protein_coding	WNK1	protein_coding	ERC1	protein_coding	VTA1	protein_coding	ASIC2
protein_coding	WDR62	lincRNA	FP565171.1	protein_coding	WNK1	protein_coding	B4GALNT3	protein_coding	VSX2	protein_coding	ZNF33B
protein_coding	WDR62	lincRNA	AL355390.2	protein_coding	WLS	protein_coding	TCF7L2	protein_coding	VSTM5	protein_coding	PTAR1
protein_coding	WDR62	antisense_RNA	AD000090.1	protein_coding	WIPF3	protein_coding	SMOC1	protein_coding	VSIG4	protein_coding	CYP20A1
protein_coding	WDR62	antisense_RNA	LOXL1-AS1	protein_coding	WIPF3	protein_coding	ASIC2	protein_coding	VSIG10L	antisense_RNA	AC020594.1
protein_coding	WDR62	antisense_RNA	KCNQ1OT1	protein_coding	WIPF1	protein_coding	CHRNA1	protein_coding	VRTN	processed_transcript	LINC01128
protein_coding	WDR59	protein_coding	GALNT10	protein_coding	WIPF1	protein_coding	IL6R	protein_coding	VRK2	protein_coding	MAP3K4
protein_coding	WDR47	protein_coding	STXBP3	protein_coding	WIF1	protein_coding	GPD1L	protein_coding	VRK2	protein_coding	SMYD3
protein_coding	WDR44	protein_coding	DOCK11	protein_coding	WFS1	protein_coding	LECT2	protein_coding	VRK1	protein_coding	NCKAP5
protein_coding	WDR37	protein_coding	FAM213A	protein_coding	WFS1	protein_coding	ZDHHC15	protein_coding	VRK1	protein_coding	MICAL3
protein_coding	WDR33	antisense_RNA	AC090673.1	protein_coding	WFDC13	lincRNA	AF279873.3	protein_coding	VPS8	protein_coding	TMEM131
protein_coding	WDR27	protein_coding	FAM213A	protein_coding	WFDC13	protein_coding	ADAM32	protein_coding	VPS8	protein_coding	FARP1
protein_coding	WDR26	antisense_RNA	AC092145.1	protein_coding	WFDC13	protein_coding	NRG3	protein_coding	VPS72	protein_coding	TMOD4
protein_coding	WDR25	protein_coding	MATN2	protein_coding	WFDC13	lincRNA	AP005230.1	protein_coding	VPS54	protein_coding	GSE1
protein_coding	WDR25	protein_coding	ATP10A	protein_coding	WFDC13	lincRNA	AP003066.1	protein_coding	VPS50	protein_coding	HGSNAT
protein_coding	WDR19	protein_coding	OR5V1	protein_coding	WFDC10B	protein_coding	SGCD	protein_coding	VPS45	protein_coding	ADAMTSL1
protein_coding	WDR19	protein_coding	SGK2	protein_coding	WDTC1	protein_coding	EXOC2	protein_coding	VPS41	protein_coding	GPD1L
protein_coding	WDR19	protein_coding	Z98752.3	protein_coding	WDSUB1	protein_coding	CCDC91	protein_coding	VPS41	protein_coding	NAV3
protein_coding	WDR18	protein_coding	SULT4A1	unitary_pseudogene	WDR95P	protein_coding	GPR158	protein_coding	VPS41	protein_coding	PARP15
protein_coding	WDR12	protein_coding	TLL2	protein_coding	WDR90	protein_coding	ASIC2	protein_coding	VPS41	protein_coding	MGAT4C
protein_coding	WDR12	protein_coding	SEMA6B	protein_coding	WDR81	protein_coding	ASIC2	protein_coding	VPS37C	protein_coding	ASIC2
protein_coding	WDR12	protein_coding	CDKL1	sense_overlapping	WDR7-OT1	protein_coding	WDR7	protein_coding	VPS37B	protein_coding	ABCB9
antisense_RNA	WDR11-AS1	protein_coding	GPD1L	protein_coding	WDR77	protein_coding	PARVA	protein_coding	VPS37B	protein_coding	IGF2BP2
antisense_RNA	WDR11-AS1	protein_coding	PHKB	protein_coding	WDR70	protein_coding	GPD1L	protein_coding	VPS37A	protein_coding	CNBP
antisense_RNA	WDR11-AS1	protein_coding	TGFA	protein_coding	WDR70	protein_coding	TMEM26	protein_coding	VPS13D	protein_coding	ARID4B
protein_coding	WDR1	protein_coding	GPD1L	protein_coding	WDR70	protein_coding	PRELP	protein_coding	VPS13D	protein_coding	PLOD1
protein_coding	WDPCP	protein_coding	RBMS3	protein_coding	WDR70	protein_coding	CBFA2T2	protein_coding	VPS13B	protein_coding	CMYA5
protein_coding	WDPCP	protein_coding	ASIC2	protein_coding	WDR70	processed_transcript	AC006504.7	protein_coding	VPS13B	protein_coding	LAMA1
protein_coding	WDPCP	protein_coding	MEGF11	protein_coding	WDR70	lincRNA	AC006504.5	protein_coding	VPS13B	protein_coding	SLC9B2
protein_coding	WDPCP	protein_coding	MBP	protein_coding	WDR70	antisense_RNA	DPYD-AS1	protein_coding	VPS13B	protein_coding	OBSCN
protein_coding	WDPCP	protein_coding	ARID4B	protein_coding	WDR7	protein_coding	TRAM1	protein_coding	VPS13B	protein_coding	KCTD16
protein_coding	WDPCP	protein_coding	C3	protein_coding	WDR7	protein_coding	FER	protein_coding	VPS13A	antisense_RNA	LMCD1-AS1
protein_coding	WDPCP	protein_coding	GALC	protein_coding	WDR7	sense_overlapping	WDR7-OT1	unitary_pseudogene	VN2R3P	transcribed_unprocessed_pseudogene	FGF7P3
protein_coding	WDHD1	processed_pseudogene	RPSAP13	protein_coding	WDR66	protein_coding	COL4A3	unitary_pseudogene	VN2R3P	processed_transcript	AL772307.1
protein_coding	WDFY4	protein_coding	C10orf71	protein_coding	WDR64	protein_coding	ASIC2	protein_coding	VMP1	protein_coding	NCKAP5
protein_coding	WDFY3	lincRNA	LINC00278	protein_coding	WDR62	protein_coding	SLC16A14	protein_coding	VMP1	protein_coding	TBC1D22A
protein_coding	WDFY3	protein_coding	PARP16	protein_coding	WDR62	protein_coding	TRAM1	protein_coding	VMP1	protein_coding	ASIC2
protein_coding	WDFY3	protein_coding	TAF6L	protein_coding	WDR62	protein_coding	NUDCD1	protein_coding	VMP1	protein_coding	FAM213A
protein_coding	WDFY2	transcribed_unprocessed_pseudogene	HERC2P2	protein_coding	WDR62	lincRNA	AC098828.3	antisense_RNA	VLDLR-AS1	lincRNA	AC022796.1
protein_coding	WDFY2	protein_coding	ASGR1	protein_coding	WDR62	protein_coding	KIF16B	protein_coding	VLDLR	protein_coding	PRPF4
protein_coding	WDFY2	protein_coding	GALNTL6	protein_coding	WDR62	protein_coding	TENM2	protein_coding	VIT	protein_coding	GPD1L
protein_coding	WBP2NL	protein_coding	CNBD1	protein_coding	WDR62	ribozyme	RMRP	protein_coding	VIL1	protein_coding	GPD1L
protein_coding	WBP1L	protein_coding	FAM213A	protein_coding	WDR62	lincRNA	RMRP	protein_coding	VGLL4	misc_RNA	RN7SL5P
protein_coding	WBP1L	protein_coding	CAP2	protein_coding	WDR62	protein_coding	TTC7A	protein_coding	VGLL4	protein_coding	WDR62
protein_coding	WBP1L	protein_coding	AFTPH	protein_coding	WDR62	protein_coding	HDHD5	protein_coding	VGLL4	protein_coding	SLC16A14
protein_coding	WBP1L	protein_coding	SUFU	protein_coding	WDR62	lincRNA	LINC00229	protein_coding	VGLL2	protein_coding	KCND2
protein_coding	WASL	protein_coding	ARID4B	protein_coding	WDR62	lincRNA	LINC00604	protein_coding	VEZT	snRNA	RNU6-808P
protein_coding	WASL	processed_transcript	LAMTOR5-AS1	protein_coding	WDR62	protein_coding	REST	protein_coding	VEZT	protein_coding	PLCL1
transcribed_unprocessed_pseudogene	WASH3P	protein_coding	ASIC2	protein_coding	WDR62	protein_coding	C5orf42	protein_coding	VEPH1	transcribed_processed_pseudogene	HSP90AA6P
protein_coding	WASF1	protein_coding	DDO	protein_coding	WDR62	misc_RNA	RN7SL5P	protein_coding	VEPH1	protein_coding	RPE65
protein_coding	WASF1	protein_coding	FAM213A	protein_coding	WDR62	antisense_RNA	AC096564.1	protein_coding	VEGFC	protein_coding	DNAI2
protein_coding	VWF	protein_coding	ANO2	protein_coding	WDR62	protein_coding	HIVEP2	protein_coding	VDR	lincRNA	AC024901.1
protein_coding	VWDE	protein_coding	RIMKLB	protein_coding	WDR62	protein_coding	BBS9	protein_coding	VDAC3	protein_coding	SLC16A14
protein_coding	VWC2L	protein_coding	PTPRG	protein_coding	WDR62	protein_coding	UTRN	protein_coding	VAX2	protein_coding	CAMTA1
protein_coding	VWC2	protein_coding	ATRNL1	protein_coding	WDR62	protein_coding	CAPNS1	protein_coding	VAV3	protein_coding	TGFBR3
protein_coding	VWA8	protein_coding	DDX60L	protein_coding	WDR62	protein_coding	DMD	protein_coding	VAV2	protein_coding	RGL1
protein_coding	VWA8	protein_coding	KCNB1	protein_coding	WDR62	unprocessed_pseudogene	TSPY20P	protein_coding	VAV1	protein_coding	RGL1
protein_coding	VWA8	protein_coding	SIK3	protein_coding	WDR62	lincRNA	LINC02438	protein_coding	VAT1L	protein_coding	WWOX
protein_coding	VWA8	protein_coding	EMP1	protein_coding	WDR62	lincRNA	AC012370.2	protein_coding	VAT1L	protein_coding	SLC39A11
protein_coding	VWA5A	lincRNA	AJ009632.2	protein_coding	WDR62	protein_coding	MOCS2	protein_coding	VAT1L	protein_coding	GSE1
protein_coding	VWA5A	protein_coding	EVI5	protein_coding	WDR62	protein_coding	MAP3K7	protein_coding	VASP	protein_coding	CPT1A
protein_coding	VWA3B	protein_coding	TMEM131	protein_coding	WDR62	protein_coding	SLAIN2	protein_coding	VARS2	protein_coding	GTF2H4
protein_coding	VWA3B	protein_coding	FER1L5	protein_coding	WDR62	protein_coding	SDK1	protein_coding	VAPA	protein_coding	RYK
protein_coding	VWA3B	protein_coding	USP6NL	protein_coding	WDR62	protein_coding	ZNF665	protein_coding	VAPA	sense_overlapping	AC090518.1
protein_coding	VTI1A	protein_coding	C11orf80	protein_coding	WDR62	protein_coding	ABHD16A	protein_coding	UVSSA	protein_coding	PLXNC1
protein_coding	VTI1A	protein_coding	CRISP1	protein_coding	WDR62	lincRNA	RPL34-AS1	protein_coding	UVRAG	protein_coding	BANK1
protein_coding	VTCN1	processed_pseudogene	ACTR3BP2	protein_coding	WDR62	protein_coding	RAB3C	protein_coding	UTY	unprocessed_pseudogene	AC239859.5
protein_coding	VSTM2B	processed_transcript	MIR663AHG	protein_coding	WDR62	protein_coding	AL662899.1	protein_coding	UTY	transcribed_unprocessed_pseudogene	ROCK1P1
protein_coding	VSNL1	protein_coding	CDK11B	protein_coding	WDR62	protein_coding	KANK1	protein_coding	UTY	transcribed_unprocessed_pseudogene	TPTE2P6
protein_coding	VSIR	misc_RNA	RN7SL5P	protein_coding	WDR62	lincRNA	PTCHD1-AS	protein_coding	UTY	protein_coding	ZNF717
protein_coding	VRTN	protein_coding	LIN52	protein_coding	WDR62	protein_coding	LCORL	protein_coding	UTY	protein_coding	GPR39
protein_coding	VRK3	protein_coding	FBXO4	protein_coding	WDR62	protein_coding	MYT1L	protein_coding	UTY	protein_coding	RGPD5
protein_coding	VRK2	protein_coding	NAALADL2	protein_coding	WDR62	protein_coding	NKAIN2	protein_coding	UTY	protein_coding	SEMA3A
protein_coding	VPS9D1	lincRNA	LINC02149	protein_coding	WDR62	protein_coding	ASIC2	protein_coding	UTY	protein_coding	NPNT
protein_coding	VPS8	lincRNA	AC092994.1	protein_coding	WDR62	protein_coding	CEP192	protein_coding	UTY	protein_coding	NPVF
protein_coding	VPS54	protein_coding	CSNK1G3	protein_coding	WDR62	protein_coding	PHKB	protein_coding	UTY	processed_pseudogene	AC239859.4
protein_coding	VPS53	protein_coding	GEMIN4	protein_coding	WDR62	protein_coding	RBPMS2	protein_coding	UTY	lincRNA	AC007220.1
protein_coding	VPS53	protein_coding	NXN	protein_coding	WDR62	protein_coding	TCF12	protein_coding	UTY	lincRNA	AC239859.3
protein_coding	VPS53	lincRNA	AC004852.2	protein_coding	WDR62	protein_coding	USP14	protein_coding	UTRN	lincRNA	AC004852.2
protein_coding	VPS4A	protein_coding	UTP4	protein_coding	WDR62	protein_coding	DLG2	protein_coding	UTRN	protein_coding	CDKL1
protein_coding	VPS4A	protein_coding	SNTB2	protein_coding	WDR62	protein_coding	CAMTA1	protein_coding	UTRN	protein_coding	EMC1
protein_coding	VPS45	protein_coding	FBXL2	protein_coding	WDR62	protein_coding	SPPL3	protein_coding	UTRN	protein_coding	SMG6
protein_coding	VPS41	protein_coding	FBXL17	protein_coding	WDR62	protein_coding	BTBD11	protein_coding	UTRN	protein_coding	ZFR2
protein_coding	VPS37C	protein_coding	CAP2	protein_coding	WDR62	protein_coding	TSPAN18	protein_coding	UTRN	lincRNA	AJ009632.2
protein_coding	VPS26A	protein_coding	PRUNE2	protein_coding	WDR62	protein_coding	SOX6	protein_coding	UTP6	protein_coding	ASIC2
protein_coding	VPS26A	protein_coding	CCSER1	protein_coding	WDR62	protein_coding	RERE	protein_coding	UTP4	antisense_RNA	UGDH-AS1
protein_coding	VPS26A	protein_coding	ASIC2	protein_coding	WDR62	protein_coding	VAC14	protein_coding	UTP23	antisense_RNA	AC069228.1
protein_coding	VPS13D	protein_coding	EPHB1	protein_coding	WDR62	protein_coding	GSG1L	protein_coding	UST	protein_coding	SHPRH
protein_coding	VPS13D	protein_coding	PHF21A	protein_coding	WDR62	lincRNA	LINC01701	protein_coding	USP6NL	misc_RNA	RN7SL5P
protein_coding	VPS13C	protein_coding	CLN3	protein_coding	WDR62	lincRNA	HIF1A-AS2	protein_coding	USP6NL	protein_coding	KIAA0556
protein_coding	VPS13C	protein_coding	AC138894.1	protein_coding	WDR62	lincRNA	LINC01739	protein_coding	USP6NL	protein_coding	TM9SF3
protein_coding	VPS13B	protein_coding	CNKSR2	protein_coding	WDR62	lincRNA	AP003121.1	protein_coding	USP6NL	protein_coding	ZNF804A
protein_coding	VPS13B	protein_coding	EDA	protein_coding	WDR62	lincRNA	AL163932.1	protein_coding	USP6NL	protein_coding	CDKL1
protein_coding	VPS13B	protein_coding	VAV3	protein_coding	WDR62	lincRNA	PWRN1	protein_coding	USP6NL	protein_coding	SEMA6D
protein_coding	VPS13B	protein_coding	ZEB1	protein_coding	WDR59	protein_coding	SLC16A14	protein_coding	USP6NL	protein_coding	PCLO
protein_coding	VPS13B	protein_coding	MMAB	protein_coding	WDR59	protein_coding	UQCC1	protein_coding	USP6	protein_coding	DCDC1
protein_coding	VPS13A	protein_coding	GLRA3	protein_coding	WDR49	protein_coding	SUPT3H	protein_coding	USP54	transcribed_unitary_pseudogene	ABCA17P
protein_coding	VOPP1	protein_coding	CSAG3	protein_coding	WDR49	lincRNA	LINC01322	protein_coding	USP49	protein_coding	FBXL17
antisense_RNA	VLDLR-AS1	protein_coding	PUM3	protein_coding	WDR47	protein_coding	STXBP3	protein_coding	USP48	protein_coding	CROCC
protein_coding	VKORC1L1	protein_coding	ARID4B	protein_coding	WDR46	protein_coding	MRPS22	protein_coding	USP47	unprocessed_pseudogene	AC114501.2
protein_coding	VIT	protein_coding	SLC27A6	processed_pseudogene	WDR45P1	protein_coding	DCAF5	protein_coding	USP47	protein_coding	RBP7
protein_coding	VIM	processed_transcript	LINC00963	protein_coding	WDR45	protein_coding	NCAM2	protein_coding	USP42	protein_coding	ABCB1
protein_coding	VGLL3	transcribed_unprocessed_pseudogene	A2MP1	protein_coding	WDR44	protein_coding	GPD1L	protein_coding	USP42	protein_coding	PTPRD
protein_coding	VEZT	snRNA	RNU6-808P	protein_coding	WDR44	protein_coding	SLC16A14	protein_coding	USP42	transcribed_unprocessed_pseudogene	ZNF815P
protein_coding	VEPH1	protein_coding	ROBO1	protein_coding	WDR44	protein_coding	FIG4	protein_coding	USP41	protein_coding	MAPK1
protein_coding	VEPH1	misc_RNA	RN7SL5P	protein_coding	WDR41	protein_coding	HBP1	protein_coding	USP37	lincRNA	AC026726.1
protein_coding	VEPH1	protein_coding	MAST2	protein_coding	WDR41	protein_coding	FREM1	protein_coding	USP37	protein_coding	ASIC2
protein_coding	VEGFC	protein_coding	ASIC2	protein_coding	WDR37	protein_coding	DHX33	protein_coding	USP36	protein_coding	MNAT1
protein_coding	VEGFC	lincRNA	LINC01478	protein_coding	WDR37	protein_coding	VIPR2	protein_coding	USP36	processed_transcript	AL160236.2
protein_coding	VDR	protein_coding	RAD9A	protein_coding	WDR35	protein_coding	CALD1	protein_coding	USP35	protein_coding	BARX2
protein_coding	VCPKMT	protein_coding	SOS2	protein_coding	WDR33	protein_coding	ASIC2	protein_coding	USP34	protein_coding	CYFIP1
protein_coding	VCPIP1	protein_coding	FGF14	protein_coding	WDR27	lincRNA	AL359317.1	protein_coding	USP34	protein_coding	KIAA1841
protein_coding	VCP	protein_coding	PLEKHG7	protein_coding	WDR25	protein_coding	TMEM130	protein_coding	USP31	protein_coding	EHHADH
protein_coding	VCL	protein_coding	ADK	protein_coding	WDR20	protein_coding	NSMCE2	protein_coding	USP3	protein_coding	GADL1
protein_coding	VCAN	protein_coding	TRAM1	protein_coding	WDR17	protein_coding	RFX3	protein_coding	USP28	protein_coding	ASIC2
protein_coding	VAV3	protein_coding	VPS13B	protein_coding	WDR12	protein_coding	EXT2	protein_coding	USP24	protein_coding	MYLK
protein_coding	VAV3	protein_coding	TRAM1	antisense_RNA	WDR11-AS1	protein_coding	FOXN3	protein_coding	USP24	protein_coding	GOLGA8A
protein_coding	VAV2	protein_coding	BRD3	protein_coding	WDR1	processed_transcript	C5orf64	protein_coding	USP17L18	protein_coding	USP17L10
protein_coding	VAT1L	antisense_RNA	LURAP1L-AS1	protein_coding	WDPCP	protein_coding	ESF1	protein_coding	USP17L10	protein_coding	USP17L18
protein_coding	VASH1	protein_coding	GPD1L	protein_coding	WDPCP	protein_coding	ZNF385D	protein_coding	USP16	protein_coding	SULF1
protein_coding	VASH1	lincRNA	AC243830.1	protein_coding	WDPCP	protein_coding	ASIC2	protein_coding	USP15	protein_coding	GPD1L
protein_coding	VANGL1	protein_coding	SLX4IP	protein_coding	WDPCP	protein_coding	NUP93	protein_coding	USP14	transcribed_unprocessed_pseudogene	ROCK1P1
protein_coding	VAMP1	protein_coding	ANO2	protein_coding	WDHD1	processed_pseudogene	RPSAP13	protein_coding	USP14	antisense_RNA	AP002518.2
protein_coding	VAC14	protein_coding	NPIPA5	protein_coding	WDHD1	protein_coding	LINGO2	protein_coding	USP12	lincRNA	LINC02340
protein_coding	UXS1	protein_coding	RFX3	protein_coding	WDHD1	protein_coding	FAM213A	protein_coding	USP10	protein_coding	CPT1A
protein_coding	UVSSA	processed_transcript	AC103760.1	protein_coding	WDHD1	protein_coding	ARID4B	protein_coding	USP10	protein_coding	ZSWIM5
protein_coding	UVRAG	protein_coding	LGR5	protein_coding	WDFY4	protein_coding	IL20RA	protein_coding	USO1	transcribed_unprocessed_pseudogene	HERC2P9
protein_coding	UTY	unprocessed_pseudogene	AC239859.5	protein_coding	WDFY4	protein_coding	GPD1L	protein_coding	USH2A	protein_coding	GPD1L
protein_coding	UTY	transcribed_unprocessed_pseudogene	ROCK1P1	protein_coding	WDFY3	protein_coding	TENM4	protein_coding	USH2A	protein_coding	DOK5
protein_coding	UTY	protein_coding	ZNF717	protein_coding	WDFY3	antisense_RNA	ID2-AS1	protein_coding	USH2A	lincRNA	AC090409.1
protein_coding	UTY	protein_coding	LHFPL3	protein_coding	WDFY2	protein_coding	KAZN	protein_coding	USH2A	protein_coding	MFSD7
protein_coding	UTY	protein_coding	GPR39	protein_coding	WDFY1	lincRNA	AC084816.1	protein_coding	USH2A	sense_overlapping	AC073476.3
protein_coding	UTY	protein_coding	BBS9	protein_coding	WASL	protein_coding	GPD1L	protein_coding	USH1C	antisense_RNA	AL162430.2
protein_coding	UTY	protein_coding	C8orf88	protein_coding	WASHC5	protein_coding	KSR2	protein_coding	URI1	protein_coding	CDC73
protein_coding	UTY	protein_coding	RGPD5	unprocessed_pseudogene	WASH7P	protein_coding	FAM213A	protein_coding	URGCP-MRPS24	protein_coding	URGCP
protein_coding	UTY	protein_coding	ABCA13	protein_coding	WASF3	protein_coding	ASIC2	protein_coding	URGCP	protein_coding	URGCP-MRPS24
protein_coding	UTY	lincRNA	LINC02044	protein_coding	WASF2	protein_coding	NDUFB6	protein_coding	UPP2	antisense_RNA	AC079298.3
protein_coding	UTRN	protein_coding	CDC45	protein_coding	WASF2	protein_coding	TBCEL	protein_coding	UPK2	protein_coding	ATP5L
protein_coding	UTP4	protein_coding	VPS4A	protein_coding	WARS	processed_transcript	GPR1-AS	protein_coding	UPF3B	lincRNA	AC024257.1
protein_coding	UTP4	protein_coding	AC026464.4	protein_coding	WAPL	protein_coding	TC2N	lincRNA	UNQ6494	protein_coding	ASIC2
protein_coding	UTP4	protein_coding	LMO7	protein_coding	WAC	protein_coding	FRMD3	lincRNA	UNQ6494	protein_coding	CETN3
protein_coding	UTP4	processed_transcript	AL137782.1	protein_coding	VWF	protein_coding	ASIC2	protein_coding	UNK	processed_transcript	SNHG14
protein_coding	UST	protein_coding	EPM2A	protein_coding	VWF	protein_coding	ANO2	protein_coding	UNC79	protein_coding	ANKH
protein_coding	UST	protein_coding	ASIC2	protein_coding	VWF	protein_coding	PLPP3	protein_coding	UNC5D	misc_RNA	RN7SL5P
protein_coding	UST	antisense_RNA	AL049874.3	protein_coding	VWCE	protein_coding	ASIC2	protein_coding	UNC5D	protein_coding	ASIC2
protein_coding	USPL1	lincRNA	LINC01515	protein_coding	VWCE	protein_coding	DDA1	protein_coding	UNC5D	protein_coding	WDR62
protein_coding	USP8	protein_coding	KIF1A	protein_coding	VWC2L	lincRNA	AC073311.1	protein_coding	UNC5D	protein_coding	DGKI
protein_coding	USP7	protein_coding	ASIC2	protein_coding	VWC2L	antisense_RNA	AL513323.1	protein_coding	UNC5D	protein_coding	SUPT3H
protein_coding	USP6NL	protein_coding	CDKL1	protein_coding	VWC2	protein_coding	ASIC2	protein_coding	UNC5D	protein_coding	DCDC1
protein_coding	USP6NL	protein_coding	POLA2	protein_coding	VWA8	protein_coding	CPLX1	protein_coding	UNC5D	protein_coding	NAALADL2
protein_coding	USP6NL	protein_coding	HS1BP3	protein_coding	VWA8	protein_coding	NFYA	protein_coding	UNC5C	antisense_RNA	LINC00894
protein_coding	USP6NL	protein_coding	FNDC1	protein_coding	VWA3B	protein_coding	TMEM131	protein_coding	UNC5C	protein_coding	MBD5
protein_coding	USP6NL	protein_coding	VWA3B	protein_coding	VWA3B	protein_coding	FER1L5	protein_coding	UNC5C	protein_coding	SMYD3
protein_coding	USP6NL	protein_coding	GRIK2	protein_coding	VWA3B	protein_coding	CDKL1	protein_coding	UNC5B	protein_coding	ASIC2
protein_coding	USP6NL	protein_coding	CNTNAP5	protein_coding	VWA3B	lincRNA	AC073941.1	protein_coding	UNC5A	protein_coding	ATP2C2
protein_coding	USP6NL	misc_RNA	RN7SL5P	protein_coding	VWA2	protein_coding	CAMK2B	protein_coding	UNC50	protein_coding	ICE1
protein_coding	USP49	antisense_RNA	IL12A-AS1	protein_coding	VTI1A	protein_coding	CNKSR2	protein_coding	UNC13C	protein_coding	ASIC2
protein_coding	USP45	protein_coding	LRRN1	protein_coding	VTI1A	protein_coding	PKIB	protein_coding	UNC13C	lincRNA	MIR99AHG
protein_coding	USP44	protein_coding	NTN4	protein_coding	VTI1A	protein_coding	GPD1L	protein_coding	UNC13B	lincRNA	AC034195.1
protein_coding	USP43	protein_coding	GLP2R	protein_coding	VTI1A	protein_coding	PLCH1	protein_coding	UNC13A	protein_coding	MAML3
protein_coding	USP42	transcribed_unprocessed_pseudogene	ZNF815P	protein_coding	VTI1A	lincRNA	GRM7-AS3	protein_coding	UMOD	protein_coding	DNAH3
protein_coding	USP41	protein_coding	MAPK1	protein_coding	VTI1A	protein_coding	ULK4	protein_coding	UMAD1	processed_transcript	AC007161.3
protein_coding	USP40	protein_coding	PIGK	protein_coding	VTI1A	protein_coding	ARID4B	protein_coding	UMAD1	protein_coding	PARD3B
protein_coding	USP40	protein_coding	SCMH1	protein_coding	VTCN1	processed_pseudogene	ACTR3BP2	protein_coding	UMAD1	protein_coding	SLC10A7
antisense_RNA	USP3-AS1	protein_coding	RALGPS2	protein_coding	VTA1	protein_coding	SEMA4B	protein_coding	UMAD1	antisense_RNA	AL450384.2
protein_coding	USP37	protein_coding	TGFBR3	protein_coding	VSTM5	protein_coding	ILKAP	protein_coding	ULK4	protein_coding	GALK2
protein_coding	USP35	protein_coding	ASIC2	protein_coding	VSTM2B	protein_coding	FAM213A	protein_coding	ULK2	antisense_RNA	AL445488.1
protein_coding	USP34	antisense_RNA	NALCN-AS1	protein_coding	VSIR	protein_coding	RPL11	protein_coding	UHRF2	lincRNA	LINC02331
protein_coding	USP33	lincRNA	LINC01873	protein_coding	VSIG10	antisense_RNA	SBF2-AS1	protein_coding	UHRF1BP1L	protein_coding	HACE1
protein_coding	USP32	protein_coding	POLRMT	protein_coding	VRTN	protein_coding	FAM213A	protein_coding	UHRF1BP1L	protein_coding	FAM213A
protein_coding	USP31	protein_coding	SNX24	protein_coding	VRK3	protein_coding	GFM1	protein_coding	UGT8	protein_coding	CLBA1
protein_coding	USP24	protein_coding	SYNRG	protein_coding	VRK2	antisense_RNA	AC074327.1	protein_coding	UGT1A9	protein_coding	UGT1A4
protein_coding	USP15	protein_coding	ASIC2	protein_coding	VRK1	protein_coding	EIF3E	protein_coding	UGT1A9	protein_coding	UGT1A3
protein_coding	USP15	protein_coding	SLC3A2	protein_coding	VPS8	protein_coding	OSTF1	protein_coding	UGT1A9	protein_coding	UGT1A6
protein_coding	USP14	transcribed_unprocessed_pseudogene	ROCK1P1	protein_coding	VPS8	protein_coding	CCDC178	protein_coding	UGT1A9	protein_coding	UGT1A7
protein_coding	USP13	protein_coding	MKLN1	protein_coding	VPS8	protein_coding	DLG2	protein_coding	UGT1A9	protein_coding	UGT1A5
protein_coding	USP13	protein_coding	MROH2B	protein_coding	VPS8	protein_coding	GOLGB1	protein_coding	UGT1A9	protein_coding	UGT1A8
protein_coding	USP12	protein_coding	ZNF519	protein_coding	VPS8	protein_coding	MBP	protein_coding	UGT1A9	protein_coding	UGT1A10
protein_coding	USP1	protein_coding	ESYT1	protein_coding	VPS72	protein_coding	GPD1L	protein_coding	UGT1A8	protein_coding	UGT1A9
protein_coding	USH2A	protein_coding	RUVBL1	protein_coding	VPS54	protein_coding	GPD1L	protein_coding	UGT1A8	protein_coding	UGT1A5
protein_coding	USH2A	protein_coding	GPD1L	protein_coding	VPS54	lincRNA	AL139383.1	protein_coding	UGT1A8	protein_coding	UGT1A10
protein_coding	USH2A	protein_coding	FAM213A	protein_coding	VPS53	processed_transcript	LINC02006	protein_coding	UGT1A8	protein_coding	UGT1A6
protein_coding	USH2A	protein_coding	SKAP1	protein_coding	VPS52	protein_coding	FAM213A	protein_coding	UGT1A8	protein_coding	UGT1A7
protein_coding	USH2A	protein_coding	DDX58	protein_coding	VPS50	protein_coding	CNTN4	protein_coding	UGT1A8	protein_coding	UGT1A4
protein_coding	USH1C	protein_coding	HERC2	protein_coding	VPS4A	protein_coding	UTP4	protein_coding	UGT1A8	protein_coding	UGT1A3
protein_coding	USF3	lincRNA	AC079760.2	protein_coding	VPS4A	protein_coding	SNTB2	protein_coding	UGT1A7	protein_coding	UGT1A5
protein_coding	USF3	protein_coding	TGFBR3	protein_coding	VPS45	protein_coding	GPD1L	protein_coding	UGT1A7	protein_coding	UGT1A4
protein_coding	URB2	protein_coding	N4BP2	protein_coding	VPS41	protein_coding	ASIC2	protein_coding	UGT1A7	protein_coding	UGT1A6
protein_coding	UQCRFS1	protein_coding	GRM8	protein_coding	VPS41	protein_coding	MYBPH	protein_coding	UGT1A7	protein_coding	UGT1A3
protein_coding	UQCRC1	protein_coding	PTK2	protein_coding	VPS41	lincRNA	CASC16	protein_coding	UGT1A7	protein_coding	UGT1A10
protein_coding	UQCR11	protein_coding	MLLT1	protein_coding	VPS39	protein_coding	HERC3	protein_coding	UGT1A7	protein_coding	UGT1A9
protein_coding	UQCC1	protein_coding	ASIC2	protein_coding	VPS33B	lincRNA	LINC02213	protein_coding	UGT1A7	protein_coding	UGT1A8
protein_coding	UPP2	protein_coding	TBC1D5	protein_coding	VPS33A	protein_coding	AC048338.1	protein_coding	UGT1A6	protein_coding	UGT1A5
protein_coding	UPK3B	lincRNA	LINC01122	protein_coding	VPS26B	protein_coding	IPO11	protein_coding	UGT1A6	protein_coding	UGT1A4
protein_coding	UPK1B	protein_coding	AC083800.1	protein_coding	VPS26B	antisense_RNA	AC098829.1	protein_coding	UGT1A6	protein_coding	UGT1A3
protein_coding	UPF3B	lincRNA	AC024257.1	protein_coding	VPS13D	protein_coding	TACC1	protein_coding	UGT1A6	protein_coding	UGT1A9
protein_coding	UPF2	antisense_RNA	AL353784.1	protein_coding	VPS13D	protein_coding	FBN3	protein_coding	UGT1A6	protein_coding	UGT1A8
transcribed_unitary_pseudogene	UOX	protein_coding	STX10	protein_coding	VPS13C	lincRNA	LINC00662	protein_coding	UGT1A6	protein_coding	UGT1A7
processed_pseudogene	UNGP3	protein_coding	SLC35F3	protein_coding	VPS13C	protein_coding	ELMO1	protein_coding	UGT1A6	protein_coding	UGT1A10
protein_coding	UNC93A	protein_coding	TANC1	protein_coding	VPS13B	protein_coding	CIT	protein_coding	UGT1A5	protein_coding	UGT1A4
protein_coding	UNC80	antisense_RNA	AC016576.1	protein_coding	VPS13B	protein_coding	COMMD1	protein_coding	UGT1A5	protein_coding	UGT1A3
protein_coding	UNC80	protein_coding	ALG9	protein_coding	VPS13B	protein_coding	NPIPB2	protein_coding	UGT1A5	protein_coding	UGT1A7
protein_coding	UNC80	protein_coding	AP001781.3	protein_coding	VPS13B	lincRNA	PCAT4	protein_coding	UGT1A5	protein_coding	UGT1A8
protein_coding	UNC5D	protein_coding	TRAM1	protein_coding	VPS13A	protein_coding	PCDH11X	protein_coding	UGT1A5	protein_coding	UGT1A10
protein_coding	UNC5D	misc_RNA	RN7SL5P	protein_coding	VPS13A	protein_coding	ASIC2	protein_coding	UGT1A5	protein_coding	UGT1A6
protein_coding	UNC5D	protein_coding	DCDC1	protein_coding	VPS13A	protein_coding	RORA	protein_coding	UGT1A5	protein_coding	UGT1A9
protein_coding	UNC5C	protein_coding	LINGO2	protein_coding	VPS13A	protein_coding	HYDIN	protein_coding	UGT1A4	protein_coding	UGT1A3
protein_coding	UNC5C	protein_coding	ASIC2	protein_coding	VPS13A	protein_coding	PHACTR2	protein_coding	UGT1A4	protein_coding	UGT1A9
protein_coding	UNC5C	protein_coding	TTC28	protein_coding	VNN1	protein_coding	SHISA6	protein_coding	UGT1A4	protein_coding	UGT1A5
protein_coding	UNC5C	protein_coding	BANK1	protein_coding	VKORC1L1	protein_coding	PRKN	protein_coding	UGT1A4	protein_coding	UGT1A10
protein_coding	UNC5C	lincRNA	LINC01572	protein_coding	VKORC1L1	protein_coding	FHL2	protein_coding	UGT1A4	protein_coding	UGT1A7
protein_coding	UNC5B	protein_coding	SGPP2	protein_coding	VKORC1	protein_coding	ZC3H13	protein_coding	UGT1A4	protein_coding	UGT1A6
protein_coding	UNC5B	protein_coding	KIRREL3	protein_coding	VIT	protein_coding	CALD1	protein_coding	UGT1A4	protein_coding	UGT1A8
protein_coding	UNC5A	protein_coding	CR2	protein_coding	VIT	protein_coding	GPD1L	protein_coding	UGT1A3	protein_coding	UGT1A9
protein_coding	UNC5A	lincRNA	AC007389.3	protein_coding	VIRMA	antisense_RNA	AC117460.1	protein_coding	UGT1A3	protein_coding	UGT1A10
protein_coding	UNC50	protein_coding	RCAN2	protein_coding	VIPR2	protein_coding	WDR37	protein_coding	UGT1A3	protein_coding	UGT1A4
protein_coding	UNC13C	protein_coding	ASIC2	protein_coding	VIL1	protein_coding	PRKN	protein_coding	UGT1A3	protein_coding	UGT1A5
protein_coding	UNC13C	protein_coding	NCALD	protein_coding	VGLL4	lincRNA	LINC02240	protein_coding	UGT1A3	protein_coding	UGT1A7
protein_coding	UNC13C	protein_coding	SMYD3	protein_coding	VGLL4	protein_coding	LGMN	protein_coding	UGT1A3	protein_coding	UGT1A8
protein_coding	UNC13A	protein_coding	PCDH11X	protein_coding	VGLL4	protein_coding	NCKAP5	protein_coding	UGT1A3	protein_coding	UGT1A6
protein_coding	UNC119B	protein_coding	ASIC2	protein_coding	VGLL1	protein_coding	NSDHL	protein_coding	UGT1A10	protein_coding	UGT1A7
protein_coding	UMAD1	processed_transcript	AC007161.3	protein_coding	VEZT	snRNA	RNU6-808P	protein_coding	UGT1A10	protein_coding	UGT1A4
protein_coding	UMAD1	protein_coding	PHKB	protein_coding	VEZT	processed_transcript	SGO1-AS1	protein_coding	UGT1A10	protein_coding	UGT1A5
protein_coding	ULK4	protein_coding	SNX24	protein_coding	VEZF1	protein_coding	NOCT	protein_coding	UGT1A10	protein_coding	UGT1A3
protein_coding	ULK4	protein_coding	STX8	protein_coding	VEGFC	protein_coding	DLGAP1	protein_coding	UGT1A10	protein_coding	UGT1A6
protein_coding	ULK2	protein_coding	GALNT11	protein_coding	VDAC3	protein_coding	ASIC2	protein_coding	UGT1A10	protein_coding	UGT1A9
protein_coding	UIMC1	protein_coding	ASIC2	protein_coding	VCPKMT	lincRNA	LINC01588	protein_coding	UGT1A10	protein_coding	UGT1A8
protein_coding	UHRF2	protein_coding	ERG	protein_coding	VCP	protein_coding	AGPAT3	protein_coding	UGP2	protein_coding	SLC11A2
protein_coding	UHRF2	protein_coding	TREM1	protein_coding	VCL	protein_coding	ADK	protein_coding	UGGT2	protein_coding	SPSB2
protein_coding	UHRF1BP1	protein_coding	CALN1	protein_coding	VCL	protein_coding	ROBO2	antisense_RNA	UGDH-AS1	protein_coding	UTP4
protein_coding	UHRF1	protein_coding	RICTOR	protein_coding	VCAN	protein_coding	GPD1L	antisense_RNA	UGDH-AS1	lincRNA	AC005580.1
protein_coding	UHRF1	protein_coding	SLCO1C1	protein_coding	VAX2	protein_coding	ATG7	misc_RNA	uc_338	protein_coding	SMARCA4
protein_coding	UHMK1	protein_coding	SIGLEC12	protein_coding	VAX2	protein_coding	FAM213A	protein_coding	UBXN7	protein_coding	AKAP7
protein_coding	UGT8	protein_coding	TRAM1	antisense_RNA	VAV3-AS1	protein_coding	GPD1L	protein_coding	UBXN4	protein_coding	SCN2A
protein_coding	UGT8	antisense_RNA	RNF219-AS1	protein_coding	VAV3	lincRNA	LINC00681	protein_coding	UBXN2B	protein_coding	WWOX
protein_coding	UGT2B17	protein_coding	POLA2	protein_coding	VAV3	protein_coding	ACOT2	protein_coding	UBXN11	protein_coding	PRKN
protein_coding	UGT2B11	transcribed_unprocessed_pseudogene	AC005758.1	protein_coding	VAV2	protein_coding	TYW1B	protein_coding	UBTD2	protein_coding	KCNS3
protein_coding	UGT2B11	transcribed_unprocessed_pseudogene	AC005357.2	protein_coding	VAV2	lincRNA	MIR3681HG	protein_coding	UBR7	protein_coding	AL110118.2
protein_coding	UGT2B11	processed_transcript	AC006504.7	protein_coding	VAV2	lincRNA	PCAT4	protein_coding	UBR4	protein_coding	GALK2
protein_coding	UGT2A2	processed_transcript	MIR663AHG	protein_coding	VAT1L	protein_coding	CDYL	protein_coding	UBR4	protein_coding	TEAD4
protein_coding	UGT2A1	processed_transcript	MIR663AHG	protein_coding	VAT1L	protein_coding	HIP1	protein_coding	UBR4	3prime_overlapping_ncRNA	AL137127.1
protein_coding	UGT1A8	protein_coding	RXFP1	protein_coding	VAT1L	protein_coding	RBFOX1	protein_coding	UBR3	protein_coding	SUPT3H
protein_coding	UGT1A10	protein_coding	RXFP1	protein_coding	VASH1	protein_coding	LRRC2	protein_coding	UBR2	snRNA	RNU6-890P
protein_coding	UGGT1	lincRNA	FTX	protein_coding	VARS2	protein_coding	GTF2H4	protein_coding	UBR1	protein_coding	TTBK2
antisense_RNA	UGDH-AS1	antisense_RNA	AC124804.1	protein_coding	VANGL2	protein_coding	FAM213A	protein_coding	UBP1	lincRNA	AC024909.1
antisense_RNA	UFL1-AS1	protein_coding	LOXHD1	protein_coding	VANGL1	protein_coding	NTN4	protein_coding	UBN2	protein_coding	KCNAB1
antisense_RNA	UFL1-AS1	protein_coding	COLEC12	protein_coding	VAMP8	protein_coding	ANKRD30B	protein_coding	UBN2	protein_coding	ADGRV1
protein_coding	UEVLD	misc_RNA	RN7SL5P	protein_coding	VAMP4	protein_coding	ASIC2	protein_coding	UBN1	protein_coding	CDH20
protein_coding	UCN3	protein_coding	NELL1	protein_coding	VAC14	protein_coding	GPD1L	protein_coding	UBIAD1	protein_coding	MEIOB
protein_coding	UCK2	protein_coding	EXOC6B	protein_coding	VAC14	protein_coding	ARL15	protein_coding	UBE4B	protein_coding	NMNAT1
protein_coding	UCHL3	lincRNA	LINC01036	protein_coding	VAC14	protein_coding	DPP9	protein_coding	UBE4B	processed_pseudogene	AP005208.1
protein_coding	UBXN7	protein_coding	BLNK	protein_coding	VAC14	protein_coding	WDR62	protein_coding	UBE3D	protein_coding	ZNF799
protein_coding	UBXN2A	protein_coding	TGFBR3	protein_coding	UVRAG	protein_coding	MYMX	protein_coding	UBE3D	protein_coding	AC008758.4
protein_coding	UBTD1	protein_coding	ASIC2	protein_coding	UVRAG	protein_coding	MYH3	protein_coding	UBE3C	protein_coding	GLRA2
protein_coding	UBR7	protein_coding	AL110118.2	protein_coding	UTY	unprocessed_pseudogene	AC239859.5	protein_coding	UBE3C	protein_coding	HYDIN
protein_coding	UBR5	lincRNA	AC003988.1	protein_coding	UTY	unprocessed_pseudogene	AC009237.16	processed_pseudogene	UBE2WP1	protein_coding	ITPR2
protein_coding	UBR4	3prime_overlapping_ncRNA	AL137127.1	protein_coding	UTY	unprocessed_pseudogene	AL592148.2	protein_coding	UBE2W	protein_coding	AC022826.2
protein_coding	UBR3	protein_coding	AC010319.2	protein_coding	UTY	transcribed_unprocessed_pseudogene	ROCK1P1	transcribed_unprocessed_pseudogene	UBE2Q2P1	protein_coding	GPA33
protein_coding	UBR3	protein_coding	NXNL1	protein_coding	UTY	protein_coding	ZNF717	protein_coding	UBE2Q2	protein_coding	SLC22A25
protein_coding	UBR2	protein_coding	ASIC2	protein_coding	UTY	protein_coding	GPR39	protein_coding	UBE2Q2	protein_coding	ODF3L1
protein_coding	UBR2	protein_coding	C19orf54	protein_coding	UTY	protein_coding	DOCK3	protein_coding	UBE2H	lincRNA	AP001605.1
protein_coding	UBR1	protein_coding	MBP	protein_coding	UTY	protein_coding	RGPD5	protein_coding	UBE2F-SCLY	protein_coding	UBE2F
protein_coding	UBR1	protein_coding	NUP153	protein_coding	UTY	protein_coding	METAP1D	protein_coding	UBE2F-SCLY	protein_coding	DLG2
protein_coding	UBOX5	protein_coding	FAM213A	protein_coding	UTY	protein_coding	HAPLN4	protein_coding	UBE2F	protein_coding	UBE2F-SCLY
protein_coding	UBN1	antisense_RNA	STX18-AS1	protein_coding	UTY	processed_transcript	AC138430.1	protein_coding	UBE2F	protein_coding	DLG2
protein_coding	UBN1	protein_coding	C16orf96	protein_coding	UTY	processed_pseudogene	AC239859.4	protein_coding	UBE2E2	protein_coding	GPD1L
protein_coding	UBE4B	sense_overlapping	AL929236.1	protein_coding	UTY	lincRNA	AC239859.3	protein_coding	UBE2E2	protein_coding	GFOD1
protein_coding	UBE4B	protein_coding	SLC29A2	protein_coding	UTY	lincRNA	AC087645.2	protein_coding	UBE2E2	lincRNA	LINC00976
protein_coding	UBE3D	protein_coding	ASIC2	protein_coding	UTS2B	protein_coding	SUMF1	protein_coding	UBE2E2	protein_coding	LYSMD4
protein_coding	UBE3D	protein_coding	FAM163A	protein_coding	UTRN	protein_coding	ARHGAP39	protein_coding	UBE2E1	protein_coding	GPD1L
protein_coding	UBE3D	protein_coding	TBC1D5	protein_coding	UTRN	protein_coding	TBL1Y	protein_coding	UBE2D2	protein_coding	ASIC2
protein_coding	UBE3D	protein_coding	ESRRB	protein_coding	UTRN	protein_coding	TRAM1	protein_coding	UBE2D2	protein_coding	ANKS1B
protein_coding	UBE3C	protein_coding	TGFBR3	protein_coding	UTRN	protein_coding	RRP36	protein_coding	UBE2D2	protein_coding	RALGPS2
protein_coding	UBE3A	protein_coding	IDO2	protein_coding	UTRN	protein_coding	LSM5	protein_coding	UBASH3B	protein_coding	JHY
protein_coding	UBE3A	protein_coding	WDR62	protein_coding	UTRN	protein_coding	PYGL	protein_coding	UBAP1	protein_coding	GSG1L
protein_coding	UBE3A	protein_coding	CTTN	protein_coding	UTRN	protein_coding	SLC25A21	protein_coding	UBAC2	protein_coding	FAM213A
protein_coding	UBE2W	protein_coding	AC022826.2	protein_coding	UTRN	protein_coding	WDR62	protein_coding	UBAC2	protein_coding	PTEN
protein_coding	UBE2U	protein_coding	SMYD3	protein_coding	UTRN	protein_coding	FUT8	protein_coding	UBAC2	protein_coding	POLR1D
antisense_RNA	UBE2R2-AS1	protein_coding	UBAP2	protein_coding	UTRN	bidirectional_promoter_lncRNA	AC006994.2	antisense_RNA	UBA6-AS1	protein_coding	KIF16B
protein_coding	UBE2QL1	protein_coding	RBP2	protein_coding	UTP4	protein_coding	VPS4A	protein_coding	UBA5	protein_coding	DPYD
unprocessed_pseudogene	UBE2Q2P12	protein_coding	POM121C	protein_coding	UTP4	protein_coding	AC026464.4	protein_coding	UACA	protein_coding	SPATA16
protein_coding	UBE2Q2L	protein_coding	ADAMTSL3	protein_coding	UTP4	protein_coding	SNTB2	lincRNA	U91319.1	lincRNA	AC092376.1
protein_coding	UBE2Q2	protein_coding	DACH2	protein_coding	UTP14A	protein_coding	CLIC4	lincRNA	U91319.1	protein_coding	CTNNA2
protein_coding	UBE2L5	protein_coding	ASIC2	protein_coding	UST	protein_coding	DLGAP2	lincRNA	U91319.1	lincRNA	AC079209.1
protein_coding	UBE2H	protein_coding	CAV3	protein_coding	UST	protein_coding	TMC2	antisense_RNA	U52111.1	protein_coding	GAPVD1
protein_coding	UBE2G2	protein_coding	KIFC1	protein_coding	UST	protein_coding	DAB1	protein_coding	U2SURP	antisense_RNA	PAQR9-AS1
protein_coding	UBE2G1	protein_coding	ASIC2	protein_coding	UST	protein_coding	ARID4B	protein_coding	TYW1B	protein_coding	GTF2IRD1
protein_coding	UBE2F-SCLY	protein_coding	UBE2F	protein_coding	USP9X	protein_coding	FAM213A	protein_coding	TYW1B	protein_coding	CALN1
protein_coding	UBE2F	protein_coding	UBE2F-SCLY	protein_coding	USP8	protein_coding	CAMTA1	protein_coding	TYSND1	lincRNA	AC002070.1
protein_coding	UBE2E2	protein_coding	BNIP3L	protein_coding	USP6NL	protein_coding	CNTNAP2	protein_coding	TYR	protein_coding	PARD3B
protein_coding	UBE2E2	protein_coding	COQ7	protein_coding	USP6NL	protein_coding	RNF141	protein_coding	TXNL4B	protein_coding	STON2
protein_coding	UBE2E2	protein_coding	PALB2	protein_coding	USP6NL	protein_coding	CDKL1	protein_coding	TXNL4B	protein_coding	TBX15
protein_coding	UBE2D2	protein_coding	TOM1L2	protein_coding	USP6NL	protein_coding	CROCC	protein_coding	TXNDC16	protein_coding	MBP
protein_coding	UBE2D2	protein_coding	CPT1A	protein_coding	USP6	protein_coding	RABEP1	protein_coding	TXNDC16	antisense_RNA	AL450384.2
protein_coding	UBASH3B	protein_coding	DDHD1	protein_coding	USP49	lincRNA	AL391117.1	protein_coding	TXN	protein_coding	ABHD2
protein_coding	UBASH3B	protein_coding	SLC9A7	protein_coding	USP45	protein_coding	GHR	protein_coding	TXK	protein_coding	ASIC2
protein_coding	UBASH3A	protein_coding	KLHDC9	protein_coding	USP45	protein_coding	FAM213A	protein_coding	TWIST2	protein_coding	CAPN9
protein_coding	UBAP2	protein_coding	FAM120AOS	protein_coding	USP44	protein_coding	OXCT1	protein_coding	TWIST2	protein_coding	CACNA1A
protein_coding	UBAP2	protein_coding	MBP	protein_coding	USP43	antisense_RNA	HDAC2-AS2	protein_coding	TWIST1	protein_coding	FHIT
protein_coding	UBAP2	protein_coding	SFMBT2	protein_coding	USP43	protein_coding	CPA2	protein_coding	TWF2	protein_coding	AC097637.1
protein_coding	UBAP2	lincRNA	AJ009632.2	protein_coding	USP42	transcribed_unprocessed_pseudogene	ZNF815P	protein_coding	TVP23C-CDRT4	protein_coding	TRIM16L
protein_coding	UBAP2	antisense_RNA	UBE2R2-AS1	protein_coding	USP41	antisense_RNA	AC018552.4	protein_coding	TVP23A	antisense_RNA	AC024224.2
protein_coding	UBAP1L	protein_coding	POLR3D	protein_coding	USP40	protein_coding	MEI4	protein_coding	TUSC3	protein_coding	GPD1L
protein_coding	UBAP1	protein_coding	DLGAP1	protein_coding	USP4	protein_coding	STK3	protein_coding	TUNAR	protein_coding	TMEM150C
protein_coding	UBAP1	antisense_RNA	AC012349.1	protein_coding	USP4	protein_coding	SOX5	protein_coding	TULP4	sense_overlapping	AL360169.2
antisense_RNA	UBA6-AS1	lincRNA	CASC9	protein_coding	USP37	antisense_RNA	AC079630.1	protein_coding	TULP4	protein_coding	RYK
antisense_RNA	UBA6-AS1	protein_coding	FAM213A	protein_coding	USP36	protein_coding	LINGO2	protein_coding	TULP4	protein_coding	SYNJ2
protein_coding	UBA6	transcribed_unprocessed_pseudogene	CXXC1P1	protein_coding	USP34	TEC	AC090740.1	protein_coding	TULP3	protein_coding	RHNO1
protein_coding	UBA3	protein_coding	MITF	protein_coding	USP34	protein_coding	UNC5D	protein_coding	TUFT1	sense_intronic	AL365436.2
protein_coding	UACA	protein_coding	ZNF788	protein_coding	USP34	protein_coding	NRXN1	unprocessed_pseudogene	TUBB2BP1	protein_coding	TUBB2A
protein_coding	UACA	protein_coding	FAM213A	protein_coding	USP34	protein_coding	PIK3AP1	protein_coding	TUBB2A	unprocessed_pseudogene	TUBB2BP1
lincRNA	U91319.1	lincRNA	AJ009632.2	protein_coding	USP34	protein_coding	NPAS2	protein_coding	TUBA8	protein_coding	PEX26
protein_coding	TYW1B	protein_coding	GTF2IRD1	protein_coding	USP33	protein_coding	ERC2	protein_coding	TUBA8	protein_coding	MDGA2
protein_coding	TYW1B	protein_coding	CALN1	transcribed_unprocessed_pseudogene	USP32P3	protein_coding	CCDC144A	protein_coding	TUBA4A	transcribed_processed_pseudogene	LINC01399
protein_coding	TYW1B	protein_coding	PKN2	transcribed_unprocessed_pseudogene	USP32P3	protein_coding	AC098850.4	processed_transcript	TUBA3FP	transcribed_unprocessed_pseudogene	AC002472.3
protein_coding	TYW1B	protein_coding	FAM213A	transcribed_unprocessed_pseudogene	USP32P1	processed_transcript	AC098850.5	protein_coding	TTYH3	protein_coding	RADIL
protein_coding	TYW1B	protein_coding	CDH12	transcribed_unprocessed_pseudogene	USP32P1	protein_coding	AC098850.4	protein_coding	TTYH3	unprocessed_pseudogene	RBMY2QP
protein_coding	TYW1B	antisense_RNA	LINC00620	transcribed_unprocessed_pseudogene	USP32P1	protein_coding	TMCO1	protein_coding	TTYH3	protein_coding	TMEM132B
protein_coding	TYW1	sense_overlapping	AC034154.1	protein_coding	USP32	protein_coding	MPO	protein_coding	TTYH3	protein_coding	RTN4RL1
protein_coding	TYW1	protein_coding	STPG2	protein_coding	USP32	protein_coding	C10orf90	protein_coding	TTYH2	protein_coding	IGHMBP2
protein_coding	TYR	protein_coding	KCNMA1	protein_coding	USP32	protein_coding	OBSCN	protein_coding	TTPA	processed_transcript	ARHGEF26-AS1
protein_coding	TYMS	protein_coding	PCDH11X	protein_coding	USP26	lincRNA	AC099520.1	antisense_RNA	TTN-AS1	antisense_RNA	AL022068.1
protein_coding	TXNRD1	protein_coding	WDR62	protein_coding	USP25	protein_coding	ENPEP	antisense_RNA	TTN-AS1	protein_coding	CDH12
protein_coding	TXNL4B	lincRNA	AC016766.1	protein_coding	USP24	protein_coding	GPD1L	protein_coding	TTN	protein_coding	CHRM5
protein_coding	TXNDC5	protein_coding	EEF1E1-BLOC1S5	protein_coding	USP17L1	lincRNA	LINC00299	protein_coding	TTN	protein_coding	CPT1A
protein_coding	TXNDC5	protein_coding	EEF1E1	protein_coding	USP17L1	lincRNA	LINC00298	protein_coding	TTN	antisense_RNA	AC007364.1
protein_coding	TXNDC16	protein_coding	SLC16A14	protein_coding	USP15	protein_coding	FRMD3	protein_coding	TTLL9	lincRNA	Z96074.1
protein_coding	TXNDC11	protein_coding	NIPBL	protein_coding	USP15	protein_coding	CROCC	protein_coding	TTLL7	protein_coding	SPDYE16
protein_coding	TXNDC11	protein_coding	AC099489.1	protein_coding	USP14	protein_coding	WDR62	protein_coding	TTLL5	protein_coding	IFT43
protein_coding	TXLNG	protein_coding	REPS2	protein_coding	USP13	protein_coding	LYST	protein_coding	TTLL5	protein_coding	AL359922.1
protein_coding	TXLNG	protein_coding	ASIC2	protein_coding	USP12	protein_coding	FAM213A	protein_coding	TTLL5	protein_coding	FLVCR2
protein_coding	TVP23C-CDRT4	protein_coding	SUSD4	protein_coding	USP10	protein_coding	PRKAR2B	lincRNA	TTLL11-IT1	protein_coding	TTLL11
protein_coding	TVP23C-CDRT4	protein_coding	ARHGEF11	protein_coding	USP10	lincRNA	AC073107.1	protein_coding	TTLL11	lincRNA	TTLL11-IT1
protein_coding	TVP23C	protein_coding	SUSD4	protein_coding	USP1	protein_coding	CNTNAP2	protein_coding	TTL	lincRNA	LINC01943
protein_coding	TVP23C	protein_coding	ARHGEF11	protein_coding	USO1	protein_coding	CADPS2	protein_coding	TTF2	antisense_RNA	TMCC1-AS1
protein_coding	TULP4	protein_coding	FAM213A	protein_coding	USH2A	protein_coding	ASIC2	protein_coding	TTF1	protein_coding	STAG1
protein_coding	TULP4	protein_coding	AGO3	protein_coding	USH2A	lincRNA	PTCHD1-AS	protein_coding	TTC5	protein_coding	TEP1
protein_coding	TULP4	antisense_RNA	AL606804.1	protein_coding	USH2A	protein_coding	CREB3L2	protein_coding	TTC39C	protein_coding	CADM2
transcribed_processed_pseudogene	TULP3P1	protein_coding	GATAD2A	protein_coding	USH2A	protein_coding	RPL37A	protein_coding	TTC37	protein_coding	CNBD1
protein_coding	TULP3	processed_transcript	AC068152.1	protein_coding	USH2A	protein_coding	PEA15	protein_coding	TTC37	protein_coding	MAL2
protein_coding	TUFT1	sense_intronic	AL365436.2	protein_coding	USF2	protein_coding	PLCH1	protein_coding	TTC33	protein_coding	SNX10
protein_coding	TUBGCP4	protein_coding	SPAG17	protein_coding	URGCP-MRPS24	protein_coding	URGCP	protein_coding	TTC33	sense_intronic	OPCML-IT1
protein_coding	TUBGCP2	protein_coding	PDE1C	protein_coding	URGCP	protein_coding	URGCP-MRPS24	protein_coding	TTC33	protein_coding	OPCML
protein_coding	TUBD1	protein_coding	DLG2	protein_coding	URB1	protein_coding	TMEM108	protein_coding	TTC33	antisense_RNA	AC105411.1
protein_coding	TUBB8	lincRNA	AP005530.1	protein_coding	UQCC1	protein_coding	FAM213A	protein_coding	TTC28	protein_coding	SLC16A14
protein_coding	TUBB6	protein_coding	GPD1L	protein_coding	UQCC1	protein_coding	SIK3	protein_coding	TTC27	protein_coding	TCF4
protein_coding	TUBB3	protein_coding	FAM213A	protein_coding	UQCC1	protein_coding	WDR59	protein_coding	TTC23L	protein_coding	DAB2
unprocessed_pseudogene	TUBB2BP1	protein_coding	TUBB2A	protein_coding	UPP2	lincRNA	AC005699.1	protein_coding	TTC23	protein_coding	FAF2
protein_coding	TUBB2A	unprocessed_pseudogene	TUBB2BP1	protein_coding	UPP2	protein_coding	IL1RAPL2	protein_coding	TTC21A	protein_coding	CDK14
sense_intronic	TUB-AS1	protein_coding	KIRREL3	protein_coding	UPP2	protein_coding	PDE4B	protein_coding	TTC17	protein_coding	TENM3
protein_coding	TUBA8	protein_coding	TOB2	protein_coding	UPP1	lincRNA	AC005154.5	protein_coding	TTC13	lincRNA	LINC01482
processed_transcript	TUBA3FP	transcribed_unprocessed_pseudogene	AC002472.3	protein_coding	UPK1B	lincRNA	AC104051.1	protein_coding	TTC12	protein_coding	AC004805.1
protein_coding	TUB	protein_coding	KIRREL3	protein_coding	UPF3B	lincRNA	AC024257.1	protein_coding	TTC1	lincRNA	LINC01090
protein_coding	TTYH3	protein_coding	RADIL	protein_coding	UPF2	protein_coding	HELLS	protein_coding	TTBK2	protein_coding	ASIC2
protein_coding	TTYH3	protein_coding	TMEM132B	protein_coding	UPF2	protein_coding	TBC1D12	protein_coding	TTBK2	protein_coding	C7orf31
protein_coding	TTYH3	protein_coding	LYST	protein_coding	UPF2	protein_coding	FAM213A	protein_coding	TTBK2	protein_coding	UBR1
protein_coding	TTYH3	protein_coding	RTN4RL1	protein_coding	UPF2	protein_coding	GABRR2	protein_coding	TTBK2	protein_coding	C16orf78
lincRNA	TTTY14	protein_coding	BAZ2B	lincRNA	UNQ6494	protein_coding	MAGI2	protein_coding	TTBK1	protein_coding	SNTN
protein_coding	TTR	protein_coding	MYO5B	protein_coding	UNC80	protein_coding	PHKB	unprocessed_pseudogene	TSPY20P	protein_coding	ASIC2
protein_coding	TTN	protein_coding	GPD1L	protein_coding	UNC80	protein_coding	SCFD1	unprocessed_pseudogene	TSPY20P	protein_coding	SLCO1C1
protein_coding	TTLL7	protein_coding	GTDC1	protein_coding	UNC79	protein_coding	HSD17B4	unprocessed_pseudogene	TSPY20P	protein_coding	NCKAP5
protein_coding	TTLL5	protein_coding	IFT43	protein_coding	UNC79	lincRNA	LINC01684	unprocessed_pseudogene	TSPY20P	protein_coding	TGFBR3
protein_coding	TTLL5	protein_coding	FLVCR2	protein_coding	UNC79	protein_coding	ARHGEF2	unprocessed_pseudogene	TSPY20P	protein_coding	STMP1
protein_coding	TTLL5	protein_coding	ABTB2	protein_coding	UNC79	protein_coding	OPRD1	unprocessed_pseudogene	TSPY20P	protein_coding	PLXNA3
protein_coding	TTLL4	protein_coding	CPT1A	protein_coding	UNC79	antisense_RNA	RNASEH2B-AS1	unprocessed_pseudogene	TSPY20P	protein_coding	PLXDC2
protein_coding	TTLL3	protein_coding	SBF1	protein_coding	UNC5D	protein_coding	DCDC1	unprocessed_pseudogene	TSPY20P	protein_coding	CDKL1
protein_coding	TTLL12	protein_coding	SS18L1	protein_coding	UNC5D	protein_coding	AC008758.6	unprocessed_pseudogene	TSPY20P	protein_coding	TGFBR1
lincRNA	TTLL11-IT1	protein_coding	TTLL11	protein_coding	UNC5D	protein_coding	USP34	unprocessed_pseudogene	TSPY20P	protein_coding	ANK2
lincRNA	TTLL11-IT1	protein_coding	OSBPL1A	protein_coding	UNC5C	protein_coding	PLAA	unprocessed_pseudogene	TSPY20P	protein_coding	SNTG1
protein_coding	TTLL11	lincRNA	TTLL11-IT1	protein_coding	UNC5B	protein_coding	SGPP2	unprocessed_pseudogene	TSPY20P	misc_RNA	RN7SL5P
protein_coding	TTLL11	protein_coding	OSBPL1A	protein_coding	UNC13C	protein_coding	ADAM22	unprocessed_pseudogene	TSPY20P	antisense_RNA	AC007285.2
protein_coding	TTLL1	protein_coding	SCUBE1	protein_coding	UNC13C	protein_coding	SLC16A14	antisense_RNA	TSPOAP1-AS1	protein_coding	GPD1L
protein_coding	TTL	lincRNA	LINC01943	protein_coding	UNC13C	protein_coding	FBXW7	antisense_RNA	TSPOAP1-AS1	protein_coding	LARP4B
protein_coding	TTI2	protein_coding	MLF2	protein_coding	UNC13C	protein_coding	ITSN1	protein_coding	TSPEAR	protein_coding	KRTAP10-6
protein_coding	TTI2	protein_coding	FAM213A	protein_coding	UNC13C	protein_coding	RALGAPA1	protein_coding	TSPEAR	lincRNA	LINC01902
protein_coding	TTC7B	protein_coding	MBP	protein_coding	UNC13C	protein_coding	TROAP	sense_intronic	TSPAN9-IT1	protein_coding	TSPAN9
protein_coding	TTC7B	protein_coding	CDH18	protein_coding	UNC13B	protein_coding	PDZRN3	protein_coding	TSPAN9	sense_intronic	TSPAN9-IT1
protein_coding	TTC7A	protein_coding	DLG2	protein_coding	UNC13B	protein_coding	GPD1L	protein_coding	TSPAN9	protein_coding	FAM19A1
protein_coding	TTC7A	protein_coding	CPT1A	protein_coding	UNC13B	protein_coding	RBFOX1	protein_coding	TSPAN9	protein_coding	SFTPD
protein_coding	TTC6	protein_coding	GPD1L	protein_coding	UNC13B	protein_coding	DRAM1	protein_coding	TSPAN8	protein_coding	ASIC2
protein_coding	TTC6	lincRNA	LINC02008	protein_coding	UNC13B	protein_coding	CUEDC1	protein_coding	TSPAN8	protein_coding	STEAP2
protein_coding	TTC6	lincRNA	AC013652.1	protein_coding	UNC13A	unprocessed_pseudogene	BX284668.3	protein_coding	TSPAN8	lincRNA	AC138907.7
protein_coding	TTC4	lincRNA	AC008537.2	protein_coding	UNC13A	protein_coding	CROCC	protein_coding	TSPAN7	protein_coding	AF241726.2
protein_coding	TTC34	protein_coding	DCDC1	protein_coding	UNC13A	lincRNA	AC010618.3	protein_coding	TSPAN5	protein_coding	CHD9
protein_coding	TTC34	protein_coding	CHRM3	protein_coding	UMPS	protein_coding	KALRN	protein_coding	TSPAN2	protein_coding	CCSER1
protein_coding	TTC33	protein_coding	PRKAA1	protein_coding	UMAD1	processed_transcript	AC007161.3	protein_coding	TSPAN18	protein_coding	SPIN3
protein_coding	TTC33	protein_coding	ASIC2	protein_coding	UMAD1	protein_coding	LPAR3	protein_coding	TSPAN13	protein_coding	DNAH3
protein_coding	TTC29	protein_coding	C1orf159	protein_coding	UMAD1	protein_coding	MBP	protein_coding	TSPAN12	transcribed_unitary_pseudogene	ADAM5
protein_coding	TTC28	protein_coding	UNC5C	protein_coding	UMAD1	protein_coding	SERTAD2	protein_coding	TSPAN11	protein_coding	NFYA
protein_coding	TTC28	protein_coding	FBXW11	protein_coding	UMAD1	protein_coding	LRRN2	protein_coding	TSNAX-DISC1	protein_coding	DISC1
protein_coding	TTC28	lincRNA	CASC15	protein_coding	ULK4	antisense_RNA	AL807761.4	protein_coding	TSNAX-DISC1	protein_coding	ASIC2
protein_coding	TTC28	protein_coding	SMAD9	protein_coding	ULK4	processed_pseudogene	AL512593.1	protein_coding	TSNAX-DISC1	protein_coding	NAV2
protein_coding	TTC28	antisense_RNA	NALCN-AS1	protein_coding	ULK4	protein_coding	PTPRD	protein_coding	TSNAX-DISC1	protein_coding	HUNK
protein_coding	TTC27	protein_coding	TGFBR3	protein_coding	ULK4	lincRNA	LINC01340	protein_coding	TSNAX-DISC1	protein_coding	TSNAX
protein_coding	TTC26	protein_coding	SLC16A14	protein_coding	ULK4	protein_coding	GRHL1	protein_coding	TSNAX	protein_coding	TSNAX-DISC1
protein_coding	TTC26	protein_coding	TRIM33	protein_coding	ULK4	protein_coding	MBP	protein_coding	TSNARE1	protein_coding	RYK
protein_coding	TTC23	protein_coding	MMP2	protein_coding	ULK4	protein_coding	SLC16A14	protein_coding	TSNARE1	lincRNA	AP005328.1
protein_coding	TTC19	protein_coding	ASIC2	protein_coding	ULK4	protein_coding	DLG2	protein_coding	TSHZ3	protein_coding	ASIC2
protein_coding	TTC17	processed_transcript	LINC02006	protein_coding	ULK4	protein_coding	VTI1A	protein_coding	TSHZ2	protein_coding	BTBD9
protein_coding	TTC13	protein_coding	FAM213A	protein_coding	ULK4	protein_coding	YY1	protein_coding	TSHZ2	protein_coding	ARHGAP4
protein_coding	TTC1	protein_coding	NCKAP5	protein_coding	ULK4	protein_coding	NAV3	protein_coding	TSHZ2	protein_coding	KCNQ5
protein_coding	TTBK2	protein_coding	MTR	protein_coding	UIMC1	protein_coding	EPHA6	protein_coding	TSHZ2	protein_coding	CNBD1
protein_coding	TTBK2	protein_coding	DSCAML1	protein_coding	UIMC1	protein_coding	FAM213A	protein_coding	TSHZ2	protein_coding	ZNF727
unprocessed_pseudogene	TSPY20P	ribozyme	RMRP	protein_coding	UHRF2	protein_coding	SARS2	protein_coding	TSHZ2	protein_coding	SLC16A14
unprocessed_pseudogene	TSPY20P	protein_coding	ASIC2	protein_coding	UHRF2	protein_coding	AC011455.2	protein_coding	TSHZ2	protein_coding	GLB1L3
unprocessed_pseudogene	TSPY20P	protein_coding	CDKL1	protein_coding	UHRF2	protein_coding	SLC16A14	protein_coding	TSGA10	protein_coding	PPARGC1A
unprocessed_pseudogene	TSPY20P	protein_coding	FGF13	protein_coding	UHRF1BP1L	protein_coding	IQGAP2	protein_coding	TSC22D4	protein_coding	C7orf61
unprocessed_pseudogene	TSPY20P	protein_coding	SLC9A9	protein_coding	UHRF1BP1L	protein_coding	ASIC2	protein_coding	TSC22D1	protein_coding	AMBRA1
unprocessed_pseudogene	TSPY20P	protein_coding	SLCO1C1	protein_coding	UHRF1BP1	protein_coding	CPT1A	protein_coding	TSC2	protein_coding	AC116366.3
unprocessed_pseudogene	TSPY20P	protein_coding	MYO1B	protein_coding	UHRF1	protein_coding	ASIC2	protein_coding	TSC1	protein_coding	AK8
unprocessed_pseudogene	TSPY20P	protein_coding	ELOVL7	protein_coding	UGT8	protein_coding	EPHA5	protein_coding	TSACC	protein_coding	SEMA4A
unprocessed_pseudogene	TSPY20P	protein_coding	NUTM2D	protein_coding	UGT8	protein_coding	FAF1	protein_coding	TRPV1	protein_coding	WWC3
unprocessed_pseudogene	TSPY20P	protein_coding	WDR62	protein_coding	UGT3A1	antisense_RNA	AC023051.1	protein_coding	TRPV1	protein_coding	AC027796.3
unprocessed_pseudogene	TSPY20P	protein_coding	ELF2	protein_coding	UGT2B7	protein_coding	ZNF717	protein_coding	TRPV1	protein_coding	CNEP1R1
unprocessed_pseudogene	TSPY20P	protein_coding	FAM20B	unprocessed_pseudogene	UGT2B29P	lincRNA	AC010235.1	protein_coding	TRPS1	protein_coding	MBP
unprocessed_pseudogene	TSPY20P	protein_coding	F8	unprocessed_pseudogene	UGT2B27P	protein_coding	GALNTL6	protein_coding	TRPS1	protein_coding	PLCE1
unprocessed_pseudogene	TSPY20P	protein_coding	CC2D2A	protein_coding	UGT1A9	transcribed_unitary_pseudogene	SLC22A20P	protein_coding	TRPS1	protein_coding	AKAP6
unprocessed_pseudogene	TSPY20P	protein_coding	MDGA2	protein_coding	UGT1A9	protein_coding	UGT1A10	protein_coding	TRPM8	antisense_RNA	AC007991.3
unprocessed_pseudogene	TSPY20P	protein_coding	POLN	protein_coding	UGT1A9	protein_coding	UGT1A8	protein_coding	TRPM7	protein_coding	DCDC2
unprocessed_pseudogene	TSPY20P	protein_coding	DPYD	protein_coding	UGT1A8	protein_coding	UGT1A10	protein_coding	TRPM7	antisense_RNA	AC084361.1
unprocessed_pseudogene	TSPY20P	protein_coding	HAUS3	protein_coding	UGT1A8	protein_coding	UGT1A9	protein_coding	TRPM6	protein_coding	ZNF92
unprocessed_pseudogene	TSPY20P	protein_coding	PLEKHA6	protein_coding	UGT1A8	transcribed_unitary_pseudogene	SLC22A20P	protein_coding	TRPM4	protein_coding	SNRNP70
unprocessed_pseudogene	TSPY20P	processed_transcript	AC128689.1	protein_coding	UGT1A7	transcribed_unitary_pseudogene	SLC22A20P	protein_coding	TRPM3	lincRNA	PGM5P3-AS1
unprocessed_pseudogene	TSPY20P	misc_RNA	RN7SL5P	protein_coding	UGT1A6	transcribed_unitary_pseudogene	SLC22A20P	protein_coding	TRPM3	protein_coding	TJP2
unprocessed_pseudogene	TSPY20P	lincRNA	RMRP	protein_coding	UGT1A5	transcribed_unitary_pseudogene	SLC22A20P	protein_coding	TRPM3	protein_coding	PIP5K1B
unprocessed_pseudogene	TSPY20P	lincRNA	AC107419.1	protein_coding	UGT1A4	transcribed_unitary_pseudogene	SLC22A20P	protein_coding	TRPM3	protein_coding	MAMDC2
unprocessed_pseudogene	TSPY20P	lincRNA	LINC01592	protein_coding	UGT1A3	transcribed_unitary_pseudogene	SLC22A20P	protein_coding	TRPM3	protein_coding	NGF
unprocessed_pseudogene	TSPY20P	antisense_RNA	LINC00624	protein_coding	UGT1A10	protein_coding	UGT1A9	protein_coding	TRPM3	protein_coding	OR4N2
antisense_RNA	TSPOAP1-AS1	lincRNA	AC024901.1	protein_coding	UGT1A10	transcribed_unitary_pseudogene	SLC22A20P	protein_coding	TRPM3	protein_coding	PPP1R12B
protein_coding	TSPOAP1	protein_coding	CPT1A	protein_coding	UGT1A10	protein_coding	UGT1A8	protein_coding	TRPM3	lincRNA	AC099805.1
protein_coding	TSPEAR	ribozyme	RMRP	protein_coding	UGT1A1	transcribed_unitary_pseudogene	SLC22A20P	protein_coding	TRPM2	protein_coding	PKD1L1
protein_coding	TSPEAR	protein_coding	EPM2A	protein_coding	UGGT2	protein_coding	EML1	protein_coding	TRPM2	protein_coding	HUS1
protein_coding	TSPEAR	lincRNA	RMRP	protein_coding	UGGT2	protein_coding	CAPZB	protein_coding	TRPM1	protein_coding	CHRNA7
protein_coding	TSPEAR	protein_coding	RORA	protein_coding	UGGT2	antisense_RNA	PLCE1-AS1	protein_coding	TRPM1	protein_coding	APBA2
protein_coding	TSPEAR	protein_coding	DOPEY2	protein_coding	UGGT1	protein_coding	ZFR2	protein_coding	TRPM1	protein_coding	GOLGA8F
protein_coding	TSPEAR	protein_coding	IL16	antisense_RNA	UFL1-AS1	protein_coding	DISC1	protein_coding	TRPC6	protein_coding	DCLK1
protein_coding	TSPEAR	lincRNA	AP002358.1	antisense_RNA	UFL1-AS1	protein_coding	RCAN2	protein_coding	TRPC6	protein_coding	LRRFIP1
protein_coding	TSPAN9	processed_transcript	MIR663AHG	antisense_RNA	UFL1-AS1	protein_coding	ALG1	protein_coding	TRPC6	protein_coding	WWOX
protein_coding	TSPAN8	protein_coding	GABRA1	protein_coding	UCK1	protein_coding	TMEM63C	protein_coding	TRNT1	protein_coding	ARHGAP42
protein_coding	TSPAN7	protein_coding	AF241726.2	protein_coding	UCHL5	antisense_RNA	AC008056.1	protein_coding	TRMT61B	transcribed_processed_pseudogene	AL669831.3
protein_coding	TSPAN4	protein_coding	DLG2	protein_coding	UCHL5	protein_coding	AGBL4	protein_coding	TRMT44	protein_coding	RIF1
protein_coding	TSPAN3	protein_coding	LIN9	protein_coding	UCHL3	protein_coding	ASIC2	protein_coding	TRMT44	protein_coding	RTKN2
protein_coding	TSPAN2	lincRNA	MIR3681HG	protein_coding	UBXN8	protein_coding	CAPN9	protein_coding	TRMT1L	protein_coding	B4GALT3
protein_coding	TSPAN14	protein_coding	HMGB1	protein_coding	UBXN7	protein_coding	SLC7A14	protein_coding	TRMT1	protein_coding	ANKFN1
protein_coding	TSPAN14	protein_coding	FAM213A	protein_coding	UBXN4	lincRNA	LINC01611	protein_coding	TRIT1	protein_coding	MGAT5
protein_coding	TSPAN11	protein_coding	RIT2	protein_coding	UBXN2A	protein_coding	GPD1L	protein_coding	TRIQK	protein_coding	PAK5
protein_coding	TSNAX-DISC1	protein_coding	DISC1	protein_coding	UBTF	protein_coding	GPD1L	protein_coding	TRIP11	protein_coding	ASIC2
protein_coding	TSNAX-DISC1	protein_coding	PRDM9	protein_coding	UBTF	protein_coding	DOCK3	protein_coding	TRIP10	protein_coding	FAM213A
protein_coding	TSNAX-DISC1	antisense_RNA	AC113189.1	protein_coding	UBTD2	protein_coding	MBP	protein_coding	TRIOBP	protein_coding	INPP5E
protein_coding	TSHZ2	protein_coding	FAM47E-STBD1	protein_coding	UBTD2	protein_coding	OVCH1	protein_coding	TRIOBP	protein_coding	ASIC2
protein_coding	TSHZ2	protein_coding	MED27	protein_coding	UBTD1	protein_coding	BCAR3	protein_coding	TRIOBP	protein_coding	Z83844.1
protein_coding	TSHZ2	protein_coding	FAM47E	protein_coding	UBR5	protein_coding	LUZP1	protein_coding	TRIO	protein_coding	FAM105A
protein_coding	TSGA13	protein_coding	CDON	protein_coding	UBR3	protein_coding	SLC16A14	protein_coding	TRIO	protein_coding	FAM213A
protein_coding	TSGA10	protein_coding	PCDH11X	protein_coding	UBR3	protein_coding	MYO3B	protein_coding	TRIO	protein_coding	OPRD1
protein_coding	TSGA10	antisense_RNA	AC103740.1	protein_coding	UBR3	protein_coding	RPS6KA4	protein_coding	TRIO	protein_coding	C10orf90
protein_coding	TSG101	protein_coding	PPP2R2B	protein_coding	UBR2	snRNA	RNU6-890P	protein_coding	TRIO	protein_coding	RABGAP1L
protein_coding	TSC22D1	protein_coding	GPD1L	protein_coding	UBR1	antisense_RNA	AC012456.1	protein_coding	TRIO	processed_transcript	AL121694.1
transcribed_unitary_pseudogene	TRY2P	protein_coding	FAM189A1	protein_coding	UBR1	protein_coding	RAD51B	protein_coding	TRIM9	protein_coding	NAA25
protein_coding	TRPV1	protein_coding	AC027796.3	protein_coding	UBQLN4	protein_coding	SYT1	protein_coding	TRIM72	protein_coding	SETD1A
protein_coding	TRPS1	protein_coding	PDE4B	protein_coding	UBP1	protein_coding	CLASP2	protein_coding	TRIM62	protein_coding	ME1
protein_coding	TRPM3	protein_coding	TJP2	protein_coding	UBN2	protein_coding	RBM45	unprocessed_pseudogene	TRIM51CP	protein_coding	NCKAP5
protein_coding	TRPM3	protein_coding	PIP5K1B	protein_coding	UBN2	protein_coding	MBP	protein_coding	TRIM5	protein_coding	CCSER1
protein_coding	TRPM3	lincRNA	MIR3681HG	protein_coding	UBN1	protein_coding	ST3GAL3	protein_coding	TRIM5	protein_coding	GNAI3
protein_coding	TRPM2	protein_coding	FAM213A	protein_coding	UBL3	protein_coding	EFCAB8	protein_coding	TRIM5	protein_coding	HBG2
protein_coding	TRPM2	protein_coding	ARID4B	protein_coding	UBL3	protein_coding	CDON	protein_coding	TRIM49D2	protein_coding	DOCK9
protein_coding	TRPM1	protein_coding	CHRNA7	protein_coding	UBE4B	protein_coding	NMNAT1	protein_coding	TRIM44	protein_coding	MBP
protein_coding	TRPM1	protein_coding	APBA2	protein_coding	UBE4B	protein_coding	MTFR1	protein_coding	TRIM44	processed_pseudogene	CRB3P1
protein_coding	TRPC7	protein_coding	SYT7	protein_coding	UBE4A	protein_coding	NALCN	protein_coding	TRIM4	antisense_RNA	AC116634.1
protein_coding	TRPC6	protein_coding	PRRG1	protein_coding	UBE3D	protein_coding	PTPRA	protein_coding	TRIM39-RPP21	protein_coding	TRIM39
protein_coding	TRPC6	protein_coding	AF241726.2	protein_coding	UBE3C	lincRNA	MIR4300HG	protein_coding	TRIM39	protein_coding	TRIM39-RPP21
protein_coding	TRPC6	protein_coding	GPD1L	protein_coding	UBE3B	protein_coding	CACNB4	protein_coding	TRIM33	protein_coding	PDZD2
protein_coding	TRPC6	protein_coding	TAB3	protein_coding	UBE3B	lincRNA	AL160408.3	protein_coding	TRIM26	protein_coding	ASIC2
protein_coding	TRPC6	protein_coding	SAR1A	protein_coding	UBE3A	protein_coding	ARPP21	protein_coding	TRIM24	lincRNA	AC018742.1
protein_coding	TRPC5	protein_coding	GPD1L	protein_coding	UBE2Z	protein_coding	RPL34	protein_coding	TRIM24	lincRNA	AC011752.1
protein_coding	TRPC5	lincRNA	ITGB1-DT	protein_coding	UBE2W	protein_coding	AC022826.2	protein_coding	TRIM22	protein_coding	BICD1
protein_coding	TRPC4	protein_coding	GRK4	protein_coding	UBE2V2	protein_coding	COL4A6	protein_coding	TRIM2	protein_coding	RUNX1
protein_coding	TRPC3	protein_coding	CEP112	protein_coding	UBE2U	protein_coding	XPC	protein_coding	TRIM16L	protein_coding	CDRT4
protein_coding	TRMT6	protein_coding	GPD1L	antisense_RNA	UBE2R2-AS1	protein_coding	GCNT2	protein_coding	TRIM16L	protein_coding	TVP23C-CDRT4
protein_coding	TRMT44	transcribed_unprocessed_pseudogene	CXXC1P1	protein_coding	UBE2R2	protein_coding	PGM5	protein_coding	TRIM16	protein_coding	ERN1
sense_overlapping	TRMT2B-AS1	protein_coding	AASDH	transcribed_unprocessed_pseudogene	UBE2Q2P1	protein_coding	ROBO2	protein_coding	TRIM11	protein_coding	WDR62
protein_coding	TRMT2B	protein_coding	AASDH	protein_coding	UBE2Q2	protein_coding	GPD1L	protein_coding	TRHDE	protein_coding	KCNH8
protein_coding	TRMT13	protein_coding	RTCA	protein_coding	UBE2Q2	protein_coding	GNAO1	protein_coding	TRHDE	antisense_RNA	GPC5-AS1
protein_coding	TRMT12	lincRNA	AL121904.1	protein_coding	UBE2Q2	TEC	AC009102.3	protein_coding	TRHDE	protein_coding	TPH2
protein_coding	TRMT11	protein_coding	AQR	protein_coding	UBE2M	protein_coding	LAMA5	protein_coding	TRERF1	protein_coding	COL4A6
protein_coding	TRIQK	antisense_RNA	PCDH9-AS2	protein_coding	UBE2L3	antisense_RNA	AL022323.3	protein_coding	TREML2	antisense_RNA	AL360268.1
protein_coding	TRIP12	protein_coding	FAM213A	protein_coding	UBE2K	protein_coding	CNTNAP3	protein_coding	TREM1	unprocessed_pseudogene	AL391903.1
protein_coding	TRIP11	protein_coding	ATXN3	protein_coding	UBE2J1	protein_coding	GPD1L	antisense_RNA	TRDN-AS1	protein_coding	CRACR2A
protein_coding	TRIP11	protein_coding	PHACTR1	protein_coding	UBE2F-SCLY	protein_coding	ATF6	antisense_RNA	TRDN-AS1	protein_coding	PARP15
protein_coding	TRIP10	protein_coding	SLC16A14	protein_coding	UBE2F-SCLY	protein_coding	UBE2F	protein_coding	TRDN	protein_coding	ZNF618
protein_coding	TRIOBP	protein_coding	INPP5E	protein_coding	UBE2F	protein_coding	UBE2F-SCLY	protein_coding	TRDN	protein_coding	CHODL
protein_coding	TRIO	protein_coding	PCM1	protein_coding	UBE2F	protein_coding	ATF6	protein_coding	TRDN	protein_coding	C3orf49
protein_coding	TRIO	protein_coding	HACD4	protein_coding	UBE2E3	protein_coding	ANKRD44	protein_coding	TRDN	protein_coding	AMFR
protein_coding	TRIO	protein_coding	ASIC2	protein_coding	UBE2E2	protein_coding	PRIMPOL	protein_coding	TRDN	lincRNA	AC107032.2
protein_coding	TRIO	protein_coding	FAM213A	protein_coding	UBE2D3	protein_coding	GPD1L	TR_V_gene	TRBV30	protein_coding	SMG6
protein_coding	TRIM9	protein_coding	CTTNBP2	protein_coding	UBE2D2	protein_coding	PCDH11X	protein_coding	TRAPPC9	protein_coding	STAU2
protein_coding	TRIM71	protein_coding	FAM213A	protein_coding	UBE2B	protein_coding	HDAC9	protein_coding	TRAPPC9	antisense_RNA	G2E3-AS1
protein_coding	TRIM69	protein_coding	SUMF1	protein_coding	UBASH3A	protein_coding	IL10RB	protein_coding	TRAP1	protein_coding	ASIC2
protein_coding	TRIM59	protein_coding	GPD1L	protein_coding	UBAP2	protein_coding	SOX6	protein_coding	TRANK1	protein_coding	ACVR2B
protein_coding	TRIM56	protein_coding	ASIC2	protein_coding	UBAP1	lincRNA	AC012494.1	protein_coding	TRANK1	protein_coding	HPSE2
unprocessed_pseudogene	TRIM51JP	protein_coding	DHRS3	protein_coding	UBAC2	protein_coding	ZNF717	protein_coding	TRANK1	protein_coding	NCKAP5
protein_coding	TRIM51	unprocessed_pseudogene	AC036111.2	protein_coding	UBAC2	protein_coding	CCDC88C	protein_coding	TRAM2	antisense_RNA	ZBED5-AS1
protein_coding	TRIM5	protein_coding	ARMC9	antisense_RNA	UBA6-AS1	protein_coding	FBXO41	protein_coding	TRAM1	protein_coding	ROR2
protein_coding	TRIM46	sense_overlapping	AL442163.1	protein_coding	UBA3	protein_coding	GPC3	protein_coding	TRAM1	protein_coding	PTPRD
protein_coding	TRIM44	processed_transcript	MIR663AHG	lincRNA	U91319.1	protein_coding	DPP10	protein_coding	TRAM1	protein_coding	JPH1
protein_coding	TRIM42	protein_coding	ASIC2	lincRNA	U91319.1	protein_coding	CYP26B1	protein_coding	TRAM1	protein_coding	PHKA2
protein_coding	TRIM33	protein_coding	TTC26	antisense_RNA	U52111.1	protein_coding	RAPGEF1	protein_coding	TRAM1	lincRNA	LINC00278
protein_coding	TRIM33	protein_coding	TRAM1	protein_coding	U2SURP	antisense_RNA	AC106786.2	protein_coding	TRAM1	lincRNA	RMRP
protein_coding	TRIM28	protein_coding	FAM213A	protein_coding	U2SURP	antisense_RNA	PAQR9-AS1	protein_coding	TRAM1	ribozyme	RMRP
protein_coding	TRIM22	protein_coding	LIPA	protein_coding	U2AF2	lincRNA	AC016205.1	protein_coding	TRAM1	protein_coding	COL4A6
protein_coding	TRIM2	protein_coding	SYT1	protein_coding	TYW1B	protein_coding	VAV2	protein_coding	TRAM1	unprocessed_pseudogene	AL049634.1
protein_coding	TRIM16	processed_pseudogene	TNPO1P3	protein_coding	TYW1B	protein_coding	RFC2	protein_coding	TRAM1	sense_intronic	AC105384.1
protein_coding	TRHR	protein_coding	ATP6V0D2	protein_coding	TYW1B	processed_pseudogene	AL513366.1	protein_coding	TRAM1	sense_intronic	FGF14-IT1
protein_coding	TRHR	lincRNA	AC008700.1	protein_coding	TYW1B	protein_coding	CALN1	protein_coding	TRAM1	protein_coding	TGFBR3
protein_coding	TRHDE	lincRNA	AC078845.1	protein_coding	TYW1B	processed_transcript	AP000317.2	protein_coding	TRAM1	protein_coding	ASIC2
protein_coding	TRHDE	antisense_RNA	GPC5-AS1	protein_coding	TYW1B	lincRNA	AP000317.1	protein_coding	TRAM1	protein_coding	SLC16A14
protein_coding	TRHDE	protein_coding	TPH2	protein_coding	TYW1B	antisense_RNA	AL359265.3	protein_coding	TRAM1	protein_coding	WDR62
protein_coding	TRHDE	protein_coding	C10orf90	protein_coding	TYW1	protein_coding	RBPMS	protein_coding	TRAM1	protein_coding	NCKAP5
protein_coding	TRERF1	protein_coding	SPAG16	protein_coding	TYW1	protein_coding	LEKR1	protein_coding	TRAM1	protein_coding	DLG2
protein_coding	TRERF1	protein_coding	MBP	protein_coding	TYW1	protein_coding	TAF1D	protein_coding	TRAM1	protein_coding	RYR2
protein_coding	TRERF1	antisense_RNA	AC079313.2	protein_coding	TYR	protein_coding	CCNQ	protein_coding	TRAM1	protein_coding	POLA2
protein_coding	TRERF1	antisense_RNA	AC079313.1	protein_coding	TYMS	protein_coding	ASIC2	protein_coding	TRAM1	protein_coding	JPT1
protein_coding	TREM1	unprocessed_pseudogene	AL391903.1	protein_coding	TXNRD3NB	protein_coding	C12orf4	protein_coding	TRAM1	protein_coding	PHKB
protein_coding	TREM1	protein_coding	UHRF2	protein_coding	TXNRD3	protein_coding	EML5	protein_coding	TRAM1	protein_coding	OSBPL1A
antisense_RNA	TRDN-AS1	protein_coding	IL4R	protein_coding	TXNRD2	protein_coding	GPATCH2L	protein_coding	TRAM1	protein_coding	SLCO1C1
protein_coding	TRDN	lincRNA	AL591885.1	protein_coding	TXNRD1	protein_coding	EMID1	protein_coding	TRAM1	protein_coding	OPCML
protein_coding	TRDMT1	protein_coding	PHF20	protein_coding	TXNRD1	protein_coding	TRAM1	protein_coding	TRAM1	protein_coding	SLC6A2
TR_V_gene	TRBV24-1	protein_coding	HSPA4L	protein_coding	TXNL4B	protein_coding	PCLO	protein_coding	TRAM1	protein_coding	WWOX
protein_coding	TRAPPC9	protein_coding	ZBED3	protein_coding	TXNL4B	protein_coding	SV2B	protein_coding	TRAM1	protein_coding	OSBPL3
protein_coding	TRAPPC9	protein_coding	SBNO2	protein_coding	TXNDC15	protein_coding	NDE1	protein_coding	TRAM1	protein_coding	MLC1
protein_coding	TRAPPC9	protein_coding	NBEAL2	protein_coding	TXN	protein_coding	PCDH11X	protein_coding	TRAM1	protein_coding	DNAJC8
protein_coding	TRAPPC9	lincRNA	LINC01781	protein_coding	TXLNG	protein_coding	C9orf153	protein_coding	TRAM1	protein_coding	ANKUB1
protein_coding	TRAPPC8	protein_coding	GAREM1	protein_coding	TWIST2	antisense_RNA	AL031733.2	protein_coding	TRAM1	protein_coding	FAT1
protein_coding	TRAPPC5	protein_coding	AC008763.3	protein_coding	TVP23C-CDRT4	protein_coding	NR5A2	protein_coding	TRAM1	protein_coding	CHST11
protein_coding	TRAPPC3L	protein_coding	ABLIM1	protein_coding	TVP23A	protein_coding	DLG2	protein_coding	TRAM1	protein_coding	DSC1
protein_coding	TRAPPC12	protein_coding	FAM213A	protein_coding	TUSC3	protein_coding	PLA2G4A	protein_coding	TRAM1	protein_coding	DUSP22
protein_coding	TRAPPC11	protein_coding	ANXA10	protein_coding	TUNAR	lincRNA	LINC01501	protein_coding	TRAM1	protein_coding	NRG1
protein_coding	TRAP1	protein_coding	LIMK2	protein_coding	TUNAR	protein_coding	RYR2	protein_coding	TRAM1	protein_coding	ZNRF1
protein_coding	TRAP1	protein_coding	ASIC2	protein_coding	TULP4	sense_overlapping	AL360169.2	protein_coding	TRAM1	protein_coding	CLUAP1
protein_coding	TRAM2	lincRNA	LINC01830	protein_coding	TULP4	protein_coding	NCOA7	protein_coding	TRAM1	protein_coding	AC002310.4
protein_coding	TRAM1	ribozyme	RMRP	protein_coding	TULP4	protein_coding	NAV2	protein_coding	TRAM1	protein_coding	TCP11L2
protein_coding	TRAM1	protein_coding	ROR2	protein_coding	TULP4	protein_coding	2022-03-08	protein_coding	TRAM1	protein_coding	TMEM50A
protein_coding	TRAM1	protein_coding	PTPRD	protein_coding	TULP4	protein_coding	SLC16A14	protein_coding	TRAM1	protein_coding	POLQ
protein_coding	TRAM1	protein_coding	PAPPA	protein_coding	TULP4	protein_coding	ARID4B	protein_coding	TRAM1	protein_coding	NPAS3
protein_coding	TRAM1	protein_coding	EYA1	transcribed_processed_pseudogene	TULP3P1	protein_coding	PLCH1	protein_coding	TRAM1	protein_coding	ACTN1
protein_coding	TRAM1	protein_coding	COL4A6	protein_coding	TULP3	protein_coding	RHNO1	protein_coding	TRAM1	protein_coding	SCMH1
protein_coding	TRAM1	protein_coding	MBNL3	protein_coding	TUFT1	sense_intronic	AL365436.2	protein_coding	TRAM1	protein_coding	GFPT1
protein_coding	TRAM1	protein_coding	BAG1	protein_coding	TUBGCP2	protein_coding	DPYD	protein_coding	TRAM1	protein_coding	LDLRAD4
protein_coding	TRAM1	protein_coding	INTS6L	protein_coding	TUBA8	protein_coding	PEX26	protein_coding	TRAM1	protein_coding	RGS5
protein_coding	TRAM1	protein_coding	HUWE1	protein_coding	TUB	protein_coding	EMC1	protein_coding	TRAM1	protein_coding	CPT1C
protein_coding	TRAM1	protein_coding	SHROOM2	protein_coding	TTYH3	protein_coding	RADIL	protein_coding	TRAM1	protein_coding	CLEC1A
protein_coding	TRAM1	protein_coding	PLGRKT	protein_coding	TTYH3	protein_coding	TMEM132B	protein_coding	TRAM1	protein_coding	MEPE
protein_coding	TRAM1	protein_coding	SMC2	protein_coding	TTYH3	protein_coding	TOM1	protein_coding	TRAM1	protein_coding	AC104662.2
protein_coding	TRAM1	protein_coding	GNE	protein_coding	TTYH3	protein_coding	RTN4RL1	protein_coding	TRAM1	protein_coding	MDGA2
protein_coding	TRAM1	misc_RNA	RN7SL5P	protein_coding	TTYH2	protein_coding	TMEM104	protein_coding	TRAM1	protein_coding	TMEM183A
protein_coding	TRAM1	lincRNA	RMRP	lincRNA	TTTY22	unprocessed_pseudogene	TSPY20P	protein_coding	TRAM1	protein_coding	ISPD
protein_coding	TRAM1	unprocessed_pseudogene	ENPP7P5	lincRNA	TTTY14	protein_coding	BLCAP	protein_coding	TRAM1	protein_coding	AAMP
protein_coding	TRAM1	unprocessed_pseudogene	DPY19L1P1	lincRNA	TTTY12	protein_coding	IKZF2	protein_coding	TRAM1	protein_coding	NR3C1
protein_coding	TRAM1	transcribed_unprocessed_pseudogene	GPAT2P1	protein_coding	TTPAL	protein_coding	PKIG	protein_coding	TRAM1	protein_coding	ANO3
protein_coding	TRAM1	transcribed_unprocessed_pseudogene	AC241585.2	antisense_RNA	TTN-AS1	protein_coding	MCTP1	protein_coding	TRAM1	protein_coding	LHFPL4
protein_coding	TRAM1	transcribed_unprocessed_pseudogene	AC004706.3	antisense_RNA	TTN-AS1	protein_coding	ZNF827	protein_coding	TRAM1	protein_coding	CLIC5
protein_coding	TRAM1	transcribed_unitary_pseudogene	ABCA17P	antisense_RNA	TTN-AS1	TEC	AC104791.2	protein_coding	TRAM1	protein_coding	SETDB2
protein_coding	TRAM1	transcribed_unitary_pseudogene	ZNF252P	antisense_RNA	TTN-AS1	sense_overlapping	AC022762.1	protein_coding	TRAM1	protein_coding	TJP1
protein_coding	TRAM1	sense_intronic	AC008147.2	antisense_RNA	TTN-AS1	protein_coding	FAM69A	protein_coding	TRAM1	protein_coding	RFX4
protein_coding	TRAM1	protein_coding	TGFBR3	protein_coding	TTN	protein_coding	XRCC4	protein_coding	TRAM1	protein_coding	BACH2
protein_coding	TRAM1	protein_coding	ASIC2	protein_coding	TTN	protein_coding	GRM1	protein_coding	TRAM1	protein_coding	DENR
protein_coding	TRAM1	protein_coding	SLC16A14	protein_coding	TTN	protein_coding	PREP	protein_coding	TRAM1	protein_coding	WASHC4
protein_coding	TRAM1	protein_coding	WDR62	protein_coding	TTN	protein_coding	PDE3B	protein_coding	TRAM1	protein_coding	MRPS27
protein_coding	TRAM1	protein_coding	RYR2	protein_coding	TTLL7	protein_coding	SPDYE16	protein_coding	TRAM1	protein_coding	GSTM5
protein_coding	TRAM1	protein_coding	PHKB	protein_coding	TTLL7	transcribed_unprocessed_pseudogene	AC004980.1	protein_coding	TRAM1	protein_coding	SBF2
protein_coding	TRAM1	protein_coding	JPT1	protein_coding	TTLL5	protein_coding	IFT43	protein_coding	TRAM1	protein_coding	ADAM20
protein_coding	TRAM1	protein_coding	DLG2	protein_coding	TTLL5	protein_coding	TCF24	protein_coding	TRAM1	protein_coding	TMEM74
protein_coding	TRAM1	protein_coding	POLA2	protein_coding	TTLL5	protein_coding	FLVCR2	protein_coding	TRAM1	processed_transcript	MIR663AHG
protein_coding	TRAM1	protein_coding	CDKL1	protein_coding	TTLL3	protein_coding	DCDC2	protein_coding	TRAM1	processed_transcript	STEAP2-AS1
protein_coding	TRAM1	protein_coding	OPRD1	lincRNA	TTLL11-IT1	protein_coding	TTLL11	protein_coding	TRAM1	processed_transcript	AC004224.2
protein_coding	TRAM1	protein_coding	SLCO1C1	lincRNA	TTLL11-IT1	lincRNA	LINC02133	protein_coding	TRAM1	processed_pseudogene	AC010099.3
protein_coding	TRAM1	protein_coding	PLOD1	protein_coding	TTLL11	lincRNA	TTLL11-IT1	protein_coding	TRAM1	lincRNA	AC092422.1
protein_coding	TRAM1	protein_coding	AGFG2	protein_coding	TTLL11	sense_overlapping	AC008696.2	protein_coding	TRAM1	lincRNA	AC084365.1
protein_coding	TRAM1	protein_coding	PHACTR1	protein_coding	TTLL11	protein_coding	LRRC7	protein_coding	TRAM1	lincRNA	SAMMSON
protein_coding	TRAM1	protein_coding	TMEM74	protein_coding	TTLL11	lincRNA	LINC02133	protein_coding	TRAM1	lincRNA	AC036108.4
protein_coding	TRAM1	protein_coding	CARMIL1	protein_coding	TTLL1	protein_coding	SCUBE1	protein_coding	TRAM1	lincRNA	TEX41
protein_coding	TRAM1	protein_coding	NCOA2	protein_coding	TTL	lincRNA	LINC01943	protein_coding	TRAM1	lincRNA	AC008050.1
protein_coding	TRAM1	protein_coding	ANO9	protein_coding	TTC8	protein_coding	TRPM2	protein_coding	TRAM1	lincRNA	AC010099.4
protein_coding	TRAM1	protein_coding	EPB41	protein_coding	TTC7B	antisense_RNA	STX18-AS1	protein_coding	TRAM1	lincRNA	AC025419.1
protein_coding	TRAM1	protein_coding	AQP11	protein_coding	TTC7B	protein_coding	SLC16A14	protein_coding	TRAM1	lincRNA	LINC01257
protein_coding	TRAM1	protein_coding	CDH23	protein_coding	TTC7B	protein_coding	ITGBL1	protein_coding	TRAM1	lincRNA	AL357153.2
protein_coding	TRAM1	protein_coding	FAM155A	protein_coding	TTC7A	protein_coding	WDR62	protein_coding	TRAM1	lincRNA	LINC00639
protein_coding	TRAM1	protein_coding	MRPS27	protein_coding	TTC7A	protein_coding	FAM213A	protein_coding	TRAM1	lincRNA	JRKL-AS1
protein_coding	TRAM1	protein_coding	RBL1	protein_coding	TTC7A	protein_coding	ZNF215	protein_coding	TRAM1	antisense_RNA	AC104123.1
protein_coding	TRAM1	protein_coding	SCRN1	protein_coding	TTC5	protein_coding	FBXW7	protein_coding	TRAM1	antisense_RNA	AL024508.1
protein_coding	TRAM1	protein_coding	CUBN	protein_coding	TTC39C	lincRNA	LINC02327	protein_coding	TRAM1	antisense_RNA	MYLK-AS1
protein_coding	TRAM1	protein_coding	UNC5D	protein_coding	TTC39B	protein_coding	FANCC	protein_coding	TRAM1	antisense_RNA	AC083862.2
protein_coding	TRAM1	protein_coding	NUDCD1	protein_coding	TTC39B	protein_coding	AP1G1	protein_coding	TRAM1	antisense_RNA	AC022639.1
protein_coding	TRAM1	protein_coding	JAKMIP2	protein_coding	TTC39A	processed_transcript	PROX1-AS1	protein_coding	TRAM1	antisense_RNA	AC009396.1
protein_coding	TRAM1	protein_coding	PCDH15	protein_coding	TTC37	protein_coding	ASIC2	protein_coding	TRAK1	antisense_RNA	AC073957.1
protein_coding	TRAM1	protein_coding	KCNIP1	protein_coding	TTC34	protein_coding	SCNN1B	protein_coding	TRAK1	protein_coding	SEMA6D
protein_coding	TRAM1	protein_coding	SSBP2	protein_coding	TTC34	protein_coding	DIRC3	antisense_RNA	TRAF3IP2-AS1	transcribed_processed_pseudogene	RPL13AP17
protein_coding	TRAM1	protein_coding	TEX2	protein_coding	TTC3	protein_coding	ASIC2	antisense_RNA	TRAF3IP2-AS1	protein_coding	ARID4B
protein_coding	TRAM1	protein_coding	PLCL1	protein_coding	TTC29	protein_coding	TANC2	protein_coding	TRAF3	protein_coding	ROBO1
protein_coding	TRAM1	protein_coding	KHDRBS3	protein_coding	TTC28	protein_coding	TENM3	protein_coding	TRAF3	protein_coding	RCOR1
protein_coding	TRAM1	protein_coding	CC2D2A	protein_coding	TTC28	protein_coding	TNRC6B	protein_coding	TRAF2	protein_coding	PPP1R9A
protein_coding	TRAM1	protein_coding	MYO1D	protein_coding	TTC28	protein_coding	ARL8B	protein_coding	TRABD2B	protein_coding	TMEM132B
protein_coding	TRAM1	protein_coding	BAIAP2	protein_coding	TTC28	lincRNA	AC064807.2	protein_coding	TRABD2A	lincRNA	AC020637.1
protein_coding	TRAM1	protein_coding	SULF1	protein_coding	TTC28	protein_coding	PDZD2	transcribed_unprocessed_pseudogene	TPTEP1	lincRNA	AL589743.4
protein_coding	TRAM1	protein_coding	GALNT13	protein_coding	TTC28	protein_coding	MIPEP	transcribed_unprocessed_pseudogene	TPTE2P6	protein_coding	CENPJ
protein_coding	TRAM1	protein_coding	RGPD3	protein_coding	TTC28	protein_coding	GRID1	transcribed_unprocessed_pseudogene	TPTE2P6	protein_coding	UTY
protein_coding	TRAM1	protein_coding	TMC2	protein_coding	TTC27	protein_coding	CMSS1	transcribed_unprocessed_pseudogene	TPTE2P6	protein_coding	TLE4
protein_coding	TRAM1	protein_coding	TMEM132B	protein_coding	TTC27	protein_coding	GPD1L	transcribed_unprocessed_pseudogene	TPTE2P5	transcribed_unprocessed_pseudogene	SUGT1P3
protein_coding	TRAM1	protein_coding	EFCAB2	protein_coding	TTC27	antisense_RNA	CASC8	unprocessed_pseudogene	TPTE2P3	protein_coding	TMEM260
protein_coding	TRAM1	protein_coding	MAGI2	protein_coding	TTC27	protein_coding	DSCAM	transcribed_unprocessed_pseudogene	TPTE2P2	protein_coding	ATP7B
protein_coding	TRAM1	protein_coding	GSKIP	protein_coding	TTC27	protein_coding	BIRC6	protein_coding	TPTE2	transcribed_unprocessed_pseudogene	ANKRD20A5P
protein_coding	TRAM1	protein_coding	MDFIC2	protein_coding	TTC21B	protein_coding	DYNC1I1	protein_coding	TPTE2	unprocessed_pseudogene	AC242852.2
protein_coding	TRAM1	protein_coding	PITPNM2	protein_coding	TTC21B	protein_coding	GPD1L	protein_coding	TPTE	protein_coding	KCNIP4
protein_coding	TRAM1	protein_coding	CALCB	protein_coding	TTC21B	lincRNA	MGC4859	processed_transcript	TPT1-AS1	lincRNA	AC068759.1
protein_coding	TRAM1	protein_coding	SYN3	protein_coding	TTC21B	protein_coding	ASIC2	transcribed_processed_pseudogene	TPRXL	processed_pseudogene	HIGD1AP6
protein_coding	TRAM1	protein_coding	DOCK10	protein_coding	TTC21A	protein_coding	GPC5	protein_coding	TPRG1	protein_coding	NBEA
protein_coding	TRAM1	protein_coding	DIABLO	protein_coding	TTC17	lincRNA	LINC00534	protein_coding	TPRA1	protein_coding	PCSK9
protein_coding	TRAM1	protein_coding	ABI3BP	protein_coding	TTC16	lincRNA	AC138627.1	protein_coding	TPR	protein_coding	TGFA
protein_coding	TRAM1	protein_coding	TMEM132D	protein_coding	TTBK2	protein_coding	ASIC2	protein_coding	TPR	protein_coding	C12orf40
protein_coding	TRAM1	protein_coding	RBBP4	protein_coding	TTBK2	protein_coding	SLC25A26	protein_coding	TPPP2	lincRNA	AL161668.3
protein_coding	TRAM1	protein_coding	TRIM33	protein_coding	TTBK2	protein_coding	ARHGEF12	protein_coding	TPO	lincRNA	LINC00534
protein_coding	TRAM1	protein_coding	CCDC28A	protein_coding	TTBK1	protein_coding	SLC16A14	protein_coding	TPO	protein_coding	CSNK1G2
protein_coding	TRAM1	protein_coding	KIRREL1	protein_coding	TTBK1	protein_coding	ERICH3	protein_coding	TPK1	protein_coding	ASIC2
protein_coding	TRAM1	protein_coding	AC048338.1	protein_coding	TSTD1	processed_transcript	ZRANB2-AS2	protein_coding	TPK1	protein_coding	TASP1
protein_coding	TRAM1	protein_coding	FGF12	unprocessed_pseudogene	TSPY20P	lincRNA	TTTY22	protein_coding	TPH2	protein_coding	TRHDE
protein_coding	TRAM1	protein_coding	HLCS	unprocessed_pseudogene	TSPY20P	protein_coding	ASIC2	protein_coding	TPH2	antisense_RNA	GPC5-AS1
protein_coding	TRAM1	protein_coding	DOCK3	unprocessed_pseudogene	TSPY20P	protein_coding	CEP112	protein_coding	TPH2	protein_coding	ARID4B
protein_coding	TRAM1	protein_coding	ZNF418	unprocessed_pseudogene	TSPY20P	protein_coding	NCKAP5	protein_coding	TPH1	lincRNA	AC073486.1
protein_coding	TRAM1	protein_coding	C17orf100	unprocessed_pseudogene	TSPY20P	protein_coding	C9orf135	protein_coding	TPD52	protein_coding	PARD3
protein_coding	TRAM1	protein_coding	C7orf50	unprocessed_pseudogene	TSPY20P	protein_coding	DENND4C	protein_coding	TPCN2	protein_coding	CNTN5
protein_coding	TRAM1	protein_coding	FOXK1	unprocessed_pseudogene	TSPY20P	protein_coding	SLC16A14	protein_coding	TPCN2	protein_coding	TENM4
protein_coding	TRAM1	protein_coding	KIF13A	unprocessed_pseudogene	TSPY20P	protein_coding	LRRC4C	protein_coding	TP53BP2	transcribed_unprocessed_pseudogene	GTF2IP20
protein_coding	TRAM1	protein_coding	ERICH3	unprocessed_pseudogene	TSPY20P	protein_coding	SLC10A7	protein_coding	TOX	lincRNA	AC011287.1
protein_coding	TRAM1	protein_coding	NXPH1	unprocessed_pseudogene	TSPY20P	protein_coding	XCR1	protein_coding	TOR1B	protein_coding	SLC16A14
protein_coding	TRAM1	protein_coding	GSAP	unprocessed_pseudogene	TSPY20P	protein_coding	DOCK3	protein_coding	TOPAZ1	protein_coding	PRKCE
protein_coding	TRAM1	protein_coding	KCNH7	unprocessed_pseudogene	TSPY20P	protein_coding	CD2AP	protein_coding	TOPAZ1	protein_coding	DPEP1
protein_coding	TRAM1	protein_coding	SPARC	unprocessed_pseudogene	TSPY20P	protein_coding	CRLF3	protein_coding	TOP2B	protein_coding	PCSK5
protein_coding	TRAM1	protein_coding	GRM7	unprocessed_pseudogene	TSPY20P	protein_coding	WDR62	protein_coding	TOP1	protein_coding	TNFSF4
protein_coding	TRAM1	protein_coding	ZFAT	unprocessed_pseudogene	TSPY20P	protein_coding	NREP	protein_coding	TOP1	lincRNA	LINC00923
protein_coding	TRAM1	protein_coding	ST7L	unprocessed_pseudogene	TSPY20P	protein_coding	RBFOX1	protein_coding	TOMM70	protein_coding	ASIC2
protein_coding	TRAM1	protein_coding	MAP3K12	unprocessed_pseudogene	TSPY20P	protein_coding	C1orf141	protein_coding	TOMM40	protein_coding	NCKAP5
protein_coding	TRAM1	protein_coding	SNX18	unprocessed_pseudogene	TSPY20P	protein_coding	OBSCN	protein_coding	TOM1L2	lincRNA	AC087878.1
protein_coding	TRAM1	protein_coding	UGT8	unprocessed_pseudogene	TSPY20P	protein_coding	GCK	protein_coding	TOLLIP	antisense_RNA	AC002066.1
protein_coding	TRAM1	protein_coding	CENPA	unprocessed_pseudogene	TSPY20P	protein_coding	PKHD1	protein_coding	TOGARAM2	protein_coding	ASIC2
protein_coding	TRAM1	protein_coding	VAV3	unprocessed_pseudogene	TSPY20P	protein_coding	SLCO1C1	protein_coding	TNXB	protein_coding	ATF6B
protein_coding	TRAM1	protein_coding	RNF150	unprocessed_pseudogene	TSPY20P	lincRNA	LINC01701	protein_coding	TNXB	protein_coding	TAF3
protein_coding	TRAM1	protein_coding	PRICKLE2	unprocessed_pseudogene	TSPY20P	lincRNA	GRM7-AS3	protein_coding	TNXB	protein_coding	SPAG16
protein_coding	TRAM1	protein_coding	GK5	unprocessed_pseudogene	TSPY20P	antisense_RNA	AC090579.1	protein_coding	TNS3	protein_coding	TAF9B
protein_coding	TRAM1	protein_coding	EDIL3	protein_coding	TSPOAP1	protein_coding	CYSLTR2	protein_coding	TNS3	protein_coding	CR1
protein_coding	TRAM1	protein_coding	PDE6A	protein_coding	TSPEAR	processed_transcript	AL512590.3	protein_coding	TNRC6B	protein_coding	C19orf12
protein_coding	TRAM1	protein_coding	PRIMPOL	protein_coding	TSPEAR	processed_transcript	AL590705.5	protein_coding	TNRC6A	protein_coding	SH3PXD2A
protein_coding	TRAM1	protein_coding	RAP1GAP2	protein_coding	TSPEAR	protein_coding	NRG2	protein_coding	TNRC18	protein_coding	ACTB
protein_coding	TRAM1	protein_coding	SLIT2	protein_coding	TSPEAR	protein_coding	TRIM38	protein_coding	TNRC18	protein_coding	ACIN1
protein_coding	TRAM1	protein_coding	COL13A1	protein_coding	TSPEAR	protein_coding	ITGB2	protein_coding	TNR	protein_coding	GPD1L
protein_coding	TRAM1	protein_coding	ADGRL3	sense_intronic	TSPAN9-IT1	protein_coding	TSPAN9	protein_coding	TNR	TEC	CR382285.2
protein_coding	TRAM1	protein_coding	TET3	protein_coding	TSPAN9	sense_intronic	TSPAN9-IT1	protein_coding	TNR	misc_RNA	RN7SL5P
protein_coding	TRAM1	protein_coding	RBCK1	protein_coding	TSPAN9	transcribed_unprocessed_pseudogene	DPY19L2P1	protein_coding	TNR	transcribed_processed_pseudogene	CR382285.1
protein_coding	TRAM1	protein_coding	TMCO1	protein_coding	TSPAN9	protein_coding	TEAD4	protein_coding	TNR	protein_coding	GRP
protein_coding	TRAM1	protein_coding	CYHR1	protein_coding	TSPAN8	protein_coding	ZNF44	protein_coding	TNPO3	protein_coding	ASIC2
protein_coding	TRAM1	protein_coding	SNX6	protein_coding	TSPAN8	protein_coding	NUP93	protein_coding	TNNT2	protein_coding	LAD1
protein_coding	TRAM1	protein_coding	SLC45A2	protein_coding	TSPAN8	protein_coding	ENTPD5	protein_coding	TNNI3K	lincRNA	LINC01605
protein_coding	TRAM1	protein_coding	FGF18	protein_coding	TSPAN8	lincRNA	LINC01163	protein_coding	TNNI3K	protein_coding	FPGT-TNNI3K
protein_coding	TRAM1	protein_coding	XPNPEP3	protein_coding	TSPAN7	protein_coding	AF241726.2	protein_coding	TNN	protein_coding	FBXL13
protein_coding	TRAM1	protein_coding	COL14A1	protein_coding	TSPAN18	protein_coding	WDR62	protein_coding	TNKS1BP1	transcribed_processed_pseudogene	AL390334.1
protein_coding	TRAM1	protein_coding	WDR64	protein_coding	TSPAN18	TEC	AL109659.3	protein_coding	TNKS	protein_coding	ASIC2
protein_coding	TRAM1	protein_coding	ST14	protein_coding	TSPAN18	protein_coding	DNAJC1	protein_coding	TNKS	protein_coding	SLC16A1
protein_coding	TRAM1	protein_coding	SLC9A4	protein_coding	TSPAN15	protein_coding	ASIC2	protein_coding	TNIK	lincRNA	LINC02357
protein_coding	TRAM1	protein_coding	CCDC39	protein_coding	TSPAN14	protein_coding	FAM213A	protein_coding	TNFSF8	lincRNA	LINC01492
protein_coding	TRAM1	protein_coding	MEGF8	protein_coding	TSPAN1	protein_coding	LIPA	protein_coding	TNFSF4	protein_coding	TOP1
protein_coding	TRAM1	protein_coding	WWC1	protein_coding	TSNAX-DISC1	protein_coding	DISC1	protein_coding	TNFSF13	protein_coding	TNFSF12-TNFSF13
protein_coding	TRAM1	protein_coding	ASCC3	protein_coding	TSNAX-DISC1	protein_coding	GNGT1	protein_coding	TNFSF12-TNFSF13	protein_coding	TNFSF13
protein_coding	TRAM1	protein_coding	NAP1L4	protein_coding	TSNAX-DISC1	protein_coding	MKX	protein_coding	TNFSF12-TNFSF13	protein_coding	TNFSF12
protein_coding	TRAM1	protein_coding	BTBD9	protein_coding	TSNAX	protein_coding	GNGT1	protein_coding	TNFSF12	protein_coding	TNFSF12-TNFSF13
protein_coding	TRAM1	protein_coding	YPEL3	protein_coding	TSNAX	protein_coding	MKX	protein_coding	TNFRSF8	protein_coding	PAMR1
protein_coding	TRAM1	protein_coding	PLB1	protein_coding	TSNARE1	protein_coding	RPGR	protein_coding	TNFRSF1A	protein_coding	PCDH15
protein_coding	TRAM1	protein_coding	OSCP1	protein_coding	TSHZ2	protein_coding	TNPO1	protein_coding	TNFAIP8L3	antisense_RNA	AC008105.3
protein_coding	TRAM1	protein_coding	NSD2	protein_coding	TSHZ2	protein_coding	ASIC2	protein_coding	TNFAIP8	protein_coding	FAM213A
protein_coding	TRAM1	protein_coding	KCNQ3	protein_coding	TSHZ2	protein_coding	DOHH	protein_coding	TNFAIP8	protein_coding	GRM7
protein_coding	TRAM1	protein_coding	NECTIN2	protein_coding	TSHZ2	protein_coding	SDK2	protein_coding	TNC	protein_coding	SFRP4
protein_coding	TRAM1	protein_coding	VCAN	protein_coding	TSHZ1	protein_coding	CEP78	protein_coding	TMX2-CTNND1	protein_coding	CTNND1
protein_coding	TRAM1	protein_coding	DIS3	protein_coding	TSHZ1	lincRNA	PTCHD1-AS	protein_coding	TMX2-CTNND1	protein_coding	AP001931.1
protein_coding	TRAM1	protein_coding	LHFPL6	protein_coding	TSHR	protein_coding	TRAM1	protein_coding	TMX2-CTNND1	protein_coding	TMX2
protein_coding	TRAM1	protein_coding	FAAP20	protein_coding	TSGA10	protein_coding	KDM4C	protein_coding	TMX2	protein_coding	TMX2-CTNND1
protein_coding	TRAM1	protein_coding	ANP32A	protein_coding	TSGA10	protein_coding	FKBP7	protein_coding	TMX1	sense_overlapping	SOX2-OT
protein_coding	TRAM1	protein_coding	TMPRSS15	protein_coding	TSFM	protein_coding	CPT1A	protein_coding	TMTC4	protein_coding	ARHGAP18
protein_coding	TRAM1	protein_coding	CDK10	protein_coding	TSEN15	protein_coding	PRPF19	protein_coding	TMTC2	antisense_RNA	AC012349.1
protein_coding	TRAM1	protein_coding	RAB11FIP4	protein_coding	TSC22D4	protein_coding	C7orf61	protein_coding	TMTC2	protein_coding	ZNF460
protein_coding	TRAM1	protein_coding	HRASLS2	protein_coding	TSC22D3	protein_coding	BANK1	protein_coding	TMTC2	transcribed_unprocessed_pseudogene	AL390728.4
protein_coding	TRAM1	protein_coding	NEBL	protein_coding	TSC2	protein_coding	DPT	protein_coding	TMTC1	protein_coding	CDC42EP3
protein_coding	TRAM1	protein_coding	TMEM38A	protein_coding	TSC1	protein_coding	AK8	protein_coding	TMTC1	protein_coding	SLC16A14
protein_coding	TRAM1	protein_coding	TMEM39A	protein_coding	TRRAP	protein_coding	FAM213A	protein_coding	TMPRSS9	protein_coding	PPP6R3
protein_coding	TRAM1	protein_coding	LRFN5	protein_coding	TRPV5	protein_coding	ASIC2	protein_coding	TMPRSS7	protein_coding	NEGR1
protein_coding	TRAM1	protein_coding	CCDC192	protein_coding	TRPV3	protein_coding	GPD1L	protein_coding	TMPRSS7	protein_coding	PHLDB2
protein_coding	TRAM1	protein_coding	TMPRSS13	protein_coding	TRPV2	processed_transcript	AC007389.1	protein_coding	TMPRSS13	protein_coding	TCF12
protein_coding	TRAM1	protein_coding	AAMP	protein_coding	TRPV2	protein_coding	NTM	protein_coding	TMPRSS12	protein_coding	ESR1
protein_coding	TRAM1	protein_coding	GOLGA4	protein_coding	TRPV1	protein_coding	AC027796.3	protein_coding	TMPRSS11F	protein_coding	ROBO2
protein_coding	TRAM1	protein_coding	PPARGC1A	protein_coding	TRPS1	protein_coding	TNKS	protein_coding	TMPRSS11F	protein_coding	ANKRD60
protein_coding	TRAM1	protein_coding	LIMA1	protein_coding	TRPM7	protein_coding	FRY	protein_coding	TMPRSS11E	lincRNA	AC068870.1
protein_coding	TRAM1	protein_coding	FAM135B	protein_coding	TRPM6	protein_coding	EOGT	protein_coding	TMPRSS11D	protein_coding	PTPRD
protein_coding	TRAM1	protein_coding	AHDC1	protein_coding	TRPM5	protein_coding	CSAG3	protein_coding	TMPRSS11D	protein_coding	RAB3GAP2
protein_coding	TRAM1	protein_coding	IL6ST	protein_coding	TRPM3	lincRNA	PGM5P3-AS1	transcribed_unprocessed_pseudogene	TMPRSS11BNL	protein_coding	PLCH1
protein_coding	TRAM1	protein_coding	MAATS1	protein_coding	TRPM3	misc_RNA	RN7SL5P	protein_coding	TMOD4	protein_coding	VPS72
protein_coding	TRAM1	protein_coding	TEKT3	protein_coding	TRPM3	protein_coding	TJP2	protein_coding	TMEM91	antisense_RNA	MSC-AS1
protein_coding	TRAM1	protein_coding	CPE	protein_coding	TRPM3	protein_coding	PIP5K1B	protein_coding	TMEM74	protein_coding	TRAM1
protein_coding	TRAM1	protein_coding	CYB5R4	protein_coding	TRPM3	protein_coding	CMC1	antisense_RNA	TMEM72-AS1	antisense_RNA	AL353801.2
protein_coding	TRAM1	protein_coding	CWC22	protein_coding	TRPM3	protein_coding	LRP1B	antisense_RNA	TMEM72-AS1	protein_coding	TCF20
protein_coding	TRAM1	protein_coding	SLCO1A2	protein_coding	TRPM3	protein_coding	GCOM1	protein_coding	TMEM67	protein_coding	ASIC2
protein_coding	TRAM1	protein_coding	DPM1	protein_coding	TRPM3	protein_coding	LRP8	protein_coding	TMEM64	protein_coding	GPD1L
protein_coding	TRAM1	protein_coding	COL8A1	protein_coding	TRPM3	lincRNA	AC007402.1	protein_coding	TMEM64	protein_coding	KLF12
protein_coding	TRAM1	protein_coding	GSDMC	protein_coding	TRPM2	protein_coding	RABGAP1L	protein_coding	TMEM64	lincRNA	AB015752.1
protein_coding	TRAM1	processed_transcript	MIR663AHG	protein_coding	TRPM2	protein_coding	ASIC2	protein_coding	TMEM56-RWDD3	protein_coding	CSGALNACT1
protein_coding	TRAM1	processed_transcript	AC006504.7	protein_coding	TRPM2	protein_coding	TTC8	protein_coding	TMEM56-RWDD3	lincRNA	AL157882.1
protein_coding	TRAM1	processed_transcript	AC144548.2	protein_coding	TRPM1	protein_coding	CHRNA7	protein_coding	TMEM56-RWDD3	protein_coding	HNF4A
protein_coding	TRAM1	processed_pseudogene	TOX4P1	protein_coding	TRPC6	protein_coding	GPD1L	protein_coding	TMEM56-RWDD3	protein_coding	FCGR3A
protein_coding	TRAM1	lincRNA	LINC01470	protein_coding	TRPC6	protein_coding	ARCN1	protein_coding	TMEM56-RWDD3	antisense_RNA	AL445248.1
protein_coding	TRAM1	lincRNA	AC099792.1	protein_coding	TRPC6	protein_coding	ENPEP	protein_coding	TMEM56	protein_coding	CSGALNACT1
protein_coding	TRAM1	lincRNA	AC017074.2	protein_coding	TRPC6	protein_coding	TOP2A	protein_coding	TMEM56	protein_coding	HNF4A
protein_coding	TRAM1	lincRNA	LINC01090	protein_coding	TRPC6	lincRNA	LINC00662	protein_coding	TMEM56	lincRNA	AL157882.1
protein_coding	TRAM1	lincRNA	LINC01830	protein_coding	TRPC5	protein_coding	SPRED1	protein_coding	TMEM56	protein_coding	FCGR3A
protein_coding	TRAM1	lincRNA	LINC01450	protein_coding	TRPC5	protein_coding	RBFOX1	protein_coding	TMEM56	antisense_RNA	AL445248.1
protein_coding	TRAM1	lincRNA	LINC02492	protein_coding	TRPC4AP	protein_coding	AGRN	protein_coding	TMEM53	protein_coding	EIF2B3
protein_coding	TRAM1	lincRNA	AC092422.1	protein_coding	TRPC4	protein_coding	PHKB	protein_coding	TMEM53	protein_coding	KIT
protein_coding	TRAM1	lincRNA	AC004053.1	protein_coding	TRPC4	protein_coding	DLG2	protein_coding	TMEM52B	protein_coding	MCCC1
protein_coding	TRAM1	lincRNA	AC025524.2	protein_coding	TRPC4	antisense_RNA	AC006581.2	protein_coding	TMEM50A	protein_coding	TRAM1
protein_coding	TRAM1	lincRNA	LINC01913	protein_coding	TROAP	protein_coding	UNC13C	protein_coding	TMEM266	protein_coding	PTK2
protein_coding	TRAM1	lincRNA	LINC01949	protein_coding	TRIT1	protein_coding	EBF1	protein_coding	TMEM266	lincRNA	AC092422.1
protein_coding	TRAM1	lincRNA	LINC00469	protein_coding	TRIQK	lincRNA	AC121764.2	protein_coding	TMEM266	protein_coding	DLG2
protein_coding	TRAM1	lincRNA	LINC02396	protein_coding	TRIQK	lincRNA	LINC01378	protein_coding	TMEM260	lincRNA	AL355103.1
protein_coding	TRAM1	lincRNA	AC073176.1	protein_coding	TRIQK	antisense_RNA	SNAP25-AS1	protein_coding	TMEM260	unprocessed_pseudogene	TPTE2P3
protein_coding	TRAM1	lincRNA	AL390728.5	protein_coding	TRIP12	antisense_RNA	TARID	protein_coding	TMEM247	processed_transcript	AC016912.1
protein_coding	TRAM1	lincRNA	ATP11AUN	protein_coding	TRIP12	protein_coding	DLG2	protein_coding	TMEM245	protein_coding	HERPUD1
protein_coding	TRAM1	lincRNA	TEX41	protein_coding	TRIP12	protein_coding	EPHB2	protein_coding	TMEM234	protein_coding	KCNJ6
protein_coding	TRAM1	lincRNA	ANKRD34C-AS1	protein_coding	TRIP11	protein_coding	ATXN3	protein_coding	TMEM232	protein_coding	ERC1
protein_coding	TRAM1	lincRNA	AC006504.5	protein_coding	TRIP11	protein_coding	CD96	protein_coding	TMEM231	processed_transcript	AC025287.1
protein_coding	TRAM1	bidirectional_promoter_lncRNA	AL132857.3	protein_coding	TRIOBP	protein_coding	INPP5E	protein_coding	TMEM229B	protein_coding	VTI1B
protein_coding	TRAM1	antisense_RNA	NALCN-AS1	protein_coding	TRIOBP	protein_coding	Z83844.1	protein_coding	TMEM221	protein_coding	AC010319.2
protein_coding	TRAM1	antisense_RNA	AC055733.2	protein_coding	TRIO	protein_coding	RGS6	protein_coding	TMEM212	unprocessed_pseudogene	AL512590.1
protein_coding	TRAM1	antisense_RNA	AL133372.3	protein_coding	TRIO	protein_coding	DZIP1	protein_coding	TMEM212	protein_coding	SYNJ2
protein_coding	TRAM1	antisense_RNA	ZBTB20-AS1	protein_coding	TRIML1	protein_coding	MAGI2	protein_coding	TMEM211	protein_coding	FBN2
protein_coding	TRAM1	antisense_RNA	AC108866.1	protein_coding	TRIM9	protein_coding	NIN	protein_coding	TMEM200A	protein_coding	RETREG1
protein_coding	TRAM1	antisense_RNA	AL445490.1	protein_coding	TRIM73	transcribed_unprocessed_pseudogene	AC211486.1	protein_coding	TMEM2	lincRNA	LINC01630
protein_coding	TRAM1	antisense_RNA	POU6F2-AS2	protein_coding	TRIM71	protein_coding	TESPA1	protein_coding	TMEM196	protein_coding	ZFPM2
protein_coding	TRAM1	antisense_RNA	AC009646.2	protein_coding	TRIM59	protein_coding	ELMO1	protein_coding	TMEM191C	protein_coding	HIC2
protein_coding	TRAM1	antisense_RNA	AC027312.1	protein_coding	TRIM59	protein_coding	IL1RAPL2	protein_coding	TMEM189-UBE2V1	protein_coding	LACTBL1
protein_coding	TRAM1	antisense_RNA	AC141930.1	protein_coding	TRIM58	protein_coding	SMPD4	protein_coding	TMEM189	protein_coding	LACTBL1
protein_coding	TRAM1	antisense_RNA	B4GALT4-AS1	protein_coding	TRIM5	protein_coding	TBC1D3D	protein_coding	TMEM184A	protein_coding	CBR4
protein_coding	TRAM1	antisense_RNA	GPC6-AS1	protein_coding	TRIM44	protein_coding	GSN	protein_coding	TMEM183A	protein_coding	TRAM1
protein_coding	TRAM1	antisense_RNA	MDC1-AS1	protein_coding	TRIM44	protein_coding	PKDCC	protein_coding	TMEM182	protein_coding	CNGA3
protein_coding	TRAM1	antisense_RNA	AC004231.1	protein_coding	TRIM44	protein_coding	MBP	protein_coding	TMEM182	protein_coding	HACD2
protein_coding	TRAM1	antisense_RNA	AC098679.1	protein_coding	TRIM44	lincRNA	AC067956.1	protein_coding	TMEM181	protein_coding	ZNF595
protein_coding	TRAM1	antisense_RNA	PITRM1-AS1	protein_coding	TRIM44	protein_coding	PREX2	protein_coding	TMEM181	lincRNA	LINC01727
protein_coding	TRAM1	antisense_RNA	AL451164.3	protein_coding	TRIM44	protein_coding	DDR2	protein_coding	TMEM179	protein_coding	CATSPERB
protein_coding	TRAK1	protein_coding	GPD1L	protein_coding	TRIM4	protein_coding	CLIP2	protein_coding	TMEM178B	protein_coding	AGK
TR_J_gene	TRAJ30	protein_coding	MBP	protein_coding	TRIM39-RPP21	protein_coding	TRIM39	protein_coding	TMEM178B	lincRNA	LINC01709
protein_coding	TRAF7	protein_coding	CDHR5	protein_coding	TRIM39	protein_coding	TRIM39-RPP21	protein_coding	TMEM178B	lincRNA	AC087878.1
antisense_RNA	TRAF3IP2-AS1	protein_coding	TBC1D22A	protein_coding	TRIM38	protein_coding	TSPEAR	protein_coding	TMEM178B	antisense_RNA	AP000695.2
protein_coding	TRAF3IP2	protein_coding	TASP1	protein_coding	TRIM37	protein_coding	SLC16A14	protein_coding	TMEM178B	antisense_RNA	AP000695.1
protein_coding	TRAF3	protein_coding	SLC16A14	protein_coding	TRIM37	protein_coding	GRM7	protein_coding	TMEM164	protein_coding	HIVEP3
protein_coding	TRAF3	protein_coding	TADA2A	protein_coding	TRIM2	protein_coding	MBP	protein_coding	TMEM163	protein_coding	EEFSEC
protein_coding	TRAF3	protein_coding	ROBO1	protein_coding	TRIM16	processed_pseudogene	TNPO1P3	protein_coding	TMEM161B	protein_coding	RABGEF1
protein_coding	TRAF2	protein_coding	MRE11	protein_coding	TRIM16	protein_coding	AC005324.3	protein_coding	TMEM161B	protein_coding	RABGEF1
protein_coding	TRAF1	protein_coding	SPATS2	protein_coding	TRIM14	protein_coding	CARD8	protein_coding	TMEM161B	protein_coding	ASIC2
protein_coding	TRABD2B	protein_coding	TMEM132B	protein_coding	TRIB3	protein_coding	DLG2	protein_coding	TMEM150C	protein_coding	TUNAR
transcribed_unprocessed_pseudogene	TPTEP1	lincRNA	AL589743.4	protein_coding	TRHR	lincRNA	AC008700.1	protein_coding	TMEM14B	protein_coding	AL024498.2
unprocessed_pseudogene	TPTE2P3	processed_transcript	MIR663AHG	protein_coding	TRHDE	protein_coding	MSH3	protein_coding	TMEM143	protein_coding	CARD8
transcribed_unprocessed_pseudogene	TPTE2P2	protein_coding	ATP7B	protein_coding	TRHDE	protein_coding	THOC2	protein_coding	TMEM143	protein_coding	GOLGA8B
protein_coding	TPTE2	transcribed_unprocessed_pseudogene	ANKRD20A5P	protein_coding	TRHDE	protein_coding	TMEM244	protein_coding	TMEM132E	protein_coding	DPYD
protein_coding	TPST2	protein_coding	AHI1	protein_coding	TRHDE	lincRNA	LINC02027	protein_coding	TMEM132D	transcribed_unprocessed_pseudogene	GUSBP1
transcribed_processed_pseudogene	TPRXL	protein_coding	SOX6	protein_coding	TRHDE	transcribed_unprocessed_pseudogene	CCNYL2	protein_coding	TMEM132D	protein_coding	TFRC
protein_coding	TPRX1	protein_coding	PLA2G4C	protein_coding	TRHDE	protein_coding	TPH2	protein_coding	TMEM132D	protein_coding	HHIPL1
protein_coding	TPRG1	protein_coding	LPP	protein_coding	TRHDE	protein_coding	CACNA2D4	protein_coding	TMEM132D	protein_coding	CSAG3
protein_coding	TPR	protein_coding	MBP	protein_coding	TRERF1	protein_coding	CCPG1	protein_coding	TMEM132D	unprocessed_pseudogene	OR4C4P
protein_coding	TPPP2	lincRNA	AL161668.3	protein_coding	TRERF1	protein_coding	NCKAP5	protein_coding	TMEM132C	sense_intronic	AC023595.1
protein_coding	TPO	protein_coding	SNTG2	protein_coding	TRERF1	protein_coding	RPL23	protein_coding	TMEM132C	antisense_RNA	AC022601.1
protein_coding	TPM2	protein_coding	TGFBR3	protein_coding	TRERF1	lincRNA	LINC01090	protein_coding	TMEM132B	protein_coding	TTYH3
protein_coding	TPK1	lincRNA	AL354754.1	protein_coding	TREML4	protein_coding	GNAT3	protein_coding	TMEM132B	protein_coding	RADIL
protein_coding	TPK1	protein_coding	PARP16	protein_coding	TREM2	protein_coding	ASIC2	protein_coding	TMEM132B	antisense_RNA	AC091885.2
protein_coding	TPH2	protein_coding	TRHDE	protein_coding	TREM1	protein_coding	GMDS	protein_coding	TMEM132B	antisense_RNA	LINC01004
protein_coding	TPH2	lincRNA	AC106799.2	protein_coding	TREH	protein_coding	ASIC2	protein_coding	TMEM132B	antisense_RNA	AC026704.1
protein_coding	TPH2	antisense_RNA	GPC5-AS1	protein_coding	TRDN	protein_coding	FBXO22	protein_coding	TMEM132B	protein_coding	FMN1
protein_coding	TPGS2	protein_coding	CCDC91	protein_coding	TRDN	protein_coding	RYR2	protein_coding	TMEM132B	protein_coding	ZNF609
protein_coding	TPCN1	protein_coding	PCDH11X	TR_V_gene	TRAV8-1	protein_coding	CYB561	protein_coding	TMEM132B	protein_coding	TRABD2B
protein_coding	TP53TG5	protein_coding	ASIC2	protein_coding	TRAT1	protein_coding	MBP	protein_coding	TMEM131	protein_coding	VWA3B
protein_coding	TP53TG3F	lincRNA	LINC01808	protein_coding	TRAPPC9	protein_coding	CAMK1D	protein_coding	TMEM131	protein_coding	GPD1L
protein_coding	TP53BP2	transcribed_unprocessed_pseudogene	GTF2IP20	protein_coding	TRAPPC9	protein_coding	FBXL7	protein_coding	TMEM131	protein_coding	VPS8
protein_coding	TP53BP1	protein_coding	METTL15	protein_coding	TRAPPC9	protein_coding	FLT3	protein_coding	TMEM131	protein_coding	FAM172A
processed_pseudogene	TOX4P1	protein_coding	TRAM1	protein_coding	TRAPPC5	protein_coding	AC008763.3	protein_coding	TMEM131	processed_pseudogene	ATP5BP1
protein_coding	TOX3	protein_coding	NDRG3	protein_coding	TRAPPC12	protein_coding	PPA2	protein_coding	TMEM131	protein_coding	FER1L5
protein_coding	TOX3	protein_coding	CDH18	protein_coding	TRAPPC12	antisense_RNA	SNHG22	protein_coding	TMEM131	protein_coding	ARID5A
protein_coding	TOX3	protein_coding	PPP3CB	protein_coding	TRAPPC11	protein_coding	TENM4	protein_coding	TMEM131	IG_V_pseudogene	IGKV2-14
protein_coding	TOX2	protein_coding	FAM133B	protein_coding	TRANK1	protein_coding	NCKAP5	protein_coding	TMEM128	unprocessed_pseudogene	AC027612.1
protein_coding	TOX2	protein_coding	MYBL2	protein_coding	TRANK1	processed_transcript	GPR1-AS	protein_coding	TMEM125	transcribed_processed_pseudogene	HNRNPKP3
protein_coding	TOX	protein_coding	HMCN1	protein_coding	TRAM1	transcribed_unprocessed_pseudogene	CARM1P1	protein_coding	TMEM117	lincRNA	LINC01098
protein_coding	TOR1AIP2	protein_coding	RYR2	protein_coding	TRAM1	ribozyme	RMRP	protein_coding	TMEM117	protein_coding	C14orf39
protein_coding	TOPBP1	protein_coding	DYSF	protein_coding	TRAM1	antisense_RNA	AC090568.2	protein_coding	TMEM117	protein_coding	FRMD5
protein_coding	TOP2B	protein_coding	GPD1L	protein_coding	TRAM1	lincRNA	RMRP	protein_coding	TMEM117	lincRNA	CASC9
protein_coding	TOP1MT	antisense_RNA	AC105219.3	protein_coding	TRAM1	lincRNA	AC104212.3	protein_coding	TMEM117	protein_coding	GNG4
protein_coding	TOP1MT	protein_coding	ACSF3	protein_coding	TRAM1	transcribed_unprocessed_pseudogene	AC092447.7	protein_coding	TMEM110-MUSTN1	protein_coding	TMEM110
protein_coding	TOP1	protein_coding	AC018630.6	protein_coding	TRAM1	transcribed_processed_pseudogene	AC027613.1	protein_coding	TMEM110	protein_coding	TMEM110-MUSTN1
protein_coding	TOP1	protein_coding	PRR4	protein_coding	TRAM1	TEC	AP003476.1	protein_coding	TMEM109	protein_coding	RHOBTB3
protein_coding	TOP1	protein_coding	PRH1	protein_coding	TRAM1	protein_coding	TGFBR3	protein_coding	TMEM108	protein_coding	SFMBT1
protein_coding	TONSL	protein_coding	ASIC2	protein_coding	TRAM1	protein_coding	ASIC2	protein_coding	TMEM108	protein_coding	AC096887.1
protein_coding	TOMM40	protein_coding	NCKAP5	protein_coding	TRAM1	protein_coding	RYR2	protein_coding	TMEM107	snoRNA	SNORD118
protein_coding	TOMM20L	protein_coding	ARID4B	protein_coding	TRAM1	protein_coding	LARGE1	protein_coding	TMEM101	protein_coding	RPL27A
protein_coding	TOM1L2	protein_coding	UBE2D2	protein_coding	TRAM1	protein_coding	SLC16A14	protein_coding	TMEFF2	unprocessed_pseudogene	AC244669.2
protein_coding	TOM1L1	protein_coding	CDKL1	protein_coding	TRAM1	protein_coding	PHKB	protein_coding	TMEFF2	protein_coding	SYT9
protein_coding	TOGARAM2	protein_coding	ZPLD1	protein_coding	TRAM1	protein_coding	DLG2	protein_coding	TMEFF1	protein_coding	MSANTD3-TMEFF1
protein_coding	TOGARAM2	protein_coding	PLB1	protein_coding	TRAM1	protein_coding	WDR62	protein_coding	TMEFF1	protein_coding	MCM6
protein_coding	TOGARAM1	protein_coding	OLFML1	protein_coding	TRAM1	protein_coding	SAMD12	protein_coding	TMED3	protein_coding	ESR1
protein_coding	TOB2	protein_coding	TUBA8	protein_coding	TRAM1	protein_coding	SORCS3	transcribed_unitary_pseudogene	TMED11P	protein_coding	RNF212
protein_coding	TOB2	protein_coding	PEX26	protein_coding	TRAM1	protein_coding	IL2RA	protein_coding	TMCO3	antisense_RNA	AC010894.3
protein_coding	TNXB	protein_coding	ATF6B	protein_coding	TRAM1	protein_coding	FAR2	protein_coding	TMCC2	protein_coding	PTPRN2
protein_coding	TNXB	protein_coding	MBP	protein_coding	TRAM1	protein_coding	AP2B1	antisense_RNA	TMCC1-AS1	transcribed_unitary_pseudogene	FLJ42102
protein_coding	TNS3	protein_coding	PKD1L1	protein_coding	TRAM1	protein_coding	RASAL2	antisense_RNA	TMCC1-AS1	protein_coding	CLEC6A
protein_coding	TNS3	protein_coding	HUS1	protein_coding	TRAM1	protein_coding	MOK	antisense_RNA	TMCC1-AS1	protein_coding	TTF2
protein_coding	TNS3	protein_coding	FAM213A	protein_coding	TRAM1	protein_coding	SPSB1	protein_coding	TMCC1	antisense_RNA	LINC00535
protein_coding	TNS3	protein_coding	NCOA1	protein_coding	TRAM1	protein_coding	CDC42BPA	protein_coding	TMCC1	transcribed_unprocessed_pseudogene	AC127526.5
protein_coding	TNS1	processed_pseudogene	AL117692.1	protein_coding	TRAM1	protein_coding	ZBTB20	protein_coding	TMCC1	protein_coding	ITSN1
protein_coding	TNRC6C	protein_coding	FAM213A	protein_coding	TRAM1	protein_coding	SGK1	protein_coding	TMCC1	protein_coding	PPFIBP2
protein_coding	TNRC6B	protein_coding	GPD1L	protein_coding	TRAM1	protein_coding	DUS2	protein_coding	TMCC1	protein_coding	PCSK2
protein_coding	TNRC6B	protein_coding	PTPN4	protein_coding	TRAM1	protein_coding	CNTN4	protein_coding	TMCC1	protein_coding	NADSYN1
protein_coding	TNRC6B	protein_coding	SLC16A14	protein_coding	TRAM1	protein_coding	ABTB2	protein_coding	TMCC1	processed_transcript	AC127526.4
protein_coding	TNRC6A	protein_coding	AL645941.2	protein_coding	TRAM1	protein_coding	UTRN	antisense_RNA	TMC3-AS1	lincRNA	AC060809.1
protein_coding	TNRC18	lincRNA	AL358334.2	protein_coding	TRAM1	protein_coding	ZC3H3	protein_coding	TMC3	lincRNA	AC240565.1
protein_coding	TNR	protein_coding	NRG3	protein_coding	TRAM1	protein_coding	MACROD2	protein_coding	TMC2	lincRNA	AL136501.1
protein_coding	TNR	protein_coding	ROBO2	protein_coding	TRAM1	protein_coding	SNX24	protein_coding	TMBIM4	protein_coding	AC078927.1
processed_pseudogene	TNPO1P3	protein_coding	TRIM16	protein_coding	TRAM1	protein_coding	STK19	protein_coding	TMBIM1	protein_coding	INPP4B
protein_coding	TNNT2	protein_coding	LAD1	protein_coding	TRAM1	protein_coding	WDR7	protein_coding	TM9SF3	protein_coding	PIK3AP1
protein_coding	TNNI3K	antisense_RNA	AC090568.2	protein_coding	TRAM1	protein_coding	PLCL2	protein_coding	TM9SF3	protein_coding	USP6NL
protein_coding	TNNI3K	protein_coding	FPGT-TNNI3K	protein_coding	TRAM1	protein_coding	C3orf38	protein_coding	TM4SF4	protein_coding	MEGF11
protein_coding	TNNI3	protein_coding	AC010327.1	protein_coding	TRAM1	protein_coding	FOXP1	protein_coding	TM4SF18	protein_coding	GPD1L
protein_coding	TNKS	protein_coding	SCFD2	protein_coding	TRAM1	protein_coding	CHST11	protein_coding	TM2D3	processed_transcript	TCL6
protein_coding	TNKS	lincRNA	AL021920.3	protein_coding	TRAM1	protein_coding	AES	protein_coding	TM2D3	processed_transcript	AL133467.3
protein_coding	TNK2	protein_coding	P4HA2	protein_coding	TRAM1	protein_coding	ARHGAP44	protein_coding	TM2D1	lincRNA	LINC02068
protein_coding	TNIP3	antisense_RNA	ERICH6-AS1	protein_coding	TRAM1	protein_coding	EPHA3	protein_coding	TM2D1	antisense_RNA	HNF4A-AS1
protein_coding	TNIK	protein_coding	PARP16	protein_coding	TRAM1	protein_coding	DOCK2	protein_coding	TM2D1	protein_coding	RIMS1
protein_coding	TNFSF8	protein_coding	CCDC88A	protein_coding	TRAM1	protein_coding	ELAVL4	protein_coding	TLN2	lincRNA	CRAT37
protein_coding	TNFRSF21	transcribed_unprocessed_pseudogene	GVINP1	protein_coding	TRAM1	protein_coding	TXNRD1	protein_coding	TLN1	protein_coding	QKI
protein_coding	TNFRSF19	protein_coding	PARP16	protein_coding	TRAM1	protein_coding	FAM13C	protein_coding	TLL2	protein_coding	PIK3AP1
protein_coding	TNFRSF19	lincRNA	AC046195.1	protein_coding	TRAM1	protein_coding	PC	protein_coding	TLL1	protein_coding	PRELID2
protein_coding	TNFRSF10B	protein_coding	PHF6	protein_coding	TRAM1	protein_coding	DAB2	protein_coding	TLL1	lincRNA	C8orf37-AS1
protein_coding	TNFAIP8L3	antisense_RNA	AC008105.3	protein_coding	TRAM1	protein_coding	MGST1	protein_coding	TLL1	protein_coding	HHLA2
protein_coding	TNFAIP8	protein_coding	ATL2	protein_coding	TRAM1	protein_coding	C9	protein_coding	TLL1	protein_coding	SLC37A1
protein_coding	TMX2-CTNND1	protein_coding	AP001931.1	protein_coding	TRAM1	protein_coding	AEBP2	protein_coding	TLK2	protein_coding	MRC2
protein_coding	TMX2-CTNND1	protein_coding	CTNND1	protein_coding	TRAM1	protein_coding	RASA3	protein_coding	TLE4	transcribed_unprocessed_pseudogene	TPTE2P6
protein_coding	TMX2-CTNND1	protein_coding	TMX2	protein_coding	TRAM1	protein_coding	ADGRL4	protein_coding	TLE2	protein_coding	DEFB133
protein_coding	TMX2	protein_coding	TMX2-CTNND1	protein_coding	TRAM1	protein_coding	SEMA3A	protein_coding	TLE2	protein_coding	NFS1
protein_coding	TMX1	antisense_RNA	AL591770.1	protein_coding	TRAM1	protein_coding	HMCN1	protein_coding	TLE1	transcribed_unprocessed_pseudogene	OR2B4P
protein_coding	TMTC4	protein_coding	CHUK	protein_coding	TRAM1	protein_coding	HEATR1	protein_coding	TK1	protein_coding	ASIC2
protein_coding	TMTC3	antisense_RNA	AC022915.2	protein_coding	TRAM1	protein_coding	HHLA1	protein_coding	TJP3	lincRNA	AL031599.1
protein_coding	TMTC2	protein_coding	GPD1L	protein_coding	TRAM1	protein_coding	ADIPOR2	protein_coding	TJP2	protein_coding	TRPM3
protein_coding	TMTC2	antisense_RNA	AC097467.3	protein_coding	TRAM1	protein_coding	RAB6B	protein_coding	TJP2	protein_coding	PIP5K1B
processed_pseudogene	TMSB4XP1	protein_coding	GPD1L	protein_coding	TRAM1	protein_coding	PRR12	protein_coding	TJP2	protein_coding	ZNF571
protein_coding	TMPRSS9	protein_coding	ESRRG	protein_coding	TRAM1	protein_coding	KALRN	protein_coding	TJP1	protein_coding	TRAM1
protein_coding	TMPRSS9	protein_coding	AC005258.1	protein_coding	TRAM1	protein_coding	HNRNPLL	protein_coding	TJP1	protein_coding	CLTA
protein_coding	TMPRSS6	protein_coding	ELP4	protein_coding	TRAM1	protein_coding	ZEB1	protein_coding	TJAP1	protein_coding	ASIC2
protein_coding	TMPRSS2	protein_coding	BDP1	protein_coding	TRAM1	protein_coding	IGF2R	protein_coding	TJAP1	protein_coding	CTNNA2
protein_coding	TMPRSS15	protein_coding	TRAM1	protein_coding	TRAM1	protein_coding	ALK	protein_coding	TIPRL	antisense_RNA	AC097103.2
protein_coding	TMPRSS13	protein_coding	ADAT3	protein_coding	TRAM1	protein_coding	MYO5B	protein_coding	TIPIN	protein_coding	RALGPS1
protein_coding	TMPRSS13	protein_coding	SCAMP4	protein_coding	TRAM1	protein_coding	IGF2BP2	protein_coding	TINAGL1	processed_transcript	LINC01226
protein_coding	TMPRSS13	protein_coding	TRAM1	protein_coding	TRAM1	protein_coding	NCOA2	protein_coding	TINAG	protein_coding	C12orf60
protein_coding	TMPRSS13	protein_coding	DSCAML1	protein_coding	TRAM1	protein_coding	GALNTL6	protein_coding	TIMP3	protein_coding	PLCH1
protein_coding	TMPRSS12	protein_coding	ASIC2	protein_coding	TRAM1	protein_coding	MTA1	protein_coding	TIMM17A	protein_coding	GPD1L
transcribed_unprocessed_pseudogene	TMPRSS11BNL	lincRNA	LINC01239	protein_coding	TRAM1	protein_coding	AC100868.1	protein_coding	TICRR	sense_overlapping	AC013391.2
antisense_RNA	TMEM9B-AS1	protein_coding	ATP8A1	protein_coding	TRAM1	protein_coding	TSHR	protein_coding	TICAM1	protein_coding	STXBP6
protein_coding	TMEM95	lincRNA	AC092920.1	protein_coding	TRAM1	protein_coding	FAM155A	protein_coding	TIAM2	protein_coding	ANKFN1
protein_coding	TMEM91	protein_coding	ASIC2	protein_coding	TRAM1	processed_transcript	DLEU1	protein_coding	TIAM2	protein_coding	C4orf22
protein_coding	TMEM8B	protein_coding	FLYWCH2	protein_coding	TRAM1	processed_transcript	AC130462.1	protein_coding	TIAM2	lincRNA	LINC01515
protein_coding	TMEM8B	lincRNA	AL133410.1	protein_coding	TRAM1	lincRNA	AC012508.1	protein_coding	TIAM1	lincRNA	LINC02257
protein_coding	TMEM8A	protein_coding	GPD1L	protein_coding	TRAM1	lincRNA	MIR4300HG	protein_coding	THUMPD2	protein_coding	TASP1
protein_coding	TMEM79	protein_coding	MCTP1	protein_coding	TRAM1	lincRNA	LINC00578	protein_coding	THUMPD1	protein_coding	DNAH3
protein_coding	TMEM74	protein_coding	TRAM1	protein_coding	TRAM1	lincRNA	AC092590.1	protein_coding	THSD7B	protein_coding	STXBP5L
protein_coding	TMEM74	protein_coding	DPP10	protein_coding	TRAM1	lincRNA	AC020704.1	protein_coding	THSD7B	protein_coding	GNAS
antisense_RNA	TMEM72-AS1	antisense_RNA	AL353801.2	protein_coding	TRAM1	lincRNA	MIR646HG	protein_coding	THSD7B	antisense_RNA	AC012613.1
protein_coding	TMEM70	protein_coding	TFEB	protein_coding	TRAM1	lincRNA	LINC01485	protein_coding	THSD7B	antisense_RNA	AC012613.2
protein_coding	TMEM65	protein_coding	ARID4B	protein_coding	TRAM1	lincRNA	AC076966.1	protein_coding	THSD7B	protein_coding	BBS2
protein_coding	TMEM64	protein_coding	WDR62	protein_coding	TRAM1	lincRNA	LINC01435	protein_coding	THSD7A	antisense_RNA	AC084866.1
protein_coding	TMEM64	protein_coding	MBP	protein_coding	TRAM1	lincRNA	AP003181.1	protein_coding	THSD4	sense_intronic	AC064799.2
protein_coding	TMEM63C	protein_coding	CBLB	protein_coding	TRAM1	antisense_RNA	AL050403.2	protein_coding	THSD4	protein_coding	GPD1L
protein_coding	TMEM56-RWDD3	protein_coding	ASIC2	protein_coding	TRAM1	antisense_RNA	AC091976.1	protein_coding	THSD4	antisense_RNA	AL117381.1
protein_coding	TMEM56-RWDD3	protein_coding	PPP3CA	protein_coding	TRAM1	antisense_RNA	AC009365.2	processed_transcript	THRB-AS1	protein_coding	EFNA5
protein_coding	TMEM56-RWDD3	protein_coding	AL365214.3	protein_coding	TRAM1	antisense_RNA	AC004834.1	processed_transcript	THRB-AS1	protein_coding	PXYLP1
protein_coding	TMEM56-RWDD3	antisense_RNA	AL365214.2	protein_coding	TRAK1	protein_coding	CHCHD6	protein_coding	THRB	protein_coding	GPD1L
protein_coding	TMEM56	protein_coding	ASIC2	protein_coding	TRAK1	protein_coding	ASIC2	protein_coding	THRB	protein_coding	FXYD5
protein_coding	TMEM56	protein_coding	PPP3CA	antisense_RNA	TRAF3IP2-AS1	sense_overlapping	AC078778.2	protein_coding	THOC3	sense_overlapping	AC138965.2
protein_coding	TMEM56	protein_coding	AL365214.3	antisense_RNA	TRAF3IP2-AS1	protein_coding	COPZ1	protein_coding	THOC3	protein_coding	ARID4B
protein_coding	TMEM56	antisense_RNA	AL365214.2	antisense_RNA	TRAF3IP2-AS1	protein_coding	DAP3	protein_coding	THOC3	protein_coding	ASIC2
protein_coding	TMEM52B	protein_coding	MPDZ	antisense_RNA	TRAF3IP2-AS1	lincRNA	LINC01588	protein_coding	THOC2	protein_coding	HELB
protein_coding	TMEM51	protein_coding	COG6	protein_coding	TRAF3IP1	protein_coding	PMM2	protein_coding	THOC1	protein_coding	ASIC2
protein_coding	TMEM51	protein_coding	GSG1	protein_coding	TRAF3IP1	protein_coding	PPP1R1C	protein_coding	THEM4	protein_coding	EIF3K
protein_coding	TMEM45A	protein_coding	LRRC49	protein_coding	TRAF3	protein_coding	TAOK1	protein_coding	THBS3	lincRNA	AL589740.1
protein_coding	TMEM39A	protein_coding	TRAM1	protein_coding	TRAF3	antisense_RNA	AC244517.2	protein_coding	THADA	protein_coding	MACROD2
protein_coding	TMEM38A	protein_coding	TRAM1	protein_coding	TRAF3	protein_coding	CPNE4	protein_coding	THADA	protein_coding	MSR1
protein_coding	TMEM33	protein_coding	FAM213A	protein_coding	TRAF3	protein_coding	RCOR1	protein_coding	THADA	unprocessed_pseudogene	POU5F1P6
protein_coding	TMEM260	protein_coding	PTPRD	protein_coding	TRAF2	protein_coding	MRE11	protein_coding	THADA	protein_coding	PCDH11X
protein_coding	TMEM260	lincRNA	AL355103.1	protein_coding	TRAF2	lincRNA	AC068759.1	protein_coding	THADA	protein_coding	RPN1
protein_coding	TMEM259	protein_coding	FAM213A	protein_coding	TRABD2B	protein_coding	CCDC141	protein_coding	THADA	protein_coding	FAM213A
protein_coding	TMEM255A	protein_coding	ASIC2	protein_coding	TRABD2B	protein_coding	STX6	protein_coding	TH	lincRNA	AC010099.4
protein_coding	TMEM248	antisense_RNA	STXBP5-AS1	protein_coding	TRABD2A	protein_coding	ASIC2	protein_coding	TGM3	protein_coding	AK9
protein_coding	TMEM247	processed_transcript	AC016912.1	protein_coding	TRABD2A	antisense_RNA	AC009320.1	protein_coding	TGIF2-C20orf24	protein_coding	C20orf24
protein_coding	TMEM245	protein_coding	PRKCI	protein_coding	TRA2B	protein_coding	LGR5	protein_coding	TGFBR3	protein_coding	TRAM1
protein_coding	TMEM243	antisense_RNA	AC006148.1	transcribed_unprocessed_pseudogene	TPTEP1	protein_coding	C9orf135	protein_coding	TGFBR3	protein_coding	ASIC2
protein_coding	TMEM239	protein_coding	AL035460.1	transcribed_unprocessed_pseudogene	TPTE2P5	transcribed_unprocessed_pseudogene	SUGT1P3	protein_coding	TGFBR3	protein_coding	NCKAP5
protein_coding	TMEM239	protein_coding	C20orf141	transcribed_unprocessed_pseudogene	TPTE2P5	protein_coding	ZFAND3	protein_coding	TGFBR3	protein_coding	SLC16A14
protein_coding	TMEM238L	protein_coding	MYH8	unprocessed_pseudogene	TPTE2P3	protein_coding	ASIC2	protein_coding	TGFBR3	protein_coding	WDR62
protein_coding	TMEM232	protein_coding	NID1	transcribed_unprocessed_pseudogene	TPTE2P2	protein_coding	ATP7B	protein_coding	TGFBR3	protein_coding	PHKB
protein_coding	TMEM232	protein_coding	DRD4	transcribed_unprocessed_pseudogene	TPTE2P1	protein_coding	NPEPPS	protein_coding	TGFBR3	misc_RNA	RN7SL5P
protein_coding	TMEM232	protein_coding	ARID4B	protein_coding	TPTE2	transcribed_unprocessed_pseudogene	ANKRD20A5P	protein_coding	TGFBR3	protein_coding	DLG2
protein_coding	TMEM229B	protein_coding	ASIC2	protein_coding	TPTE2	lincRNA	AL391336.1	protein_coding	TGFBR3	unprocessed_pseudogene	TSPY20P
protein_coding	TMEM229B	antisense_RNA	AC007319.1	protein_coding	TPTE	protein_coding	ANKMY2	protein_coding	TGFBR3	protein_coding	DOCK4
protein_coding	TMEM221	protein_coding	AC010319.2	protein_coding	TPTE	protein_coding	STPG2	protein_coding	TGFBR3	protein_coding	NCAM1
protein_coding	TMEM221	protein_coding	FAM213A	processed_transcript	TPT1-AS1	antisense_RNA	MEF2C-AS2	protein_coding	TGFBR3	protein_coding	CDH5
protein_coding	TMEM212	protein_coding	ADAMTS12	transcribed_processed_pseudogene	TPRXL	protein_coding	TMEM47	protein_coding	TGFBR3	lincRNA	AC048341.2
protein_coding	TMEM212	protein_coding	PARD3B	transcribed_processed_pseudogene	TPRXL	protein_coding	PATJ	protein_coding	TGFBR3	protein_coding	DOPEY2
protein_coding	TMEM212	protein_coding	SLC16A14	transcribed_processed_pseudogene	TPRXL	lincRNA	AC106869.1	protein_coding	TGFBR3	protein_coding	RGS6
protein_coding	TMEM206	protein_coding	ATP5S	protein_coding	TPRG1	protein_coding	GPD1L	protein_coding	TGFBR3	protein_coding	IL1RAPL1
protein_coding	TMEM206	lincRNA	LINC02252	protein_coding	TPRG1	lincRNA	AC019117.2	protein_coding	TGFBR3	protein_coding	CSNK2A1
protein_coding	TMEM204	protein_coding	KDSR	protein_coding	TPRG1	protein_coding	AC019117.3	protein_coding	TGFBR3	lincRNA	LINC01598
protein_coding	TMEM201	protein_coding	KCNH7	protein_coding	TPRG1	protein_coding	FAM213A	protein_coding	TGFBR3	protein_coding	AMZ1
protein_coding	TMEM200C	protein_coding	SOX5	protein_coding	TPRG1	protein_coding	LPP	protein_coding	TGFBR3	protein_coding	KCND2
protein_coding	TMEM200A	protein_coding	EXT1	protein_coding	TPR	protein_coding	LUZP4	protein_coding	TGFBR3	protein_coding	SLC25A21
protein_coding	TMEM189-UBE2V1	protein_coding	STAM2	protein_coding	TPP2	protein_coding	ASIC2	protein_coding	TGFBR3	lincRNA	AC090771.2
protein_coding	TMEM189	protein_coding	STAM2	protein_coding	TPO	protein_coding	GPD1L	protein_coding	TGFBR3	protein_coding	SCIN
protein_coding	TMEM183A	protein_coding	ASIC2	protein_coding	TPO	lincRNA	LINC02542	protein_coding	TGFBR3	protein_coding	NTF3
protein_coding	TMEM182	protein_coding	C4orf45	protein_coding	TPO	protein_coding	NRP2	protein_coding	TGFBR3	protein_coding	PACRG
protein_coding	TMEM178B	sense_overlapping	SOX2-OT	protein_coding	TPM4	protein_coding	SGCZ	protein_coding	TGFBR3	protein_coding	AC005833.2
protein_coding	TMEM178B	lincRNA	LINC01850	protein_coding	TPM3	misc_RNA	RN7SL431P	protein_coding	TGFBR3	protein_coding	DNER
protein_coding	TMEM170B	antisense_RNA	AC006148.1	protein_coding	TPM2	protein_coding	GPD1L	protein_coding	TGFBR3	protein_coding	EMC2
protein_coding	TMEM168	protein_coding	NDUFB4	protein_coding	TPM2	protein_coding	PPM1H	protein_coding	TGFBR3	lincRNA	LINC01567
protein_coding	TMEM164	protein_coding	SNTG1	protein_coding	TPM1	protein_coding	SLC38A9	protein_coding	TGFBR3	protein_coding	ACER3
protein_coding	TMEM163	protein_coding	PLCH1	protein_coding	TPK1	protein_coding	PHKB	protein_coding	TGFBR3	antisense_RNA	AC004594.1
antisense_RNA	TMEM161B-AS1	protein_coding	GPD1L	protein_coding	TPH2	protein_coding	TRHDE	protein_coding	TGFBR3	protein_coding	SLC7A11
antisense_RNA	TMEM161B-AS1	protein_coding	CDH23	protein_coding	TPH2	protein_coding	SPAG7	protein_coding	TGFBR3	protein_coding	SPTSSA
antisense_RNA	TMEM161B-AS1	protein_coding	TMC2	protein_coding	TPH2	protein_coding	THOC2	protein_coding	TGFBR3	protein_coding	RPRD1A
protein_coding	TMEM161B	protein_coding	RABGEF1	protein_coding	TPH2	protein_coding	JPT1	protein_coding	TGFBR3	protein_coding	SLC10A6
protein_coding	TMEM161B	protein_coding	RABGEF1	protein_coding	TPH2	sense_overlapping	AC134980.1	protein_coding	TGFBR3	protein_coding	EGLN3
protein_coding	TMEM154	protein_coding	ASIC2	protein_coding	TPH2	protein_coding	CPT1A	protein_coding	TGFBR3	protein_coding	ACCS
protein_coding	TMEM154	protein_coding	CA12	protein_coding	TPD52	antisense_RNA	STARD4-AS1	protein_coding	TGFBR3	protein_coding	PAG1
protein_coding	TMEM150C	protein_coding	NCKAP5	protein_coding	TPCN2	protein_coding	ASIC2	protein_coding	TGFBR3	protein_coding	POM121C
protein_coding	TMEM14C	protein_coding	AL024498.2	protein_coding	TPCN2	protein_coding	ZNF33B	protein_coding	TGFBR3	protein_coding	IL18RAP
protein_coding	TMEM14C	protein_coding	TMEM14B	protein_coding	TP73	protein_coding	TMEM64	protein_coding	TGFBR3	protein_coding	RALGAPA2
protein_coding	TMEM14B	protein_coding	TMEM14C	protein_coding	TP73	protein_coding	EML6	protein_coding	TGFBR3	processed_transcript	AC079779.2
protein_coding	TMEM143	protein_coding	CARD8	protein_coding	TP63	lincRNA	LINC01830	protein_coding	TGFBR3	protein_coding	FGF14
protein_coding	TMEM132D	protein_coding	ACYP2	protein_coding	TP53TG5	protein_coding	ASIC2	protein_coding	TGFBR3	protein_coding	TBC1D32
protein_coding	TMEM132D	protein_coding	GPD1L	protein_coding	TOX2	protein_coding	RASGEF1B	protein_coding	TGFBR3	protein_coding	RYR2
protein_coding	TMEM132D	protein_coding	TRAM1	protein_coding	TOX2	protein_coding	KIRREL1	protein_coding	TGFBR3	protein_coding	PLOD1
protein_coding	TMEM132D	protein_coding	DLG2	protein_coding	TOX	protein_coding	NCKAP5	protein_coding	TGFBR3	protein_coding	VAV3
protein_coding	TMEM132C	sense_intronic	AC023595.1	protein_coding	TOX	protein_coding	CDC42SE2	protein_coding	TGFBR3	protein_coding	DNAH14
protein_coding	TMEM132B	protein_coding	RADIL	protein_coding	TOX	protein_coding	PCDH7	protein_coding	TGFBR3	protein_coding	PRCC
protein_coding	TMEM132B	protein_coding	TTYH3	protein_coding	TOR3A	protein_coding	MYO9A	protein_coding	TGFBR1	unprocessed_pseudogene	TSPY20P
protein_coding	TMEM132B	protein_coding	TRAM1	protein_coding	TOR1AIP2	protein_coding	CREB5	protein_coding	TGFB1	protein_coding	SCLT1
protein_coding	TMEM132B	protein_coding	GDPD1	protein_coding	TOR1AIP1	protein_coding	FHIT	protein_coding	TGFA	protein_coding	TPR
protein_coding	TMEM132B	protein_coding	RYR2	protein_coding	TOPAZ1	protein_coding	DLG2	protein_coding	TGFA	antisense_RNA	WDR11-AS1
protein_coding	TMEM132B	protein_coding	TRABD2B	protein_coding	TOPAZ1	protein_coding	GPD1L	protein_coding	TG	protein_coding	FHOD3
protein_coding	TMEM131	protein_coding	VWA3B	protein_coding	TOP3A	protein_coding	HTR2C	protein_coding	TG	protein_coding	FBXL17
protein_coding	TMEM131	protein_coding	PCDHA5	protein_coding	TOP2B	protein_coding	TLE4	protein_coding	TG	protein_coding	PHF20L1
protein_coding	TMEM131	protein_coding	PCDHA12	protein_coding	TOP2A	protein_coding	TRPC6	protein_coding	TFRC	protein_coding	TMEM132D
protein_coding	TMEM131	protein_coding	PCDHA11	protein_coding	TONSL	protein_coding	ASIC2	protein_coding	TFR2	protein_coding	BIRC2
protein_coding	TMEM131	protein_coding	PCDHA1	protein_coding	TOMM7	protein_coding	SNX6	protein_coding	TFPI	protein_coding	NCKAP5
protein_coding	TMEM131	protein_coding	PCDHA9	protein_coding	TOMM40	protein_coding	MGAM	protein_coding	TFIP11	protein_coding	ECT2
protein_coding	TMEM131	protein_coding	PCDHA3	protein_coding	TOMM20	protein_coding	C6orf10	protein_coding	TFEC	antisense_RNA	AC002066.1
protein_coding	TMEM131	protein_coding	PCDHA7	protein_coding	TOM1L2	protein_coding	SYT14	protein_coding	TFEC	protein_coding	GPD1L
protein_coding	TMEM131	protein_coding	PCDHA10	protein_coding	TOM1	protein_coding	TTYH3	protein_coding	TFDP2	transcribed_unprocessed_pseudogene	AC138207.8
protein_coding	TMEM131	protein_coding	PCDHA2	protein_coding	TOGARAM2	protein_coding	CLIP4	protein_coding	TFDP2	protein_coding	ADAMTSL3
protein_coding	TMEM131	protein_coding	PCDHA6	protein_coding	TNXB	protein_coding	FAM213A	protein_coding	TFCP2L1	protein_coding	GPC5
protein_coding	TMEM131	protein_coding	PCDHA4	protein_coding	TNS3	protein_coding	DPYD	protein_coding	TFAP4	protein_coding	ICE2
protein_coding	TMEM131	protein_coding	PCDHAC1	protein_coding	TNS3	protein_coding	PTPRN2	protein_coding	TFAP2D	protein_coding	KIAA1324L
protein_coding	TMEM131	protein_coding	PCDHA8	sense_intronic	TNR-IT1	protein_coding	ABLIM3	protein_coding	TFAP2A	protein_coding	LANCL2
protein_coding	TMEM131	protein_coding	PCDHA13	protein_coding	TNRC6C	protein_coding	AC113554.1	protein_coding	TEX52	processed_transcript	ITFG2-AS1
protein_coding	TMEM131	protein_coding	GPD1L	protein_coding	TNRC6C	protein_coding	DLG2	protein_coding	TEX52	antisense_RNA	ITFG2-AS1
protein_coding	TMEM131	protein_coding	ARID4B	protein_coding	TNRC6B	protein_coding	ROBO2	lincRNA	TEX41	protein_coding	TRAM1
protein_coding	TMEM128	unprocessed_pseudogene	AC027612.1	protein_coding	TNRC6B	protein_coding	TTC28	lincRNA	TEX41	protein_coding	ZDHHC11
protein_coding	TMEM128	protein_coding	PLCH1	protein_coding	TNRC6A	protein_coding	BANK1	lincRNA	TEX41	processed_transcript	MIR100HG
protein_coding	TMEM117	protein_coding	RAB31	protein_coding	TNRC6A	protein_coding	CDKAL1	protein_coding	TEX29	protein_coding	CATSPERB
protein_coding	TMEM110-MUSTN1	protein_coding	TMEM110	protein_coding	TNRC6A	protein_coding	MSX2	protein_coding	TEX29	protein_coding	ARHGEF7
protein_coding	TMEM110	protein_coding	TMEM110-MUSTN1	protein_coding	TNRC6A	lincRNA	LINC02533	unprocessed_pseudogene	TEX28P2	protein_coding	GPD1L
protein_coding	TMEM109	protein_coding	KMT2C	protein_coding	TNRC6A	protein_coding	POLA2	protein_coding	TEX14	protein_coding	AC011195.2
protein_coding	TMEM108	protein_coding	WNK4	protein_coding	TNRC18	antisense_RNA	AL162497.1	protein_coding	TEX14	snRNA	RNU1-52P
protein_coding	TMEM108	protein_coding	AGAP1	protein_coding	TNR	protein_coding	GPD1L	protein_coding	TEX13D	antisense_RNA	LINC00970
protein_coding	TMEM108	protein_coding	TDRKH	protein_coding	TNR	protein_coding	ABLIM3	protein_coding	TESC	protein_coding	MAP3K12
protein_coding	TMEM106B	protein_coding	CLEC16A	protein_coding	TNR	lincRNA	LINC02487	protein_coding	TES	antisense_RNA	SPRY4-AS1
protein_coding	TMEM106A	protein_coding	NBR1	protein_coding	TNR	protein_coding	ARSG	protein_coding	TERF1	protein_coding	PCDH15
protein_coding	TMEFF2	protein_coding	SGCZ	processed_pseudogene	TNPO1P3	protein_coding	TRIM16	protein_coding	TEPP	transcribed_processed_pseudogene	AL356235.1
protein_coding	TMEFF2	protein_coding	TGFBR3	protein_coding	TNPO1	protein_coding	TSHZ2	protein_coding	TEPP	protein_coding	ATP7A
protein_coding	TMEFF1	protein_coding	MSANTD3-TMEFF1	protein_coding	TNNT2	protein_coding	LAD1	protein_coding	TEP1	protein_coding	TTC5
protein_coding	TMEF2	miRNA	MIR323A	protein_coding	TNNT1	lincRNA	LINC02267	protein_coding	TENM4	protein_coding	ASIC2
protein_coding	TMCO4	protein_coding	PRKN	protein_coding	TNNT1	protein_coding	KIR2DL1	protein_coding	TENM4	protein_coding	MBP
protein_coding	TMCO4	lincRNA	LINC00871	protein_coding	TNNT1	processed_transcript	AC245128.1	protein_coding	TENM4	protein_coding	AFF3
protein_coding	TMCO1	protein_coding	TRAM1	protein_coding	TNNI3K	lincRNA	AC108134.3	protein_coding	TENM4	protein_coding	TPCN2
protein_coding	TMCO1	protein_coding	SPATA17	protein_coding	TNNI3K	unprocessed_pseudogene	SRGAP2D	protein_coding	TENM3	sense_intronic	AC108142.1
protein_coding	TMCO1	lincRNA	AC005871.2	protein_coding	TNNI3K	protein_coding	FPGT-TNNI3K	protein_coding	TENM3	protein_coding	GFOD1
protein_coding	TMCC1	protein_coding	KIF13A	protein_coding	TNN	antisense_RNA	AC005225.3	protein_coding	TENM3	protein_coding	TTC17
protein_coding	TMCC1	protein_coding	EFCAB12	protein_coding	TNKS	protein_coding	TRPS1	protein_coding	TENM3	lincRNA	MIR3681HG
protein_coding	TMCC1	protein_coding	ITSN1	protein_coding	TNKS	lincRNA	AC009975.2	protein_coding	TENM2	protein_coding	FNDC3A
protein_coding	TMCC1	processed_transcript	AC127526.4	protein_coding	TNKS	lincRNA	AC131254.1	protein_coding	TENM2	protein_coding	ZNF26
protein_coding	TMC8	protein_coding	C17orf99	protein_coding	TNK2	protein_coding	PLXNC1	protein_coding	TENM2	lincRNA	LINC01725
antisense_RNA	TMC3-AS1	lincRNA	AC060809.1	protein_coding	TNIK	protein_coding	KHDRBS2	protein_coding	TENM1	protein_coding	OPRD1
protein_coding	TMC3	lincRNA	MIR4300HG	protein_coding	TNIK	protein_coding	GSDME	protein_coding	TENM1	protein_coding	AMPD3
protein_coding	TMC2	protein_coding	TRAM1	protein_coding	TNIK	protein_coding	PARP16	protein_coding	TEN1-CDK3	protein_coding	TEN1
protein_coding	TMC2	processed_transcript	MIR663AHG	protein_coding	TNIK	protein_coding	SLC2A2	protein_coding	TEN1	protein_coding	TEN1-CDK3
protein_coding	TMC2	antisense_RNA	TMEM161B-AS1	protein_coding	TNFSF13	protein_coding	TNFSF12-TNFSF13	protein_coding	TECTA	protein_coding	ADCY3
protein_coding	TMC2	protein_coding	B3GAT3	protein_coding	TNFSF12-TNFSF13	protein_coding	TNFSF13	protein_coding	TECRL	protein_coding	GJA10
protein_coding	TMC2	protein_coding	PNPLA2	protein_coding	TNFSF12-TNFSF13	protein_coding	TNFSF12	protein_coding	TECRL	protein_coding	ENOX2
protein_coding	TMC1	protein_coding	NTN1	protein_coding	TNFSF12	protein_coding	TNFSF12-TNFSF13	protein_coding	TECRL	protein_coding	LRRC43
protein_coding	TMC1	protein_coding	FAM213A	protein_coding	TNFRSF8	protein_coding	ASIC2	protein_coding	TECR	protein_coding	PEX14
protein_coding	TMBIM4	protein_coding	AC078927.1	protein_coding	TNFRSF1A	protein_coding	GRAMD2B	protein_coding	TECPR2	lincRNA	AC004158.1
protein_coding	TM9SF4	protein_coding	GPD1L	protein_coding	TNFAIP2	antisense_RNA	AC002066.1	protein_coding	TECPR2	protein_coding	KCNMA1
protein_coding	TM9SF3	protein_coding	PXDNL	protein_coding	TNC	protein_coding	TBC1D9	protein_coding	TEAD4	protein_coding	CACNA1C
protein_coding	TM7SF3	lincRNA	AC007406.3	protein_coding	TNC	protein_coding	ADCY2	protein_coding	TEAD4	protein_coding	UBR4
protein_coding	TM4SF4	protein_coding	MBP	protein_coding	TNC	antisense_RNA	FER1L6-AS1	protein_coding	TEAD2	protein_coding	ASIC2
protein_coding	TM4SF19-TCTEX1D2	protein_coding	AC069257.3	protein_coding	TMX3	protein_coding	TGFBR3	protein_coding	TEAD1	protein_coding	PPIA
protein_coding	TM4SF19-TCTEX1D2	protein_coding	TCTEX1D2	protein_coding	TMX2-CTNND1	protein_coding	AP001931.1	protein_coding	TDRD9	lincRNA	C14orf144
protein_coding	TLR6	protein_coding	METTL15	protein_coding	TMX2-CTNND1	protein_coding	CTNND1	protein_coding	TDRD5	protein_coding	ACSM3
protein_coding	TLR1	protein_coding	METTL15	protein_coding	TMX2-CTNND1	protein_coding	TMX2	protein_coding	TDRD3	protein_coding	SAMD12
protein_coding	TLN2	protein_coding	HSD17B2	protein_coding	TMX2	protein_coding	TMX2-CTNND1	protein_coding	TDRD3	antisense_RNA	AL365259.1
protein_coding	TLN2	lincRNA	LINC02427	protein_coding	TMX1	protein_coding	NPAS3	protein_coding	TDRD1	protein_coding	IGF1R
protein_coding	TLL2	protein_coding	MICALCL	protein_coding	TMTC4	processed_pseudogene	COX5BP6	protein_coding	TDO2	protein_coding	PTCHD1
protein_coding	TLL2	protein_coding	WDR12	protein_coding	TMTC3	protein_coding	FAM122C	processed_pseudogene	TDGF1P6	protein_coding	NCKAP5
protein_coding	TLK2	processed_pseudogene	NIFKP6	protein_coding	TMTC3	protein_coding	ARID4B	protein_coding	TCTN3	antisense_RNA	ENTPD1-AS1
protein_coding	TLK1	protein_coding	SLC16A14	protein_coding	TMTC2	protein_coding	PTPRD	protein_coding	TCTN2	protein_coding	NKIRAS1
protein_coding	TLK1	protein_coding	POMT1	protein_coding	TMTC2	protein_coding	PIH1D3	protein_coding	TCTEX1D2	protein_coding	AC069257.3
protein_coding	TLE6	protein_coding	NCLN	protein_coding	TMTC2	protein_coding	DLG2	protein_coding	TCP11X2	protein_coding	NXF2B
protein_coding	TLE4	protein_coding	ASIC2	protein_coding	TMTC1	protein_coding	NCKAP5	protein_coding	TCP11L2	protein_coding	TRAM1
protein_coding	TLE4	protein_coding	SLC8A1	protein_coding	TMTC1	protein_coding	NEDD9	protein_coding	TCP11L1	protein_coding	GRID2
protein_coding	TLE4	protein_coding	RNF130	protein_coding	TMPRSS7	protein_coding	CNKSR2	protein_coding	TCP1	processed_transcript	ZFPM2-AS1
protein_coding	TLE4	protein_coding	FAM185A	protein_coding	TMPRSS4	protein_coding	ASIC2	protein_coding	TCN1	protein_coding	2022-09-07
protein_coding	TLE4	antisense_RNA	SNAP25-AS1	protein_coding	TMPRSS12	antisense_RNA	AC009312.1	processed_transcript	TCL6	protein_coding	TM2D3
protein_coding	TLE2	protein_coding	SPOCK3	protein_coding	TMPPE	protein_coding	FAM46A	protein_coding	TCHP	lincRNA	AC012560.1
protein_coding	TKTL1	protein_coding	PHKB	protein_coding	TMOD3	transcribed_processed_pseudogene	NPY6R	protein_coding	TCF7L1	protein_coding	STAC
protein_coding	TKT	protein_coding	AC096887.1	protein_coding	TMOD1	lincRNA	AL442647.1	protein_coding	TCF4	protein_coding	CLVS1
protein_coding	TKT	protein_coding	SFMBT1	protein_coding	TMIGD1	processed_transcript	AC025048.2	protein_coding	TCF4	lincRNA	AP000561.1
protein_coding	TK2	protein_coding	RNF17	protein_coding	TMEM9	protein_coding	FAM213A	protein_coding	TCF4	protein_coding	HSFX3
protein_coding	TJP2	protein_coding	TRPM3	protein_coding	TMEM87A	lincRNA	AP000561.1	protein_coding	TCF4	protein_coding	BCOR
protein_coding	TJP2	protein_coding	PIP5K1B	protein_coding	TMEM87A	protein_coding	ZNF423	protein_coding	TCF4	protein_coding	TTC27
protein_coding	TJP1	protein_coding	CPT1A	protein_coding	TMEM74	protein_coding	DLC1	protein_coding	TCF4	protein_coding	PARD3
protein_coding	TJP1	processed_pseudogene	AL117692.1	antisense_RNA	TMEM72-AS1	antisense_RNA	AL353801.2	protein_coding	TCF4	protein_coding	ACSM6
protein_coding	TINAGL1	processed_transcript	LINC01226	protein_coding	TMEM69	protein_coding	C2CD6	protein_coding	TCF4	protein_coding	CDH13
protein_coding	TIMP2	protein_coding	C3orf22	protein_coding	TMEM67	protein_coding	PPP1R9A	protein_coding	TCF24	lincRNA	LINC02299
protein_coding	TIMELESS	protein_coding	PDE4D	protein_coding	TMEM64	misc_RNA	RN7SL5P	protein_coding	TCF20	antisense_RNA	TMEM72-AS1
protein_coding	TIGIT	protein_coding	FAM213A	protein_coding	TMEM64	protein_coding	MBP	protein_coding	TCF12	protein_coding	RIMS2
protein_coding	TIGD6	protein_coding	COG5	protein_coding	TMEM64	protein_coding	TP73	protein_coding	TCF12	lincRNA	AC004053.1
protein_coding	TIGAR	protein_coding	ABCG2	protein_coding	TMEM64	protein_coding	HCRTR2	protein_coding	TCF12	protein_coding	TMPRSS13
protein_coding	TICRR	sense_overlapping	AC013391.2	protein_coding	TMEM64	lincRNA	AB015752.1	protein_coding	TCERG1L	protein_coding	BCAS3
protein_coding	TIAM2	lincRNA	MGC4859	protein_coding	TMEM63C	protein_coding	TASP1	processed_pseudogene	TCEA1P3	transcribed_unprocessed_pseudogene	AL390726.6
protein_coding	TIAM1	lincRNA	LINC02257	protein_coding	TMEM63C	protein_coding	UCK1	protein_coding	TCAF2	protein_coding	EXOC4
protein_coding	THUMPD1	protein_coding	DNAH3	protein_coding	TMEM57	protein_coding	MAN1C1	protein_coding	TCAF1	protein_coding	OR2A5
protein_coding	THSD7B	protein_coding	CCDC12	protein_coding	TMEM56-RWDD3	lincRNA	AC090833.1	protein_coding	TCAF1	antisense_RNA	AL133346.1
protein_coding	THSD7B	protein_coding	FAM213A	protein_coding	TMEM56-RWDD3	antisense_RNA	AL445248.1	protein_coding	TBXAS1	protein_coding	ASIC2
protein_coding	THSD7A	protein_coding	CPT1A	protein_coding	TMEM56	lincRNA	AC090833.1	antisense_RNA	TBX5-AS1	protein_coding	ISPD
antisense_RNA	THSD4-AS1	protein_coding	NPTXR	protein_coding	TMEM56	antisense_RNA	AL445248.1	antisense_RNA	TBX2-AS1	protein_coding	ASIC2
protein_coding	THSD4	sense_intronic	AC064799.2	protein_coding	TMEM47	transcribed_processed_pseudogene	TPRXL	protein_coding	TBX20	antisense_RNA	AC020611.2
protein_coding	THSD4	antisense_RNA	AC010127.1	protein_coding	TMEM45A	protein_coding	KIF16B	protein_coding	TBX18	protein_coding	RBM33
processed_transcript	THRB-AS1	protein_coding	SAFB	protein_coding	TMEM38A	lincRNA	LINC02469	protein_coding	TBX15	protein_coding	TXNL4B
processed_transcript	THRB-AS1	protein_coding	GRB14	protein_coding	TMEM38A	lincRNA	AC006262.2	protein_coding	TBPL1	protein_coding	HERC3
protein_coding	THRB	protein_coding	ARMC2	protein_coding	TMEM267	protein_coding	GPD1L	protein_coding	TBCE	protein_coding	FAM213A
protein_coding	THRB	protein_coding	COL24A1	protein_coding	TMEM266	protein_coding	CNTNAP5	protein_coding	TBCA	protein_coding	CPT1A
protein_coding	THOC7	transcribed_unprocessed_pseudogene	ENPP7P8	protein_coding	TMEM260	lincRNA	AL355103.1	protein_coding	TBC1D9B	lincRNA	LINC01708
protein_coding	THOC3	protein_coding	DMTN	protein_coding	TMEM26	protein_coding	WDR70	protein_coding	TBC1D8B	protein_coding	PIP4P2
protein_coding	THOC3	sense_overlapping	AC138965.2	protein_coding	TMEM255A	protein_coding	2022-03-08	protein_coding	TBC1D8	unitary_pseudogene	SEC1P
protein_coding	THEMIS	protein_coding	PTPRK	protein_coding	TMEM247	processed_transcript	AC016912.1	protein_coding	TBC1D8	lincRNA	AC111152.2
protein_coding	THEMIS	protein_coding	FGF13	protein_coding	TMEM246	protein_coding	PDE4B	protein_coding	TBC1D5	protein_coding	GPD1L
transcribed_unitary_pseudogene	THEM7P	protein_coding	GPC3	protein_coding	TMEM244	protein_coding	TRHDE	protein_coding	TBC1D5	protein_coding	NAALADL2
protein_coding	THEM4	protein_coding	ADCY8	protein_coding	TMEM243	protein_coding	HPSE2	protein_coding	TBC1D5	protein_coding	ANO4
protein_coding	THBS4	protein_coding	PCDH11X	protein_coding	TMEM232	protein_coding	CNTNAP2	protein_coding	TBC1D5	protein_coding	LRP2
protein_coding	TGS1	lincRNA	TEX41	protein_coding	TMEM232	protein_coding	RUNX1	protein_coding	TBC1D5	protein_coding	CCDC14
protein_coding	TGM7	protein_coding	EPB42	protein_coding	TMEM231	processed_transcript	AC025287.1	protein_coding	TBC1D5	protein_coding	MIER2
protein_coding	TGFBR3	ribozyme	RMRP	protein_coding	TMEM230	processed_transcript	SOX9-AS1	protein_coding	TBC1D5	lincRNA	LINC01830
protein_coding	TGFBR3	protein_coding	TRAM1	protein_coding	TMEM229B	protein_coding	SLC16A14	protein_coding	TBC1D5	antisense_RNA	DPP10-AS1
protein_coding	TGFBR3	protein_coding	ASIC2	protein_coding	TMEM229B	unprocessed_pseudogene	RBMY2QP	protein_coding	TBC1D4	protein_coding	PRKCE
protein_coding	TGFBR3	protein_coding	NCKAP5	protein_coding	TMEM229B	protein_coding	GPD1L	protein_coding	TBC1D4	antisense_RNA	AC012085.2
protein_coding	TGFBR3	protein_coding	SLC16A14	protein_coding	TMEM225B	lincRNA	LINC01837	unprocessed_pseudogene	TBC1D3P6	antisense_RNA	RNF219-AS1
protein_coding	TGFBR3	protein_coding	WDR62	protein_coding	TMEM221	protein_coding	AC010319.2	unprocessed_pseudogene	TBC1D3J	antisense_RNA	AC243773.2
protein_coding	TGFBR3	protein_coding	PHKB	protein_coding	TMEM212	protein_coding	ASIC2	protein_coding	TBC1D3C	protein_coding	ASIC2
protein_coding	TGFBR3	protein_coding	DLG2	protein_coding	TMEM206	protein_coding	SLC16A14	protein_coding	TBC1D32	protein_coding	PHKB
protein_coding	TGFBR3	protein_coding	UBXN2A	protein_coding	TMEM200A	protein_coding	BEND6	protein_coding	TBC1D32	protein_coding	TGFBR3
protein_coding	TGFBR3	protein_coding	TMEFF2	protein_coding	TMEM200A	lincRNA	AC090124.1	protein_coding	TBC1D31	protein_coding	ADK
protein_coding	TGFBR3	protein_coding	BNC2	protein_coding	TMEM2	protein_coding	ABHD17B	protein_coding	TBC1D26	protein_coding	AC005324.4
protein_coding	TGFBR3	protein_coding	SLCO1C1	protein_coding	TMEM196	lincRNA	AC113347.4	protein_coding	TBC1D24	protein_coding	AC093525.2
protein_coding	TGFBR3	protein_coding	SOSTDC1	protein_coding	TMEM192	protein_coding	GYS2	protein_coding	TBC1D22A	antisense_RNA	AL161452.1
protein_coding	TGFBR3	protein_coding	ZFHX2	protein_coding	TMEM184C	protein_coding	MNAT1	protein_coding	TBC1D22A	protein_coding	FIP1L1
protein_coding	TGFBR3	protein_coding	COL4A6	protein_coding	TMEM182	protein_coding	HOXB2	protein_coding	TBC1D22A	protein_coding	AC058822.1
protein_coding	TGFBR3	protein_coding	BNIP3	protein_coding	TMEM182	lincRNA	LINC02248	protein_coding	TBC1D22A	protein_coding	VMP1
protein_coding	TGFBR3	protein_coding	TENM3	protein_coding	TMEM181	protein_coding	FAF1	protein_coding	TBC1D2	TEC	AC011008.2
protein_coding	TGFBR3	protein_coding	AHCYL2	protein_coding	TMEM179	protein_coding	ARID4B	protein_coding	TBC1D16	protein_coding	KIAA0232
protein_coding	TGFBR3	protein_coding	CYB5R4	protein_coding	TMEM178B	processed_transcript	AC005154.1	protein_coding	TBC1D16	lincRNA	LINC01524
protein_coding	TGFBR3	protein_coding	USF3	protein_coding	TMEM178B	protein_coding	STK24	protein_coding	TBC1D16	sense_intronic	AC116025.2
protein_coding	TGFBR3	protein_coding	CPED1	protein_coding	TMEM178B	protein_coding	SLC16A14	protein_coding	TBC1D14	transcribed_unprocessed_pseudogene	INTS4P2
protein_coding	TGFBR3	protein_coding	ATAD1	protein_coding	TMEM178B	protein_coding	AGBL3	processed_pseudogene	TATDN2P2	protein_coding	PTPRG
protein_coding	TGFBR3	protein_coding	MMP16	protein_coding	TMEM178B	protein_coding	TBC1D19	processed_pseudogene	TATDN2P2	lincRNA	AC007450.1
protein_coding	TGFBR3	protein_coding	AOAH	protein_coding	TMEM178A	protein_coding	PCDH11X	protein_coding	TATDN1	protein_coding	LRRC74A
protein_coding	TGFBR3	protein_coding	MLIP	protein_coding	TMEM178A	protein_coding	NBPF20	protein_coding	TASP1	protein_coding	MCCC1
protein_coding	TGFBR3	protein_coding	ZMIZ1	protein_coding	TMEM178A	protein_coding	NUP93	protein_coding	TASP1	protein_coding	ACAT2
protein_coding	TGFBR3	protein_coding	B3GAT3	protein_coding	TMEM171	transcribed_unprocessed_pseudogene	ROCK1P1	protein_coding	TASP1	protein_coding	TPK1
protein_coding	TGFBR3	protein_coding	AL359922.1	protein_coding	TMEM169	protein_coding	NPC2	protein_coding	TASP1	protein_coding	ATP13A2
protein_coding	TGFBR3	protein_coding	PCDHA6	protein_coding	TMEM167A	protein_coding	ESRP1	protein_coding	TASP1	protein_coding	RASSF3
protein_coding	TGFBR3	protein_coding	MTAP	protein_coding	TMEM165	antisense_RNA	AC097467.3	protein_coding	TASP1	protein_coding	HMCN1
protein_coding	TGFBR3	protein_coding	MAP3K20	protein_coding	TMEM164	protein_coding	GPD1L	protein_coding	TASP1	protein_coding	THUMPD2
protein_coding	TGFBR3	protein_coding	PCDHA12	protein_coding	TMEM163	lincRNA	AC106895.2	protein_coding	TASP1	lincRNA	LINC01317
protein_coding	TGFBR3	protein_coding	PCDHA9	protein_coding	TMEM163	protein_coding	ASIC2	protein_coding	TASP1	antisense_RNA	LINC00624
protein_coding	TGFBR3	protein_coding	PCDHA7	protein_coding	TMEM163	protein_coding	ANAPC1	protein_coding	TASP1	antisense_RNA	AP000919.3
protein_coding	TGFBR3	protein_coding	PTPN5	antisense_RNA	TMEM161B-AS1	protein_coding	PAH	protein_coding	TAS2R14	antisense_RNA	RNF219-AS1
protein_coding	TGFBR3	protein_coding	PCDHAC1	antisense_RNA	TMEM161B-AS1	protein_coding	GPD1L	protein_coding	TAS2R14	protein_coding	GAN
protein_coding	TGFBR3	protein_coding	UBE3C	protein_coding	TMEM161B	protein_coding	RABGEF1	protein_coding	TAS2R14	protein_coding	PRH1
protein_coding	TGFBR3	protein_coding	N4BP1	protein_coding	TMEM161B	protein_coding	RABGEF1	protein_coding	TAS2R14	protein_coding	PRR4
protein_coding	TGFBR3	protein_coding	PCDHA13	protein_coding	TMEM154	protein_coding	RNF182	protein_coding	TAS2R14	protein_coding	AC018630.6
protein_coding	TGFBR3	protein_coding	MYH7B	protein_coding	TMEM150C	protein_coding	TIMM17A	protein_coding	TAS2R14	protein_coding	ERICH3
protein_coding	TGFBR3	protein_coding	ERP44	protein_coding	TMEM150C	protein_coding	CCNI	protein_coding	TARDBP	protein_coding	NCKAP5
protein_coding	TGFBR3	protein_coding	GPR32	protein_coding	TMEM150C	protein_coding	NCKAP5	protein_coding	TARBP1	protein_coding	IRF2BP2
protein_coding	TGFBR3	protein_coding	FRMD4A	protein_coding	TMEM14B	protein_coding	LRRC20	protein_coding	TAPT1	protein_coding	RPP38
protein_coding	TGFBR3	protein_coding	PCDHA2	protein_coding	TMEM144	processed_transcript	MIR663AHG	protein_coding	TAP2	protein_coding	AL669918.1
protein_coding	TGFBR3	protein_coding	MIS18BP1	protein_coding	TMEM135	protein_coding	ERN1	protein_coding	TAOK3	protein_coding	AC104662.2
protein_coding	TGFBR3	protein_coding	SLCO6A1	protein_coding	TMEM135	lincRNA	AC010997.3	protein_coding	TAOK3	processed_pseudogene	AC117454.1
protein_coding	TGFBR3	protein_coding	PCDHA5	protein_coding	TMEM132E	protein_coding	SLC52A1	protein_coding	TAOK3	protein_coding	PI4K2B
protein_coding	TGFBR3	protein_coding	PCDHA8	protein_coding	TMEM132D	protein_coding	ARHGEF39	protein_coding	TANK	lincRNA	LINC02475
protein_coding	TGFBR3	protein_coding	FAM234A	protein_coding	TMEM132D	protein_coding	ATXN7L1	protein_coding	TANK	lincRNA	AC004470.1
protein_coding	TGFBR3	protein_coding	PCDHA3	protein_coding	TMEM132D	protein_coding	ARID4B	protein_coding	TANGO6	protein_coding	NBAS
protein_coding	TGFBR3	protein_coding	PCDHA11	protein_coding	TMEM132C	protein_coding	LIMA1	protein_coding	TANGO6	protein_coding	C16orf45
protein_coding	TGFBR3	protein_coding	PCDHA10	protein_coding	TMEM132C	protein_coding	IQCH	protein_coding	TANGO6	protein_coding	CDH1
protein_coding	TGFBR3	protein_coding	PIR	protein_coding	TMEM132C	protein_coding	FAM213A	protein_coding	TANGO6	protein_coding	PRDX3
protein_coding	TGFBR3	protein_coding	USP37	protein_coding	TMEM132C	protein_coding	NFIA	protein_coding	TANC2	protein_coding	MBP
protein_coding	TGFBR3	protein_coding	PCDHA1	protein_coding	TMEM132C	protein_coding	ZFYVE9	protein_coding	TANC2	protein_coding	FAM213A
protein_coding	TGFBR3	protein_coding	RHBDD1	protein_coding	TMEM132B	protein_coding	RADIL	protein_coding	TANC1	protein_coding	CADM2
protein_coding	TGFBR3	protein_coding	EVA1C	protein_coding	TMEM132B	protein_coding	TTYH3	protein_coding	TANC1	protein_coding	ZNF831
protein_coding	TGFBR3	protein_coding	PCDHA4	protein_coding	TMEM132B	antisense_RNA	AC005162.3	protein_coding	TAF9B	protein_coding	TNS3
protein_coding	TGFBR3	protein_coding	DAPK1	protein_coding	TMEM132B	protein_coding	ART4	protein_coding	TAF7	protein_coding	SLC25A2
protein_coding	TGFBR3	protein_coding	TPM2	protein_coding	TMEM132B	antisense_RNA	AC005162.2	protein_coding	TAF6	antisense_RNA	AC073842.2
protein_coding	TGFBR3	protein_coding	LENG1	protein_coding	TMEM132B	unprocessed_pseudogene	RBMY2QP	protein_coding	TAF4B	protein_coding	PPFIA3
protein_coding	TGFBR3	protein_coding	MLH3	protein_coding	TMEM132B	protein_coding	FAM213A	protein_coding	TAF4	processed_pseudogene	AL137077.1
protein_coding	TGFBR3	protein_coding	FAM169A	protein_coding	TMEM131L	lincRNA	LINC01006	protein_coding	TAF3	protein_coding	ATF6B
protein_coding	TGFBR3	protein_coding	ANKRD36B	protein_coding	TMEM131	protein_coding	VWA3B	protein_coding	TAF3	protein_coding	TNXB
protein_coding	TGFBR3	protein_coding	CREB3L2	protein_coding	TMEM131	protein_coding	LSAMP	protein_coding	TAF3	protein_coding	MAPKAP1
protein_coding	TGFBR3	protein_coding	KCNQ5	protein_coding	TMEM131	protein_coding	NCKAP5	protein_coding	TAF2	protein_coding	KISS1R
protein_coding	TGFBR3	protein_coding	IL16	protein_coding	TMEM131	protein_coding	ARID5A	protein_coding	TAF1D	snoRNA	SNORA8
protein_coding	TGFBR3	protein_coding	MLLT3	protein_coding	TMEM130	protein_coding	WDR25	protein_coding	TAF1D	snoRNA	SNORD6
protein_coding	TGFBR3	protein_coding	SASH1	protein_coding	TMEM128	unprocessed_pseudogene	AC027612.1	protein_coding	TACR3	protein_coding	XYLT1
protein_coding	TGFBR3	protein_coding	TTC27	protein_coding	TMEM120A	lincRNA	AC124290.1	protein_coding	TACR1	protein_coding	PPP1R14C
protein_coding	TGFBR3	protein_coding	SLC32A1	protein_coding	TMEM117	protein_coding	ASIC2	protein_coding	TAB1	protein_coding	MGAT3
protein_coding	TGFBR3	protein_coding	SLCO2B1	protein_coding	TMEM117	antisense_RNA	AC007128.1	protein_coding	SYTL5	protein_coding	ATF7IP
protein_coding	TGFBR3	protein_coding	ADCY6	protein_coding	TMEM117	protein_coding	MICAL2	protein_coding	SYTL3	protein_coding	WDR27
protein_coding	TGFBR3	protein_coding	AP003108.2	protein_coding	TMEM116	protein_coding	ASIC2	protein_coding	SYTL2	protein_coding	GPD1L
protein_coding	TGFBR3	protein_coding	NRSN1	protein_coding	TMEM116	antisense_RNA	AC022126.1	protein_coding	SYTL2	lincRNA	AC092422.1
protein_coding	TGFBR3	protein_coding	BRD9	protein_coding	TMEM116	protein_coding	APBA2	protein_coding	SYT9	protein_coding	TMEFF2
protein_coding	TGFBR3	protein_coding	DDX10	protein_coding	TMEM110-MUSTN1	protein_coding	TMEM110	protein_coding	SYT9	protein_coding	PTPRT
protein_coding	TGFBR3	processed_transcript	MIR663AHG	protein_coding	TMEM110	protein_coding	TMEM110-MUSTN1	protein_coding	SYT7	protein_coding	PCDH9
protein_coding	TGFBR3	processed_transcript	LINC01619	protein_coding	TMEM11	protein_coding	DPP10	protein_coding	SYT2	protein_coding	NCKAP5
protein_coding	TGFBR3	misc_RNA	RN7SL5P	protein_coding	TMEM108	transcribed_unitary_pseudogene	CMAHP	protein_coding	SYT2	protein_coding	KDM5B
protein_coding	TGFBR3	lincRNA	RMRP	protein_coding	TMEM108	protein_coding	ASIC2	protein_coding	SYT2	transcribed_unprocessed_pseudogene	CRYBB2P1
protein_coding	TGFBR3	lincRNA	AC007952.7	protein_coding	TMEM108	protein_coding	URB1	protein_coding	SYT2	protein_coding	HPSE2
protein_coding	TGFBR3	lincRNA	AC104041.1	protein_coding	TMEM108	protein_coding	KIAA2012	protein_coding	SYT2	lincRNA	LINC01579
protein_coding	TGFBR3	lincRNA	LINC01122	protein_coding	TMEM104	protein_coding	TTYH2	protein_coding	SYT16	processed_transcript	LHFPL3-AS1
protein_coding	TGFBR3	lincRNA	AL033384.1	protein_coding	TMEM101	protein_coding	COL26A1	protein_coding	SYT15	protein_coding	WDFY4
protein_coding	TGFBR3	antisense_RNA	DIAPH2-AS1	protein_coding	TMEFF2	protein_coding	RPTOR	protein_coding	SYT11	protein_coding	ITGB6
protein_coding	TGFBR3	antisense_RNA	AP002518.2	protein_coding	TMEFF2	lincRNA	LINC01581	protein_coding	SYT10	protein_coding	ASIC2
protein_coding	TGFBR3	antisense_RNA	DDR1-AS1	protein_coding	TMEFF1	protein_coding	MSANTD3-TMEFF1	protein_coding	SYT1	processed_transcript	AC105233.5
protein_coding	TGFBR3	antisense_RNA	AC027808.1	protein_coding	TMEFF1	protein_coding	SLC16A14	protein_coding	SYT1	protein_coding	AL138752.2
protein_coding	TGFBR3	sense_overlapping	AC092017.4	protein_coding	TMED9	protein_coding	C18orf25	protein_coding	SYT1	protein_coding	LMNTD1
protein_coding	TGFBR3	protein_coding	RYR2	protein_coding	TMED5	protein_coding	CD163L1	protein_coding	SYT1	protein_coding	ARID4B
protein_coding	TGFBR3	protein_coding	EIF2D	protein_coding	TMED3	protein_coding	FER	protein_coding	SYT1	protein_coding	MMP20
protein_coding	TGFBR3	protein_coding	NFIA	protein_coding	TMED10	protein_coding	SCD5	protein_coding	SYS1-DBNDD2	protein_coding	SYS1
protein_coding	TGFBR3	protein_coding	CACNA1E	protein_coding	TMCO6	protein_coding	RORA	protein_coding	SYS1	protein_coding	SYS1-DBNDD2
protein_coding	TGFBR3	protein_coding	NUDC	transcribed_unitary_pseudogene	TMCO5B	protein_coding	KIAA0825	protein_coding	SYPL1	protein_coding	GPD1L
protein_coding	TGFBR3	protein_coding	GATAD2B	protein_coding	TMCO4	protein_coding	RAPH1	protein_coding	SYNRG	protein_coding	DDX52
protein_coding	TGFBR3	protein_coding	DRAM2	protein_coding	TMCO4	protein_coding	ASIC2	protein_coding	SYNRG	protein_coding	HNF1B
protein_coding	TGFBR3	protein_coding	AL590132.1	protein_coding	TMCO4	protein_coding	PLCH1	protein_coding	SYNRG	protein_coding	ACACA
protein_coding	TGFBR3	protein_coding	AC092017.3	protein_coding	TMCO3	protein_coding	TLR5	antisense_RNA	SYNPR-AS1	protein_coding	COL19A1
protein_coding	TGFBR3	antisense_RNA	LINC00624	protein_coding	TMCO1	transcribed_unprocessed_pseudogene	USP32P1	protein_coding	SYNPR	antisense_RNA	MEF2C-AS1
protein_coding	TGFBR1	protein_coding	LIPC	protein_coding	TMCO1	protein_coding	AC098850.4	protein_coding	SYNPO2	protein_coding	GULP1
3prime_overlapping_ncRNA	TGFB2-OT1	IG_V_gene	IGLV10-54	protein_coding	TMCC3	protein_coding	NTNG2	protein_coding	SYNPO2	lincRNA	SMIM25
protein_coding	TGFB2	IG_V_gene	IGLV10-54	protein_coding	TMCC1	protein_coding	ITSN1	protein_coding	SYNJ2BP-COX16	protein_coding	EMCN
protein_coding	TGFB1	protein_coding	SPEG	protein_coding	TMCC1	protein_coding	PLXND1	protein_coding	SYNJ2	protein_coding	TULP4
protein_coding	TGFB1	protein_coding	PLD5	protein_coding	TMCC1	processed_transcript	AC127526.4	protein_coding	SYNJ2	protein_coding	TMEM212
protein_coding	TGFA	protein_coding	JPT1	protein_coding	TMC7	protein_coding	FANCC	protein_coding	SYNJ1	antisense_RNA	IFNG-AS1
protein_coding	TGFA	antisense_RNA	WDR11-AS1	antisense_RNA	TMC3-AS1	lincRNA	AC060809.1	protein_coding	SYNGAP1	protein_coding	FAM213A
protein_coding	TG	protein_coding	LAMA2	antisense_RNA	TMC3-AS1	lincRNA	AC023932.1	protein_coding	SYNE3	protein_coding	SYCE3
protein_coding	TG	protein_coding	EDIL3	protein_coding	TMC2	protein_coding	UST	protein_coding	SYNE2	misc_RNA	RN7SL5P
protein_coding	TFPI	antisense_RNA	ADAMTS9-AS2	protein_coding	TMC1	protein_coding	PDHX	protein_coding	SYNE2	lincRNA	AC007220.1
protein_coding	TFPI	protein_coding	NCKAP5	protein_coding	TMC1	protein_coding	MBP	protein_coding	SYNE2	protein_coding	MAGI2
protein_coding	TFEC	antisense_RNA	AC002066.1	protein_coding	TMC1	protein_coding	CTU2	protein_coding	SYNE2	protein_coding	SEL1L3
protein_coding	TFEC	protein_coding	ASIC2	protein_coding	TMC1	protein_coding	FAM213A	protein_coding	SYNE1	protein_coding	ADAM18
protein_coding	TFEC	protein_coding	PLCH1	protein_coding	TMC1	processed_pseudogene	DDX18P4	protein_coding	SYNE1	protein_coding	GPD1L
protein_coding	TFEB	protein_coding	TMEM70	protein_coding	TMBIM4	protein_coding	AC078927.1	protein_coding	SYNDIG1	protein_coding	FAM213A
protein_coding	TFDP2	protein_coding	MLIP	protein_coding	TM9SF4	protein_coding	ASIC2	protein_coding	SYNDIG1	lincRNA	LINC01721
protein_coding	TFCP2	protein_coding	NUDCD1	protein_coding	TM9SF4	protein_coding	KIAA1841	protein_coding	SYN3	protein_coding	SNX8
protein_coding	TFCP2	protein_coding	POLA2	protein_coding	TM9SF3	lincRNA	LINC01288	protein_coding	SYN3	protein_coding	CFAP54
protein_coding	TFB2M	protein_coding	BRCA2	protein_coding	TM9SF2	protein_coding	PAPPA2	protein_coding	SYMPK	protein_coding	AC105001.2
antisense_RNA	TFAP2A-AS1	protein_coding	ST3GAL3	protein_coding	TM6SF1	protein_coding	ASIC2	protein_coding	SYDE2	lincRNA	AC007370.2
protein_coding	TEX9	protein_coding	CHL1	processed_transcript	TLX1NB	protein_coding	GPD1L	protein_coding	SYCP2L	protein_coding	RNLS
protein_coding	TEX9	lincRNA	AC099673.1	protein_coding	TLR7	protein_coding	POLA2	protein_coding	SYCE3	protein_coding	SYNE3
lincRNA	TEX41	protein_coding	TRAM1	protein_coding	TLR5	protein_coding	TMCO3	protein_coding	SYCE2	protein_coding	PLEKHM2
lincRNA	TEX41	protein_coding	CYTIP	protein_coding	TLN2	lincRNA	IDH2-DT	protein_coding	SYBU	protein_coding	OXCT1
lincRNA	TEX41	protein_coding	TGS1	protein_coding	TLN2	protein_coding	CPT1A	protein_coding	SYAP1	unprocessed_pseudogene	C4BPAP1
lincRNA	TEX41	protein_coding	MLLT3	protein_coding	TLK2	protein_coding	BPY2	protein_coding	SYAP1	lincRNA	AL445493.2
lincRNA	TEX41	protein_coding	PSG6	protein_coding	TLK2	protein_coding	ATP13A2	protein_coding	SWAP70	lincRNA	AC006116.9
protein_coding	TEX36	protein_coding	NCKAP5	protein_coding	TLK2	protein_coding	LRIT1	protein_coding	SWAP70	protein_coding	ZSCAN5A
protein_coding	TEX35	lincRNA	AC097480.1	protein_coding	TLK1	protein_coding	GCG	protein_coding	SVOPL	protein_coding	KIAA1549
protein_coding	TEX29	protein_coding	SLCO1B1	protein_coding	TLK1	protein_coding	NBEA	protein_coding	SVOPL	protein_coding	ASIC2
protein_coding	TEX264	protein_coding	CNTNAP2	protein_coding	TLE4	protein_coding	TOP2B	protein_coding	SVIL	protein_coding	PCSK2
protein_coding	TEX2	protein_coding	TRAM1	protein_coding	TLE4	protein_coding	PHKB	protein_coding	SVIL	protein_coding	PREX2
protein_coding	TEX2	protein_coding	IKZF4	protein_coding	TLE4	protein_coding	NOM1	protein_coding	SVIL	protein_coding	AC025287.4
protein_coding	TEX14	snRNA	RNU1-52P	protein_coding	TLE4	lincRNA	LINC01600	protein_coding	SV2C	protein_coding	WDR41
protein_coding	TEX14	protein_coding	AC011195.2	protein_coding	TLE3	protein_coding	PITPNA	protein_coding	SV2C	protein_coding	ADCY1
protein_coding	TET3	protein_coding	TRAM1	protein_coding	TLE3	protein_coding	DUS2	protein_coding	SV2B	protein_coding	GATS
protein_coding	TET2	protein_coding	FAM213A	protein_coding	TLE2	protein_coding	F10	transcribed_unprocessed_pseudogene	SUZ12P1	TEC	AC127024.8
protein_coding	TET1	protein_coding	ERC1	protein_coding	TLCD2	protein_coding	ZBTB8A	transcribed_unprocessed_pseudogene	SUZ12P1	protein_coding	RNF135
protein_coding	TET1	protein_coding	FAM213A	protein_coding	TLCD2	protein_coding	AL033529.1	transcribed_unprocessed_pseudogene	SUZ12P1	processed_pseudogene	DPRXP4
protein_coding	TERF2IP	protein_coding	GPM6A	protein_coding	TKFC	lincRNA	LINC02398	protein_coding	SUSD1	antisense_RNA	DARS-AS1
protein_coding	TERF2IP	protein_coding	ZMAT4	protein_coding	TK2	protein_coding	IQCM	protein_coding	SURF6	protein_coding	PARVA
protein_coding	TERF2	antisense_RNA	AC100830.3	protein_coding	TK1	protein_coding	TIAM1	protein_coding	SURF1	protein_coding	STK39
protein_coding	TERB1	protein_coding	DNAJC27	protein_coding	TJP3	protein_coding	ATCAY	protein_coding	SUPT3H	protein_coding	UNC5D
protein_coding	TENM4	protein_coding	LDAH	protein_coding	TJP2	protein_coding	TRPM3	protein_coding	SUPT3H	TEC	AC090740.1
protein_coding	TENM3	sense_intronic	AC108142.1	protein_coding	TJP2	lincRNA	PGM5P3-AS1	protein_coding	SUPT3H	transcribed_unprocessed_pseudogene	CCT6P3
protein_coding	TENM3	protein_coding	C9orf84	protein_coding	TJP2	protein_coding	PIP5K1B	protein_coding	SUPT3H	sense_overlapping	AC044810.2
protein_coding	TENM3	protein_coding	ABLIM3	protein_coding	TJP2	protein_coding	ARID4B	protein_coding	SUPT3H	protein_coding	GPD1L
protein_coding	TENM3	protein_coding	ANO3	protein_coding	TIPIN	protein_coding	MBP	protein_coding	SUPT3H	protein_coding	DENND1B
protein_coding	TENM3	protein_coding	TGFBR3	protein_coding	TIPARP	protein_coding	RBPMS	protein_coding	SUPT3H	protein_coding	DOK5
protein_coding	TENM3	protein_coding	SRGAP2B	protein_coding	TINAGL1	processed_transcript	LINC01226	protein_coding	SUPT3H	protein_coding	UBR3
protein_coding	TENM3	protein_coding	MBP	protein_coding	TINAG	protein_coding	TFEC	protein_coding	SUPT3H	protein_coding	COL24A1
protein_coding	TENM2	protein_coding	NPSR1	protein_coding	TIMP2	protein_coding	DKK2	protein_coding	SUPT3H	lincRNA	AC044810.3
protein_coding	TENM2	lincRNA	AL357507.1	protein_coding	TIMM44	lincRNA	LINC00604	protein_coding	SUPT16H	protein_coding	CHD8
protein_coding	TENM2	protein_coding	ASIC2	protein_coding	TIMM17A	protein_coding	TMEM150C	protein_coding	SUN2	protein_coding	FAM227A
protein_coding	TENM2	protein_coding	FAM213A	protein_coding	TIMM17A	processed_transcript	AL160236.2	protein_coding	SUN2	protein_coding	ZFP64
protein_coding	TENM2	protein_coding	GALNT14	protein_coding	TIMM17A	protein_coding	MNAT1	protein_coding	SUMO3	protein_coding	MYO5A
protein_coding	TENM2	lincRNA	AC008014.1	protein_coding	TIGIT	protein_coding	GPD1L	protein_coding	SUMF1	protein_coding	WWP1
protein_coding	TENM1	protein_coding	KLHDC10	protein_coding	TIGD5	protein_coding	ASIC2	protein_coding	SUMF1	lincRNA	LINC01170
protein_coding	TEKT5	protein_coding	EMP2	protein_coding	TIE1	protein_coding	ITSN1	protein_coding	SUMF1	protein_coding	MGAT4C
protein_coding	TEKT3	protein_coding	ASIC2	protein_coding	TICRR	unprocessed_pseudogene	AC233699.1	protein_coding	SUMF1	lincRNA	AC025419.1
protein_coding	TEKT3	protein_coding	TRAM1	protein_coding	TICRR	protein_coding	LNX1	protein_coding	SUMF1	antisense_RNA	AC006115.3
protein_coding	TEKT1	protein_coding	PPIP5K2	protein_coding	TICRR	sense_overlapping	AC013391.2	protein_coding	SUMF1	antisense_RNA	ZIM2-AS1
protein_coding	TEK	protein_coding	WWC2	protein_coding	TICAM1	protein_coding	TATDN3	protein_coding	SULT1E1	protein_coding	AC108941.2
protein_coding	TECPR2	protein_coding	ARRDC4	protein_coding	TIAM2	protein_coding	CLASP1	protein_coding	SULT1B1	protein_coding	SUGCT
protein_coding	TECPR2	protein_coding	ZNF124	protein_coding	TIAM2	protein_coding	SCAF8	protein_coding	SULF2	transcribed_unprocessed_pseudogene	COL6A4P1
protein_coding	TEC	protein_coding	LRRC69	protein_coding	TIAM1	protein_coding	TK1	protein_coding	SULF1	protein_coding	JPT1
protein_coding	TEC	protein_coding	GPD1L	protein_coding	TIAM1	protein_coding	CCDC148	protein_coding	SULF1	protein_coding	FAM213A
protein_coding	TEC	protein_coding	HECTD4	protein_coding	TIAM1	lincRNA	LINC02257	protein_coding	SULF1	protein_coding	USP16
protein_coding	TEC	protein_coding	D2HGDH	protein_coding	THUMPD3	lincRNA	GRM7-AS3	transcribed_unprocessed_pseudogene	SUGT1P3	transcribed_unprocessed_pseudogene	TPTE2P5
protein_coding	TEAD2	protein_coding	SLC6A16	protein_coding	THUMPD2	protein_coding	GPD1L	protein_coding	SUGP2	protein_coding	BORCS8
protein_coding	TEAD1	protein_coding	PLOD1	protein_coding	THUMPD2	protein_coding	MBP	protein_coding	SUGP2	protein_coding	BORCS8-MEF2B
protein_coding	TDRKH	protein_coding	TMEM108	protein_coding	THUMPD1	protein_coding	DNAH3	protein_coding	SUGCT	transcribed_unprocessed_pseudogene	ESPNP
protein_coding	TDRD9	antisense_RNA	AL355490.2	protein_coding	THUMPD1	lincRNA	AC064834.1	protein_coding	SUGCT	protein_coding	SULT1B1
protein_coding	TDRD6	protein_coding	NRXN3	protein_coding	THSD7B	protein_coding	SLC9A9	protein_coding	SUGCT	protein_coding	G3BP2
protein_coding	TDRD6	antisense_RNA	AP003393.1	protein_coding	THSD7B	protein_coding	DIRC2	protein_coding	SUFU	protein_coding	ARRB1
protein_coding	TDRD3	protein_coding	PCDH11X	protein_coding	THSD7B	protein_coding	FAM184A	protein_coding	SUFU	protein_coding	WBP1L
protein_coding	TDRD12	antisense_RNA	AP001122.1	protein_coding	THSD7B	unprocessed_pseudogene	AC243962.1	lincRNA	SUCLG2-AS1	protein_coding	GAS2
protein_coding	TDRD10	protein_coding	GPD1L	protein_coding	THSD7B	protein_coding	FAM213A	protein_coding	STXBP6	lincRNA	AL353811.1
protein_coding	TDRD1	protein_coding	GPD1L	protein_coding	THSD7B	protein_coding	FAM155A	protein_coding	STXBP6	protein_coding	TICAM1
transcribed_unitary_pseudogene	TDH	protein_coding	MTA3	protein_coding	THSD7B	protein_coding	RNF111	protein_coding	STXBP6	protein_coding	ADGRL2
protein_coding	TCTN2	protein_coding	CEP126	protein_coding	THSD7A	protein_coding	ASIC2	protein_coding	STXBP5L	lincRNA	FRG1-DT
protein_coding	TCTEX1D2	protein_coding	TM4SF19-TCTEX1D2	antisense_RNA	THSD4-AS1	antisense_RNA	LY86-AS1	protein_coding	STXBP5L	protein_coding	MCC
protein_coding	TCTEX1D2	protein_coding	AC069257.3	protein_coding	THSD4	protein_coding	FTO	protein_coding	STXBP5L	protein_coding	THSD7B
protein_coding	TCP11X2	protein_coding	CNTNAP2	protein_coding	THSD4	protein_coding	NCAM2	protein_coding	STXBP5L	protein_coding	ERC1
protein_coding	TCP11X2	protein_coding	SLC16A14	protein_coding	THSD4	protein_coding	CD80	protein_coding	STXBP5L	protein_coding	ACLY
protein_coding	TCF4	protein_coding	MBP	protein_coding	THSD4	sense_intronic	AC064799.2	antisense_RNA	STXBP5-AS1	protein_coding	FOXN4
protein_coding	TCF3	protein_coding	PHKB	protein_coding	THSD4	protein_coding	TGFBR3	protein_coding	STXBP3	protein_coding	WDR47
protein_coding	TCF20	lincRNA	AC126696.3	processed_transcript	THRB-AS1	lincRNA	AC092422.1	protein_coding	STX8	protein_coding	PUS1
protein_coding	TCF12	protein_coding	C8orf34	processed_transcript	THRB-AS1	protein_coding	MBP	protein_coding	STX8	protein_coding	KCND3
protein_coding	TCF12	lincRNA	MIR181A1HG	processed_transcript	THRB-AS1	protein_coding	FAM189A1	protein_coding	STX8	antisense_RNA	MAP3K14-AS1
protein_coding	TCEAL3	protein_coding	MINDY2	protein_coding	THRB	protein_coding	ASIC2	protein_coding	STX3	protein_coding	PTPRU
processed_pseudogene	TCEA1P3	transcribed_unprocessed_pseudogene	AL390726.6	protein_coding	THRB	protein_coding	LUZP2	protein_coding	STX16-NPEPL1	protein_coding	DOCK4
protein_coding	TCEA1	sense_overlapping	AC008696.2	protein_coding	THRAP3	protein_coding	FBXO21	protein_coding	STX16-NPEPL1	protein_coding	STX16
protein_coding	TCAF2	protein_coding	SCNN1B	protein_coding	THRAP3	lincRNA	LINC01837	protein_coding	STX16	protein_coding	STX16-NPEPL1
protein_coding	TCAF1	protein_coding	OR2A5	protein_coding	THRAP3	lincRNA	AC011456.1	protein_coding	STX11	lincRNA	AC009041.1
protein_coding	TBXAS1	protein_coding	ASIC2	antisense_RNA	THRA1/BTR	protein_coding	FAM213A	protein_coding	STUM	protein_coding	GPD1L
protein_coding	TBXAS1	protein_coding	SLC16A14	protein_coding	THOC5	protein_coding	SLC16A14	protein_coding	STT3B	protein_coding	KIF16B
protein_coding	TBXAS1	protein_coding	TASP1	protein_coding	THOC3	protein_coding	KHDC1	protein_coding	STT3B	protein_coding	SEMA6D
protein_coding	TBX5	protein_coding	FAM213A	protein_coding	THOC3	transcribed_unprocessed_pseudogene	RNF216P1	protein_coding	STRN3	protein_coding	WDR62
antisense_RNA	TBX2-AS1	protein_coding	SAMD3	protein_coding	THOC3	protein_coding	RBAK-RBAKDN	protein_coding	STRN3	antisense_RNA	AL121852.1
protein_coding	TBX20	antisense_RNA	AC020611.2	protein_coding	THOC3	transcribed_processed_pseudogene	AC087633.2	protein_coding	STRN	protein_coding	SLC16A14
protein_coding	TBRG1	protein_coding	ASIC2	protein_coding	THOC3	protein_coding	GPD1L	protein_coding	STRAP	lincRNA	AJ009632.2
protein_coding	TBRG1	protein_coding	GPD1L	protein_coding	THOC2	protein_coding	TPH2	protein_coding	STRADB	protein_coding	MID1
protein_coding	TBPL2	protein_coding	EML4	protein_coding	THOC2	protein_coding	TRHDE	protein_coding	STRADB	antisense_RNA	RAB11B-AS1
protein_coding	TBL1XR1	protein_coding	STIM1	protein_coding	THEMIS	protein_coding	DTNA	protein_coding	STRADA	protein_coding	KDM4C
protein_coding	TBL1X	protein_coding	SHROOM2	protein_coding	THEMIS	protein_coding	GALNT1	protein_coding	STRADA	protein_coding	ASIC2
protein_coding	TBL1X	protein_coding	POLA2	transcribed_unitary_pseudogene	THEM7P	protein_coding	GPD1L	antisense_RNA	STPG2-AS1	protein_coding	DPAGT1
protein_coding	TBL1X	lincRNA	AC003684.1	transcribed_unitary_pseudogene	THEM7P	protein_coding	GNB5	protein_coding	STPG2	protein_coding	LAMC3
protein_coding	TBKBP1	protein_coding	SP2	transcribed_unitary_pseudogene	THEM7P	lincRNA	LINC01036	protein_coding	STPG2	protein_coding	MAGI2
protein_coding	TBCK	protein_coding	CACNB2	protein_coding	THEGL	protein_coding	FAM213A	protein_coding	STPG2	protein_coding	CCDC169-SOHLH2
protein_coding	TBCE	ribozyme	RMRP	protein_coding	THBS4	protein_coding	FAM168A	protein_coding	STPG2	protein_coding	SOHLH2
protein_coding	TBCE	lincRNA	RMRP	protein_coding	THBS4	protein_coding	PTPRT	protein_coding	STPG2	antisense_RNA	AC091212.1
protein_coding	TBCCD1	protein_coding	DGKG	protein_coding	THAP4	protein_coding	ATG4B	protein_coding	STOX2	TEC	AC074194.2
protein_coding	TBCA	protein_coding	SPATA5	protein_coding	THADA	transcribed_unprocessed_pseudogene	CXXC1P1	protein_coding	STOX1	protein_coding	PTEN
protein_coding	TBC1D9B	protein_coding	GK5	protein_coding	THADA	protein_coding	FAM213A	protein_coding	STON2	protein_coding	TXNL4B
protein_coding	TBC1D9	transcribed_unprocessed_pseudogene	HYDIN2	antisense_RNA	TH2LCRR	protein_coding	ASIC2	protein_coding	STON2	protein_coding	GPD1L
protein_coding	TBC1D9	protein_coding	BICC1	antisense_RNA	TH2LCRR	protein_coding	SLC22A10	protein_coding	STON1-GTF2A1L	protein_coding	GTF2A1L
protein_coding	TBC1D8	protein_coding	MPHOSPH9	protein_coding	TGM4	processed_transcript	ARMCX5-GPRASP2	protein_coding	STON1-GTF2A1L	protein_coding	ARMC8
protein_coding	TBC1D8	protein_coding	PEAK1	protein_coding	TGM2	lincRNA	AC090825.1	protein_coding	STON1-GTF2A1L	protein_coding	STON1
protein_coding	TBC1D8	protein_coding	DLG2	protein_coding	TGFBR3	protein_coding	TRAM1	protein_coding	STON1	protein_coding	STON1-GTF2A1L
protein_coding	TBC1D7	protein_coding	CFAP57	protein_coding	TGFBR3	protein_coding	ASIC2	protein_coding	STON1	protein_coding	R3HDM1
protein_coding	TBC1D5	protein_coding	UBE3D	protein_coding	TGFBR3	protein_coding	NCKAP5	protein_coding	STMP1	unprocessed_pseudogene	TSPY20P
protein_coding	TBC1D5	protein_coding	UPP2	protein_coding	TGFBR3	protein_coding	SLC16A14	protein_coding	STMN1	protein_coding	ASIC2
protein_coding	TBC1D5	lincRNA	LINC00567	protein_coding	TGFBR3	protein_coding	ZNF33B	protein_coding	STK4	protein_coding	AC012309.1
processed_transcript	TBC1D3P1-DHX40P1	protein_coding	PTPRD	protein_coding	TGFBR3	protein_coding	PHKB	protein_coding	STK4	protein_coding	ZNF585B
processed_transcript	TBC1D3P1-DHX40P1	protein_coding	ASIC2	protein_coding	TGFBR3	protein_coding	B3GAT3	protein_coding	STK39	protein_coding	CDYL
transcribed_unprocessed_pseudogene	TBC1D3P1	protein_coding	ASIC2	protein_coding	TGFBR3	protein_coding	STYX	protein_coding	STK39	protein_coding	SURF1
protein_coding	TBC1D3H	transcribed_unitary_pseudogene	LINC02210	protein_coding	TGFBR3	misc_RNA	RN7SL5P	protein_coding	STK39	protein_coding	CTCF
protein_coding	TBC1D3H	protein_coding	LINC02210-CRHR1	protein_coding	TGFBR3	protein_coding	SPTBN1	protein_coding	STK39	protein_coding	ZNF33B
protein_coding	TBC1D3E	protein_coding	GABRD	protein_coding	TGFBR3	protein_coding	MMP16	protein_coding	STK33	protein_coding	ASIC2
protein_coding	TBC1D31	lincRNA	AC093227.1	protein_coding	TGFBR3	lincRNA	AC025575.1	protein_coding	STK33	protein_coding	ARID4B
protein_coding	TBC1D30	protein_coding	GPD1L	protein_coding	TGFBR3	lincRNA	LINC01322	protein_coding	STK32B	antisense_RNA	AC239584.1
protein_coding	TBC1D28	protein_coding	FOXN3	protein_coding	TGFBR3	protein_coding	ANO2	protein_coding	STK32B	protein_coding	AC131160.1
protein_coding	TBC1D28	processed_transcript	AL137230.2	protein_coding	TGFBR3	protein_coding	BBS9	protein_coding	STK32B	protein_coding	SLC16A14
protein_coding	TBC1D26	protein_coding	AC005324.4	protein_coding	TGFBR3	protein_coding	GNAL	protein_coding	STK3	protein_coding	ATRX
protein_coding	TBC1D24	sense_intronic	AC011998.3	protein_coding	TGFBR3	protein_coding	CADM1	protein_coding	STK3	lincRNA	AC093151.3
protein_coding	TBC1D24	sense_intronic	AC106820.4	protein_coding	TGFBR3	protein_coding	HAO1	protein_coding	STK19	transcribed_unprocessed_pseudogene	CYP21A1P
protein_coding	TBC1D24	protein_coding	PDE11A	protein_coding	TGFBR3	protein_coding	THSD4	protein_coding	STIM2	protein_coding	PCDH7
protein_coding	TBC1D24	protein_coding	PDE11A	protein_coding	TGFBR3	protein_coding	SUMF1	protein_coding	STIM2	protein_coding	GPD1L
protein_coding	TBC1D23	protein_coding	SLC35C2	protein_coding	TGFBR3	protein_coding	TMX3	protein_coding	STIM1	protein_coding	FANCC
protein_coding	TBC1D22A	protein_coding	JARID2	protein_coding	TGFBR3	protein_coding	SEC14L1	processed_transcript	STEAP2-AS1	protein_coding	TRAM1
protein_coding	TBC1D22A	antisense_RNA	TRAF3IP2-AS1	protein_coding	TGFBR3	protein_coding	GMPR	processed_transcript	STEAP2-AS1	protein_coding	JAZF1
protein_coding	TBC1D22A	protein_coding	FAM213A	protein_coding	TGFBR3	protein_coding	ANK3	processed_transcript	STEAP2-AS1	lincRNA	AC007179.2
protein_coding	TBC1D16	protein_coding	FAM213A	protein_coding	TGFBR3	protein_coding	SLC9A9	processed_transcript	STEAP2-AS1	lincRNA	AC007100.1
protein_coding	TBC1D14	protein_coding	SLC16A14	protein_coding	TGFBR3	unprocessed_pseudogene	AC142384.1	protein_coding	STEAP2	protein_coding	TSPAN8
protein_coding	TBC1D1	protein_coding	SRGAP1	protein_coding	TGFBR3	lincRNA	LINC02484	protein_coding	STEAP2	protein_coding	PCDHA10
protein_coding	TBC1D1	lincRNA	LINC00351	protein_coding	TGFBR3	lincRNA	AL445250.1	protein_coding	STEAP2	protein_coding	PCDHA3
protein_coding	TAX1BP1	protein_coding	FAM213A	protein_coding	TGFBR3	lincRNA	AC020637.1	protein_coding	STEAP2	protein_coding	PCDHA2
protein_coding	TAX1BP1	antisense_RNA	AC108866.1	protein_coding	TGFBR3	protein_coding	LRRFIP2	protein_coding	STEAP2	protein_coding	PCDHA5
antisense_RNA	TAT-AS1	protein_coding	ZNF627	protein_coding	TGFBR3	protein_coding	SPOCK3	protein_coding	STEAP2	protein_coding	PCDHA7
protein_coding	TASP1	protein_coding	LARS2	protein_coding	TGFBR3	protein_coding	MYO5B	protein_coding	STEAP2	protein_coding	PCDHA4
protein_coding	TASP1	protein_coding	EFCAB8	protein_coding	TGFBR3	protein_coding	CPNE4	protein_coding	STEAP2	protein_coding	PCDHA1
protein_coding	TASP1	protein_coding	ANO10	protein_coding	TGFBR3	protein_coding	RYR2	protein_coding	STEAP2	protein_coding	PCDHA8
protein_coding	TASP1	protein_coding	RIOK1	protein_coding	TGFBR3	protein_coding	NEGR1	protein_coding	STEAP2	protein_coding	PCDHA6
protein_coding	TASP1	protein_coding	SNTG1	protein_coding	TGFBR3	protein_coding	SSU72	protein_coding	STEAP2	protein_coding	PCDHA9
protein_coding	TASP1	protein_coding	MICALL1	protein_coding	TGFA	lincRNA	LINC01988	protein_coding	STAU2	protein_coding	PGM5
protein_coding	TASP1	protein_coding	AFF2	protein_coding	TGFA	protein_coding	ASIC2	protein_coding	STAU2	protein_coding	ANXA4
protein_coding	TASP1	protein_coding	EPHA5	protein_coding	TGFA	protein_coding	ARID4B	protein_coding	STAU2	protein_coding	CAMTA1
protein_coding	TASP1	protein_coding	TRAF3IP2	protein_coding	TFR2	protein_coding	ASIC2	protein_coding	STAU2	protein_coding	TRAPPC9
protein_coding	TASP1	protein_coding	TBXAS1	protein_coding	TFPI	protein_coding	NCKAP5	protein_coding	STAU2	processed_pseudogene	AC114878.1
protein_coding	TASP1	protein_coding	PLGRKT	transcribed_unprocessed_pseudogene	TFP1	protein_coding	MARCOL	protein_coding	STAT5B	protein_coding	PHACTR1
protein_coding	TASP1	protein_coding	DHX35	protein_coding	TFEC	antisense_RNA	AC002066.1	protein_coding	STAT3	protein_coding	CAV2
protein_coding	TASP1	protein_coding	PHACTR1	protein_coding	TFEC	protein_coding	GPD1L	protein_coding	STAT2	protein_coding	KMT2C
protein_coding	TASP1	protein_coding	KALRN	protein_coding	TFEC	protein_coding	TINAG	processed_transcript	STARD13-AS	transcribed_unprocessed_pseudogene	AC022748.2
protein_coding	TASP1	lincRNA	AL158071.3	protein_coding	TFDP2	polymorphic_pseudogene	POTEA	processed_transcript	STARD13-AS	lincRNA	AC078923.1
protein_coding	TASP1	transcribed_processed_pseudogene	AP001885.1	protein_coding	TFDP2	protein_coding	ASIC2	protein_coding	STARD10	protein_coding	MAGI2
protein_coding	TASP1	protein_coding	ATP13A2	protein_coding	TFDP2	protein_coding	SPATA6	protein_coding	STARD10	protein_coding	C20orf194
protein_coding	TASP1	protein_coding	FAM186B	protein_coding	TFDP2	protein_coding	ZNF805	protein_coding	STAP1	protein_coding	SMOC2
protein_coding	TASP1	protein_coding	GSE1	protein_coding	TFDP1	protein_coding	MAD1L1	protein_coding	STAMBPL1	protein_coding	ASIC2
protein_coding	TASP1	protein_coding	CTBS	protein_coding	TFDP1	protein_coding	FAM110B	protein_coding	STAMBPL1	protein_coding	PTPN20
protein_coding	TASP1	protein_coding	KLRG1	protein_coding	TEX9	protein_coding	ASIC2	protein_coding	STAMBP	protein_coding	DGUOK
protein_coding	TASP1	protein_coding	SMC6	protein_coding	TEX9	protein_coding	MRPS27	protein_coding	STAMBP	protein_coding	RPTOR
protein_coding	TASP1	protein_coding	MFSD4A	protein_coding	TEX45	protein_coding	ATG14	processed_transcript	STAG3L5P-PVRIG2P-PILRB	protein_coding	GBE1
protein_coding	TASP1	protein_coding	PCNX2	lincRNA	TEX41	processed_transcript	AC098820.1	processed_transcript	STAG3L5P-PVRIG2P-PILRB	protein_coding	PARD3B
protein_coding	TASP1	protein_coding	MICU1	lincRNA	TEX41	protein_coding	GPD1L	transcribed_unprocessed_pseudogene	STAG3L2	protein_coding	MBP
protein_coding	TASP1	protein_coding	MYO9A	lincRNA	TEX41	protein_coding	TBC1D5	protein_coding	STAG2	protein_coding	AFF1
protein_coding	TASP1	protein_coding	CDC42EP4	lincRNA	TEX41	protein_coding	RASA3	protein_coding	STAG2	antisense_RNA	LINC00970
protein_coding	TASP1	protein_coding	FLRT1	lincRNA	TEX41	protein_coding	FAM213A	protein_coding	STAG1	protein_coding	TTF1
protein_coding	TASP1	protein_coding	NUP93	lincRNA	TEX41	protein_coding	NTRK3	protein_coding	STAG1	protein_coding	HDAC9
protein_coding	TASP1	protein_coding	CAMTA1	lincRNA	TEX41	protein_coding	PIH1D2	protein_coding	STAG1	protein_coding	JPH1
protein_coding	TASP1	protein_coding	NEO1	lincRNA	TEX41	protein_coding	ZSCAN5A	protein_coding	STAC	protein_coding	TCF7L1
protein_coding	TASP1	protein_coding	ASXL2	protein_coding	TEX36	protein_coding	ANKRD7	protein_coding	STAB2	protein_coding	RNF212B
protein_coding	TASP1	protein_coding	GALNT16	protein_coding	TEX35	lincRNA	AC096554.1	protein_coding	STAB2	protein_coding	FAM213A
protein_coding	TASP1	protein_coding	SYNE2	protein_coding	TEX29	protein_coding	ARHGEF7	protein_coding	ST8SIA6	protein_coding	SNX29
protein_coding	TASP1	protein_coding	SGCG	protein_coding	TEX28	protein_coding	KCNH7	protein_coding	ST8SIA6	protein_coding	FLT3
protein_coding	TASP1	lincRNA	AL590822.1	antisense_RNA	TEX26-AS1	protein_coding	CNTNAP5	protein_coding	ST8SIA2	processed_transcript	SATB1-AS1
protein_coding	TASP1	lincRNA	AL356108.1	protein_coding	TEX22	protein_coding	PACS2	protein_coding	ST8SIA1	protein_coding	REEP1
protein_coding	TASP1	lincRNA	LINC02327	protein_coding	TEX2	protein_coding	GAS7	protein_coding	ST8SIA1	lincRNA	LINC01122
protein_coding	TASP1	lincRNA	AC013565.1	protein_coding	TEX2	protein_coding	SCN4A	sense_intronic	ST7-OT4	protein_coding	ST7
protein_coding	TASP1	antisense_RNA	LINC00624	protein_coding	TEX14	protein_coding	AC011195.2	protein_coding	ST7	sense_intronic	ST7-OT4
protein_coding	TASP1	antisense_RNA	AC119868.2	protein_coding	TEX11	protein_coding	SCAPER	protein_coding	ST6GALNAC5	protein_coding	ZBTB20
protein_coding	TAS2R14	protein_coding	PRH1	protein_coding	TEX11	protein_coding	DTNBP1	protein_coding	ST6GALNAC3	transcribed_unprocessed_pseudogene	KRT17P7
protein_coding	TAS2R14	protein_coding	AC018630.6	protein_coding	TEX10	protein_coding	FSHR	protein_coding	ST6GALNAC3	protein_coding	PIGC
protein_coding	TAS2R14	protein_coding	PRR4	protein_coding	TET2	protein_coding	TBXAS1	protein_coding	ST6GAL1	lincRNA	LINC02550
antisense_RNA	TARID	protein_coding	AC104662.2	protein_coding	TET1	protein_coding	ASIC2	protein_coding	ST5	protein_coding	KCNH7
antisense_RNA	TARID	protein_coding	GPD1L	protein_coding	TESPA1	protein_coding	TRIM71	protein_coding	ST5	lincRNA	AC108751.4
antisense_RNA	TARID	antisense_RNA	SEPSECS-AS1	protein_coding	TESK2	protein_coding	ZSWIM5	protein_coding	ST3GAL6	protein_coding	COL22A1
protein_coding	TARDBP	protein_coding	SOX6	lincRNA	TESC-AS1	protein_coding	EDIL3	protein_coding	ST3GAL4	protein_coding	MALRD1
protein_coding	TAOK3	protein_coding	GPC5	protein_coding	TERB1	lincRNA	AC090124.1	protein_coding	ST3GAL3	protein_coding	ACTB
protein_coding	TAOK1	protein_coding	GPD1L	protein_coding	TEP1	protein_coding	ARID4B	protein_coding	ST3GAL1	protein_coding	ATP5S
protein_coding	TANK	protein_coding	ASIC2	protein_coding	TENM4	antisense_RNA	AC068631.1	protein_coding	ST20-MTHFS	protein_coding	MTHFS
protein_coding	TANGO6	protein_coding	FAM213A	protein_coding	TENM4	protein_coding	TRAPPC11	protein_coding	ST18	protein_coding	PDE5A
protein_coding	TANC2	protein_coding	CSAG3	protein_coding	TENM4	protein_coding	LINGO2	protein_coding	ST14	lincRNA	AC034195.1
protein_coding	TANC1	protein_coding	UNC93A	protein_coding	TENM4	antisense_RNA	AC019068.1	transcribed_unprocessed_pseudogene	SSX6	protein_coding	RHCE
protein_coding	TANC1	protein_coding	RPTOR	protein_coding	TENM4	protein_coding	WDFY3	protein_coding	SSUH2	protein_coding	OXTR
protein_coding	TAMM41	protein_coding	ASIC2	protein_coding	TENM4	transcribed_processed_pseudogene	AC105021.1	protein_coding	SSPN	protein_coding	FAM213A
protein_coding	TAF7	protein_coding	DDX58	protein_coding	TENM4	protein_coding	CDON	protein_coding	SSH2	transcribed_unitary_pseudogene	EGFEM1P
protein_coding	TAF6L	protein_coding	WDFY3	protein_coding	TENM3	sense_intronic	AC108142.1	protein_coding	SSH2	protein_coding	NRG3
protein_coding	TAF6	antisense_RNA	AC073842.2	protein_coding	TENM3	protein_coding	ABLIM3	protein_coding	SSFA2	protein_coding	NRXN3
protein_coding	TAF3	transcribed_unprocessed_pseudogene	ALMS1P1	protein_coding	TENM3	processed_transcript	AC079160.1	protein_coding	SSC4D	lincRNA	LINC01725
protein_coding	TAF3	protein_coding	RALYL	protein_coding	TENM3	protein_coding	TTC28	protein_coding	SSBP2	protein_coding	LEPROTL1
protein_coding	TAF3	protein_coding	CTIF	protein_coding	TENM3	protein_coding	NFIC	protein_coding	SSBP1	protein_coding	DHFR2
protein_coding	TAF1B	protein_coding	CCDC150	protein_coding	TENM3	protein_coding	ANO3	protein_coding	SSB	protein_coding	KCNK10
protein_coding	TAF15	lincRNA	MIR4435-2HG	protein_coding	TENM3	protein_coding	NRXN1	protein_coding	SRSF5	protein_coding	FMN1
protein_coding	TAF1	protein_coding	NCKAP5	protein_coding	TENM3	processed_transcript	EIF1B-AS1	protein_coding	SRSF5	protein_coding	SBF2
protein_coding	TADA2A	protein_coding	FAM213A	protein_coding	TENM2	protein_coding	SIMC1	protein_coding	SRRM5	protein_coding	ZNF576
protein_coding	TADA2A	protein_coding	TRAF3	protein_coding	TENM2	transcribed_unitary_pseudogene	AL390961.1	protein_coding	SRRM3	processed_pseudogene	AC005077.4
protein_coding	TACC2	protein_coding	PTPRG	protein_coding	TENM2	protein_coding	GPD1L	protein_coding	SRRM3	lincRNA	LINC01725
[truncated: 18,813 more rows]
