# Supplementary material for: The selective sponging of miRNAs by OIP5-AS1 regulates metabolic reprogramming of pyruvate in adenoma-carcinoma transition of human colorectal cancer
Source: BMC Cancer. 2024 May 21;24:611. doi: 10.1186/s12885-024-12367-7 (PMC11106987; doi:10.1186/s12885-024-12367-7)
Supplement: Supplementary file 4 — Supplementary Material 4 [file 12885_2024_12367_MOESM4_ESM.xlsx]

## Sheet: ASIC2,GPD1L and FAM213A
Supplementary data file 4. Multiple partner RNAs. The RNAs with multiple interacting RNA partners were listed.
ASIC2						GPD1L						FAM213A
Cancer		Adenoma		Paracancer		Cancer		Adenoma		Paracancer		Cancer		Adenoma		Paracancer
unprocessed_pseudogene	TSPY20P	misc_RNA	RN7SL5P	misc_RNA	RN7SL5P	unprocessed_pseudogene	AP001960.1	protein_coding	CMTM8	protein_coding	CMTM8	unprocessed_pseudogene	AC139272.1	protein_coding	POLA2	misc_RNA	RN7SL5P
unprocessed_pseudogene	AC138866.2	protein_coding	TRAM1	protein_coding	TRAM1	unprocessed_pseudogene	DPY19L1P1	protein_coding	CMTM7	protein_coding	FHIT	unprocessed_pseudogene	BCRP4	misc_RNA	RN7SL5P	protein_coding	POLA2
transcribed_unprocessed_pseudogene	TBC1D3P1	protein_coding	SLC16A14	protein_coding	SLC16A14	transcribed_processed_pseudogene	AC027613.1	misc_RNA	RN7SL5P	protein_coding	CMTM7	unprocessed_pseudogene	AC053481.3	protein_coding	CDKL1	protein_coding	CDKL1
transcribed_unprocessed_pseudogene	YWHAEP7	protein_coding	WDR62	protein_coding	WDR62	sense_overlapping	AC105052.4	protein_coding	ROBO1	protein_coding	PTPRD	unitary_pseudogene	CCDC92B	protein_coding	NRXN3	processed_pseudogene	AL117692.1
transcribed_unprocessed_pseudogene	ALMS1P1	lincRNA	AC024610.2	lincRNA	AC024610.2	protein_coding	CMTM8	protein_coding	KCNIP4	protein_coding	CNOT10	transcribed_unprocessed_pseudogene	AL162726.3	protein_coding	OR4N2	protein_coding	FLRT1
transcribed_unitary_pseudogene	MYH16	processed_transcript	AC004147.4	processed_transcript	AC004147.4	protein_coding	CMTM7	protein_coding	CNOT10	protein_coding	ZFPM2	transcribed_unprocessed_pseudogene	AC118942.1	protein_coding	CCDC126	protein_coding	RUNX1
transcribed_unitary_pseudogene	ZNF663P	ribozyme	RMRP	lincRNA	AJ009632.2	protein_coding	PTPRD	protein_coding	TENM2	protein_coding	GRM7	transcribed_unprocessed_pseudogene	RPL23AP82	protein_coding	TSPAN14	protein_coding	MAGI1
transcribed_unitary_pseudogene	AC012442.3	lincRNA	RMRP	unprocessed_pseudogene	TSPY20P	protein_coding	AUTS2	protein_coding	CDH12	protein_coding	PDE4D	transcribed_unprocessed_pseudogene	FAR2P4	protein_coding	ERCC8	protein_coding	TRIO
sense_overlapping	AL391422.2	protein_coding	SNX24	protein_coding	PTPRD	protein_coding	FHIT	protein_coding	PTPRD	protein_coding	CTNND2	transcribed_unprocessed_pseudogene	GOLGA2P7	protein_coding	TMEM132B	protein_coding	HPSE
sense_intronic	AA06	protein_coding	PTPRD	lincRNA	LINC00278	protein_coding	SGCD	protein_coding	PDE4D	protein_coding	CSMD1	transcribed_unitary_pseudogene	ZNF252P	protein_coding	PTPRD	protein_coding	SGCD
sense_intronic	AC116612.1	protein_coding	ELMOD2	protein_coding	JPT1	protein_coding	SDK1	protein_coding	CADM2	protein_coding	PRKN	transcribed_processed_pseudogene	WTAPP1	protein_coding	PTPRN2	protein_coding	PCDH9
sense_intronic	AL162724.1	lincRNA	AJ009632.2	ribozyme	RMRP	protein_coding	CNBD1	protein_coding	BAZ1B	protein_coding	IL1RAPL1	transcribed_processed_pseudogene	AC105021.1	protein_coding	GRIK2	protein_coding	AUTS2
ribozyme	RMRP	unprocessed_pseudogene	TSPY20P	lincRNA	RMRP	protein_coding	CCSER1	protein_coding	IMMP2L	protein_coding	IMMP2L	protein_coding	CDKL1	protein_coding	XYLT1	protein_coding	LARGE1
protein_coding	TRAM1	protein_coding	ROBO2	processed_transcript	MIR663AHG	protein_coding	NSD2	protein_coding	PLCXD3	protein_coding	GLIS3	protein_coding	POLA2	protein_coding	LPP	protein_coding	ZNF385D
protein_coding	SLC16A14	protein_coding	CSMD3	protein_coding	SNX24	protein_coding	ROBO1	protein_coding	PTPRN2	protein_coding	KCNIP4	protein_coding	FAM155A	processed_transcript	LINC01619	protein_coding	ANXA4
protein_coding	WDR62	protein_coding	JPT1	protein_coding	LRP1B	protein_coding	ERC2	protein_coding	FHIT	protein_coding	DMD	protein_coding	ACOT2	protein_coding	ZNF155	protein_coding	RBL1
protein_coding	RBL1	protein_coding	C9orf84	protein_coding	MAGI1	protein_coding	PALM2-AKAP2	protein_coding	CSMD1	protein_coding	CLVS1	protein_coding	HOOK2	processed_pseudogene	AL117692.1	protein_coding	PREX2
protein_coding	PTPRD	protein_coding	AC098650.1	protein_coding	EYS	protein_coding	PREX2	protein_coding	ASTN2	protein_coding	ERC2	protein_coding	MAPK8IP3	transcribed_unprocessed_pseudogene	SMPD4P1	protein_coding	SIGIRR
protein_coding	JPT1	protein_coding	TENM1	protein_coding	CNTLN	protein_coding	HDAC9	protein_coding	SUGCT	protein_coding	AF241726.2	protein_coding	RBL1	protein_coding	ZNF236	protein_coding	ANK1
protein_coding	SNX24	protein_coding	RABGAP1	protein_coding	COL4A6	protein_coding	NCAPG2	protein_coding	PRICKLE2	protein_coding	CACNA2D3	protein_coding	NCALD	protein_coding	NTM	protein_coding	ACOT2
protein_coding	LSAMP	protein_coding	POU6F2	protein_coding	C9orf84	protein_coding	EPB41L4A	protein_coding	HDAC9	protein_coding	NRG1	protein_coding	CACNG2	protein_coding	MYO10	protein_coding	FAM155A
protein_coding	DMD	lincRNA	AC007100.1	protein_coding	TRIOBP	protein_coding	AKAP2	protein_coding	C3orf67	processed_transcript	ZFPM2-AS1	protein_coding	SKAP1	protein_coding	LTBP1	protein_coding	RAD51B
protein_coding	TLE4	protein_coding	RBMS3	protein_coding	LPP	protein_coding	SUMF1	protein_coding	PRKN	lincRNA	AC010343.3	protein_coding	PSG8	protein_coding	ZSWIM7	lincRNA	AL138720.1
protein_coding	C9orf84	protein_coding	TBC1D22A	protein_coding	TBXAS1	protein_coding	SLIT2	protein_coding	SLIT2	protein_coding	LINGO2	protein_coding	GTF3C2	transcribed_unitary_pseudogene	ZNF252P	protein_coding	C1S
protein_coding	MRPS22	protein_coding	RFX2	protein_coding	C9orf72	protein_coding	EPHA6	protein_coding	SUPT3H	protein_coding	RASGEF1B	protein_coding	TSPAN14	protein_coding	FBLN7	protein_coding	MYRIP
protein_coding	MARK4	protein_coding	IL1RAPL1	protein_coding	NEXMIF	protein_coding	EXOC4	protein_coding	PSD3	protein_coding	BBS9	protein_coding	KHDRBS3	protein_coding	DGKI	protein_coding	FBXL17
protein_coding	DENND1A	protein_coding	NR6A1	lincRNA	AC005699.1	protein_coding	ESR1	protein_coding	WDR70	protein_coding	PREX2	protein_coding	TNS3	protein_coding	AHI1	protein_coding	SPOCK3
protein_coding	CMTM7	processed_transcript	C8orf31	protein_coding	SLC9A9	protein_coding	MAML3	protein_coding	NUDT3	protein_coding	LRBA	protein_coding	PTPRN2	protein_coding	TPRG1	protein_coding	EPHA3
protein_coding	TENM2	protein_coding	KRTAP10-4	protein_coding	EPDR1	protein_coding	PACRG	protein_coding	GALNT17	protein_coding	OFCC1	protein_coding	TANGO6	protein_coding	RASA2	protein_coding	RHEB
protein_coding	SPOCK1	protein_coding	CTIF	sense_intronic	AC003687.1	protein_coding	STPG2	protein_coding	RFX3	protein_coding	CDH18	protein_coding	RBM47	protein_coding	CHFR	lincRNA	LINC01830
protein_coding	SSBP2	processed_transcript	MIR663AHG	protein_coding	PKP4	protein_coding	SGCZ	protein_coding	SGCZ	protein_coding	PACRG	protein_coding	THSD7B	transcribed_unprocessed_pseudogene	AL445238.1	protein_coding	NOL4L
protein_coding	EPHB1	protein_coding	ZNF536	antisense_RNA	AC003075.1	protein_coding	MAGI2	protein_coding	GRM7	protein_coding	NKAIN2	protein_coding	FHIT	protein_coding	ANKRD11	lincRNA	AC024257.1
protein_coding	DOCK10	lincRNA	FRG1-DT	protein_coding	PIK3IP1	protein_coding	DNAH11	protein_coding	RASGEF1B	protein_coding	PXDNL	protein_coding	CDH18	protein_coding	XKR6	protein_coding	KLF12
protein_coding	QKI	lincRNA	LINC02055	bidirectional_promoter_lncRNA	AC107398.4	protein_coding	ABCA13	protein_coding	ST7	protein_coding	GMDS	protein_coding	GPC5	lincRNA	MIR99AHG	protein_coding	EEPD1
protein_coding	EPHA3	lincRNA	LINC00662	lincRNA	LINC00298	protein_coding	NRG2	protein_coding	NKAIN2	protein_coding	SGCZ	protein_coding	TMEM221	protein_coding	TMEM132C	protein_coding	INVS
protein_coding	NKAIN3	lincRNA	AC007402.1	lincRNA	AC092100.1	protein_coding	SEMA5A	antisense_RNA	AC097478.4	protein_coding	SUPT3H	protein_coding	ZZEF1	protein_coding	EPS15L1	transcribed_unitary_pseudogene	ZNF252P
protein_coding	HIVEP1	sense_intronic	AC003687.1	antisense_RNA	AC022126.1	protein_coding	CDKAL1	lincRNA	CCDC26	protein_coding	SLC2A9	protein_coding	CPA6	protein_coding	SORCS2	protein_coding	LRRC69
protein_coding	RBKS	protein_coding	ANKMY1	protein_coding	RBL1	protein_coding	ADAMTS3	protein_coding	CDH18	protein_coding	KDM4C	protein_coding	TBC1D22A	protein_coding	ADORA2B	protein_coding	THADA
protein_coding	ASB1	protein_coding	NT5DC1	protein_coding	UNC5D	protein_coding	WDR1	protein_coding	CREB5	protein_coding	DOCK3	protein_coding	PISD	protein_coding	ACOT2	protein_coding	CTNND2
protein_coding	EXT1	protein_coding	MACROD2	lincRNA	LINC01090	protein_coding	CDH12	protein_coding	OFCC1	lincRNA	AC062004.1	protein_coding	PLCL1	protein_coding	EXD1	protein_coding	CACNG2
protein_coding	PRELID2	protein_coding	MCM3AP	protein_coding	GMDS	protein_coding	EXT1	sense_intronic	ST7-OT4	protein_coding	SPAG1	protein_coding	CD209	antisense_RNA	AC008691.1	protein_coding	UBAC2
protein_coding	WDPCP	protein_coding	CTNNA2	protein_coding	LMTK3	protein_coding	FAM114A1	processed_transcript	NPSR1-AS1	protein_coding	ADAMTS12	protein_coding	MPPED1	protein_coding	PDE7B	protein_coding	ATXN1
protein_coding	CCDC178	protein_coding	FAM19A5	protein_coding	TPK1	protein_coding	CDH18	protein_coding	DOCK3	lincRNA	PTCHD1-AS	protein_coding	SH3GL1	processed_transcript	LINC00343	protein_coding	APBB2
protein_coding	MATR3	protein_coding	KCNQ3	protein_coding	BTBD9	protein_coding	CNOT10	protein_coding	UNC13B	protein_coding	SEMA5A	protein_coding	B3GAT3	protein_coding	G6PC	transcribed_processed_pseudogene	NUP210P1
protein_coding	RIT2	lincRNA	LINC01630	protein_coding	KCNIP1	protein_coding	ANKS1A	protein_coding	ATP6V0A4	protein_coding	DOCK8	protein_coding	AC005258.1	protein_coding	IQCM	protein_coding	KIF16B
protein_coding	UBR2	protein_coding	NLGN4Y	protein_coding	EGFR	protein_coding	MAP3K5	protein_coding	CPA6	protein_coding	FLNB	protein_coding	SHC4	protein_coding	NRG1	protein_coding	HUS1
protein_coding	PPP1R37	protein_coding	AC092647.5	protein_coding	DIP2A	protein_coding	CADPS	protein_coding	PTPRG	protein_coding	DKK2	protein_coding	CCDC61	protein_coding	CTNNA1	protein_coding	FBXL7
protein_coding	KPNA1	protein_coding	NIPSNAP2	lincRNA	AC109779.1	protein_coding	PALM2	lincRNA	PTCHD1-AS	protein_coding	COL5A1	protein_coding	HEXB	lincRNA	LINC00871	protein_coding	TANC2
protein_coding	MAGI1	protein_coding	SLIT3	protein_coding	TJAP1	protein_coding	JAZF1	protein_coding	RPS10-NUDT3	protein_coding	MSR1	protein_coding	AC010319.2	protein_coding	PRKCA	transcribed_unprocessed_pseudogene	AC136759.1
protein_coding	PPP6R1	protein_coding	SH3RF3	protein_coding	GRIK2	protein_coding	TEC	protein_coding	FGF13	antisense_RNA	AC096719.1	protein_coding	MEGF11	protein_coding	RASGRP3	protein_coding	RPH3A
protein_coding	EPB41L4A	protein_coding	HLA-DMA	lincRNA	LINC02267	protein_coding	NRK	protein_coding	C4orf22	protein_coding	DNAH11	protein_coding	AC024592.3	antisense_RNA	AC116158.2	protein_coding	RNF150
protein_coding	FNBP1	protein_coding	C3orf58	protein_coding	GPR141	protein_coding	PKHD1L1	protein_coding	RUNX2	processed_transcript	NPSR1-AS1	protein_coding	IFI35	protein_coding	LAMA2	protein_coding	SNAP91
protein_coding	C19orf18	protein_coding	MRPS17	protein_coding	COL4A4	protein_coding	POU6F2	protein_coding	ABCA13	lincRNA	AC034195.1	protein_coding	ALDH1A2	protein_coding	KDM6A	antisense_RNA	IL12A-AS1
protein_coding	NFE2L3	protein_coding	SGCD	protein_coding	DGCR6L	protein_coding	CXCL13	protein_coding	PEBP4	protein_coding	TUSC3	protein_coding	ZNF114	protein_coding	ATP6V0A4	protein_coding	DNAH12
protein_coding	ORC4	protein_coding	FRMPD4	processed_transcript	AC004080.6	protein_coding	PTPRG	protein_coding	CARMIL1	lincRNA	GMDS-AS1	protein_coding	CDR2	protein_coding	RASGEF1B	protein_coding	GAB2
protein_coding	COG5	protein_coding	CCL28	antisense_RNA	AL133346.1	protein_coding	GLB1	protein_coding	DGKI	protein_coding	SYNE1	protein_coding	ANKS1B	protein_coding	LRRC25	protein_coding	KIAA1328
protein_coding	SPOP	protein_coding	PDE10A	protein_coding	HSF5	protein_coding	MEGF10	lincRNA	LINC00616	protein_coding	COBL	protein_coding	NMT1	protein_coding	COLEC12	antisense_RNA	ADORA2A-AS1
protein_coding	TTC33	protein_coding	TBC1D5	protein_coding	SLIT3	protein_coding	SCN10A	protein_coding	CAST	protein_coding	KCNIP1	protein_coding	TENM2	antisense_RNA	AC140481.1	protein_coding	SYNDIG1
protein_coding	INTS2	protein_coding	RNF180	protein_coding	KIAA0930	protein_coding	DCHS2	antisense_RNA	AC093607.1	protein_coding	VPS41	protein_coding	RPH3A	protein_coding	RBFOX3	protein_coding	ADARB1
protein_coding	LPAR1	protein_coding	COL4A6	protein_coding	ANGPTL4	protein_coding	DEPTOR	protein_coding	GMDS	protein_coding	STIM2	protein_coding	SCLT1	protein_coding	SDK1	protein_coding	GABRB1
protein_coding	COL4A6	protein_coding	CAMK2D	protein_coding	TNKS	protein_coding	ZNF883	protein_coding	SRGAP3	protein_coding	GOLM1	protein_coding	CNTNAP5	protein_coding	TRRAP	protein_coding	SF3B3
protein_coding	NSG2	antisense_RNA	HOTAIRM1	antisense_RNA	AC106791.1	protein_coding	GALNTL5	protein_coding	ZNF804B	protein_coding	ISPD	protein_coding	GLIPR1L2	lincRNA	AC108134.3	transcribed_processed_pseudogene	AC087633.2
protein_coding	APBB2	protein_coding	NRXN1	protein_coding	SASH1	protein_coding	MYOZ2	protein_coding	SUMF1	protein_coding	SPATA5	protein_coding	DNAH2	lincRNA	LINC00907	protein_coding	SSPN
protein_coding	MERTK	protein_coding	SLCO5A1	protein_coding	RNF38	protein_coding	ATP8A1	unprocessed_pseudogene	AC034205.2	antisense_RNA	LINC01088	protein_coding	RANBP17	lincRNA	LINC02174	protein_coding	ADCY1
protein_coding	LPO	protein_coding	FSTL4	lincRNA	LINC01162	protein_coding	KCTD8	protein_coding	ZPBP	protein_coding	FANCC	protein_coding	NEU4	protein_coding	FAXC	protein_coding	KCNC1
protein_coding	MGST2	protein_coding	KALRN	antisense_RNA	HORMAD2-AS1	protein_coding	EPHA3	protein_coding	PTPRK	protein_coding	TFEC	protein_coding	CEMIP	protein_coding	OLA1	lincRNA	AC027702.1
protein_coding	NOD1	protein_coding	SIL1	protein_coding	SVOPL	protein_coding	PDZRN3	protein_coding	AF241726.2	protein_coding	SLC22A23	protein_coding	FAM178B	protein_coding	KSR2	protein_coding	MSRA
protein_coding	RASGRF2	protein_coding	PDZD2	lincRNA	LINC01122	protein_coding	ASB12	antisense_RNA	FAM85B	protein_coding	CCDC171	protein_coding	AC023509.3	protein_coding	DNAH17	protein_coding	SRGAP3
protein_coding	RPRD1B	protein_coding	CDKAL1	protein_coding	HOXA6	protein_coding	SPAG1	protein_coding	DCDC2	protein_coding	MYRIP	protein_coding	DPP6	protein_coding	MYO19	protein_coding	PRSS41
protein_coding	LINGO2	protein_coding	CHRM2	antisense_RNA	CDKN2B-AS1	protein_coding	INTS12	protein_coding	MPDZ	protein_coding	RAB3C	protein_coding	BRIP1	protein_coding	FCGRT	protein_coding	ATOH8
protein_coding	POLR3H	bidirectional_promoter_lncRNA	AP002851.1	unprocessed_pseudogene	ZNF725P	protein_coding	GABRB1	protein_coding	PACRG	protein_coding	KIAA0825	protein_coding	EML4	protein_coding	SMOX	lincRNA	AC015574.1
protein_coding	FKBP5	lincRNA	LINC01090	protein_coding	HOXA3	protein_coding	FRAS1	misc_RNA	Y_RNA	protein_coding	NCOA7	protein_coding	ATF7	processed_transcript	LINC02006	protein_coding	LDB2
protein_coding	PGPEP1	protein_coding	RARB	antisense_RNA	AC005208.1	protein_coding	ANLN	protein_coding	CD83	antisense_RNA	AC104596.1	protein_coding	MNAT1	protein_coding	PSMD14	protein_coding	MARK3
protein_coding	ANKRD44	protein_coding	RSPO2	antisense_RNA	AC011997.1	protein_coding	SLC26A7	protein_coding	APBB2	processed_transcript	AC104109.4	protein_coding	NPIPB3	lincRNA	AC068759.1	protein_coding	POLE
protein_coding	EFNA5	antisense_RNA	AC073842.1	protein_coding	TOMM70	protein_coding	PDE5A	protein_coding	BCLAF1	protein_coding	EFNA5	protein_coding	PLEKHA5	protein_coding	EBF1	protein_coding	EDIL3
protein_coding	SND1	antisense_RNA	TH2LCRR	protein_coding	TXK	protein_coding	NPSR1	protein_coding	THOC3	protein_coding	GNA12	protein_coding	C1GALT1	protein_coding	SYT16	protein_coding	PKD1L1
protein_coding	GAD1	protein_coding	CLDN16	protein_coding	CAMK4	protein_coding	ZNF800	protein_coding	COL25A1	lincRNA	LINC02233	protein_coding	EML6	protein_coding	OSMR	protein_coding	DNAH2
protein_coding	HMX1	lincRNA	AC126768.2	protein_coding	CACNA2D1	protein_coding	PHACTR2	protein_coding	BTBD9	protein_coding	GCNT2	protein_coding	EPS8L2	protein_coding	SPP2	lincRNA	LINC01846
protein_coding	UIMC1	protein_coding	MVB12B	protein_coding	THOC1	protein_coding	SLC16A10	protein_coding	MYRIP	protein_coding	ADH1B	protein_coding	EEF2	protein_coding	BBS9	protein_coding	TRIP10
protein_coding	IMMP2L	protein_coding	DGKB	protein_coding	CHIC1	protein_coding	PSIP1	protein_coding	QRFPR	lincRNA	LINC02223	protein_coding	SAFB	protein_coding	CAMK2B	protein_coding	SHC3
protein_coding	LAMA2	protein_coding	ADGRB3	processed_transcript	AC004080.5	protein_coding	E2F5	protein_coding	RBM6	antisense_RNA	AC091946.1	protein_coding	AC008537.1	protein_coding	THADA	lincRNA	AC026116.1
protein_coding	KCNN1	protein_coding	DNMT1	protein_coding	TBC1D3C	protein_coding	CPEB2	protein_coding	POC1A	protein_coding	TMEM64	protein_coding	IMMP2L	protein_coding	STARD13	protein_coding	SLC12A7
protein_coding	SPATA5	protein_coding	RRAGB	protein_coding	SGK1	protein_coding	LPL	protein_coding	TFEC	lincRNA	AC106744.1	protein_coding	AKAP8	lincRNA	AC090572.2	protein_coding	ADCY8
protein_coding	AGPS	protein_coding	COL21A1	protein_coding	DOK6	protein_coding	RNF19A	protein_coding	C9orf3	protein_coding	WDFY3	protein_coding	RHBDL3	lincRNA	AF279873.3	protein_coding	PPP6R2
protein_coding	LINC02210-CRHR1	antisense_RNA	AC107068.2	protein_coding	OSMR	protein_coding	AC091959.3	protein_coding	TBC1D1	protein_coding	FAM193A	protein_coding	FUT5	protein_coding	THSD7B	protein_coding	KDM4B
protein_coding	PDSS2	lincRNA	AC083795.2	protein_coding	FAM19A5	protein_coding	STXBP5	protein_coding	JAZF1	protein_coding	HIBADH	protein_coding	NRXN1	protein_coding	ZNF443	protein_coding	RANBP3
protein_coding	MTBP	protein_coding	CHST9	protein_coding	RP9	protein_coding	PLCXD3	protein_coding	FBXL17	protein_coding	MTHFD1L	protein_coding	NCAM2	protein_coding	ZNF850	protein_coding	FREM1
protein_coding	RUNX1T1	protein_coding	RGS7BP	protein_coding	PRR12	protein_coding	ANKRD18A	protein_coding	CCDC149	protein_coding	CDH9	protein_coding	MRPS22	protein_coding	PIN4	protein_coding	IFIT5
protein_coding	RELN	protein_coding	MRPL1	protein_coding	LMBR1	protein_coding	TRPC5	protein_coding	UBE2D3	protein_coding	AMMECR1	protein_coding	HOMER2	protein_coding	RHOBTB3	antisense_RNA	AC117386.2
protein_coding	VEGFC	lincRNA	LINC01524	protein_coding	CAV2	protein_coding	WNT2	antisense_RNA	AC098829.1	protein_coding	MLLT3	protein_coding	TBC1D16	lincRNA	TEX41	antisense_RNA	AF121898.1
protein_coding	CADM2	lincRNA	LINC01531	lincRNA	MIR4527HG	protein_coding	REPS1	protein_coding	CDKL5	protein_coding	KIAA0232	protein_coding	DSP	antisense_RNA	THRA1/BTR	antisense_RNA	CASC8
protein_coding	CPVL	protein_coding	DTWD2	protein_coding	AL353588.1	protein_coding	ZNF354A	antisense_RNA	LINC01455	protein_coding	RAD18	protein_coding	HIP1R	protein_coding	CMTM7	processed_transcript	SATB1-AS1
protein_coding	NRG1	protein_coding	ACOT13	protein_coding	TNPO3	protein_coding	DCTN3	protein_coding	ARHGEF38	protein_coding	PDLIM5	protein_coding	MKL1	protein_coding	IFRD2	protein_coding	RFTN2
protein_coding	UQCC1	protein_coding	IGSF11	protein_coding	AL138752.2	protein_coding	PLPP7	lincRNA	FAM66B	protein_coding	GHR	protein_coding	NXN	protein_coding	UQCC1	protein_coding	IQCE
protein_coding	SEL1L3	protein_coding	AZIN1	protein_coding	FGD3	protein_coding	SMARCD3	protein_coding	MELK	unprocessed_pseudogene	TEX28P2	protein_coding	KIAA1841	protein_coding	MICAL3	lincRNA	AL117190.1
protein_coding	OXCT1	lincRNA	LINC01122	protein_coding	ERCC2	protein_coding	AC093668.1	lincRNA	LINC02223	protein_coding	EGFLAM	protein_coding	MORC4	lincRNA	LINC01807	protein_coding	FAM19A5
protein_coding	GSAP	antisense_RNA	AC007038.1	protein_coding	DDX46	protein_coding	FBXW7	lincRNA	AC016573.1	protein_coding	SH3D19	protein_coding	HDAC4	protein_coding	SKAP1	protein_coding	NAA11
protein_coding	FAM217A	protein_coding	PROS1	protein_coding	HIBCH	protein_coding	TRAK1	processed_pseudogene	RPSAP11	protein_coding	GALNTL5	protein_coding	WDR27	protein_coding	ADAM33	protein_coding	COLEC10
protein_coding	WDR70	protein_coding	ARHGAP28	protein_coding	VWDE	protein_coding	WHRN	protein_coding	PCDH7	protein_coding	SLC25A13	protein_coding	ANKRA2	protein_coding	CNTN5	protein_coding	CENPJ
protein_coding	LAMB4	protein_coding	AC117457.1	protein_coding	NAA50	protein_coding	EVC	protein_coding	ZNF704	lincRNA	AC019117.1	protein_coding	HSPBAP1	protein_coding	ACOX3	lincRNA	LINC01727
protein_coding	TBXAS1	lincRNA	AC092100.1	protein_coding	BASP1	protein_coding	GJC3	lincRNA	LINC01182	protein_coding	FRMPD4	protein_coding	MICAL2	protein_coding	AC008758.5	transcribed_unprocessed_pseudogene	AACSP1
protein_coding	RYR1	lincRNA	LINC01505	protein_coding	KDM4C	protein_coding	SLA	protein_coding	NIPSNAP2	protein_coding	HBS1L	protein_coding	ZFC3H1	protein_coding	CDK5RAP2	protein_coding	FAN1
protein_coding	STK4	protein_coding	AC036214.3	protein_coding	TRIM26	protein_coding	AGXT2	protein_coding	ARAP2	protein_coding	DDX31	protein_coding	HMOX2	protein_coding	RNF216	protein_coding	JOSD1
protein_coding	FAM193A	protein_coding	KLHL29	protein_coding	PRKDC	protein_coding	SNX30	protein_coding	RUNX1T1	protein_coding	EXOC2	protein_coding	HPSE	protein_coding	HAGH	protein_coding	AC138894.1
protein_coding	NLGN4X	protein_coding	SEL1L3	protein_coding	ZNF98	protein_coding	HSD17B13	protein_coding	WWC2	lincRNA	LINC00698	protein_coding	DTNB	protein_coding	ZRANB3	protein_coding	EFNA5
protein_coding	BCHE	lincRNA	AC073529.1	protein_coding	CLCN4	protein_coding	CDKL5	lincRNA	AC016687.3	protein_coding	ANKRD55	protein_coding	CHAF1A	protein_coding	SEL1L3	protein_coding	EVC2
protein_coding	GATS	protein_coding	HMCN2	protein_coding	OR5K1	protein_coding	DSE	antisense_RNA	CTD-2201I18.1	protein_coding	BMPER	protein_coding	PDXDC1	protein_coding	ANK2	protein_coding	CLIP2
protein_coding	HTR2C	protein_coding	TRAK1	protein_coding	CIB4	protein_coding	SCML4	protein_coding	TMEM164	antisense_RNA	GNA14-AS1	protein_coding	METRN	protein_coding	DENND5B	protein_coding	SULF1
protein_coding	CBLB	protein_coding	ERBB4	protein_coding	CCDC39	protein_coding	RASA4	protein_coding	KCNQ5	protein_coding	SH2D4A	protein_coding	SOX6	protein_coding	MYO1C	protein_coding	VMP1
protein_coding	UNC5C	protein_coding	MRPS28	protein_coding	TEAD2	protein_coding	PDCD1LG2	processed_transcript	LINC01339	protein_coding	F2R	protein_coding	MIPOL1	protein_coding	AC008758.6	processed_transcript	RRN3P2
protein_coding	ATP2B2	protein_coding	DOK6	protein_coding	CLASP1	protein_coding	AC105052.1	lincRNA	AL139042.1	protein_coding	SLC12A2	protein_coding	EHMT1	antisense_RNA	LIPE-AS1	protein_coding	CREB3L1
protein_coding	2022-03-11	protein_coding	KCNMB2	protein_coding	NYAP2	protein_coding	MOGAT3	antisense_RNA	AC004889.1	lincRNA	AC099499.1	protein_coding	APOL6	protein_coding	PARN	antisense_RNA	CCNT2-AS1
protein_coding	RAPH1	protein_coding	ZNF236	protein_coding	DNAH12	protein_coding	KLHL31	lincRNA	LINC01331	lincRNA	AC123023.1	protein_coding	SLC37A1	lincRNA	AL683807.1	transcribed_unprocessed_pseudogene	AC009093.9
protein_coding	APMAP	protein_coding	AFF2	protein_coding	EML6	protein_coding	CLCN1	lincRNA	AC106799.1	protein_coding	SYPL1	protein_coding	AMHR2	protein_coding	USP12	protein_coding	SEC24B
protein_coding	RPN2	protein_coding	FGF12	lincRNA	AC010880.1	protein_coding	ESRP1	lincRNA	LINC02027	antisense_RNA	AC111000.4	protein_coding	PRKCA	protein_coding	PLS3	protein_coding	PRTG
protein_coding	PTRH1	protein_coding	HMG20B	sense_intronic	AA06	protein_coding	CENPI	protein_coding	GUCY2F	lincRNA	AC016687.2	protein_coding	SPATA33	protein_coding	GUCY2F	protein_coding	TNFAIP8
protein_coding	LRRC1	protein_coding	MAPK14	protein_coding	SHB	processed_transcript	STEAP2-AS1	antisense_RNA	LINC01088	protein_coding	ANLN	protein_coding	PLEKHB2	protein_coding	SUMO3	transcribed_unprocessed_pseudogene	CYP2AB1P
protein_coding	NLGN2	protein_coding	WDPCP	antisense_RNA	AC092839.1	processed_transcript	AC139713.2	protein_coding	WDR44	protein_coding	ANKRD46	protein_coding	RNF216	protein_coding	KIAA1671	protein_coding	FAM219A
protein_coding	GPR179	protein_coding	MRPL33	processed_transcript	LINC00824	processed_pseudogene	RPSAP11	protein_coding	RB1CC1	antisense_RNA	AC008957.1	protein_coding	MRPL49	protein_coding	BRD9	protein_coding	YAE1D1
protein_coding	DMAC1	protein_coding	ZAN	protein_coding	CNR1	polymorphic_pseudogene	MROH5	protein_coding	TMEM267	protein_coding	ADH1C	protein_coding	PPTC7	lincRNA	AC006296.2	protein_coding	PGAP2
protein_coding	PLEKHA2	protein_coding	LDB2	unprocessed_pseudogene	AL049634.1	misc_RNA	RN7SL5P	protein_coding	MMS22L	protein_coding	SPARCL1	protein_coding	FBXO11	protein_coding	C5orf42	protein_coding	CBLB
protein_coding	MSH6	antisense_RNA	C3orf67-AS1	protein_coding	CEACAM4	lincRNA	AL589740.1	protein_coding	TPM2	protein_coding	CDKL3	protein_coding	PSMD13	protein_coding	SESN3	protein_coding	UHRF1BP1L
protein_coding	PPP5C	protein_coding	THRB	protein_coding	UBE2D2	lincRNA	LINC01331	protein_coding	ITGA9	protein_coding	DNAH5	protein_coding	ISM1	protein_coding	ALDH1A2	transcribed_processed_pseudogene	AC092573.2
protein_coding	DLC1	protein_coding	SERPINB6	protein_coding	SRP68	lincRNA	LINC02438	protein_coding	COLEC10	protein_coding	CNKSR2	protein_coding	FBRSL1	protein_coding	SLC27A6	lincRNA	BISPR
protein_coding	EPCAM	protein_coding	TTC21B	protein_coding	BEND4	lincRNA	LINC01091	protein_coding	ADGRG6	protein_coding	FAAH2	protein_coding	ATP11A	protein_coding	AGBL3	protein_coding	ZNF624
protein_coding	LRIG1	protein_coding	BNC2	protein_coding	GAPT	lincRNA	LINC00504	protein_coding	PABPC1	protein_coding	CFAP69	protein_coding	HIPK3	processed_transcript	AC079781.5	protein_coding	SYNGAP1
protein_coding	GABRB1	antisense_RNA	AC020636.1	antisense_RNA	TBX2-AS1	lincRNA	LINC01811	antisense_RNA	LINC-PINT	protein_coding	LATS1	protein_coding	TRPM2	protein_coding	RNF141	transcribed_unprocessed_pseudogene	ADAMTS7P4
protein_coding	PKD2	protein_coding	BABAM2	protein_coding	THOC3	lincRNA	SUCLG2-AS1	lincRNA	LINC02226	protein_coding	LAPTM4B	protein_coding	TULP4	protein_coding	ERBB4	protein_coding	MAP7D2
protein_coding	ZCWPW2	protein_coding	SLIT2	antisense_RNA	AC010642.2	lincRNA	AC068413.1	protein_coding	INTS10	lincRNA	LINC02505	protein_coding	SNRPF	antisense_RNA	AC036108.1	protein_coding	GFPT1
protein_coding	IL17RA	protein_coding	TMEM108	protein_coding	LARS	lincRNA	AC091939.1	protein_coding	GFOD1	protein_coding	SDCBP	protein_coding	EYA2	protein_coding	MORC4	protein_coding	MVB12A
protein_coding	EIF4E2	protein_coding	CXCL13	processed_transcript	AC009403.2	lincRNA	AC010235.1	protein_coding	MTO1	transcribed_unprocessed_pseudogene	SMG1P3	protein_coding	2022-12-01	protein_coding	MEGF11	protein_coding	ADRA1B
protein_coding	ARL15	protein_coding	AK9	protein_coding	C6orf106	lincRNA	LINC02492	protein_coding	MAN2A1	transcribed_unprocessed_pseudogene	GOLGA6L17P	protein_coding	ZNF346	protein_coding	MAST4	lincRNA	LINC00293
protein_coding	TMEM255A	protein_coding	DSCR4	antisense_RNA	ARHGAP31-AS1	lincRNA	LINC02497	protein_coding	MLLT3	transcribed_unprocessed_pseudogene	KRT18P55	protein_coding	MICU2	protein_coding	CYYR1	antisense_RNA	AC018693.1
protein_coding	PEPD	antisense_RNA	CLRN1-AS1	processed_pseudogene	AC013429.1	lincRNA	KIAA0087	lincRNA	AC004870.4	transcribed_processed_pseudogene	RPSAP52	protein_coding	SLC12A7	protein_coding	VRTN	lincRNA	LINC00639
protein_coding	GRIK1	protein_coding	TMEM163	protein_coding	AKAP1	lincRNA	FO680682.1	processed_pseudogene	CBX3P3	sense_overlapping	SOX2-OT	protein_coding	HACD3	sense_intronic	RNF216-IT1	protein_coding	RGMA
protein_coding	RAPGEF2	protein_coding	ARHGAP24	protein_coding	XPNPEP3	lincRNA	LINC00589	lincRNA	AC011586.1	sense_overlapping	AC093865.1	protein_coding	FCGRT	protein_coding	INS-IGF2	protein_coding	MANBA
protein_coding	MKL1	lincRNA	LINC01965	lincRNA	AF165147.1	lincRNA	AL590542.1	protein_coding	VCAN	sense_overlapping	AC103796.1	protein_coding	ANXA6	protein_coding	GBA2	protein_coding	PPP2R3C
protein_coding	EXOC3	protein_coding	SPIN1	transcribed_unprocessed_pseudogene	OR7E25P	lincRNA	GRM7-AS3	lincRNA	AL445430.1	sense_intronic	MACROD2-IT1	protein_coding	EIF2S2	protein_coding	ANO1	protein_coding	GTF2F1
protein_coding	TFEC	protein_coding	MTUS1	protein_coding	TOGARAM2	lincRNA	AL355674.1	lincRNA	CASC9	protein_coding	DLG2	protein_coding	AK3	lincRNA	AC016205.1	protein_coding	CNGB3
protein_coding	ZNF442	protein_coding	AL132671.2	protein_coding	USP37	lincRNA	LINC02465	protein_coding	GLCCI1	protein_coding	CDKL1	protein_coding	NISCH	protein_coding	NARS2	protein_coding	MCUB
protein_coding	GGH	protein_coding	GABRR1	protein_coding	FMR1NB	lincRNA	AC092590.1	protein_coding	PHEX	protein_coding	MACROD2	protein_coding	NR3C2	protein_coding	CCDC91	transcribed_unprocessed_pseudogene	AC015922.1
protein_coding	ARHGAP39	protein_coding	OSBP2	protein_coding	ADGRE3	lincRNA	AC034195.1	protein_coding	ADGRA3	protein_coding	LRP1B	protein_coding	OAZ1	protein_coding	MTA3	protein_coding	ADGRD1
protein_coding	AC004076.1	protein_coding	CDK14	protein_coding	CALCRL	lincRNA	AC107220.1	protein_coding	WWC1	protein_coding	AGBL4	protein_coding	STARD6	protein_coding	ZFAND6	protein_coding	C19orf38
protein_coding	ZNF251	protein_coding	KIF13A	antisense_RNA	AL357060.2	lincRNA	AC003092.1	antisense_RNA	AC096576.3	protein_coding	POLA2	protein_coding	PRKCB	protein_coding	ABHD5	protein_coding	SGCG
protein_coding	TONSL	protein_coding	KDM4C	protein_coding	KYNU	antisense_RNA	AC109466.1	lincRNA	AC025244.1	protein_coding	LRRC4C	protein_coding	ROCK2	protein_coding	MEMO1	lincRNA	MEG8
protein_coding	FAM208A	protein_coding	ADD2	protein_coding	SCUBE1	antisense_RNA	AC091948.1	protein_coding	B3GAT2	protein_coding	NEGR1	protein_coding	RAPGEF5	protein_coding	VSTM2B	protein_coding	STAB2
protein_coding	EEPD1	lincRNA	AC010880.1	lincRNA	LINC01968	antisense_RNA	LY86-AS1	protein_coding	TOPAZ1	protein_coding	PLCB1	protein_coding	TMC1	lincRNA	FRMD6-AS2	protein_coding	ECHDC1
protein_coding	SAGE1	protein_coding	CACNG2	antisense_RNA	CLRN1-AS1	antisense_RNA	AC105118.1	antisense_RNA	CXXC4-AS1	protein_coding	CNTN4	protein_coding	DOCK2	TEC	AL354796.1	lincRNA	AC092674.1
protein_coding	MYRIP	protein_coding	UHRF1	protein_coding	SIRPD	antisense_RNA	AC120193.1	antisense_RNA	AL353693.1	protein_coding	IQCJ-SCHIP1	protein_coding	GTF2F2	protein_coding	AFF3	protein_coding	PNPLA8
protein_coding	NPSR1	protein_coding	SMIM4	lincRNA	AC002463.1	antisense_RNA	ADAMTS9-AS2	protein_coding	OCM2	protein_coding	HYDIN	protein_coding	GOLGA8M	protein_coding	BCKDHB	protein_coding	SCML4
protein_coding	OSBPL6	protein_coding	BRCA1	protein_coding	LYN	antisense_RNA	AC096719.1	protein_coding	DNAH5	protein_coding	NAALADL2	protein_coding	MRAP2	protein_coding	TTC7A	protein_coding	CEP63
protein_coding	CHCHD3	lincRNA	AC128685.1	protein_coding	HPS4	antisense_RNA	SPRY4-AS1	protein_coding	UBE2J1	protein_coding	CDH13	protein_coding	PRPF4B	protein_coding	SCN8A	protein_coding	SBNO2
protein_coding	TRIO	protein_coding	TADA2A	protein_coding	SNU13	antisense_RNA	AC021088.1	antisense_RNA	AC023194.3	protein_coding	GABRG3	protein_coding	TRIO	antisense_RNA	AC018462.1	lincRNA	AP005203.1
protein_coding	UST	protein_coding	PKIA	protein_coding	KRTAP2-3	antisense_RNA	TMEM161B-AS1	protein_coding	NOM1	protein_coding	TBC1D5	protein_coding	NBAS	antisense_RNA	AC096558.1	antisense_RNA	MAPT-AS1
protein_coding	RNPEPL1	protein_coding	IQSEC1	protein_coding	VMP1	antisense_RNA	TARID	protein_coding	IL20RA	protein_coding	GPC6	protein_coding	C11orf88	protein_coding	SH3RF3	protein_coding	CAMTA2
protein_coding	SETD7	protein_coding	OSBPL2	protein_coding	CTNNAL1	antisense_RNA	AF121898.1	processed_transcript	AC006387.1	protein_coding	PTPRM	protein_coding	PIM3	lincRNA	AC055717.2	protein_coding	CCDC127
protein_coding	SPINK5	protein_coding	SLC4A10	protein_coding	TSHZ3	antisense_RNA	Z84485.1	transcribed_unprocessed_pseudogene	AC092028.1	protein_coding	CNTN5	protein_coding	KANTR	protein_coding	C8orf34	protein_coding	NIM1K
protein_coding	OXR1	protein_coding	MTMR12	protein_coding	KIAA0368	antisense_RNA	AC006160.1	protein_coding	INTS9	protein_coding	ZBTB20	protein_coding	TRAPPC12	protein_coding	GAK	protein_coding	GAK
protein_coding	OSM	protein_coding	PTPRM	protein_coding	STRADA	antisense_RNA	AC021678.2	lincRNA	RFX3-AS1	protein_coding	NELL1	protein_coding	CPPED1	antisense_RNA	AC096558.2	protein_coding	ZBTB7A
protein_coding	CNTRL	protein_coding	RBM6	lincRNA	LINC00293	unprocessed_pseudogene	PARP4P2	lincRNA	AC079340.2	protein_coding	OPCML	protein_coding	EIF4G1	antisense_RNA	LINC01455	antisense_RNA	AC005264.1
protein_coding	SEC22C	protein_coding	EMILIN2	protein_coding	RHEB	unprocessed_pseudogene	AL513174.1	lincRNA	AC008825.1	protein_coding	GRIN2A	protein_coding	CDH3	protein_coding	NECAB1	protein_coding	ATP2B1
protein_coding	GALNT11	protein_coding	RALGAPA2	lincRNA	AC113346.2	transcribed_unprocessed_pseudogene	SMG1P3	protein_coding	ZNF280C	protein_coding	LRRTM4	protein_coding	KLHL26	lincRNA	LINC02250	protein_coding	LRMDA
protein_coding	FBXO8	protein_coding	OSBPL6	protein_coding	ELFN1	transcribed_unprocessed_pseudogene	DEFB109F	lincRNA	LINC02201	protein_coding	DLGAP1	protein_coding	ST8SIA2	protein_coding	GPR75-ASB3	protein_coding	ESRRG
protein_coding	APTX	lincRNA	AL139042.1	protein_coding	GPAT4	transcribed_unprocessed_pseudogene	ABCC6P1	protein_coding	ZNF131	protein_coding	KIF26B	protein_coding	ZFP90	protein_coding	SLC9A3	protein_coding	RGS7
protein_coding	MDGA1	protein_coding	TRPV5	protein_coding	APP	transcribed_unitary_pseudogene	MROH3P	protein_coding	ZNF502	protein_coding	ERC1	protein_coding	UBOX5	lincRNA	MIR646HG	protein_coding	RFX5
protein_coding	TRIM56	protein_coding	GYG1	protein_coding	DEPTOR	transcribed_unitary_pseudogene	CR589904.1	processed_pseudogene	AC021242.1	protein_coding	LAMA3	protein_coding	SORCS2	protein_coding	SNTA1	protein_coding	ATRNL1
protein_coding	DIRC2	protein_coding	BCAS3	antisense_RNA	AC119868.2	transcribed_processed_pseudogene	AL390334.1	protein_coding	MICAL1	protein_coding	DNM3	protein_coding	HRAS	protein_coding	USP9X	protein_coding	ZSWIM5
protein_coding	ELMO2	protein_coding	WDR33	protein_coding	AC046185.1	sense_overlapping	AC092755.1	lincRNA	PART1	protein_coding	SOX5	protein_coding	GLRA3	protein_coding	KLRD1	protein_coding	PARD3
protein_coding	TRIM42	protein_coding	METTL6	lincRNA	UNQ6494	protein_coding	CDKL1	protein_coding	ZDHHC21	protein_coding	THSD4	protein_coding	LRP5	lincRNA	LINC00293	protein_coding	DPCD
protein_coding	DTWD2	protein_coding	MAEA	protein_coding	TMEM161B	protein_coding	POLA2	lincRNA	AC093523.1	protein_coding	RERE	protein_coding	KRTAP16-1	misc_RNA	RN7SKP117	protein_coding	PTPRU
protein_coding	HLCS	protein_coding	ZBTB7C	antisense_RNA	AL024474.2	protein_coding	OPRD1	lincRNA	AC109349.1	protein_coding	PAPPA2	protein_coding	CLPB	antisense_RNA	SEPSECS-AS1	protein_coding	PER3
protein_coding	IGF2BP3	protein_coding	ABLIM2	antisense_RNA	ADORA2A-AS1	protein_coding	CAMKMT	protein_coding	ADGB	protein_coding	MYLK	protein_coding	MFAP3	protein_coding	KMT2A	protein_coding	C1orf186
protein_coding	BMP10	protein_coding	FHOD3	protein_coding	ABCA12	protein_coding	USH2A	protein_coding	CC2D2A	protein_coding	SOX6	protein_coding	RNF141	protein_coding	UIMC1	protein_coding	PRDM16
protein_coding	UBE3D	protein_coding	VPS13A	lincRNA	AL592043.1	protein_coding	RABGAP1L	protein_coding	NOX3	protein_coding	NAV2	protein_coding	ATXN10	protein_coding	2022-12-01	protein_coding	PMF1
protein_coding	NICN1	protein_coding	SERPINE2	antisense_RNA	AC020636.1	protein_coding	CNTN4	protein_coding	DCP1A	protein_coding	PARVA	protein_coding	TYW1B	protein_coding	ADAMTS12	protein_coding	ACTL8
protein_coding	DGKD	lincRNA	LINC01446	lincRNA	LINC02112	protein_coding	RAD51B	antisense_RNA	TMEM161B-AS1	protein_coding	USH2A	protein_coding	MYH14	protein_coding	TMC1	protein_coding	ADD3
protein_coding	UBE2G1	antisense_RNA	AC104596.1	lincRNA	AC097487.1	protein_coding	AGBL1	protein_coding	WASL	protein_coding	FGF14	protein_coding	FGF14	protein_coding	KCNAB1	protein_coding	PMF1-BGLAP
protein_coding	PRKAR2A	protein_coding	ATG10	protein_coding	IP6K2	protein_coding	ITFG1	protein_coding	GABBR1	protein_coding	THRB	protein_coding	PTBP1	protein_coding	SSR1	protein_coding	TBCE
protein_coding	KLC4	protein_coding	CREBRF	protein_coding	OPA3	protein_coding	FRMD5	protein_coding	SCN10A	protein_coding	FRMD4A	protein_coding	PDGFC	protein_coding	TBC1D10B	protein_coding	SAMD8
protein_coding	DOT1L	lincRNA	LINC01483	protein_coding	COPS4	protein_coding	ANKS1B	protein_coding	NSUN7	protein_coding	SHISA6	protein_coding	PAPD7	protein_coding	VPS52	protein_coding	CFAP46
protein_coding	AC036214.3	protein_coding	FRYL	protein_coding	VTA1	protein_coding	EML6	protein_coding	NFIB	protein_coding	NBEA	protein_coding	TTI2	lincRNA	AL359710.1	protein_coding	LAMC1
protein_coding	SNX14	protein_coding	MDH1B	lincRNA	LINC00487	protein_coding	NBEA	protein_coding	COX7A2	protein_coding	MPP7	protein_coding	NOMO2	protein_coding	SMOC2	protein_coding	CAPZB
protein_coding	NDUFV3	protein_coding	PPP3CA	protein_coding	FAF2	protein_coding	NRXN3	unprocessed_pseudogene	NSFP1	protein_coding	PLCB4	protein_coding	ABCA3	protein_coding	ARID3B	protein_coding	PTER
protein_coding	EPB41L2	lincRNA	AJ239322.1	lincRNA	AC021192.1	protein_coding	TAOK1	unprocessed_pseudogene	ENPP7P7	protein_coding	AGO4	protein_coding	PRICKLE1	protein_coding	SPINK8	lincRNA	AL590822.1
protein_coding	AC007998.2	protein_coding	TFDP2	protein_coding	RPL10	protein_coding	AGBL4	unprocessed_pseudogene	DDX12P	protein_coding	MYT1L	protein_coding	CNGB3	protein_coding	FRYL	lincRNA	AC093151.3
protein_coding	DPYSL2	protein_coding	NBR1	protein_coding	KLRG2	protein_coding	TTN	transcribed_unprocessed_pseudogene	YWHAEP7	protein_coding	SBF2	protein_coding	WASF1	protein_coding	A2ML1
protein_coding	WEE2	protein_coding	KCNN1	protein_coding	BHMT	protein_coding	IQCJ-SCHIP1	transcribed_unprocessed_pseudogene	AL035685.1	protein_coding	CCDC39	protein_coding	AC092143.1	protein_coding	ADGB
protein_coding	INO80C	protein_coding	ANKRD28	protein_coding	SIMC1	protein_coding	HNRNPLL	transcribed_unitary_pseudogene	THEM7P	protein_coding	ANKRD44	protein_coding	ABCC5	protein_coding	SYAP1
protein_coding	MYO1B	antisense_RNA	AC116634.1	protein_coding	GBX1	protein_coding	RBMS1	transcribed_processed_pseudogene	AL390334.1	protein_coding	GLI2	protein_coding	ZAR1	protein_coding	MLIP
protein_coding	SIN3B	protein_coding	TP53TG5	antisense_RNA	AC026202.2	protein_coding	CNTN5	transcribed_processed_pseudogene	PLEKHA8P1	protein_coding	UBE2E2	protein_coding	SETD1A	lincRNA	AC125603.2
protein_coding	AKT2	protein_coding	TGFA	protein_coding	PLXNB1	protein_coding	TMEM131	sense_overlapping	AC012501.1	protein_coding	EML6	protein_coding	RAF1	protein_coding	THEGL
protein_coding	C3orf20	protein_coding	IRF2	antisense_RNA	EHHADH-AS1	protein_coding	HS6ST3	sense_intronic	ANKRD44-IT1	protein_coding	ARHGAP32	protein_coding	DOCK6	protein_coding	ZC3H14
protein_coding	PNPLA7	protein_coding	NPNT	antisense_RNA	AL365275.1	protein_coding	ALPL	protein_coding	POLA2	protein_coding	TMEM131	protein_coding	TADA2A	protein_coding	ACO2
protein_coding	RPL28	protein_coding	PRELID2	protein_coding	IL20RA	protein_coding	HS3ST4	protein_coding	CDKL1	protein_coding	HERC1	protein_coding	ADGRG3	protein_coding	HECTD4
protein_coding	TP53TG5	protein_coding	METTL8	protein_coding	MAIP1	protein_coding	GRIN2A	protein_coding	CTNNA2	protein_coding	SPG11	protein_coding	SORL1	protein_coding	CACNA2D3
protein_coding	DEFB121	lincRNA	AL157378.1	protein_coding	CPNE9	protein_coding	DAB1	protein_coding	NAALADL2	protein_coding	ANO6	protein_coding	TRIM71	protein_coding	LBH
protein_coding	DYNLRB1	protein_coding	ZNF420	protein_coding	ACVR1C	protein_coding	SFMBT2	protein_coding	AGBL4	protein_coding	CASC3	protein_coding	ZNF850	protein_coding	NLRP4
protein_coding	SPNS3	protein_coding	PNPLA5	protein_coding	POLR3H	protein_coding	C3orf20	protein_coding	RBFOX1	protein_coding	DAAM1	protein_coding	CASC4	protein_coding	ICK
protein_coding	NWD2	lincRNA	LINC01378	lincRNA	FLJ40288	protein_coding	PLCL2	protein_coding	RABGAP1L	protein_coding	RTN1	protein_coding	LSM1	processed_pseudogene	AC129492.5
protein_coding	ZNF595	protein_coding	TSHZ2	antisense_RNA	AC010649.1	protein_coding	KCNMB2	protein_coding	LRRC4C	protein_coding	NELL2	protein_coding	DNAJC3	transcribed_unprocessed_pseudogene	LINC01881
protein_coding	AC104452.1	lincRNA	LINC01299	antisense_RNA	HAND2-AS1	protein_coding	MYO18B	protein_coding	NRXN3	protein_coding	LRRC28	protein_coding	CYP2A6	protein_coding	SLC47A1
protein_coding	KIAA0319	protein_coding	FAM110B	protein_coding	ZNF800	protein_coding	LSAMP	protein_coding	LSAMP	protein_coding	DCDC1	protein_coding	DLG3	protein_coding	PI4KA
protein_coding	OTC	protein_coding	CEBPZOS	protein_coding	JAM2	protein_coding	KALRN	protein_coding	MACROD2	protein_coding	DOCK9	protein_coding	BAG1	antisense_RNA	AL122035.1
protein_coding	TXLNG	protein_coding	COL4A3	protein_coding	DCAF15	protein_coding	SIVA1	protein_coding	NAV2	protein_coding	PIK3C2G	protein_coding	HNMT	protein_coding	KDM2B
protein_coding	FAM149A	protein_coding	DNAH12	protein_coding	PARVG	protein_coding	CASC4	protein_coding	BABAM2	protein_coding	EGLN3	protein_coding	C17orf99	protein_coding	FBRSL1
protein_coding	GTF2IRD2	protein_coding	GCNT4	antisense_RNA	AC009126.1	protein_coding	RGS7	protein_coding	EPB41	protein_coding	ZNF385B	protein_coding	TMEM259	protein_coding	PPP4R4
protein_coding	HUWE1	protein_coding	VPS41	processed_transcript	LINC00955	protein_coding	STRN3	protein_coding	DLGAP1	protein_coding	GAREM1	protein_coding	SSPO	protein_coding	ARL6
protein_coding	MRPS28	protein_coding	DOCK11	processed_pseudogene	SLC4A1APP1	protein_coding	NME7	protein_coding	PTPRM	protein_coding	PRTFDC1	protein_coding	PCED1B	protein_coding	ADGRG6
protein_coding	PYGB	antisense_RNA	FRMPD3-AS1	protein_coding	ZNF257	protein_coding	STARD13	protein_coding	LRRTM4	protein_coding	UBE2E1	protein_coding	SH3BP2	protein_coding	AC104662.2
protein_coding	ATP13A4	protein_coding	GALNT14	lincRNA	AC064834.1	protein_coding	RARB	protein_coding	FRMD4A	protein_coding	PLAU	protein_coding	KDELR3	protein_coding	CLASP1
protein_coding	ERN1	protein_coding	TANK	lincRNA	AC109349.1	protein_coding	CPNE4	protein_coding	GTDC1	protein_coding	RNF13	protein_coding	GLIS2	lincRNA	LINC00924
protein_coding	SLC9A7	protein_coding	ADGRB1	protein_coding	ZBTB7A	protein_coding	CCDC172	protein_coding	TNR	protein_coding	RASGRF1	protein_coding	STARD9	antisense_RNA	AP001021.2
protein_coding	HNF4G	protein_coding	INTS1	protein_coding	IMMT	protein_coding	SMURF2	protein_coding	ZNF638	protein_coding	LINGO1	protein_coding	EGFR	protein_coding	ABI2
protein_coding	TMEM154	protein_coding	ZNF620	protein_coding	C2orf80	protein_coding	TMEM132D	protein_coding	TBC1D5	protein_coding	C11orf84	protein_coding	BLVRB	transcribed_unprocessed_pseudogene	AC132008.2
protein_coding	PNMA5	lincRNA	AL109910.2	antisense_RNA	AC016595.1	protein_coding	MAP2K5	protein_coding	RBMS3	protein_coding	AC090527.2	protein_coding	TIGIT	lincRNA	AC011473.1
protein_coding	ASB18	protein_coding	CUL1	protein_coding	ING5	protein_coding	DDIAS	protein_coding	NUBPL	protein_coding	SYTL2	protein_coding	TNRC6C	lincRNA	TAB2-AS1
protein_coding	AL589666.1	protein_coding	VWC2	antisense_RNA	AC078883.1	protein_coding	FBXL14	protein_coding	MTA3	protein_coding	C2CD3	protein_coding	KRAS	protein_coding	NIN
protein_coding	HOXB7	protein_coding	ALDH1A1	protein_coding	TMEM67	protein_coding	TRIM59	protein_coding	RIT2	protein_coding	MRVI1	protein_coding	DOCK8	protein_coding	STK17A
protein_coding	LAP3	protein_coding	SENP6	protein_coding	RAB2A	protein_coding	NBPF20	protein_coding	XPR1	protein_coding	ATP6V1A	protein_coding	MYNN	lincRNA	LINC01500
protein_coding	CKM	antisense_RNA	TARID	protein_coding	AC100868.1	protein_coding	DNAJC1	protein_coding	CNTN5	protein_coding	CCDC173	protein_coding	NDFIP1	protein_coding	ASPN
protein_coding	EPAS1	protein_coding	POLDIP3	protein_coding	OC90	protein_coding	ESRRG	protein_coding	OPCML	protein_coding	RAB3D	protein_coding	CROCC2	protein_coding	SEC14L5
protein_coding	RAB22A	protein_coding	PHF14	lincRNA	LINC01115	protein_coding	LPP	protein_coding	KCNS3	protein_coding	CTAGE5	protein_coding	FANCA	lincRNA	LINC01597
protein_coding	FAM200A	protein_coding	TREM2	protein_coding	NOM1	protein_coding	LUZP2	protein_coding	ESRRG	protein_coding	PPP1R12B	protein_coding	TET2	processed_pseudogene	RPS3AP17
protein_coding	PSD2	protein_coding	ZFR2	protein_coding	CYSTM1	protein_coding	ZNF420	protein_coding	TRPC6	protein_coding	ACPP	protein_coding	SLC6A4	antisense_RNA	AC078881.1
protein_coding	FAM171B	protein_coding	DNAH5	protein_coding	NCAPG	protein_coding	SPATA6	protein_coding	SNX29	protein_coding	INPP4A	protein_coding	ACAT1	protein_coding	KLHL1
protein_coding	GLRB	sense_overlapping	AC034154.1	protein_coding	CCDC155	protein_coding	CDC42BPA	protein_coding	KIRREL3	protein_coding	ARHGAP25	protein_coding	LARP1B	antisense_RNA	CLMAT3
protein_coding	TAMM41	protein_coding	DENND6A	protein_coding	TK1	protein_coding	CCNY	protein_coding	KCNAB1	protein_coding	ZNF644	protein_coding	LOXL1	protein_coding	MCTP2
protein_coding	HOXB9	unprocessed_pseudogene	AKAP17BP	antisense_RNA	AC092652.2	protein_coding	NLGN1	protein_coding	NRXN1	protein_coding	DDR2	protein_coding	PIGL	processed_pseudogene	RPL31P1
protein_coding	IQCA1	protein_coding	CRYBG1	protein_coding	KMT2B	protein_coding	TMTC2	protein_coding	ST3GAL3	protein_coding	RAB3B	protein_coding	CRISPLD2	protein_coding	IFT88
protein_coding	STEAP4	protein_coding	SNX5	unprocessed_pseudogene	AC245297.1	protein_coding	APLF	protein_coding	CBFA2T2	protein_coding	TNR	protein_coding	PRSS36	protein_coding	LANCL3
protein_coding	SGSH	lincRNA	AL157778.1	transcribed_unprocessed_pseudogene	AC241952.1	protein_coding	AXDND1	protein_coding	SOX6	protein_coding	CRB1	protein_coding	WWP2	protein_coding	POLE
protein_coding	TMEM91	protein_coding	EML6	transcribed_unprocessed_pseudogene	AC010203.1	protein_coding	PLCXD2	protein_coding	MARK4	protein_coding	SQOR	protein_coding	ZBTB7A	protein_coding	PPIL3
protein_coding	ZSCAN25	transcribed_processed_pseudogene	LRRC37A7P	transcribed_unprocessed_pseudogene	AC009053.1	protein_coding	ADAT1	protein_coding	MCM3AP	protein_coding	ATP2B1	protein_coding	CDYL	protein_coding	RXFP2
protein_coding	FAM32A	protein_coding	DPY19L4	transcribed_unitary_pseudogene	AP002008.2	protein_coding	CATSPERE	protein_coding	CNIH3	protein_coding	PAPSS2	protein_coding	DCP1A	protein_coding	WDHD1
protein_coding	DHX36	lincRNA	LINC00290	snoRNA	SNORA52	protein_coding	LRRTM4	protein_coding	PLCB1	protein_coding	GALNT18	protein_coding	CLIC5	protein_coding	ATAD1
protein_coding	PDIA6	protein_coding	RUNX1T1	snoRNA	SNORA63	protein_coding	VASH1	protein_coding	TCL1A	protein_coding	CHMP3	protein_coding	OPA3	protein_coding	KNTC1
protein_coding	HLA-DOB	protein_coding	PARVB	protein_coding	TGFBR3	protein_coding	SPPL2B	protein_coding	KCNH7	protein_coding	GLCE	protein_coding	DDX27	protein_coding	DDX27
protein_coding	PRRC2A	protein_coding	TONSL	protein_coding	DLG2	protein_coding	ABR	protein_coding	NECTIN3	protein_coding	RBMS1	protein_coding	NUCB1	protein_coding	PRUNE2
protein_coding	GOLGA2	lincRNA	AC073062.1	protein_coding	PLOD1	protein_coding	LMBR1L	protein_coding	PSMA1	protein_coding	IQCG	protein_coding	MAN1A1	protein_coding	ZNF277
protein_coding	STAU1	protein_coding	MAP2K2	protein_coding	CDKL1	protein_coding	APBB1IP	protein_coding	RAPGEF4	protein_coding	PTPRB	protein_coding	PITPNA	protein_coding	HS6ST1
protein_coding	NCK1	protein_coding	CEP162	protein_coding	ATP5S	protein_coding	AC011604.2	protein_coding	HS6ST3	protein_coding	ZFHX2	protein_coding	RIPK1	protein_coding	EPM2A
protein_coding	SMU1	protein_coding	RNF114	protein_coding	SLCO1C1	protein_coding	GIGYF2	protein_coding	KIF5C	protein_coding	SCN7A	protein_coding	RTBDN	protein_coding	CASK
protein_coding	TANK	sense_overlapping	AC025171.1	protein_coding	EPB41	protein_coding	TSC22D1	protein_coding	HS3ST4	protein_coding	ATR	protein_coding	TAX1BP1	antisense_RNA	AC018557.1
protein_coding	POLH	antisense_RNA	AC006004.1	protein_coding	POLA2	protein_coding	OSBPL10	protein_coding	METTL15	protein_coding	VIT	protein_coding	PSEN1	transcribed_unprocessed_pseudogene	SMG1P1
protein_coding	PRLR	protein_coding	P2RY12	protein_coding	EMP1	protein_coding	ADARB2	protein_coding	ANKRD44	protein_coding	AEBP2	protein_coding	PKP4	protein_coding	INSC
protein_coding	PDE4C	lincRNA	AF130417.1	protein_coding	ATP13A2	protein_coding	TDRD10	protein_coding	NELL1	protein_coding	PADI3	protein_coding	TBX5	protein_coding	AC011455.2
protein_coding	CCDC120	protein_coding	MID1	protein_coding	PHKB	protein_coding	TRPC6	protein_coding	PCCB	protein_coding	PDZRN4	protein_coding	MRPL45	protein_coding	NAA15
protein_coding	SDC2	protein_coding	KCTD8	protein_coding	OPRD1	protein_coding	TNRC6B	protein_coding	PDE4B	protein_coding	USP15	protein_coding	2022-03-06	protein_coding	ENTPD1
protein_coding	AL669918.1	protein_coding	CAMK4	protein_coding	ZNF33B	protein_coding	SIPA1L3	protein_coding	MDGA2	protein_coding	SPON1	protein_coding	PCGF3	protein_coding	COBLL1
protein_coding	CD83	lincRNA	AC125613.1	protein_coding	C14orf37	protein_coding	TBC1D30	protein_coding	KCNQ1	protein_coding	MMP15	protein_coding	RHPN2	protein_coding	SH3BP2
protein_coding	PPP1R2	protein_coding	GARNL3	protein_coding	NELL1	protein_coding	AS3MT	protein_coding	SPIRE1	protein_coding	CCDC150	protein_coding	BLM	lincRNA	SPANXA2-OT1
processed_transcript	AC004147.4	protein_coding	MRPS22	protein_coding	DPYD	protein_coding	NIPA2	protein_coding	SHISA9	protein_coding	GTF2H1	protein_coding	ENDOV	transcribed_unprocessed_pseudogene	SORD2P
processed_transcript	MIR663AHG	antisense_RNA	AL162457.2	protein_coding	CNTN5	protein_coding	CELA2A	protein_coding	KCNMA1	protein_coding	RNF40	protein_coding	CLTA	protein_coding	SYNPO
processed_transcript	LINC00824	protein_coding	PYGB	protein_coding	OBSCN	protein_coding	IQCJ	protein_coding	ZNF407	protein_coding	STUM	protein_coding	RREB1	unitary_pseudogene	CA15P1
processed_transcript	TBC1D3P1-DHX40P1	protein_coding	FAM114A2	protein_coding	KIAA0556	protein_coding	AHNAK	protein_coding	TRPV3	protein_coding	PSG2	protein_coding	TRIP12	protein_coding	ART3
processed_transcript	DTX2P1-UPK3BP1-PMS2P11	protein_coding	CALCR	protein_coding	CHST11	protein_coding	ARHGEF26	protein_coding	HK1	protein_coding	TIMM17A	protein_coding	TMEM33	protein_coding	LYPD6
processed_transcript	CERS6-AS1	protein_coding	CYSTM1	protein_coding	NPAS3	protein_coding	CHRNA7	protein_coding	MLLT10	protein_coding	DYTN	protein_coding	ELSPBP1	protein_coding	AP3D1
processed_transcript	AC007780.1	protein_coding	NPAS2	protein_coding	TENM4	protein_coding	AC138894.1	protein_coding	PLCE1	protein_coding	BMP8A	protein_coding	PYGB	lincRNA	AC104051.1
processed_pseudogene	AC062022.1	protein_coding	SNX13	protein_coding	ZNF263	protein_coding	ATP10A	protein_coding	RFLNA	protein_coding	AIPL1	protein_coding	TUBB3	protein_coding	MTMR2
processed_pseudogene	BOLA3P3	protein_coding	RBM44	protein_coding	NAV2	protein_coding	MOB2	protein_coding	LDLRAD4	protein_coding	BBOX1	protein_coding	FA2H	antisense_RNA	AC090772.1
processed_pseudogene	FEM1AP2	protein_coding	THSD7A	protein_coding	SCN8A	protein_coding	BORCS7-ASMT	protein_coding	PCSK6	protein_coding	PIP4K2B	protein_coding	IGHMBP2	protein_coding	KLHL13
processed_pseudogene	CSNK1A1P3	protein_coding	PTBP3	protein_coding	CAPZB	protein_coding	A2ML1	protein_coding	RERG	protein_coding	IRS2	protein_coding	RHOD	sense_intronic	MACROD2-IT1
misc_RNA	RN7SL5P	protein_coding	ZNF529	protein_coding	GRIN2A	protein_coding	ELMO3	protein_coding	KCNH1	protein_coding	VIL1	protein_coding	UACA	protein_coding	KLHL9
misc_RNA	Metazoa_SRP	transcribed_processed_pseudogene	AC008132.1	protein_coding	C2CD3	protein_coding	DTD1	protein_coding	BRIP1	protein_coding	AZIN2	protein_coding	ILF3	protein_coding	FBXO17
lincRNA	AJ009632.2	sense_overlapping	AL031587.6	protein_coding	MALRD1	protein_coding	GPATCH1	protein_coding	FAR2	protein_coding	NBPF10	protein_coding	SPPL2B	protein_coding	SBNO2
lincRNA	RMRP	antisense_RNA	ABCA9-AS1	protein_coding	UNC13C	protein_coding	CR1L	protein_coding	TTC21B	protein_coding	NOMO2	protein_coding	IFT74	protein_coding	MAP7D2
lincRNA	LINC00278	protein_coding	PLEKHB2	protein_coding	LUZP2	protein_coding	ADAMTS14	protein_coding	RRBP1	protein_coding	FMNL3	protein_coding	BDP1	processed_pseudogene	AF235103.2
lincRNA	AC024610.2	protein_coding	TIGD5	protein_coding	MED13L	protein_coding	NOS1AP	protein_coding	HECTD1	protein_coding	CIP2A	protein_coding	JOSD1	protein_coding	ANAPC7
lincRNA	AL121904.1	protein_coding	COBLL1	protein_coding	ZNF37A	protein_coding	INPP4A	protein_coding	NCBP3	protein_coding	CCAR1	protein_coding	ZCWPW1	protein_coding	ZNF577
lincRNA	AC007100.1	protein_coding	PDGFC	protein_coding	OSBPL9	protein_coding	TBRG1	protein_coding	DCDC1	protein_coding	PAIP2B	protein_coding	FOXP4	protein_coding	LIG1
lincRNA	LINC01483	protein_coding	RBPMS	protein_coding	SERGEF	protein_coding	PLEKHM1	protein_coding	MAP6	protein_coding	C1orf74	protein_coding	CPNE7	protein_coding	PPM1E
lincRNA	AC011287.1	protein_coding	FAM193A	protein_coding	LRRC28	protein_coding	BNIP2	protein_coding	UBE2Q2	protein_coding	EPS8L2	protein_coding	ZNF573	protein_coding	C12orf40
lincRNA	AC019118.2	protein_coding	NSD1	protein_coding	MAST2	protein_coding	SORCS1	protein_coding	NLRP14	protein_coding	COX7A2L	protein_coding	LMNTD1	protein_coding	LIMA1
lincRNA	LINC01102	protein_coding	C7orf50	protein_coding	C1orf21	protein_coding	ATP6V0A1	protein_coding	PPP1R37	protein_coding	TM4SF18	protein_coding	INSR	protein_coding	CCDC94
lincRNA	AC062004.1	protein_coding	STX18	protein_coding	SNRPF	protein_coding	TTC6	protein_coding	GDPD4	protein_coding	DGLUCY	protein_coding	GPR4	TEC	AC109326.1
lincRNA	AC002383.1	protein_coding	PAPOLG	protein_coding	DCPS	protein_coding	ADCY10	protein_coding	RYR1	protein_coding	SRPRB	protein_coding	SMIM7	protein_coding	ATAD2B
lincRNA	AC007179.2	protein_coding	FBN2	protein_coding	SNX1	protein_coding	RFX7	protein_coding	AC099518.3	protein_coding	MINDY2	protein_coding	SLC25A41	protein_coding	MUC12
lincRNA	SAMMSON	protein_coding	NRIP1	protein_coding	DISC1	protein_coding	SH3BP5	protein_coding	POC1B	protein_coding	NARS2	protein_coding	CPEB3	protein_coding	PNPLA2
lincRNA	MIR4435-2HG	protein_coding	PARP14	protein_coding	NF1	protein_coding	C12orf60	protein_coding	RCSD1	protein_coding	GALC	protein_coding	TRIM28	protein_coding	DOCK6
lincRNA	AC068633.1	protein_coding	TFR2	protein_coding	SLC22A9	protein_coding	SPECC1	protein_coding	AHNAK	protein_coding	GPSM2	protein_coding	FRMD8	protein_coding	AC104304.1
lincRNA	AC011247.1	protein_coding	GDF5	protein_coding	FOXN3	protein_coding	TOP2B	protein_coding	SNTG2	protein_coding	SPC25	processed_transcript	AC079160.1	protein_coding	BCO2
lincRNA	LINC02147	protein_coding	PHF21B	protein_coding	SPON1	protein_coding	POLR3F	protein_coding	CTNS	protein_coding	NPIPB9	processed_transcript	LINC02006	protein_coding	HGSNAT
lincRNA	AC079610.3	protein_coding	ADAM9	protein_coding	CDH8	protein_coding	PHLDB2	protein_coding	HACD2	protein_coding	PPM1D	processed_transcript	AL590627.2	transcribed_unprocessed_pseudogene	CFL1P1
lincRNA	CYTOR	protein_coding	DDX46	protein_coding	CNGB1	protein_coding	PTPRS	protein_coding	TTC27	protein_coding	STON2	processed_transcript	AL160236.2	protein_coding	HM13
lincRNA	AC073050.1	protein_coding	POLR2F	protein_coding	TSNAX-DISC1	protein_coding	POTEG	protein_coding	CCDC14	protein_coding	ZSCAN29	processed_pseudogene	AL117692.1	protein_coding	NKD1
lincRNA	LINC02540	protein_coding	KCTD9	protein_coding	AKT3	protein_coding	NOVA1	protein_coding	CLIP1	protein_coding	AXL	misc_RNA	RN7SL5P	protein_coding	LPCAT1
lincRNA	LINC02109	protein_coding	LRTM1	protein_coding	GRHL3	protein_coding	ATP1A2	protein_coding	SGIP1	protein_coding	A2M	misc_RNA	Metazoa_SRP	protein_coding	TNXB
lincRNA	LINC02223	lincRNA	ZBTB20-AS5	protein_coding	NUMB	protein_coding	MORC3	protein_coding	HIVEP3	protein_coding	BCL9L	lincRNA	CCDC26	protein_coding	MTTP
lincRNA	AL590705.1	protein_coding	PTCH1	protein_coding	STK33	protein_coding	CASR	protein_coding	EML6	protein_coding	CNOT2	lincRNA	LINC02343	protein_coding	C7orf31
lincRNA	LINC01376	protein_coding	PLCXD1	protein_coding	KLF12	protein_coding	TDRD1	protein_coding	FBLN1	protein_coding	KL	lincRNA	MIR4300HG	lincRNA	AC106729.1
lincRNA	LINC02105	protein_coding	ATP6V0D2	protein_coding	SHISA9	protein_coding	LRRIQ4	protein_coding	RGS6	protein_coding	PAK4	lincRNA	SNHG18	protein_coding	ZNF578
lincRNA	AC007998.3	antisense_RNA	CCNT2-AS1	protein_coding	TSPAN8	protein_coding	ITSN1	protein_coding	EML1	protein_coding	PSMD1	lincRNA	AC159540.1	sense_overlapping	HCP5
lincRNA	LINC01933	protein_coding	B3GNT2	protein_coding	ZEB1	protein_coding	MIPOL1	protein_coding	PIAS1	protein_coding	DCUN1D2	lincRNA	AC108134.3	protein_coding	PIK3C2G
lincRNA	LINC01471	transcribed_processed_pseudogene	LINC01399	protein_coding	CEP126	protein_coding	NBAS	protein_coding	VTI1A	protein_coding	RAB31	lincRNA	AC087645.2	transcribed_processed_pseudogene	NPY6R
lincRNA	LINC01949	protein_coding	CHN2	protein_coding	TTBK2	protein_coding	PPP5D1	protein_coding	SNU13	protein_coding	AC069368.1	lincRNA	LINC00494	antisense_RNA	MAP3K20-AS1
lincRNA	AC003988.1	antisense_RNA	AC011997.1	protein_coding	EGLN3	protein_coding	ZNF236	protein_coding	DISC1	processed_transcript	SATB1-AS1	lincRNA	AC012409.2	protein_coding	EEF2K
lincRNA	LINC01250	processed_transcript	APCDD1L-AS1	protein_coding	DAAM1	protein_coding	ZBTB7C	protein_coding	AMPD3	processed_transcript	PCBP1-AS1	lincRNA	LINC01320	processed_transcript	AL590627.2
lincRNA	LINC01006	protein_coding	SLC26A6	protein_coding	PRDM16	protein_coding	ZNF846	protein_coding	HEG1	processed_pseudogene	AL117692.1	lincRNA	AC097521.1	protein_coding	PIK3R6
lincRNA	LINC00964	protein_coding	OPN1MW2	protein_coding	STAMBPL1	protein_coding	PPM1H	protein_coding	KMT2A	processed_pseudogene	FCF1P6	lincRNA	PSMG3-AS1	lincRNA	LINC01592
lincRNA	CYP4F26P	antisense_RNA	AC011523.1	protein_coding	TRIP11	protein_coding	ZMAT5	protein_coding	PUS10	lincRNA	LINC00276	lincRNA	AL033504.1	processed_pseudogene	HAUS1P1
lincRNA	AC092100.1	protein_coding	PPM1E	protein_coding	ZNF423	protein_coding	PGAP1	protein_coding	TMEM229B	lincRNA	AC114689.3	lincRNA	LINC01090	protein_coding	ACSM2A
lincRNA	AC011124.1	protein_coding	ANGPTL4	protein_coding	SPA17	protein_coding	LRRC20	protein_coding	LAMP3	lincRNA	LINC00299	lincRNA	LINC01478	protein_coding	MFSD14B
lincRNA	AC092683.2	protein_coding	CLCN3	protein_coding	DRAM1	protein_coding	TUBB6	protein_coding	DUOXA1	lincRNA	LINC01090	lincRNA	AC011477.4	antisense_RNA	AC092436.4
lincRNA	AL592043.1	protein_coding	MSH2	protein_coding	UTP6	protein_coding	ACMSD	protein_coding	NSFL1C	lincRNA	LINC01122	lincRNA	AC008667.1	transcribed_processed_pseudogene	AC091178.1
lincRNA	LINC01989	unprocessed_pseudogene	TCAF2P1	protein_coding	IRAK3	protein_coding	TRMT6	protein_coding	CACUL1	lincRNA	AC084816.1	lincRNA	AC093627.5	protein_coding	ADAP1
lincRNA	LINC01104	protein_coding	APOH	protein_coding	BMP8A	protein_coding	MAJIN	protein_coding	NTN1	lincRNA	LINC00298	lincRNA	LINC00663	lincRNA	AL078590.3
lincRNA	AC010745.1	protein_coding	COL4A4	protein_coding	SDC3	protein_coding	CSNK2A2	protein_coding	WIF1	lincRNA	AL133372.2	lincRNA	AC009975.2	protein_coding	AL353588.1
lincRNA	AC008467.1	protein_coding	CLOCK	protein_coding	SGIP1	protein_coding	ATP9A	protein_coding	EIF5B	lincRNA	AC079917.1	lincRNA	AL049875.1	protein_coding	COBL
lincRNA	AC093901.1	antisense_RNA	AC139795.2	protein_coding	PDE3A	protein_coding	KDM5A	protein_coding	C1orf21	lincRNA	DPH6-AS1	lincRNA	AC108062.1	protein_coding	METTL16
lincRNA	AC016730.1	protein_coding	KDM3B	protein_coding	WDTC1	protein_coding	SMARCA4	protein_coding	FRMPD2	lincRNA	AP005203.1	lincRNA	LINC01818	protein_coding	C12orf56
lincRNA	LINC02000	protein_coding	KLHL5	protein_coding	MAP2K5	protein_coding	ETNK1	protein_coding	KCNT2	lincRNA	AL031599.1	lincRNA	LINC00534	protein_coding	MICALCL
antisense_RNA	AC023421.2	protein_coding	PHTF2	protein_coding	DHRS4L2	protein_coding	TMEM8A	protein_coding	GMCL1	lincRNA	LINC01830	lincRNA	AC073062.1	protein_coding	LRCH3
antisense_RNA	AC025470.2	protein_coding	FOXN2	protein_coding	PPP6R3	protein_coding	MYO7A	protein_coding	B3GALNT2	lincRNA	LINC02343	lincRNA	AC008537.2	protein_coding	EIF4E2
antisense_RNA	NRSN2-AS1	protein_coding	TMEM212	protein_coding	C13orf42	protein_coding	LSS	protein_coding	PIAS2	lincRNA	AC106729.1	lincRNA	AC008543.1	protein_coding	POLI
antisense_RNA	AC003991.1	processed_transcript	AC073869.8	protein_coding	MRPS15	protein_coding	SPART	protein_coding	SPATA22	lincRNA	ITGB1-DT	lincRNA	AC008555.5	protein_coding	BZW1
antisense_RNA	AC104596.1	protein_coding	FAM71F1	protein_coding	STMN1	protein_coding	RBM4B	protein_coding	KCNC1	lincRNA	LINC01250	lincRNA	AC034199.1	protein_coding	CD109
antisense_RNA	MIR1-1HG	antisense_RNA	AC117834.1	protein_coding	BAZ1A	protein_coding	LDLRAD4	protein_coding	KRAS	lincRNA	LINC01036	lincRNA	SAMD12-AS1	protein_coding	JAK2
antisense_RNA	LY86-AS1	protein_coding	NHSL1	protein_coding	YWHAE	protein_coding	NAA60	protein_coding	FAM171A1	lincRNA	LINC02316	lincRNA	LINC02268	protein_coding	SLC45A4
antisense_RNA	AC097515.1	protein_coding	MBNL1	protein_coding	GAD2	protein_coding	BRAP	protein_coding	CEMIP	lincRNA	AL355076.2	lincRNA	AC079362.1	protein_coding	RYR1
antisense_RNA	AC097467.3	protein_coding	SCARA5	protein_coding	UNC5B	protein_coding	EVI2B	protein_coding	PAPPA2	lincRNA	AC108721.1	lincRNA	LINC02099	protein_coding	INPP4A
antisense_RNA	AC020636.1	protein_coding	PRKAR2B	protein_coding	CCDC3	protein_coding	MBNL2	protein_coding	TPO	lincRNA	AC087258.1	lincRNA	AC037486.1	protein_coding	CHCHD4
antisense_RNA	B4GALT4-AS1	protein_coding	CHCHD3	protein_coding	CMTM1	protein_coding	LRP4	protein_coding	METTL6	antisense_RNA	DPYD-AS1	antisense_RNA	AP000721.2	protein_coding	ATAT1
antisense_RNA	BASP1-AS1	protein_coding	PIK3R1	protein_coding	ANKK1	protein_coding	AC134669.2	protein_coding	APOLD1	antisense_RNA	IL12A-AS1	antisense_RNA	AC025809.1	protein_coding	FKBP9
antisense_RNA	AC117386.2	protein_coding	PHLPP1	protein_coding	FBXL19	protein_coding	PIGC	protein_coding	CHEK2	antisense_RNA	TSPOAP1-AS1	antisense_RNA	AC116903.2	protein_coding	GTPBP1
antisense_RNA	AC083923.2	protein_coding	ACSL3	protein_coding	MIPOL1	protein_coding	LRRK2	protein_coding	DUSP14	antisense_RNA	CASC2	antisense_RNA	AC011369.1	transcribed_unprocessed_pseudogene	AC139795.1
antisense_RNA	AC010230.1	protein_coding	KMT2E	protein_coding	CKLF-CMTM1	protein_coding	LHPP	protein_coding	TPRG1	antisense_RNA	AC066613.2	antisense_RNA	AC093249.2	protein_coding	SLC39A8
antisense_RNA	AC116634.1	protein_coding	TTC3	protein_coding	HPS1	protein_coding	EXOC7	protein_coding	VPS54	antisense_RNA	AC024145.1	antisense_RNA	MSC-AS1	antisense_RNA	AC004830.1
antisense_RNA	AC104521.1	protein_coding	MCC	protein_coding	CRB1	protein_coding	SERPINE3	protein_coding	UBTF	antisense_RNA	AL031428.1	antisense_RNA	AC004231.1	protein_coding	TCP10L2
antisense_RNA	LINC01598	protein_coding	CAP2	protein_coding	CCNK	protein_coding	MYH11	protein_coding	ELAVL4	antisense_RNA	CLRN1-AS1	antisense_RNA	UBA6-AS1	lincRNA	AL844175.1
antisense_RNA	AC074386.1	protein_coding	INO80D	protein_coding	PARP11	protein_coding	DMBT1	protein_coding	PDZRN4	antisense_RNA	AP003049.2	antisense_RNA	AC098829.1	protein_coding	PRR5L
antisense_RNA	AC091906.1	unprocessed_pseudogene	AC073869.10	protein_coding	RNF141	protein_coding	SETD1B	protein_coding	MRPS22	antisense_RNA	AC010890.1	antisense_RNA	AC243829.2	protein_coding	SECISBP2L
antisense_RNA	AC095060.1	protein_coding	HPS4	protein_coding	RNF121	protein_coding	KIAA1328	protein_coding	MTSS1L	antisense_RNA	AC005225.2	antisense_RNA	CCDC148-AS1	lincRNA	AL355076.2
unprocessed_pseudogene	AC244015.2	sense_overlapping	AC027373.1	protein_coding	DNA2	protein_coding	ZMYND11	protein_coding	ITGAV	antisense_RNA	SMIM2-AS1	antisense_RNA	ZNF350-AS1	lincRNA	CNTN4-AS2
unprocessed_pseudogene	AC242376.2	lincRNA	LINC01858	protein_coding	RPP38	protein_coding	RTKN2	protein_coding	MTR	antisense_RNA	AP001011.1	antisense_RNA	AC084361.1	protein_coding	NDRG4
unitary_pseudogene	WDR95P	lincRNA	LINC01722	protein_coding	CCDC63	protein_coding	APCDD1L	protein_coding	RNF11	antisense_RNA	PLCH1-AS1	antisense_RNA	AC113386.1	lincRNA	AC009518.1
transcribed_unprocessed_pseudogene	HYDIN2	protein_coding	FAM228B	protein_coding	TRAP1	protein_coding	ARHGAP17	protein_coding	INPP4A	antisense_RNA	AC093249.2	transcribed_unprocessed_pseudogene	PARGP1	protein_coding	VAX2
transcribed_unprocessed_pseudogene	AC241952.1	protein_coding	DNAJC27	protein_coding	CYFIP1	protein_coding	EMID1	protein_coding	INHBB	antisense_RNA	AC016493.1	transcribed_unprocessed_pseudogene	ANO7L1	protein_coding	DPM1
transcribed_unprocessed_pseudogene	OR52B5P	protein_coding	MAP3K19	protein_coding	USP28	protein_coding	TM9SF4	protein_coding	THUMPD2	antisense_RNA	AC117383.1	sense_overlapping	AL513128.1	protein_coding	CNGB3
transcribed_unprocessed_pseudogene	FAM25E	protein_coding	TRPM2	protein_coding	ZMIZ1	protein_coding	PDE3B	protein_coding	ZNF148	antisense_RNA	DARS-AS1	protein_coding	CAMK1D	protein_coding	C16orf62
transcribed_unprocessed_pseudogene	SKINT1L	lincRNA	AL359313.1	protein_coding	GPR89A	protein_coding	GPR26	protein_coding	NELL2	antisense_RNA	AC025580.1	protein_coding	WBP1L	protein_coding	FBXW11
transcribed_unprocessed_pseudogene	OR7E14P	lincRNA	AC092674.1	protein_coding	CTH	protein_coding	GPR89A	protein_coding	VPS45			protein_coding	USH2A	protein_coding	RAET1E
transcribed_unprocessed_pseudogene	WASH3P	protein_coding	WWC1	protein_coding	DRD2	protein_coding	LRRC40	protein_coding	DPF3			protein_coding	CDH23	protein_coding	EVL
transcribed_processed_pseudogene	AC092506.1	protein_coding	MPPED1	protein_coding	SCUBE2	protein_coding	LRRK1	protein_coding	DYNC2H1			protein_coding	ARV1	protein_coding	RNF6
snoRNA	SNORA52	protein_coding	RAPGEF5	protein_coding	MFAP5	protein_coding	ACTR3	protein_coding	RCOR3			protein_coding	KISS1	lincRNA	LINC01149
sense_overlapping	AL133304.3	protein_coding	SYCE2	protein_coding	SYT10	protein_coding	ERICH3	protein_coding	DNM1L			protein_coding	RGS7	processed_transcript	AC144548.2
protein_coding	TGFBR3	antisense_RNA	ADORA2A-AS1	protein_coding	SLC25A15	protein_coding	NAE1	protein_coding	IGSF11			protein_coding	MACF1	lincRNA	MIR325HG
protein_coding	DLG2	unprocessed_pseudogene	SPDYE20P	protein_coding	EMX2	protein_coding	RPRD2	protein_coding	PPFIA2			protein_coding	WDR37	antisense_RNA	AC245052.4
protein_coding	PLOD1	protein_coding	CPLX1	protein_coding	PLA2G4E	protein_coding	SLC9A2	protein_coding	ACOXL			protein_coding	SEC16B	transcribed_processed_pseudogene	RPS11P6
protein_coding	POLA2	protein_coding	JAKMIP1	protein_coding	PLA2G4A	protein_coding	PRKCQ	protein_coding	REC114			protein_coding	EIF4G3	protein_coding	COX19
protein_coding	CDKL1	protein_coding	GCNT2	protein_coding	LCMT2	protein_coding	MRPS16	protein_coding	IMPACT			protein_coding	ORC1	protein_coding	SRRM4
protein_coding	OPRD1	protein_coding	DNAL4	protein_coding	MIGA1	protein_coding	NLRP13	protein_coding	APLF			protein_coding	ITGA8	antisense_RNA	AC079385.1
protein_coding	ATP13A2	protein_coding	TM9SF4	protein_coding	N4BP1	protein_coding	ZNF555	protein_coding	KCTD18			protein_coding	SEC22B	lincRNA	AC096773.1
protein_coding	EPB41	lincRNA	PCAT4	protein_coding	C16orf58	protein_coding	RCN1	protein_coding	ZMYM4			protein_coding	DVL1	sense_intronic	AL365273.1
protein_coding	TMEM56	protein_coding	LMX1B	protein_coding	FREM2	protein_coding	LDHAL6A	protein_coding	CHN1			protein_coding	POLR3GL	transcribed_processed_pseudogene	LINC01399
protein_coding	ADK	antisense_RNA	AL354993.2	protein_coding	ZFAND4	protein_coding	NANOS3	protein_coding	CTSK			protein_coding	SPAG6	protein_coding	USP45
protein_coding	TMEM56-RWDD3	antisense_RNA	AP005899.1	protein_coding	PAFAH2	protein_coding	ZFYVE26	protein_coding	TCTN1			protein_coding	AC243547.3	protein_coding	SLC25A26
protein_coding	ZNF33B	protein_coding	INMT-MINDY4	protein_coding	EPS8L2	protein_coding	ELMO2	protein_coding	PDE3B			protein_coding	POU2F1	unprocessed_pseudogene	WASH7P
protein_coding	SLCO1C1	antisense_RNA	AC138356.3	protein_coding	CATSPER2	protein_coding	ANXA4	protein_coding	ZFC3H1			protein_coding	POMGNT1	protein_coding	CAMTA1
protein_coding	GALNT9	protein_coding	SOCS6	protein_coding	ATP2A2	protein_coding	AL357673.1	protein_coding	SEMA4B			protein_coding	MROH9	protein_coding	ADK
protein_coding	RBFOX1	lincRNA	AC007389.3	protein_coding	VPS37C	protein_coding	CYB5RL	protein_coding	PSG11			protein_coding	LMNA	protein_coding	PTGFR
protein_coding	ACOT7	protein_coding	FAXDC2	protein_coding	C12orf76	protein_coding	KRT39	protein_coding	RUFY2			protein_coding	PABPC4	protein_coding	GFRA1
protein_coding	FAM155A	protein_coding	DAZAP1	protein_coding	RPLP2	protein_coding	FAM117B	protein_coding	PRPF38A			protein_coding	PRKCZ	protein_coding	AMPD1
protein_coding	DCDC1	protein_coding	FZR1	protein_coding	LEMD3	processed_transcript	AC007389.1	protein_coding	C14orf39			protein_coding	LMX1A	protein_coding	MALRD1
protein_coding	KIAA1217	protein_coding	CAMSAP3	protein_coding	CD4	processed_transcript	LINC01341	protein_coding	ATP1A4			protein_coding	ATAD3C	protein_coding	KHDC4
protein_coding	GIPC2	protein_coding	DSE	protein_coding	FAM57B	processed_transcript	RMST	protein_coding	IMPG2			protein_coding	ACTL8	protein_coding	CAMK1D
protein_coding	PLEKHO1	protein_coding	SCTR	processed_transcript	AC009093.10	processed_transcript	LINC00466	protein_coding	KITLG			protein_coding	LRP8	protein_coding	TMEM9
protein_coding	GRK5	protein_coding	RELL1	processed_transcript	AC055860.1	processed_transcript	AC013472.1	protein_coding	VAC14			protein_coding	TTC13	protein_coding	HMCN1
protein_coding	UNC119B	protein_coding	MINDY4	processed_transcript	HSD52	processed_transcript	AC004224.2	protein_coding	FAM160B1			protein_coding	KCTD3	protein_coding	SGMS1
protein_coding	KSR2	antisense_RNA	AC010255.1	processed_pseudogene	AL117692.1	processed_pseudogene	AL117692.1	protein_coding	PRR12			protein_coding	PRDX6	protein_coding	CACNA1E
protein_coding	DNAJB4	protein_coding	C6	processed_pseudogene	EEF1A1P16	processed_pseudogene	TMSB4XP1	protein_coding	MINDY1			protein_coding	DHTKD1	protein_coding	LMNA
protein_coding	BEND7	protein_coding	PHF7	lincRNA	LINC01579	processed_pseudogene	RPSAP55	protein_coding	ERLEC1			protein_coding	TET1	protein_coding	ATE1
protein_coding	OPCML	protein_coding	TRABD2A	lincRNA	LINC00351	processed_pseudogene	RPL12P26	protein_coding	CRLS1			processed_transcript	AL359075.2	protein_coding	AKT3
protein_coding	CACHD1	protein_coding	C4orf45	lincRNA	LINC01581	lincRNA	LINC02548	protein_coding	DMBT1			lincRNA	AL590822.1	protein_coding	UPF2
protein_coding	LRRC52	protein_coding	DUSP22	lincRNA	AC010998.1	lincRNA	AC007402.1	protein_coding	WDFY4			lincRNA	AC104461.1	protein_coding	STAM
protein_coding	PRKCH	lincRNA	LINC01880	lincRNA	AC021752.1	lincRNA	LINC01035	protein_coding	AVEN			lincRNA	LINC02257	protein_coding	CCDC30
protein_coding	EMP1	antisense_RNA	AC111000.4	lincRNA	AC104574.2	lincRNA	LINC00276	protein_coding	SIDT1			lincRNA	LINC01788	protein_coding	NCDN
protein_coding	RPH3A	unprocessed_pseudogene	CSF2RBP1	lincRNA	AC007952.7	lincRNA	AL357153.2	protein_coding	LYPD6			lincRNA	AL591848.3	protein_coding	CABCOCO1
protein_coding	MAP2K5	protein_coding	C1GALT1	lincRNA	AC134511.1	lincRNA	AL356108.1	protein_coding	SMURF2			lincRNA	LINC01468	protein_coding	ABCD3
protein_coding	AQP11	protein_coding	INTU	lincRNA	AC127526.3	lincRNA	AC091078.1	protein_coding	MATN4			antisense_RNA	AC242426.3	protein_coding	AL357673.1
protein_coding	RNASEH2B	lincRNA	AL451127.1	lincRNA	AC025272.1	lincRNA	LINC02546	protein_coding	ADAMTS18					protein_coding	DOCK1
protein_coding	UNC13C	antisense_RNA	AL137024.1	lincRNA	AC090124.1	lincRNA	AL118523.1	protein_coding	LRRK1					protein_coding	DNM3
protein_coding	NEGR1	protein_coding	GJB1	lincRNA	AC012409.2	lincRNA	AP003181.1	protein_coding	JPH3					protein_coding	CDCP2
protein_coding	CHST11	protein_coding	PROSER3	lincRNA	AC091078.1	lincRNA	AC009055.1	protein_coding	SYT6					protein_coding	KIF26B
protein_coding	IL32	protein_coding	ESYT3	lincRNA	AC073569.2	lincRNA	AC012355.1	protein_coding	ZNF720					protein_coding	NUCKS1
protein_coding	PLPPR4	processed_pseudogene	AC018638.4	lincRNA	AL358335.2	lincRNA	LINC00907	protein_coding	HOXD3					protein_coding	ZNF37A
protein_coding	ACOT2	protein_coding	OXER1	lincRNA	AC005703.4	lincRNA	AC004158.1	protein_coding	LIPC					protein_coding	SNRPE
protein_coding	RBM4	protein_coding	GVQW2	lincRNA	AL592402.1	lincRNA	AL354896.1	protein_coding	POLR2A					protein_coding	COL24A1
protein_coding	NAA25	protein_coding	RTKN	lincRNA	AC069503.3	lincRNA	AL136985.3	protein_coding	PRPF3					protein_coding	MSH4
protein_coding	NPAS3	lincRNA	AC025244.1	lincRNA	LINC01031	lincRNA	AC073284.1	protein_coding	VIT					protein_coding	P4HA1
protein_coding	PPP1R12B	antisense_RNA	AC006355.2	lincRNA	AL590822.1	lincRNA	LINC01254	protein_coding	ZYG11B					protein_coding	ERRFI1
protein_coding	DLG5	lincRNA	LINC01795	lincRNA	AL158058.1	lincRNA	AC022498.1	protein_coding	CAPRIN1					protein_coding	DNAJC16
protein_coding	OLAH	protein_coding	SESN1	antisense_RNA	LINC00624	lincRNA	AC079466.2	protein_coding	DCLK1					protein_coding	CFAP70
protein_coding	FLVCR1	lincRNA	AP000357.2	antisense_RNA	EDRF1-AS1	lincRNA	LINC00374	protein_coding	LRRC40					protein_coding	HIST2H2BF
protein_coding	DPYD	protein_coding	SEPSECS	antisense_RNA	AL158835.3	lincRNA	AL354824.1	protein_coding	FAM20B					protein_coding	DESI2
protein_coding	RBM14-RBM4	protein_coding	CD300LG	antisense_RNA	FLJ21408	lincRNA	AL139220.2	protein_coding	ZNF345					protein_coding	RLF
protein_coding	GRIK4	protein_coding	GAB3	antisense_RNA	AC004943.1	lincRNA	LINC00923	protein_coding	RC3H1					protein_coding	CNST
protein_coding	ATP11A	antisense_RNA	AL109930.1	antisense_RNA	AC068305.3	antisense_RNA	AC025682.1	protein_coding	TIGIT					protein_coding	VANGL2
protein_coding	C12orf40	protein_coding	DQX1	antisense_RNA	AL359915.2	antisense_RNA	AP001021.2	protein_coding	CACNB2					protein_coding	PTGFRN
protein_coding	EPSTI1	antisense_RNA	FOXP4-AS1	antisense_RNA	AC073655.1	antisense_RNA	WDR11-AS1	protein_coding	IFIH1					protein_coding	AKR1E2
protein_coding	AC092143.1	unprocessed_pseudogene	ANKRD18CP	antisense_RNA	CCND2-AS1	antisense_RNA	ENTPD1-AS1	protein_coding	C2orf83					protein_coding	RAVER2
protein_coding	NSL1	protein_coding	VDAC3	antisense_RNA	CERS3-AS1	antisense_RNA	IPO9-AS1	protein_coding	PXYLP1					protein_coding	C1orf167
protein_coding	APLP2	protein_coding	PAQR9	antisense_RNA	AC006122.2	antisense_RNA	AC027020.1	protein_coding	SYN2					protein_coding	SLC25A44
protein_coding	DISC1	protein_coding	CDH10			antisense_RNA	AC004943.2	protein_coding	GAS2L3					protein_coding	CFAP57
protein_coding	EPN2	protein_coding	NAA20			antisense_RNA	ZNF32-AS3	protein_coding	PGM2L1					protein_coding	MTOR
protein_coding	SORCS1	antisense_RNA	AC006441.1			antisense_RNA	AC068051.1	protein_coding	TAOK1					protein_coding	SKI
protein_coding	CACNB2	protein_coding	ZNF823			antisense_RNA	DIO2-AS1	protein_coding	VPS72					protein_coding	ACOT7
protein_coding	TMEM229B	sense_intronic	AA06			antisense_RNA	AC066612.2	protein_coding	BTBD2					processed_transcript	MGC27382
protein_coding	PLXNA2	protein_coding	EVC			antisense_RNA	AP005329.2	protein_coding	SV2A					lincRNA	AL590822.1
protein_coding	SLC8A3	protein_coding	ANKDD1B			antisense_RNA	AC005358.1	protein_coding	CTTN					lincRNA	AL356479.1
protein_coding	ALKBH3	lincRNA	AL590542.1			antisense_RNA	BDNF-AS	protein_coding	SIAH2					lincRNA	AL683887.1
protein_coding	DHCR24	lincRNA	LINC02237			antisense_RNA	AC005225.3	protein_coding	AFAP1L2					lincRNA	AC012560.1
protein_coding	OTUD7B	protein_coding	ZFP2			antisense_RNA	AC005358.2	protein_coding	EXT2					lincRNA	LINC01163
protein_coding	ETFA	lincRNA	AL121904.1			antisense_RNA	AC044802.2	protein_coding	RAB31					lincRNA	LINC00595
protein_coding	EGLN3	protein_coding	LRAT			antisense_RNA	AC009313.1	protein_coding	UBXN2A					lincRNA	AC097059.1
protein_coding	CADM1	protein_coding	RAB3GAP1			antisense_RNA	AL139020.1	protein_coding	GOSR1					lincRNA	LINC01166
protein_coding	MYO7A	protein_coding	AP4M1			antisense_RNA	AC114803.1	protein_coding	PELI1
protein_coding	EFCAB2	protein_coding	TTC37					protein_coding	USP24
protein_coding	BTBD6	protein_coding	GPRC6A					protein_coding	DDX47
protein_coding	SLC45A1	protein_coding	GRB14					protein_coding	AC009336.2
protein_coding	CALY	protein_coding	TYMS					protein_coding	NT5DC3
protein_coding	ZNF26	protein_coding	SAFB2					protein_coding	SLC5A5
protein_coding	GATM	protein_coding	SFXN5					protein_coding	PMFBP1
protein_coding	HNRNPR	lincRNA	LINC02572					protein_coding	MROH9
protein_coding	ASTN1	antisense_RNA	AC023886.1					protein_coding	NRP2
protein_coding	CACNA1E	antisense_RNA	AC008438.1					protein_coding	EPAS1
protein_coding	POLR3GL	protein_coding	AGO2					protein_coding	LGR4
protein_coding	SCARB1	lincRNA	LINC01255					protein_coding	DIO2
protein_coding	EXD2	protein_coding	FSD1L					protein_coding	RPN1
protein_coding	CCDC85C	lincRNA	AC018467.1					protein_coding	KRT80
protein_coding	NAP1L4	lincRNA	AC021321.1					protein_coding	CHRM5
protein_coding	SFMBT2	protein_coding	WIPF3					processed_transcript	DLEU1
protein_coding	UBE2L5	processed_pseudogene	AC010395.2					processed_transcript	LINC00173
protein_coding	RPLP2	lincRNA	LINC01643					processed_transcript	TLX1NB
protein_coding	PTPRJ	lincRNA	AC005355.1					processed_transcript	STARD13-AS
protein_coding	UBTD1	protein_coding	CFAP36					processed_transcript	AL391425.1
protein_coding	B3GAT3	protein_coding	EPS8L1					processed_transcript	PPP3CB-AS1
protein_coding	ZMYND12	protein_coding	SEMA6B					processed_pseudogene	AL117692.1
protein_coding	MAP2K3	transcribed_unprocessed_pseudogene	AC124944.3					misc_RNA	RN7SL692P
protein_coding	PHRF1	protein_coding	CYBRD1					lincRNA	LINC01830
protein_coding	NTRK3	antisense_RNA	AC004584.1					lincRNA	AL356108.1
protein_coding	MEIS2	lincRNA	AC068489.1					lincRNA	AC093459.1
protein_coding	SAMD8	protein_coding	SPTAN1					lincRNA	AP003181.1
protein_coding	KLRD1	protein_coding	CIDEA					lincRNA	AL110292.1
protein_coding	SHISA9	unprocessed_pseudogene	GOLGA6L16P					lincRNA	AC114485.1
protein_coding	FGFR1OP2	protein_coding	2022-03-07					lincRNA	AC092920.1
protein_coding	YME1L1	protein_coding	SLC20A1					lincRNA	AC104574.2
protein_coding	AC243547.3	protein_coding	KIAA1841					lincRNA	LINC01478
protein_coding	ST6GALNAC5	lincRNA	AC010395.1					lincRNA	AC009975.2
protein_coding	AVPR1B	protein_coding	KRT16					lincRNA	AC128707.1
protein_coding	ANO9	transcribed_unprocessed_pseudogene	DPY19L2P2					lincRNA	AC068633.1
protein_coding	ACADS	unprocessed_pseudogene	GZMAP1					lincRNA	TEX41
protein_coding	MS4A3	protein_coding	RNF14					lincRNA	AC025575.2
protein_coding	TBRG1	protein_coding	BTD					lincRNA	LINC00607
protein_coding	AL031708.1	protein_coding	SMIM20					lincRNA	LINC01499
protein_coding	IPO7	snRNA	RNU4-60P					lincRNA	AC025575.1
protein_coding	DNAJC16	protein_coding	IKBKB					lincRNA	RAB30-AS1
protein_coding	OTOGL	unprocessed_pseudogene	TPTE2P3					lincRNA	C12orf77
protein_coding	SEMA4B	transcribed_unprocessed_pseudogene	HERC2P4					lincRNA	AL590683.1
protein_coding	SOCS4	transcribed_unprocessed_pseudogene	EEF1DP3					lincRNA	AC013451.2
protein_coding	SLC6A4	transcribed_unprocessed_pseudogene	FAM35BP					lincRNA	AC020718.1
protein_coding	SCART1	transcribed_unprocessed_pseudogene	DNM1P47					lincRNA	LINC01193
protein_coding	TTC19	transcribed_unitary_pseudogene	LINC01225					lincRNA	AC108721.1
protein_coding	USP7	transcribed_processed_pseudogene	AL390334.1					lincRNA	AC107973.1
protein_coding	CRAMP1	transcribed_processed_pseudogene	RPL21P122					lincRNA	AL354896.1
protein_coding	CALCOCO1	transcribed_processed_pseudogene	AC087633.2					lincRNA	AC020912.1
protein_coding	KLHDC2	transcribed_processed_pseudogene	ESRRAP2					lincRNA	LINC00664
protein_coding	PALMD	sense_overlapping	AC044810.2					lincRNA	LINC00923
protein_coding	USP15	sense_overlapping	AC090518.1					lincRNA	AC243967.3
protein_coding	PHLPP2	sense_intronic	AL356966.1					lincRNA	AL596275.2
protein_coding	MC1R	sense_intronic	AC092120.1					bidirectional_promoter_lncRNA	AL132857.3
protein_coding	RPS3	protein_coding	DLG2					antisense_RNA	DIO2-AS1
protein_coding	C15orf40	protein_coding	TGFBR3					antisense_RNA	AL139021.2
protein_coding	ARHGDIG	protein_coding	POLA2					antisense_RNA	KCNMA1-AS3
protein_coding	ZMIZ1	protein_coding	ATP5S					antisense_RNA	AC243773.2
protein_coding	ITIH5	protein_coding	ATP13A2					antisense_RNA	AL050403.2
protein_coding	PIBF1	protein_coding	EMP1					antisense_RNA	AC004943.2
protein_coding	VPS26A	protein_coding	CNTN5					antisense_RNA	AC097103.2
protein_coding	OR2L5	protein_coding	CDKL1					antisense_RNA	AL136088.1
protein_coding	MED21	protein_coding	PARP16					antisense_RNA	LINC00884
protein_coding	ANO5	protein_coding	CDH11					antisense_RNA	AL049869.2
protein_coding	HIKESHI	protein_coding	SOX6					antisense_RNA	AC072062.1
protein_coding	LBHD1	protein_coding	POLR3GL					antisense_RNA	AC100763.1
protein_coding	TMPRSS12	protein_coding	AC243547.3					antisense_RNA	DNAJC27-AS1
protein_coding	USP35	protein_coding	NRXN3					antisense_RNA	AC022075.1
protein_coding	MTHFD1	protein_coding	YBX3					antisense_RNA	SIAH2-AS1
protein_coding	NPIPA3	protein_coding	OPRD1					antisense_RNA	AC025034.1
protein_coding	FOXO1	protein_coding	OLFML3					antisense_RNA	AC008277.1
protein_coding	PIP4K2C	protein_coding	TMEM117					antisense_RNA	VAV3-AS1
protein_coding	GPR152	protein_coding	GRIA4					antisense_RNA	AL357673.2
protein_coding	SERPINC1	protein_coding	EPB41
protein_coding	TRAP1	protein_coding	ZNF33B
protein_coding	SSPN	protein_coding	RYR2
protein_coding	EXT2	protein_coding	GPC5
protein_coding	TEKT3	protein_coding	NEGR1
protein_coding	CD5	protein_coding	RAD51B
protein_coding	SPX	protein_coding	NFAT5
protein_coding	FOPNL	protein_coding	CFDP1
protein_coding	NSUN6	protein_coding	SFMBT2
protein_coding	HCN3	protein_coding	PTCHD3
protein_coding	TMEM183A	protein_coding	VWCE
protein_coding	RPS24	protein_coding	USH2A
protein_coding	CTRB1	protein_coding	ACP2
processed_transcript	AC009093.10	protein_coding	COG2
processed_transcript	SNHG14	protein_coding	BRINP3
processed_pseudogene	AL117692.1	protein_coding	ADAM12
processed_pseudogene	NPM1P30	protein_coding	RNF141
processed_pseudogene	AIFM1P1	protein_coding	GGACT
lincRNA	AC007952.7	protein_coding	SH3PXD2A
lincRNA	LINC02135	protein_coding	ZNHIT6
lincRNA	AL160290.2	protein_coding	FAM196A
lincRNA	AC091078.1	protein_coding	ANKRD11
lincRNA	LINC02250	protein_coding	AC099489.1
lincRNA	AC078923.1	protein_coding	TMEM116
lincRNA	AL355303.1	protein_coding	WDR90
lincRNA	AC244021.1	protein_coding	TNFRSF8
lincRNA	AC134511.1	protein_coding	B3GALT2
lincRNA	LINC01197	protein_coding	SLC2A13
lincRNA	LINC02341	protein_coding	SLC9C2
lincRNA	AC096631.1	protein_coding	ADCK1
lincRNA	FRMD6-AS2	protein_coding	TEX9
lincRNA	LINC00923	protein_coding	DCDC1
lincRNA	LINC02185	protein_coding	HHAT
lincRNA	AC023790.2	protein_coding	PRKCZ
lincRNA	AL954650.1	protein_coding	RPLP0
lincRNA	LINC02335	protein_coding	PKNOX2
lincRNA	LINC00639	protein_coding	NXPE1
lincRNA	AL805961.1	protein_coding	MMP27
lincRNA	LINC00485	protein_coding	SLC35G1
lincRNA	LINC00348	protein_coding	ADARB2
lincRNA	LINC02309	protein_coding	LUZP2
lincRNA	LINC02340	protein_coding	TET1
lincRNA	PTCSC3	protein_coding	SIK3
bidirectional_promoter_lncRNA	AL590440.2	protein_coding	SLC35F3
antisense_RNA	LINC00624	protein_coding	MS4A18
antisense_RNA	AP000446.1	protein_coding	LHFPL6
antisense_RNA	AL096869.2	protein_coding	VWF
antisense_RNA	AP001636.3	protein_coding	ESRRG
antisense_RNA	AL031428.1	protein_coding	MAPKAPK5
antisense_RNA	AC135895.1	protein_coding	PARG
antisense_RNA	G2E3-AS1	protein_coding	PCSK6
antisense_RNA	AL359924.1	protein_coding	ZC3H7A
antisense_RNA	AC090001.1	protein_coding	MARK3
antisense_RNA	FLG-AS1	protein_coding	CPPED1
antisense_RNA	AL356270.1	protein_coding	NR2C1
antisense_RNA	AC087482.1	protein_coding	AC009163.4
antisense_RNA	AL353699.1	protein_coding	PRKCB
antisense_RNA	ST20-AS1	protein_coding	SORD
antisense_RNA	AC022395.1	protein_coding	MORN3
antisense_RNA	AC025580.1	protein_coding	MSH4
antisense_RNA	AC009163.1	protein_coding	FLRT2
antisense_RNA	AC025263.1	protein_coding	PTPRB
antisense_RNA	PROSER2-AS1	protein_coding	C12orf42
		protein_coding	MYPN
		protein_coding	ST5
		protein_coding	MYO1H
		protein_coding	LBR
		protein_coding	PTPRR
		protein_coding	ZNF664
		protein_coding	TTBK2
		protein_coding	IDE
		protein_coding	LGR5
		protein_coding	BTBD10
		protein_coding	PPP4R3A
		protein_coding	SLC22A6
		protein_coding	PCDH9
		protein_coding	AC068790.8
		protein_coding	SHISA9
		protein_coding	ITGAX
		protein_coding	ANO6
		protein_coding	TM6SF1
		protein_coding	PLCG2
		protein_coding	COX10
		protein_coding	BCAR3
		protein_coding	CLRN3
		protein_coding	CPXM2
		protein_coding	ATXN2
		protein_coding	RPGRIP1
		protein_coding	DOCK1
		protein_coding	PPP1R12B
		protein_coding	WDR64
		protein_coding	PTPRJ
		protein_coding	PATJ
		protein_coding	HMCN1
		protein_coding	ABCD3
		protein_coding	PPP2R5C
		protein_coding	KIF11
		protein_coding	AC012651.1
		protein_coding	MAP2K3
		protein_coding	NTRK3
		protein_coding	RPS6KC1
		protein_coding	PIK3C2B
		protein_coding	KLRD1
		protein_coding	CAPN3
		protein_coding	TREH
		protein_coding	SIK2
		protein_coding	ZBTB39
		protein_coding	SLC44A5
		protein_coding	PAMR1
		protein_coding	ITPR2
		protein_coding	ADORA2B
		protein_coding	BORCS7
		protein_coding	LRP6
		protein_coding	AC055811.2
		protein_coding	WASF3
		protein_coding	HACD3
		protein_coding	NBPF26
		protein_coding	ATG4C
		protein_coding	DUSP16
		protein_coding	CPNE8
		protein_coding	ZMYM4
		protein_coding	ADAM15
		protein_coding	NCOR2
		protein_coding	PPP4R4
		protein_coding	BICC1
		protein_coding	OTUD7A
		protein_coding	AKT3
		protein_coding	PAQR5
		protein_coding	EBF3
		protein_coding	CDKN2C
		protein_coding	MYRFL
		protein_coding	CACNA2D4
		protein_coding	SLTM
		protein_coding	C15orf41
		protein_coding	CFHR4
		protein_coding	HRK
		protein_coding	ANGEL2
		protein_coding	NID1
		protein_coding	ATF7IP
		protein_coding	SLC16A1
		protein_coding	LRP8
		protein_coding	ARID5B
		protein_coding	FAM208B
		protein_coding	FLCN
		protein_coding	JAM3
		protein_coding	SLC22A25
		protein_coding	FAM222B
		protein_coding	ASB7
		protein_coding	PRSS21
		protein_coding	ARPP19
		protein_coding	FRY
		protein_coding	KANK4
		protein_coding	TPCN2
		protein_coding	C12orf10
		protein_coding	UHRF1BP1L
		protein_coding	CDR2
		protein_coding	CCDC88C
		protein_coding	CCNT1
		protein_coding	CHST3
		protein_coding	SMPD3
		protein_coding	KCNK13
		protein_coding	VAMP4
		protein_coding	NINJ2
		protein_coding	MIS18BP1
		protein_coding	N4BP2L2
		protein_coding	PROSER1
		protein_coding	OR4N2
		protein_coding	KSR1
		protein_coding	FBLN5
		protein_coding	FAH
		protein_coding	BX248415.1
		protein_coding	ZBTB44
		protein_coding	DICER1
		protein_coding	KMT2A
		protein_coding	DNAAF1
		protein_coding	GBF1
		protein_coding	BORCS7-ASMT
		protein_coding	INTS6
		protein_coding	FAM107B
		protein_coding	ICE2
		protein_coding	INPP5A
		protein_coding	FNTB
		protein_coding	SPATA5L1
		protein_coding	EAPP
		protein_coding	CD163
		protein_coding	SECISBP2L
		protein_coding	KLF13
		protein_coding	ZDHHC20
		protein_coding	KCNAB2
		protein_coding	PMVK
		protein_coding	MYOM3
		protein_coding	HS3ST3B1
		protein_coding	IRS2
		protein_coding	TPP2
		protein_coding	GREM2
		protein_coding	LARP4B
		protein_coding	OR1C1
		protein_coding	DRD2
		protein_coding	DNAJC12
		protein_coding	TMCO4
		protein_coding	ATP6V0A2
		protein_coding	TSPAN15
		protein_coding	ARL5B
		protein_coding	WDR81
		protein_coding	PUM1
		protein_coding	CDK11B
		protein_coding	UCHL3
		protein_coding	CR2
		protein_coding	RCN2
		protein_coding	MAD2L2
		protein_coding	GPATCH2L
		protein_coding	APPL2
		protein_coding	IPP
		protein_coding	FAM186A
		protein_coding	OR8D4
		protein_coding	CHURC1-FNTB
		protein_coding	PADI3
		protein_coding	TMPRSS4
		protein_coding	CX3CL1
		protein_coding	ISLR2
		protein_coding	HNRNPF
		processed_transcript	AL365295.1
		processed_transcript	ADD3-AS1
		processed_transcript	SNHG14
		processed_transcript	AC007527.1
		processed_transcript	AC040174.1
		processed_transcript	AC144548.2
		processed_pseudogene	AL117692.1
		processed_pseudogene	AL714022.1
		processed_pseudogene	RPL23AP62
		lincRNA	AC007952.7
		lincRNA	AC068875.1
		lincRNA	LINC01036
		lincRNA	AC108134.3
		lincRNA	AC091078.1
		lincRNA	AC044810.3
		lincRNA	AL353633.1
		lincRNA	AL139823.1
		lincRNA	AC025575.1
		lincRNA	ITGB1-DT
		lincRNA	AC016152.1
		lincRNA	AL050344.1
		lincRNA	LINC00922
		lincRNA	LINC02204
		lincRNA	AC092376.1
		lincRNA	LINC01520
		lincRNA	AC100768.2
		lincRNA	AC092490.1
		lincRNA	LINC00707
		lincRNA	AP001993.1
		lincRNA	AL592295.4
		bidirectional_promoter_lncRNA	AL132857.3
		antisense_RNA	LINC00624
		antisense_RNA	AC138123.2
		antisense_RNA	AC009097.1
		antisense_RNA	AC034102.3
		antisense_RNA	APOA1-AS
		antisense_RNA	AL390860.1
		antisense_RNA	CCDC144NL-AS1
		antisense_RNA	AC009779.5
		antisense_RNA	AC090559.1
		antisense_RNA	AC025034.1
		antisense_RNA	AC116903.2
		antisense_RNA	AL049569.1
		antisense_RNA	AL591806.1
		antisense_RNA	AL132708.1
		antisense_RNA	AL353784.1
		antisense_RNA	AL512638.2
		antisense_RNA	RASSF8-AS1
		antisense_RNA	AP003086.2
		antisense_RNA	AP001001.1

## Sheet: TGFBR3,TRAM1 and WDR62
TGFBR3						TRAM1						WDR62
Cancer		Adenoma		Paracancer		Cancer		Adenoma		Paracancer		Cancer		Adenoma		Paracancer
ribozyme	RMRP	protein_coding	TRAM1	protein_coding	TRAM1	ribozyme	RMRP	transcribed_unprocessed_pseudogene	CARM1P1	protein_coding	ROR2	unprocessed_pseudogene	TSPY20P	protein_coding	SLC16A14	protein_coding	TRAM1
protein_coding	TRAM1	protein_coding	ASIC2	protein_coding	ASIC2	protein_coding	ROR2	ribozyme	RMRP	protein_coding	PTPRD	sense_overlapping	AC008696.2	protein_coding	TRAM1	protein_coding	SLC16A14
protein_coding	ASIC2	protein_coding	NCKAP5	protein_coding	NCKAP5	protein_coding	PTPRD	antisense_RNA	AC090568.2	protein_coding	JPH1	scaRNA	SCARNA8	protein_coding	NUDCD1	misc_RNA	RN7SL5P
protein_coding	NCKAP5	protein_coding	SLC16A14	protein_coding	SLC16A14	protein_coding	PAPPA	lincRNA	RMRP	protein_coding	PHKA2	ribozyme	RMRP	lincRNA	AC098828.3	protein_coding	NUDCD1
protein_coding	SLC16A14	protein_coding	ZNF33B	protein_coding	WDR62	protein_coding	EYA1	lincRNA	AC104212.3	lincRNA	LINC00278	protein_coding	SLC16A14	protein_coding	KIF16B	protein_coding	VGLL4
protein_coding	WDR62	protein_coding	PHKB	protein_coding	PHKB	protein_coding	COL4A6	transcribed_unprocessed_pseudogene	AC092447.7	lincRNA	RMRP	protein_coding	TRAM1	protein_coding	TENM2	lincRNA	AJ009632.2
protein_coding	PHKB	protein_coding	B3GAT3	misc_RNA	RN7SL5P	protein_coding	MBNL3	transcribed_processed_pseudogene	AC027613.1	ribozyme	RMRP	protein_coding	NUDCD1	ribozyme	RMRP	ribozyme	RMRP
protein_coding	DLG2	protein_coding	STYX	protein_coding	DLG2	protein_coding	BAG1	TEC	AP003476.1	protein_coding	COL4A6	protein_coding	ERBIN	lincRNA	RMRP	lincRNA	RMRP
protein_coding	UBXN2A	misc_RNA	RN7SL5P	unprocessed_pseudogene	TSPY20P	protein_coding	INTS6L	protein_coding	TGFBR3	unprocessed_pseudogene	AL049634.1	protein_coding	HAUS6	protein_coding	TTC7A	lincRNA	LINC01271
protein_coding	TMEFF2	protein_coding	SPTBN1	protein_coding	DOCK4	protein_coding	HUWE1	protein_coding	ASIC2	sense_intronic	AC105384.1	protein_coding	ERAP2	protein_coding	HDHD5	protein_coding	EEF1E1
protein_coding	BNC2	protein_coding	MMP16	protein_coding	NCAM1	protein_coding	SHROOM2	protein_coding	RYR2	sense_intronic	FGF14-IT1	protein_coding	SMN1	lincRNA	LINC00229	processed_pseudogene	SLC25A5P1
protein_coding	SLCO1C1	lincRNA	AC025575.1	protein_coding	CDH5	protein_coding	PLGRKT	protein_coding	LARGE1	protein_coding	TGFBR3	protein_coding	MYO10	lincRNA	LINC00604	protein_coding	CACNA2D3
protein_coding	SOSTDC1	lincRNA	LINC01322	lincRNA	AC048341.2	protein_coding	SMC2	protein_coding	SLC16A14	protein_coding	ASIC2	protein_coding	RBL1	protein_coding	REST	protein_coding	ZNF571
protein_coding	ZFHX2	protein_coding	ANO2	protein_coding	DOPEY2	protein_coding	GNE	protein_coding	PHKB	protein_coding	SLC16A14	protein_coding	PXDNL	protein_coding	C5orf42	protein_coding	UNC5D
protein_coding	COL4A6	protein_coding	BBS9	protein_coding	RGS6	misc_RNA	RN7SL5P	protein_coding	DLG2	protein_coding	WDR62	protein_coding	C6orf106	misc_RNA	RN7SL5P	lincRNA	AC007384.1
protein_coding	BNIP3	protein_coding	GNAL	protein_coding	IL1RAPL1	lincRNA	RMRP	protein_coding	WDR62	protein_coding	NCKAP5	protein_coding	AHCYL2	antisense_RNA	AC096564.1	protein_coding	WDR4
protein_coding	TENM3	protein_coding	CADM1	protein_coding	CSNK2A1	unprocessed_pseudogene	ENPP7P5	protein_coding	SAMD12	protein_coding	DLG2	protein_coding	NMNAT3	protein_coding	HIVEP2	protein_coding	CTNND2
protein_coding	AHCYL2	protein_coding	HAO1	lincRNA	LINC01598	unprocessed_pseudogene	DPY19L1P1	protein_coding	SORCS3	protein_coding	RYR2	protein_coding	NPM2	protein_coding	BBS9	protein_coding	PLAGL1
protein_coding	CYB5R4	protein_coding	THSD4	protein_coding	AMZ1	transcribed_unprocessed_pseudogene	GPAT2P1	protein_coding	IL2RA	protein_coding	POLA2	protein_coding	AUTS2	protein_coding	UTRN	protein_coding	EEF1E1-BLOC1S5
protein_coding	USF3	protein_coding	SUMF1	protein_coding	KCND2	transcribed_unprocessed_pseudogene	AC241585.2	protein_coding	FAR2	protein_coding	JPT1	protein_coding	BBS9	protein_coding	CAPNS1	antisense_RNA	AC020636.1
protein_coding	CPED1	protein_coding	TMX3	protein_coding	SLC25A21	transcribed_unprocessed_pseudogene	AC004706.3	protein_coding	AP2B1	protein_coding	PHKB	protein_coding	BARD1	protein_coding	DMD	protein_coding	CAP2
protein_coding	ATAD1	protein_coding	SEC14L1	lincRNA	AC090771.2	transcribed_unitary_pseudogene	ABCA17P	protein_coding	RASAL2	protein_coding	OSBPL1A	protein_coding	CAPN13	unprocessed_pseudogene	TSPY20P	processed_transcript	LINC02006
protein_coding	MMP16	protein_coding	GMPR	protein_coding	SCIN	transcribed_unitary_pseudogene	ZNF252P	protein_coding	MOK	protein_coding	SLCO1C1	protein_coding	TMEM64	lincRNA	LINC02438	lincRNA	AC011450.1
protein_coding	AOAH	protein_coding	ANK3	protein_coding	NTF3	sense_intronic	AC008147.2	protein_coding	SPSB1	protein_coding	OPCML	protein_coding	RIPOR2	lincRNA	AC012370.2	protein_coding	PEBP4
protein_coding	MLIP	protein_coding	SLC9A9	protein_coding	PACRG	protein_coding	TGFBR3	protein_coding	CDC42BPA	protein_coding	SLC6A2	protein_coding	SPINT2	protein_coding	MOCS2	protein_coding	PAM
protein_coding	ZMIZ1	unprocessed_pseudogene	AC142384.1	protein_coding	AC005833.2	protein_coding	ASIC2	protein_coding	ZBTB20	protein_coding	WWOX	protein_coding	COL4A6	protein_coding	MAP3K7	antisense_RNA	CYP1B1-AS1
protein_coding	B3GAT3	lincRNA	LINC02484	protein_coding	DNER	protein_coding	SLC16A14	protein_coding	SGK1	protein_coding	OSBPL3	protein_coding	SLC26A7	protein_coding	SLAIN2	antisense_RNA	CLRN1-AS1
protein_coding	AL359922.1	lincRNA	AL445250.1	protein_coding	EMC2	protein_coding	WDR62	protein_coding	DUS2	protein_coding	MLC1	protein_coding	C2orf73	protein_coding	SDK1	protein_coding	RIPK4
protein_coding	PCDHA6	lincRNA	AC020637.1	lincRNA	LINC01567	protein_coding	RYR2	protein_coding	CNTN4	protein_coding	DNAJC8	protein_coding	FEZ2	protein_coding	ZNF665	protein_coding	ASIC2
protein_coding	MTAP	protein_coding	LRRFIP2	protein_coding	ACER3	protein_coding	PHKB	protein_coding	ABTB2	protein_coding	ANKUB1	protein_coding	DIS3L2	protein_coding	ABHD16A	protein_coding	TGFBR3
protein_coding	MAP3K20	protein_coding	SPOCK3	antisense_RNA	AC004594.1	protein_coding	JPT1	protein_coding	UTRN	protein_coding	FAT1	protein_coding	NRF1	lincRNA	RPL34-AS1	protein_coding	DLG2
protein_coding	PCDHA12	protein_coding	MYO5B	protein_coding	SLC7A11	protein_coding	DLG2	protein_coding	ZC3H3	protein_coding	CHST11	protein_coding	FRMD4B	protein_coding	RAB3C	protein_coding	PHKB
protein_coding	PCDHA9	protein_coding	CPNE4	protein_coding	SPTSSA	protein_coding	POLA2	protein_coding	MACROD2	protein_coding	DSC1	protein_coding	RYK	protein_coding	AL662899.1	protein_coding	PLOD1
protein_coding	PCDHA7	protein_coding	RYR2	protein_coding	RPRD1A	protein_coding	CDKL1	protein_coding	SNX24	protein_coding	DUSP22	protein_coding	GTPBP10	protein_coding	KANK1	protein_coding	POLA2
protein_coding	PTPN5	protein_coding	NEGR1	protein_coding	SLC10A6	protein_coding	OPRD1	protein_coding	STK19	protein_coding	NRG1	protein_coding	ADAMTS12	lincRNA	PTCHD1-AS	protein_coding	MAP4K2
protein_coding	PCDHAC1	protein_coding	SSU72	protein_coding	EGLN3	protein_coding	SLCO1C1	protein_coding	WDR7	protein_coding	ZNRF1	protein_coding	SULF1	protein_coding	LCORL	protein_coding	TRIM11
protein_coding	UBE3C			protein_coding	ACCS	protein_coding	PLOD1	protein_coding	PLCL2	protein_coding	CLUAP1	protein_coding	HMBOX1	protein_coding	MYT1L	protein_coding	GRIP1
protein_coding	N4BP1			protein_coding	PAG1	protein_coding	AGFG2	protein_coding	C3orf38	protein_coding	AC002310.4	protein_coding	GDA	protein_coding	NKAIN2	protein_coding	RNLS
protein_coding	PCDHA13			protein_coding	POM121C	protein_coding	PHACTR1	protein_coding	FOXP1	protein_coding	TCP11L2	protein_coding	RBM6	protein_coding	ASIC2	protein_coding	LTBP2
protein_coding	MYH7B			protein_coding	IL18RAP	protein_coding	TMEM74	protein_coding	CHST11	protein_coding	TMEM50A	protein_coding	KCNIP4	protein_coding	CEP192	protein_coding	EPB41
protein_coding	ERP44			protein_coding	RALGAPA2	protein_coding	CARMIL1	protein_coding	AES	protein_coding	POLQ	protein_coding	RUSC2	protein_coding	PHKB	protein_coding	DAB1
protein_coding	GPR32			processed_transcript	AC079779.2	protein_coding	NCOA2	protein_coding	ARHGAP44	protein_coding	NPAS3	protein_coding	JARID2	protein_coding	RBPMS2	protein_coding	CDKL1
protein_coding	FRMD4A			protein_coding	FGF14	protein_coding	ANO9	protein_coding	EPHA3	protein_coding	ACTN1	protein_coding	POU6F2	protein_coding	TCF12	protein_coding	SLCO1C1
protein_coding	PCDHA2			protein_coding	TBC1D32	protein_coding	EPB41	protein_coding	DOCK2	protein_coding	SCMH1	protein_coding	RBM5	protein_coding	USP14	protein_coding	ARL17B
protein_coding	MIS18BP1			protein_coding	RYR2	protein_coding	CSMD1	protein_coding	ELAVL4	protein_coding	GFPT1	protein_coding	SH3TC2	protein_coding	DLG2	protein_coding	IL6R
protein_coding	SLCO6A1			protein_coding	PLOD1	protein_coding	AQP11	protein_coding	TXNRD1	protein_coding	LDLRAD4	protein_coding	ZNF146	protein_coding	CAMTA1	protein_coding	POLR3E
protein_coding	PCDHA5			protein_coding	VAV3	protein_coding	CDH23	protein_coding	FAM13C	protein_coding	RGS5	protein_coding	CHL1	protein_coding	SPPL3	protein_coding	CLK3
protein_coding	PCDHA8			protein_coding	DNAH14	protein_coding	FAM155A	protein_coding	PC	protein_coding	CPT1C	processed_transcript	MIR663AHG	protein_coding	BTBD11	protein_coding	YME1L1
protein_coding	FAM234A			protein_coding	PRCC	protein_coding	MRPS27	protein_coding	DAB2	protein_coding	CLEC1A	processed_transcript	AL589935.1	protein_coding	TSPAN18	protein_coding	ROCK1
protein_coding	PCDHA3					protein_coding	RBL1	protein_coding	MGST1	protein_coding	MEPE	processed_transcript	LINC02006	protein_coding	SOX6	protein_coding	GUCY1A2
protein_coding	PCDHA11					protein_coding	SCRN1	protein_coding	C9	protein_coding	AC104662.2	misc_RNA	RN7SL5P	protein_coding	RERE	protein_coding	STRN3
protein_coding	PCDHA10					protein_coding	CUBN	protein_coding	AEBP2	protein_coding	MDGA2	lincRNA	AJ009632.2	protein_coding	VAC14	protein_coding	HS3ST4
protein_coding	PIR					protein_coding	UNC5D	protein_coding	RASA3	protein_coding	TMEM183A	lincRNA	RMRP	protein_coding	GSG1L	protein_coding	RFWD2
protein_coding	USP37					protein_coding	NUDCD1	protein_coding	ADGRL4	protein_coding	ISPD	lincRNA	LINC00877	lincRNA	LINC01701	protein_coding	ATXN3
protein_coding	PCDHA1					protein_coding	JAKMIP2	protein_coding	SEMA3A	protein_coding	AAMP	lincRNA	PTCHD1-AS	lincRNA	HIF1A-AS2	protein_coding	RERE
protein_coding	RHBDD1					protein_coding	PCDH15	protein_coding	HMCN1	protein_coding	NR3C1	lincRNA	LINC02267	lincRNA	LINC01739	processed_pseudogene	AL117692.1
protein_coding	EVA1C					protein_coding	KCNIP1	protein_coding	HEATR1	protein_coding	ANO3	lincRNA	LINC00976	lincRNA	AP003121.1	lincRNA	LINC01976
protein_coding	PCDHA4					protein_coding	SSBP2	protein_coding	HHLA1	protein_coding	LHFPL4	lincRNA	LINC02022	lincRNA	AL163932.1	antisense_RNA	AD000090.1
protein_coding	DAPK1					protein_coding	TEX2	protein_coding	ADIPOR2	protein_coding	CLIC5	lincRNA	AC107214.2	lincRNA	PWRN1	antisense_RNA	DHRS4-AS1
protein_coding	TPM2					protein_coding	PLCL1	protein_coding	RAB6B	protein_coding	SETDB2	lincRNA	AC092167.1
protein_coding	LENG1					protein_coding	KHDRBS3	protein_coding	PRR12	protein_coding	TJP1	lincRNA	MIR583HG
protein_coding	MLH3					protein_coding	CC2D2A	protein_coding	KALRN	protein_coding	RFX4	antisense_RNA	KIF9-AS1
protein_coding	FAM169A					protein_coding	MYO1D	protein_coding	HNRNPLL	protein_coding	BACH2	antisense_RNA	SAP30L-AS1
protein_coding	ANKRD36B					protein_coding	BAIAP2	protein_coding	ZEB1	protein_coding	DENR	antisense_RNA	AC096564.1
protein_coding	CREB3L2					protein_coding	SULF1	protein_coding	IGF2R	protein_coding	WASHC4	antisense_RNA	NPHP3-AS1
protein_coding	KCNQ5					protein_coding	GALNT13	protein_coding	ALK	protein_coding	MRPS27	antisense_RNA	AC004784.1
protein_coding	IL16					protein_coding	RGPD3	protein_coding	MYO5B	protein_coding	GSTM5	protein_coding	ASIC2
protein_coding	MLLT3					protein_coding	TMC2	protein_coding	IGF2BP2	protein_coding	SBF2	protein_coding	TGFBR3
protein_coding	SASH1					protein_coding	TMEM132B	protein_coding	NCOA2	protein_coding	ADAM20	protein_coding	DLG2
protein_coding	TTC27					protein_coding	EFCAB2	protein_coding	GALNTL6	protein_coding	TMEM74	protein_coding	GLG1
protein_coding	SLC32A1					protein_coding	MAGI2	protein_coding	MTA1	processed_transcript	MIR663AHG	protein_coding	PLOD1
protein_coding	SLCO2B1					protein_coding	GSKIP	protein_coding	AC100868.1	processed_transcript	STEAP2-AS1	protein_coding	POLA2
protein_coding	ADCY6					protein_coding	MDFIC2	protein_coding	TSHR	processed_transcript	AC004224.2	protein_coding	PHKB
protein_coding	AP003108.2					protein_coding	PITPNM2	protein_coding	FAM155A	processed_pseudogene	AC010099.3	protein_coding	OPRD1
protein_coding	NRSN1					protein_coding	CALCB	processed_transcript	DLEU1	lincRNA	AC092422.1	protein_coding	ZNF788
protein_coding	BRD9					protein_coding	SYN3	processed_transcript	AC130462.1	lincRNA	AC084365.1	protein_coding	DPEP1
protein_coding	DDX10					protein_coding	DOCK10	lincRNA	AC012508.1	lincRNA	SAMMSON	protein_coding	JPT1
processed_transcript	MIR663AHG					protein_coding	DIABLO	lincRNA	MIR4300HG	lincRNA	AC036108.4	protein_coding	MAPRE2
processed_transcript	LINC01619					protein_coding	ABI3BP	lincRNA	LINC00578	lincRNA	TEX41	protein_coding	KIAA0586
misc_RNA	RN7SL5P					protein_coding	TMEM132D	lincRNA	AC092590.1	lincRNA	AC008050.1	protein_coding	LIMA1
lincRNA	RMRP					protein_coding	RBBP4	lincRNA	AC020704.1	lincRNA	AC010099.4	protein_coding	SLCO1C1
lincRNA	AC007952.7					protein_coding	TRIM33	lincRNA	MIR646HG	lincRNA	AC025419.1	protein_coding	CHST11
lincRNA	AC104041.1					protein_coding	CCDC28A	lincRNA	LINC01485	lincRNA	LINC01257	protein_coding	MKNK1
lincRNA	LINC01122					protein_coding	KIRREL1	lincRNA	AC076966.1	lincRNA	AL357153.2	protein_coding	GRIN2B
lincRNA	AL033384.1					protein_coding	AC048338.1	lincRNA	LINC01435	lincRNA	LINC00639	protein_coding	ADGRL2
antisense_RNA	DIAPH2-AS1					protein_coding	FGF12	lincRNA	AP003181.1	lincRNA	JRKL-AS1	protein_coding	CNOT1
antisense_RNA	AP002518.2					protein_coding	HLCS	antisense_RNA	AL050403.2	antisense_RNA	AC104123.1	protein_coding	LDLR
antisense_RNA	DDR1-AS1					protein_coding	DOCK3	antisense_RNA	AC091976.1	antisense_RNA	AL024508.1	protein_coding	IGF1R
antisense_RNA	AC027808.1					protein_coding	ZNF418	antisense_RNA	AC009365.2	antisense_RNA	MYLK-AS1	protein_coding	AL138694.1
sense_overlapping	AC092017.4					protein_coding	C17orf100	antisense_RNA	AC004834.1	antisense_RNA	AC083862.2	protein_coding	NFKBID
protein_coding	RYR2					protein_coding	C7orf50			antisense_RNA	AC022639.1	protein_coding	2022-03-01
protein_coding	EIF2D					protein_coding	FOXK1			antisense_RNA	AC009396.1	protein_coding	S1PR5
protein_coding	NFIA					protein_coding	KIF13A					protein_coding	NAV3
protein_coding	CACNA1E					protein_coding	ERICH3					protein_coding	RORA
protein_coding	NUDC					protein_coding	NXPH1					protein_coding	ONECUT1
protein_coding	GATAD2B					protein_coding	GSAP					protein_coding	LAMC2
protein_coding	DRAM2					protein_coding	KCNH7					protein_coding	MAPK8IP3
protein_coding	AL590132.1					protein_coding	SPARC					protein_coding	PATL2
protein_coding	AC092017.3					protein_coding	GRM7					protein_coding	SYT12
antisense_RNA	LINC00624					protein_coding	ZFAT					protein_coding	MTMR6
						protein_coding	ST7L					protein_coding	UBE3A
						protein_coding	MAP3K12					protein_coding	PKP3
						protein_coding	SNX18					protein_coding	ALOXE3
						protein_coding	UGT8					protein_coding	SEC14L1
						protein_coding	CENPA					protein_coding	C17orf75
						protein_coding	VAV3					protein_coding	TXNRD1
						protein_coding	RNF150					processed_transcript	AC007952.2
						protein_coding	PRICKLE2					processed_pseudogene	AL117692.1
						protein_coding	GK5					lincRNA	AP005380.1
						protein_coding	EDIL3					lincRNA	AC019183.1
						protein_coding	PDE6A					lincRNA	FP565171.1
						protein_coding	PRIMPOL					lincRNA	AL355390.2
						protein_coding	RAP1GAP2					antisense_RNA	AD000090.1
						protein_coding	SLIT2					antisense_RNA	LOXL1-AS1
						protein_coding	COL13A1					antisense_RNA	KCNQ1OT1
						protein_coding	ADGRL3
						protein_coding	TET3
						protein_coding	RBCK1
						protein_coding	TMCO1
						protein_coding	CYHR1
						protein_coding	SNX6
						protein_coding	SLC45A2
						protein_coding	FGF18
						protein_coding	XPNPEP3
						protein_coding	COL14A1
						protein_coding	WDR64
						protein_coding	ST14
						protein_coding	SLC9A4
						protein_coding	CCDC39
						protein_coding	MEGF8
						protein_coding	WWC1
						protein_coding	ASCC3
						protein_coding	NAP1L4
						protein_coding	BTBD9
						protein_coding	YPEL3
						protein_coding	PLB1
						protein_coding	OSCP1
						protein_coding	NSD2
						protein_coding	KCNQ3
						protein_coding	NECTIN2
						protein_coding	VCAN
						protein_coding	DIS3
						protein_coding	LHFPL6
						protein_coding	FAAP20
						protein_coding	ANP32A
						protein_coding	TMPRSS15
						protein_coding	CDK10
						protein_coding	RAB11FIP4
						protein_coding	HRASLS2
						protein_coding	NEBL
						protein_coding	TMEM38A
						protein_coding	TMEM39A
						protein_coding	LRFN5
						protein_coding	CCDC192
						protein_coding	TMPRSS13
						protein_coding	AAMP
						protein_coding	GOLGA4
						protein_coding	PPARGC1A
						protein_coding	LIMA1
						protein_coding	FAM135B
						protein_coding	AHDC1
						protein_coding	IL6ST
						protein_coding	MAATS1
						protein_coding	TEKT3
						protein_coding	CPE
						protein_coding	CYB5R4
						protein_coding	CWC22
						protein_coding	SLCO1A2
						protein_coding	DPM1
						protein_coding	COL8A1
						protein_coding	GSDMC
						processed_transcript	MIR663AHG
						processed_transcript	AC006504.7
						processed_transcript	AC144548.2
						processed_pseudogene	TOX4P1
						lincRNA	LINC01470
						lincRNA	AC099792.1
						lincRNA	AC017074.2
						lincRNA	LINC01090
						lincRNA	LINC01830
						lincRNA	LINC01450
						lincRNA	LINC02492
						lincRNA	AC092422.1
						lincRNA	AC004053.1
						lincRNA	AC025524.2
						lincRNA	LINC01913
						lincRNA	LINC01949
						lincRNA	LINC00469
						lincRNA	LINC02396
						lincRNA	AC073176.1
						lincRNA	AL390728.5
						lincRNA	ATP11AUN
						lincRNA	TEX41
						lincRNA	ANKRD34C-AS1
						lincRNA	AC006504.5
						bidirectional_promoter_lncRNA	AL132857.3
						antisense_RNA	NALCN-AS1
						antisense_RNA	AC055733.2
						antisense_RNA	AL133372.3
						antisense_RNA	ZBTB20-AS1
						antisense_RNA	AC108866.1
						antisense_RNA	AL445490.1
						antisense_RNA	POU6F2-AS2
						antisense_RNA	AC009646.2
						antisense_RNA	AC027312.1
						antisense_RNA	AC141930.1
						antisense_RNA	B4GALT4-AS1
						antisense_RNA	GPC6-AS1
						antisense_RNA	MDC1-AS1
						antisense_RNA	AC004231.1
						antisense_RNA	AC098679.1
						antisense_RNA	PITRM1-AS1
						antisense_RNA	AL451164.3

## Sheet: RN7SL5P,MIR663AHG and AJ009632
RN7SL5P						MIR663AHG						AJ009632.2
Cancer		Adenoma		Paracancer		Cancer		Adenoma		Paracancer		Cancer		Adenoma		Paracancer
unprocessed_pseudogene	TSPY20P	protein_coding	CCDC120	unprocessed_pseudogene	TSPY20P	transcribed_unitary_pseudogene	ADAM5	protein_coding	ROBO2	protein_coding	ROBO2	protein_coding	MINDY4	lincRNA	LINC00278	lincRNA	LINC00278
protein_coding	PCDH11X	protein_coding	ASIC2	protein_coding	PIM2	transcribed_unitary_pseudogene	ZNF252P	protein_coding	TMEM144	misc_RNA	RN7SL5P	protein_coding	CAV2	antisense_RNA	AC002066.1	protein_coding	FGF12
unprocessed_pseudogene	AC090114.3	protein_coding	FAM213A	protein_coding	ASIC2	sense_intronic	AC105384.1	protein_coding	PTPRN2	protein_coding	PTPRN2	protein_coding	INMT-MINDY4	protein_coding	SEMA3A	protein_coding	ZNF76
ribozyme	RMRP	protein_coding	SLC16A14	protein_coding	FAM213A	ribozyme	RMRP	lincRNA	AC022182.1	protein_coding	TRAM1	protein_coding	DOCK5	antisense_RNA	PEX5L-AS1	protein_coding	GARNL3
protein_coding	ASIC2	protein_coding	GPD1L	protein_coding	SLC16A14	protein_coding	ROBO2	protein_coding	CAV1	lincRNA	LINC00461	protein_coding	ABCA13	protein_coding	SGCZ	protein_coding	RP1
protein_coding	FAM213A	protein_coding	DOK5	protein_coding	NCKAP5	protein_coding	TRAM1	protein_coding	PEPD	lincRNA	AL589740.1	protein_coding	CLIC5	protein_coding	KIAA1958	protein_coding	UTRN
protein_coding	SLC16A14	protein_coding	NCKAP5	protein_coding	PHKB	protein_coding	PTPRN2	protein_coding	ASIC2	ribozyme	RMRP	protein_coding	NCAM2	protein_coding	HTR5A	protein_coding	ASIC2
protein_coding	GPD1L	protein_coding	PHKB	protein_coding	DOK5	protein_coding	AC058822.1	protein_coding	NLRP2	lincRNA	RMRP	protein_coding	SNTB1	protein_coding	SLC26A8	protein_coding	KCNK10
protein_coding	NCKAP5	protein_coding	TGFBR3	protein_coding	WDR62	protein_coding	SLIT3	protein_coding	CEP112	protein_coding	COL26A1	protein_coding	ARAP2	protein_coding	CLTB	protein_coding	BAZ2B
protein_coding	PHKB	protein_coding	MYO3B	protein_coding	DLG2	protein_coding	KDM4C	protein_coding	SNX29	protein_coding	ADAMTS6	protein_coding	UBAP2	lincRNA	AF279873.3	protein_coding	WDR62
protein_coding	DOK5	protein_coding	WDR62	protein_coding	TGFBR3	protein_coding	CNGB3	protein_coding	GPC6	protein_coding	LRRC2	protein_coding	PAM	protein_coding	METTL6	protein_coding	DLG2
protein_coding	WDR62	protein_coding	ACBD6	protein_coding	PRDM10	protein_coding	PTPRD			protein_coding	ASIC2	protein_coding	PPP2R2C	protein_coding	ASIC2	protein_coding	PHTF1
protein_coding	TGFBR3	protein_coding	ITGA4	protein_coding	GPCPD1	protein_coding	UGT2A1			protein_coding	PEPD	protein_coding	CHEK2	protein_coding	KCNK10	protein_coding	STRAP
protein_coding	TRAM1	protein_coding	FOXP1	protein_coding	CCDC60	protein_coding	UGT2A2			protein_coding	AC068896.1	protein_coding	GLI3	protein_coding	BAZ2B	protein_coding	FLT3
protein_coding	MBP	protein_coding	TRPM3	protein_coding	SCARB1	protein_coding	STEAP1B			protein_coding	EEF1AKMT2	protein_coding	PTK7	protein_coding	KLRD1	protein_coding	EXT2
protein_coding	UNC5D	protein_coding	TEN1-CDK3	protein_coding	ABLIM3	protein_coding	CDK14			protein_coding	POLA2	protein_coding	LMNB1	protein_coding	DNER	protein_coding	JPT1
protein_coding	PRDM10	protein_coding	CDK3	protein_coding	USP6NL	protein_coding	FNIP1			protein_coding	ZNF664	protein_coding	DOCK11	protein_coding	AIM2	protein_coding	CLYBL
protein_coding	RYR2	protein_coding	CBFB	protein_coding	PDZD2	protein_coding	AC008695.1			protein_coding	RFLNA	processed_transcript	SGO1-AS1	protein_coding	RNF157	lincRNA	AL355306.2
protein_coding	USP6NL	protein_coding	ARHGAP44	protein_coding	SLC26A3	protein_coding	INTS12			protein_coding	AC068790.8	lincRNA	LINC00278	protein_coding	ERBB4	lincRNA	AC044802.1
protein_coding	PLXNC1	protein_coding	MRAP2	protein_coding	UNC5D	processed_transcript	NPSR1-AS1			lincRNA	LINC02343	lincRNA	AC007091.1	protein_coding	PRDX3
protein_coding	SLCO1C1	protein_coding	POMK	protein_coding	SYNE2	misc_RNA	RN7SL5P			antisense_RNA	LINC00624	antisense_RNA	AC093010.2	protein_coding	ZBTB25
protein_coding	GPCPD1	protein_coding	RFLNA	protein_coding	RTN4R	lincRNA	RMRP					protein_coding	ASIC2
protein_coding	JPT1	protein_coding	TMEM64	protein_coding	NMD3	lincRNA	AC090572.2					protein_coding	BAZ2B
protein_coding	ACBD6	protein_coding	GSTCD	protein_coding	C9orf84	lincRNA	LINC02228					protein_coding	WDR62
protein_coding	ABLIM3	protein_coding	PIK3CA	protein_coding	NFIA	unprocessed_pseudogene	TPTE2P3					protein_coding	JPT1
protein_coding	ALCAM	processed_transcript	AL512662.2	protein_coding	TNR	transcribed_unprocessed_pseudogene	HYDIN2					protein_coding	KCNK10
protein_coding	PCLO	lincRNA	AC087878.1	protein_coding	VGLL4	protein_coding	ASIC2					protein_coding	CAMTA1
protein_coding	SLC26A3	lincRNA	AC073569.2	protein_coding	MMP2	protein_coding	TGFBR3					protein_coding	C10orf71
protein_coding	DOCK3	lincRNA	AC078923.1	protein_coding	RIMKLA	protein_coding	SLCO1C1					protein_coding	MRPL33
protein_coding	GABRD	antisense_RNA	AL031595.2	protein_coding	LRIG1	protein_coding	TMC2					protein_coding	CELF2
protein_coding	VSIR	antisense_RNA	DIO2-AS1	protein_coding	SNX24	protein_coding	ATP13A2					protein_coding	PLEKHA5
protein_coding	FAM105A			processed_transcript	MIR663AHG	protein_coding	ZNF225					protein_coding	PRKD1
protein_coding	RBBP8			lincRNA	AC087878.1	protein_coding	WDR62					protein_coding	DNER
protein_coding	SNX24			lincRNA	AC099520.1	protein_coding	DLG2					protein_coding	HNF4A
protein_coding	CACNA1A			antisense_RNA	AL031595.2	protein_coding	DOCK9					protein_coding	RBL1
protein_coding	IQCH			antisense_RNA	AL133297.2	protein_coding	TSPAN9					protein_coding	ZNF33B
protein_coding	KIF5A			antisense_RNA	AL606804.1	protein_coding	COL13A1					protein_coding	NTRK3
protein_coding	CD8B					protein_coding	RAPGEF4					protein_coding	VWA5A
protein_coding	SIK3					protein_coding	PEPD					protein_coding	KIRREL3
protein_coding	LIN28B					protein_coding	GSE1					protein_coding	SLCO1C1
protein_coding	FXYD6-FXYD2					protein_coding	KCNN1					protein_coding	KIF26A
protein_coding	C7orf50					protein_coding	SYNJ2BP					protein_coding	NTM
protein_coding	EXD3					protein_coding	HECW2					protein_coding	MAP3K20
protein_coding	IP6K2					protein_coding	DNASE2					protein_coding	ATP12A
protein_coding	RFXANK					protein_coding	ZNF397					protein_coding	MYO9B
protein_coding	CLVS2					protein_coding	VSTM2B					protein_coding	MEIOB
protein_coding	RCOR1					protein_coding	SYNJ2BP-COX16					protein_coding	ETV3
protein_coding	MAP3K13					protein_coding	TRIM44					lincRNA	AC018767.1
protein_coding	CCDC60					protein_coding	KMT2D					lincRNA	U91319.1
protein_coding	PLD2					protein_coding	ABCC4					lincRNA	AC012409.2
protein_coding	RGS20					protein_coding	SBNO2					antisense_RNA	AC008278.1
protein_coding	UEVLD					protein_coding	ZSWIM4					antisense_RNA	AC103876.1
protein_coding	NEURL1B					lincRNA	LINC00276
protein_coding	CDK13					lincRNA	AC023442.3
protein_coding	NUP210
protein_coding	RGS12
protein_coding	LY75-CD302
protein_coding	FAM91A1
protein_coding	LY75
protein_coding	VEPH1
processed_transcript	MIR663AHG
processed_transcript	LEF1-AS1
processed_transcript	AC108010.1
lincRNA	AC087878.1
lincRNA	AL121904.1
lincRNA	RMRP
lincRNA	LINC01505
lincRNA	AC100818.1
lincRNA	AL606468.1
lincRNA	AC023669.1
lincRNA	AC012668.3
antisense_RNA	AL031595.2
antisense_RNA	AC012613.2
antisense_RNA	AC012613.1
antisense_RNA	AP000282.1
antisense_RNA	AC068631.1
antisense_RNA	AC006059.1
antisense_RNA	AC096564.1

## Sheet: CDKL1,OPRD1,PLOD1and AL117692.1
CDKL1						OPRD1						PLOD1						AL117692.1
Cancer		Adenoma		Paracancer		Cancer		Adenoma		Paracancer		Cancer		Adenoma		Paracancer		Cancer		Adenoma		Paracancer
unprocessed_pseudogene	TSPY20P	protein_coding	ASIC2	protein_coding	ASIC2	transcribed_unprocessed_pseudogene	AC004706.3	protein_coding	ASIC2	protein_coding	ASIC2	transcribed_unprocessed_pseudogene	AC015922.1	protein_coding	KIF19	protein_coding	ASIC2	protein_coding	ASIC2	protein_coding	ASIC2	protein_coding	GPD1L
protein_coding	GPD1L	protein_coding	GPD1L	protein_coding	GPD1L	sense_intronic	AL392089.1	protein_coding	ATP10A	protein_coding	NCKAP5	transcribed_unprocessed_pseudogene	AC093752.1	protein_coding	FFAR3	protein_coding	WDR62	protein_coding	GPD1L	protein_coding	GPD1L	protein_coding	ASIC2
protein_coding	ASIC2	protein_coding	NCKAP5	protein_coding	NCKAP5	protein_coding	ASIC2	protein_coding	NCKAP5	protein_coding	EPB41	protein_coding	ASIC2	protein_coding	LSAMP	protein_coding	SLC16A14	protein_coding	SLC16A14	protein_coding	RPTOR	lincRNA	LINC01242
protein_coding	SLC16A14	protein_coding	MAP4K5	protein_coding	SLC16A14	protein_coding	GPD1L	protein_coding	UNC79	protein_coding	PCDH11X	protein_coding	WDR62			lincRNA	AC024901.1	protein_coding	CDKL1	protein_coding	ATP5S	protein_coding	WDR62
protein_coding	MAP4K5	protein_coding	CDK20	protein_coding	CDK20	protein_coding	TRAM1	protein_coding	MAP3K5	protein_coding	TRIO	protein_coding	SLC16A14			protein_coding	TGFBR3	protein_coding	WDR62	protein_coding	ADRA1B	protein_coding	SLC16A14
protein_coding	NCKAP5	antisense_RNA	AC104123.1	protein_coding	PHKB	protein_coding	NCKAP5	protein_coding	GMEB1	antisense_RNA	AC079298.3	protein_coding	TRAM1			protein_coding	HPCA	protein_coding	PCDH11X	protein_coding	ATL1	protein_coding	CSAG3
protein_coding	TRAM1	protein_coding	SLC16A14	lincRNA	AC087878.1	protein_coding	SLC16A14	protein_coding	ARID4B	protein_coding	ATP8A2	protein_coding	PTPRD			antisense_RNA	ZBED3-AS1	protein_coding	ATL1	protein_coding	RMI2	protein_coding	PCDH11X
protein_coding	CDK20	protein_coding	PHKB	antisense_RNA	AC012613.1	protein_coding	WDR62			protein_coding	SLCO1C1	protein_coding	SNRPB2			protein_coding	GLDC	protein_coding	RNF165	protein_coding	SLC16A14	lincRNA	LINC02533
protein_coding	DOK5	antisense_RNA	AC012613.2	antisense_RNA	AC012613.2	protein_coding	FOXP1			protein_coding	TENM1	protein_coding	TEAD1			lincRNA	LINC00507	protein_coding	PHKB	protein_coding	PHKB	protein_coding	CDKL1
protein_coding	ALCAM	lincRNA	AC087878.1	protein_coding	LENG1	protein_coding	EPB41			lincRNA	LINC01933	protein_coding	NRXN1			lincRNA	LINC00662	protein_coding	TJP1	protein_coding	ARID4B	protein_coding	RPTOR
protein_coding	PHKB	protein_coding	VWA3B	protein_coding	MAP4K5	protein_coding	KHSRP			protein_coding	ARID4B	protein_coding	ZFPM1			protein_coding	FAP	protein_coding	SPOCK3	protein_coding	FAM213A	protein_coding	ABLIM3
protein_coding	GPCPD1	antisense_RNA	AC012613.1	protein_coding	GPCPD1	protein_coding	C17orf100					protein_coding	RBL1			protein_coding	VPS13D	protein_coding	RPTOR	lincRNA	AL136115.2	protein_coding	ARID4B
protein_coding	ABLIM3	protein_coding	NRG1	protein_coding	RFXANK	protein_coding	ZKSCAN2					protein_coding	RPL27A					protein_coding	CGNL1			protein_coding	FAM213A
protein_coding	NIN	protein_coding	SPOCK3	protein_coding	MEGF11	protein_coding	GPCPD1					protein_coding	LGR4					protein_coding	TNS1
protein_coding	TOM1L1	protein_coding	CUX1	protein_coding	WDR62	protein_coding	PRDM10					protein_coding	NEGR1					protein_coding	GAK
protein_coding	ELMO1	protein_coding	KIF19	protein_coding	UTRN	protein_coding	ARHGAP32					protein_coding	BARD1					protein_coding	CSAG3
protein_coding	PCNT	antisense_RNA	AL513188.1	unprocessed_pseudogene	TSPY20P	protein_coding	BEND4					protein_coding	YAE1D1					protein_coding	EPHA3
protein_coding	ZNF345	protein_coding	FGF5	protein_coding	PRICKLE2	protein_coding	CLYBL					protein_coding	C4orf19					protein_coding	SOS2
protein_coding	PTPN9	protein_coding	AFF2	protein_coding	LINC02210-CRHR1	protein_coding	AC001226.2					protein_coding	STK26					protein_coding	ANKFN1
protein_coding	OLFM2	protein_coding	FAM213A	protein_coding	CEACAM19	protein_coding	CLN5					protein_coding	IL12RB2					protein_coding	ARID4B
protein_coding	RFXANK	protein_coding	ARID4B	protein_coding	CRHR1	protein_coding	PCDH11X					protein_coding	JPT1					protein_coding	FAM213A
protein_coding	GRM4	protein_coding	L2HGDH	lincRNA	LINC01242	protein_coding	ZNF33B					protein_coding	NUP35					protein_coding	DLG2
protein_coding	WDR12	protein_coding	USP6NL	protein_coding	DOK5	protein_coding	DOPEY2					protein_coding	MINDY4					protein_coding	PLXNC1
protein_coding	ITGA3			protein_coding	FAM213A	protein_coding	SASH1					protein_coding	PTPRN2					antisense_RNA	AC079296.1
protein_coding	ADCY5			protein_coding	PRDM10	protein_coding	KANK1					protein_coding	INMT-MINDY4
protein_coding	SYNE2			protein_coding	ARID4B	protein_coding	PLXNA4					protein_coding	ETV5
lincRNA	AC087878.1			protein_coding	USP6NL	protein_coding	SCLT1					protein_coding	C11orf58
lincRNA	MIR3681HG			processed_pseudogene	AL117692.1	protein_coding	SSBP3					protein_coding	COG5
lincRNA	LINC01276			lincRNA	LINC01588	protein_coding	GRK6					protein_coding	LAMB4
lincRNA	LINC01242					protein_coding	DZIP3					lincRNA	AL590683.1
lincRNA	AC004704.1					protein_coding	INCA1					antisense_RNA	AC026746.1
antisense_RNA	AC012613.1					protein_coding	DHX35					protein_coding	AGTRAP
antisense_RNA	AC012613.2					processed_transcript	LINC01339
antisense_RNA	AL031595.2					lincRNA	LINC02055
protein_coding	FAM213A					lincRNA	AC034223.1
protein_coding	ARID4B					antisense_RNA	AC012613.2
protein_coding	USP6NL					antisense_RNA	AC012613.1
protein_coding	PLXNC1					antisense_RNA	AC009652.2
protein_coding	GABRD					protein_coding	ARID4B
protein_coding	L2HGDH					protein_coding	AL591806.3
protein_coding	RCC2
processed_pseudogene	AL117692.1
lincRNA	LINC01588

## Sheet: ATP13A2,RBFOX1,EPB41
ATP13A2						RBFOX1						EPB41
Cancer		Adenoma		Paracancer		Cancer		Adenoma		Paracancer		Cancer		Adenoma		Paracancer
protein_coding	ASIC2	protein_coding	ASIC2	protein_coding	ASIC2	protein_coding	ASIC2	protein_coding	GPD1L	processed_pseudogene	AC074051.1	protein_coding	ASIC2	protein_coding	ASIC2	protein_coding	ASIC2
protein_coding	TASP1	protein_coding	TASP1	protein_coding	TASP1	protein_coding	MBP	protein_coding	STK39	protein_coding	PTBP1	protein_coding	CA10	protein_coding	GPD1L	protein_coding	SLC16A14
protein_coding	SLC16A14	protein_coding	DLG2	protein_coding	CDK20	protein_coding	PLEKHH2	protein_coding	C5orf34	protein_coding	ADGB	protein_coding	TRAM1	protein_coding	BMPR1B	protein_coding	PAK5
protein_coding	PRDM11	protein_coding	PRDM11	protein_coding	NCKAP5	protein_coding	NLN	protein_coding	PPP1R42	protein_coding	RHOT2	protein_coding	SLC16A14	antisense_RNA	GRM7-AS1	protein_coding	WDR62
protein_coding	MBP	protein_coding	MBP	protein_coding	PRDM11	protein_coding	ELMO1	protein_coding	CDH13	antisense_RNA	LINC00894	protein_coding	PCDH9	protein_coding	CCDC50	protein_coding	MACROD2
protein_coding	CDK20	protein_coding	CDK20	protein_coding	SLC16A14	protein_coding	CATSPERB	processed_pseudogene	AC074051.1	protein_coding	PCDH11X	protein_coding	PIK3C2A	protein_coding	SLC36A1	protein_coding	PTPRD
protein_coding	NCKAP5	protein_coding	TLK2	protein_coding	DPEP1	protein_coding	GPC6	protein_coding	UNC13B	lincRNA	CASC15	protein_coding	BAZ2B			lincRNA	AC114689.3
protein_coding	PHKB	protein_coding	ABLIM3	protein_coding	NBPF20			protein_coding	TASP1	protein_coding	CEP135	protein_coding	AC005324.3			protein_coding	GRIA4
protein_coding	PLXNC1	protein_coding	NBPF20					unprocessed_pseudogene	TSPY20P	protein_coding	RUNX1	protein_coding	ZCCHC14			processed_transcript	AC092944.1
protein_coding	MAN1C1							protein_coding	VAT1L	protein_coding	ZNF493	protein_coding	IRF2BPL			protein_coding	DNAL1
protein_coding	XPO7							protein_coding	TRPC5	lincRNA	MIATNB	protein_coding	CDRT1			protein_coding	OPRD1
protein_coding	SLC26A3							protein_coding	COL14A1	protein_coding	DGKB	protein_coding	ITCH			protein_coding	RYR2
protein_coding	ABLIM3							protein_coding	EXOC2	protein_coding	LRCH2	protein_coding	C10orf76
protein_coding	SLCO1C1							protein_coding	SLC39A11	protein_coding	GRID2	protein_coding	CDKL5
protein_coding	PCDH11X							protein_coding	ZNF613	antisense_RNA	AC108866.1	protein_coding	CAMK1D
protein_coding	B3GAT3							protein_coding	QSER1	protein_coding	AC010615.4	protein_coding	LRMDA
protein_coding	FGF12							protein_coding	KCNQ1	protein_coding	CPT1A	protein_coding	AFF3
protein_coding	BRCA1							protein_coding	SLCO3A1	protein_coding	ABCC6	protein_coding	CDH13
protein_coding	RBL1							protein_coding	CDON	protein_coding	SPATA21	antisense_RNA	AL158151.1
processed_transcript	MIR663AHG									protein_coding	PDE4B	protein_coding	OPRD1
lincRNA	AC060780.1									lincRNA	AC008014.1	protein_coding	GMEB1
lincRNA	LINC01191									antisense_RNA	AC122685.1
antisense_RNA	NUTM2B-AS1

## Sheet: TSPY20P,TASP1,PCDH11X,POLA2
TSPY20P						TASP1						PCDH11X						POLA2
Cancer		Adenoma		Paracancer		Cancer		Adenoma		Paracancer		Cancer		Adenoma		Paracancer		Cancer		Paracancer		Adenoma
ribozyme	RMRP	lincRNA	TTTY22	protein_coding	ASIC2	protein_coding	LARS2	protein_coding	SMOC2	protein_coding	MCCC1	protein_coding	PCDH11Y	protein_coding	PCDH11Y	protein_coding	PCDH11Y	transcribed_processed_pseudogene	NPY6R	protein_coding	ASIC2	protein_coding	ASIC2
protein_coding	ASIC2	protein_coding	ASIC2	protein_coding	SLCO1C1	protein_coding	EFCAB8	antisense_RNA	AC011389.1	protein_coding	ACAT2	transcribed_unitary_pseudogene	MROH3P	transcribed_unprocessed_pseudogene	AC005865.2	protein_coding	OPRD1	protein_coding	ASIC2	protein_coding	MBP	protein_coding	GPD1L
protein_coding	CDKL1	protein_coding	CEP112	protein_coding	NCKAP5	protein_coding	ANO10	lincRNA	LINC00969	protein_coding	TPK1	protein_coding	NGF	transcribed_unprocessed_pseudogene	AC127502.1	protein_coding	RBFOX1	protein_coding	MBP	protein_coding	GPD1L	protein_coding	TRAM1
protein_coding	FGF13	protein_coding	NCKAP5	protein_coding	TGFBR3	protein_coding	RIOK1	protein_coding	CACNA2D2	protein_coding	ATP13A2	protein_coding	XKR9	transcribed_unprocessed_pseudogene	AC009053.1	protein_coding	MGAT5	protein_coding	GPD1L	protein_coding	CPT1A	protein_coding	MBP
protein_coding	SLC9A9	protein_coding	C9orf135	protein_coding	STMP1	protein_coding	SNTG1	transcribed_unprocessed_pseudogene	SDHAP2	protein_coding	RASSF3	protein_coding	RNF41	protein_coding	TBC1D5	protein_coding	CSMD1	protein_coding	SLC16A14	protein_coding	TNRC6A	protein_coding	WDR62
protein_coding	SLCO1C1	protein_coding	DENND4C	protein_coding	PLXNA3	protein_coding	MICALL1	protein_coding	FSTL4	protein_coding	HMCN1	protein_coding	OPRD1	protein_coding	UBE2D2	protein_coding	COL24A1	protein_coding	TRAM1	antisense_RNA	AP000282.1	protein_coding	SLC16A14
protein_coding	MYO1B	protein_coding	SLC16A14	protein_coding	PLXDC2	protein_coding	AFF2	protein_coding	GPAT3	protein_coding	THUMPD2	protein_coding	PTGFR	protein_coding	MCU	protein_coding	CD151	protein_coding	WDR62	protein_coding	CDK20	protein_coding	PHKB
protein_coding	ELOVL7	protein_coding	LRRC4C	protein_coding	CDKL1	protein_coding	EPHA5	protein_coding	FAM13B	lincRNA	LINC01317	protein_coding	ATP13A2	protein_coding	DLG2	protein_coding	THADA	protein_coding	CPT1A	lincRNA	LINC01182	protein_coding	CPT1A
protein_coding	NUTM2D	protein_coding	SLC10A7	protein_coding	TGFBR1	protein_coding	TRAF3IP2	protein_coding	RALA	antisense_RNA	LINC00624	protein_coding	CCDC85A	protein_coding	WWOX	protein_coding	ATRNL1	protein_coding	CDK20	transcribed_unprocessed_pseudogene	AACSP1	processed_transcript	MIR663AHG
protein_coding	WDR62	protein_coding	XCR1	protein_coding	ANK2	protein_coding	TBXAS1	lincRNA	SH3TC2-DT	antisense_RNA	AP000919.3	protein_coding	TYMS	protein_coding	HS6ST2	protein_coding	SH3GL2	protein_coding	FRAS1	lincRNA	AC087878.1	lincRNA	AC123777.1
protein_coding	ELF2	protein_coding	DOCK3	protein_coding	SNTG1	protein_coding	PLGRKT	protein_coding	ZNF618			protein_coding	TDRD3	protein_coding	TMEM178A	protein_coding	ABCA13	protein_coding	TBL1X	lincRNA	AC123777.1	protein_coding	CDK20
protein_coding	FAM20B	protein_coding	CD2AP	misc_RNA	RN7SL5P	protein_coding	DHX35	protein_coding	IQCG			protein_coding	FOCAD	protein_coding	ZNF365	protein_coding	SEZ6L	protein_coding	GRM4	protein_coding	DPP10	protein_coding	AQP11
protein_coding	F8	protein_coding	CRLF3	antisense_RNA	AC007285.2	protein_coding	PHACTR1	protein_coding	FXN			protein_coding	SUGP2	protein_coding	TCF4	processed_pseudogene	AL117692.1	protein_coding	BAZ2B	protein_coding	FHL1	protein_coding	EVL
protein_coding	CC2D2A	protein_coding	WDR62			protein_coding	KALRN	protein_coding	GRID2			protein_coding	TSGA10	protein_coding	ANK2	antisense_RNA	Z94721.1	protein_coding	GPCPD1	protein_coding	MAGI1	transcribed_processed_pseudogene	PGAM1P5
protein_coding	MDGA2	protein_coding	NREP			lincRNA	AL158071.3	processed_transcript	LINC00476			protein_coding	PSMD11	protein_coding	AC243547.3	antisense_RNA	LINC01088	protein_coding	NOTCH3	protein_coding	PLB1	antisense_RNA	AL031595.2
protein_coding	POLN	protein_coding	RBFOX1			transcribed_processed_pseudogene	AP001885.1	protein_coding	ANO10			protein_coding	COX19	protein_coding	VPS13A	antisense_RNA	NEXN-AS1	protein_coding	CCDC192	antisense_RNA	AL031595.2	protein_coding	SLCO1C1
protein_coding	DPYD	protein_coding	C1orf141			protein_coding	ATP13A2	lincRNA	LINC02196			protein_coding	UNC13A	protein_coding	ANKRD53	antisense_RNA	AC008691.1	protein_coding	ACMSD	lincRNA	LINC02216	protein_coding	FAM213A
protein_coding	HAUS3	protein_coding	OBSCN			protein_coding	FAM186B	protein_coding	CNGB3			protein_coding	AC116366.3	protein_coding	TXN			protein_coding	EPS8L2	protein_coding	FAM19A1	protein_coding	H3F3A
protein_coding	PLEKHA6	protein_coding	GCK			protein_coding	GSE1	protein_coding	ATP13A2			protein_coding	C5orf56	protein_coding	COL5A3			protein_coding	CTNNA2	protein_coding	LPCAT2
processed_transcript	AC128689.1	protein_coding	PKHD1			protein_coding	CTBS	protein_coding	RINL			protein_coding	ADAP1	protein_coding	DPYD			protein_coding	ZBTB20	protein_coding	LPA
misc_RNA	RN7SL5P	protein_coding	SLCO1C1			protein_coding	KLRG1	protein_coding	KLHL12			protein_coding	PPP1R1C	protein_coding	2022-09-07			protein_coding	ADAM22	protein_coding	PRPF31
lincRNA	RMRP	lincRNA	LINC01701			protein_coding	SMC6	protein_coding	ATP10A			protein_coding	CELF2	protein_coding	DIP2C			protein_coding	PLCH1	protein_coding	FAM120B
lincRNA	AC107419.1	lincRNA	GRM7-AS3			protein_coding	MFSD4A	protein_coding	PID1			protein_coding	SEC16B	protein_coding	ANO2			protein_coding	PLCL1	protein_coding	GRM4
lincRNA	LINC01592	antisense_RNA	AC090579.1			protein_coding	PCNX2	protein_coding	ACAN			protein_coding	TPCN1	protein_coding	DKK2			protein_coding	BACH1	protein_coding	TLR7
antisense_RNA	LINC00624					protein_coding	MICU1	protein_coding	RGPD6			protein_coding	SLC41A2	protein_coding	PLA2G6			protein_coding	PIGL	lincRNA	MIR4713HG
						protein_coding	MYO9A	protein_coding	SEZ6L2			protein_coding	RASAL2	protein_coding	ACAP2			protein_coding	HSD17B4	protein_coding	DMXL1
						protein_coding	CDC42EP4	protein_coding	SUZ12			protein_coding	ALS2	protein_coding	MGAT4C			protein_coding	CAGE1	transcribed_processed_pseudogene	AC121758.1
						protein_coding	FLRT1	protein_coding	PLB1			protein_coding	MRC1	protein_coding	NASP			protein_coding	SEM1	protein_coding	SHROOM4
						protein_coding	NUP93	protein_coding	SNUPN			protein_coding	THBS4	protein_coding	GATAD2B			protein_coding	UGT2B17	protein_coding	ARHGAP31
						protein_coding	CAMTA1	protein_coding	LRMDA			protein_coding	AAK1	protein_coding	BACH2			protein_coding	GLT8D2	protein_coding	NQO2
						protein_coding	NEO1	protein_coding	ST8SIA5			protein_coding	SLC38A4	protein_coding	CCDC7			protein_coding	TFCP2	protein_coding	PODXL
						protein_coding	ASXL2	protein_coding	RBFOX1			protein_coding	ATP12A	protein_coding	NAA25			processed_transcript	KLF3-AS1	lincRNA	AC010099.4
						protein_coding	GALNT16	protein_coding	DOCK9			processed_transcript	AC007744.1	protein_coding	MPHOSPH6			processed_pseudogene	AL138878.1	lincRNA	AC092691.1
						protein_coding	SYNE2	protein_coding	TMEM63C			processed_transcript	AL359075.2	protein_coding	CLCN5			lincRNA	AC087878.1	protein_coding	CTNND2
						protein_coding	SGCG	protein_coding	ZNHIT6			processed_transcript	MIR100HG	protein_coding	DAB1			lincRNA	AC091114.1	antisense_RNA	AQP4-AS1
						lincRNA	AL590822.1	protein_coding	STIM1			processed_pseudogene	AL117692.1	protein_coding	CYB5R4			lincRNA	LINC02232	protein_coding	FAM213A
						lincRNA	AL356108.1	protein_coding	RAD51B			processed_pseudogene	SDAD1P2	protein_coding	SPTLC3			lincRNA	AC123777.1	protein_coding	ANK3
						lincRNA	LINC02327	protein_coding	KLHL20			misc_RNA	RN7SL5P	protein_coding	SERPINB5			lincRNA	LINC01821	protein_coding	GRIK4
						lincRNA	AC013565.1	protein_coding	SPC25			lincRNA	LINC02250	processed_pseudogene	AC111188.3			antisense_RNA	AP000282.1	protein_coding	PRDM10
						antisense_RNA	LINC00624	protein_coding	KRT86			lincRNA	AC108471.2	lincRNA	LINC00670			antisense_RNA	AC012613.1	protein_coding	MLLT10
						antisense_RNA	AC119868.2	protein_coding	MPP7			lincRNA	AC073283.2	lincRNA	AC004448.4			antisense_RNA	AC012613.2
								protein_coding	SAMD4B			lincRNA	LINC00910	lincRNA	AC009518.1			antisense_RNA	AC008074.1
								protein_coding	ETV6			lincRNA	LINC01257	lincRNA	AC026495.1			antisense_RNA	AL031595.2
								lincRNA	AP002991.1			lincRNA	LINC01592	lincRNA	AC010196.1			protein_coding	FAM213A
								antisense_RNA	LINC00624			antisense_RNA	AC243967.2	antisense_RNA	AC092159.2			protein_coding	PRDM10
								antisense_RNA	AL731566.1			antisense_RNA	LINC00884	antisense_RNA	LIX1L-AS1			protein_coding	LRRC4C
												antisense_RNA	STX18-AS1	antisense_RNA	AC068675.1			protein_coding	USP6NL
												antisense_RNA	AC116634.1					protein_coding	GABRD
																		protein_coding	PARG
																		protein_coding	RAB3B
																		protein_coding	HIVEP3

## Sheet: PHKB and CPT1A
PHKB						CPT1A
Cancer		Paracancer		Adenoma		Cancer		Adenoma		Paracancer
transcribed_unprocessed_pseudogene	AC026412.1	protein_coding	ADAMTS16	misc_RNA	RN7SL5P	transcribed_processed_pseudogene	AL390334.1	protein_coding	ADAM18	protein_coding	PDE4D
protein_coding	TRAM1	protein_coding	TRAM1	protein_coding	ASIC2	protein_coding	GNAL	antisense_RNA	AC138356.1	protein_coding	SLC24A3
protein_coding	WDR62	antisense_RNA	AC012413.1	protein_coding	WDR62	protein_coding	GFRAL	protein_coding	MBOAT1	processed_pseudogene	YAP1P1
protein_coding	NCKAP5	protein_coding	NIM1K	protein_coding	TRAM1	protein_coding	IFT88	transcribed_processed_pseudogene	AC090616.2	protein_coding	GTF2IRD1
protein_coding	CSPP1	misc_RNA	RN7SL5P	protein_coding	BABAM2	protein_coding	TSPOAP1	protein_coding	NAALADL2	protein_coding	IL1RAPL2
protein_coding	EXT1	protein_coding	WDR62	lincRNA	AC109492.1	protein_coding	ZRANB3	protein_coding	DENND4C	protein_coding	RBFOX1
protein_coding	TKTL1	antisense_RNA	DLGAP1-AS1	protein_coding	LAMA2	protein_coding	APBB2	protein_coding	FBRSL1	protein_coding	CDC37
protein_coding	NDUFAF6	lincRNA	LIX1-AS1	protein_coding	GSAP	protein_coding	SCYL2	lincRNA	LINC00964	protein_coding	RNF39
protein_coding	LCORL	protein_coding	GALNT14	protein_coding	QTRT2	protein_coding	FANCD2	protein_coding	TBCK	protein_coding	TBCA
protein_coding	CSMD1	protein_coding	LSAMP	protein_coding	FGD3	protein_coding	CLDND2	lincRNA	AC034195.1	protein_coding	DCHS2
protein_coding	RBL2	protein_coding	IL1RAPL2	protein_coding	WDCP	protein_coding	C7orf49	protein_coding	EVC2	protein_coding	PLCG2
protein_coding	DOK5	protein_coding	SPOCK1	protein_coding	CCDC178	protein_coding	ASTN2	protein_coding	PIEZO2	protein_coding	SLC27A5
protein_coding	ANK2	protein_coding	GIGYF2	protein_coding	AF241726.2	protein_coding	AC008750.8	protein_coding	RNF41	protein_coding	TTN
protein_coding	ESR1	protein_coding	MTA3	protein_coding	SLC9B1	protein_coding	FRMD5	protein_coding	TPH2	protein_coding	NXN
protein_coding	EXOC6B	protein_coding	NDUFAF6	protein_coding	ANKFN1	protein_coding	CNTNAP2	protein_coding	ROBO2	antisense_RNA	AC096719.1
protein_coding	GALNT7	lincRNA	AC015845.2	protein_coding	PSG1	protein_coding	MC5R	protein_coding	SKAP1	protein_coding	ERI2
protein_coding	PFDN1	protein_coding	LTBP1	protein_coding	CPAMD8	protein_coding	CUX1	protein_coding	TLN2	protein_coding	EFCAB6
protein_coding	SPIDR	protein_coding	GCNT1	protein_coding	TBC1D32	protein_coding	ASXL1	protein_coding	SLC45A2	protein_coding	FNDC3A
protein_coding	NPRL3	protein_coding	CCDC88A	protein_coding	TGFBR3	protein_coding	ATP8A2	protein_coding	SPINK2	protein_coding	PRPF4B
protein_coding	CYB5R4	protein_coding	GATAD1	protein_coding	CDKL1	protein_coding	TTLL4	protein_coding	ABR	protein_coding	PRKCE
protein_coding	HSPBAP1	protein_coding	SNAP25	protein_coding	POLA2	protein_coding	BRCA1	misc_RNA	Y_RNA	protein_coding	USP10
protein_coding	PXDNL	protein_coding	DYM	protein_coding	NUBPL	protein_coding	RBMS3	lincRNA	AL117190.1	protein_coding	VASP
protein_coding	UMAD1	protein_coding	FARS2	protein_coding	FAM110D	protein_coding	ABCA10	lincRNA	CASC20	antisense_RNA	AC012085.2
protein_coding	RPTOR	lincRNA	MIR548XHG	protein_coding	CLDN10	protein_coding	ZNF490	protein_coding	UHRF1BP1	protein_coding	FBXL7
protein_coding	CORIN	processed_transcript	LINC02028	protein_coding	ARHGEF11	protein_coding	PLOD2	protein_coding	PRKCE	protein_coding	RBM47
protein_coding	TCF3	lincRNA	AC092422.1	protein_coding	SFMBT2	protein_coding	RAPGEF1	protein_coding	BX276092.9	protein_coding	ADAMTS10
protein_coding	PLCL1	protein_coding	BCAP29	protein_coding	ZNF280D	protein_coding	ALLC	lincRNA	MEG8	transcribed_unprocessed_pseudogene	FAM35BP
protein_coding	CCDC171	lincRNA	LINC02133	protein_coding	CHI3L2	protein_coding	TJP1	protein_coding	MTHFD2L	protein_coding	KMT5B
protein_coding	LENG1	lincRNA	AC100801.1	protein_coding	NPIPB2	protein_coding	MTCL1	protein_coding	C9orf92	protein_coding	POLA2
protein_coding	PHACTR1	protein_coding	GPM6A	protein_coding	GPR139	protein_coding	CHN2	lincRNA	AC063944.1	protein_coding	SRGAP2B
protein_coding	DNAH12	protein_coding	CLIP2	antisense_RNA	ENTPD1-AS1	protein_coding	ZNF148	protein_coding	HCRT	protein_coding	ELAVL4
processed_transcript	AC079160.1	protein_coding	FAM120B	antisense_RNA	A2ML1-AS1	protein_coding	THSD7A	protein_coding	S1PR5	protein_coding	CSMD2
processed_transcript	AC007161.3	protein_coding	PRKDC	antisense_RNA	AC103794.1	protein_coding	ALK	protein_coding	COLQ	protein_coding	HS2ST1
processed_pseudogene	AC025033.1	protein_coding	DEFB123	antisense_RNA	AL445433.2	protein_coding	PITPNM2	lincRNA	LINC01322	protein_coding	AC093155.3
misc_RNA	RN7SL5P	protein_coding	WWOX			protein_coding	CFAP69	protein_coding	TSFM
lincRNA	LINC01505	protein_coding	DOK6			protein_coding	PCLO	lincRNA	AC106798.1
antisense_RNA	AC008591.1	protein_coding	TPK1			protein_coding	PPFIA2	protein_coding	CUEDC1
antisense_RNA	DLGAP4-AS1	protein_coding	TLE4			protein_coding	LATS1	protein_coding	MYO1E
protein_coding	TGFBR3	protein_coding	ATP2B2			protein_coding	UBE2D2	lincRNA	AC068759.1
protein_coding	CDKL1	protein_coding	UNC80			protein_coding	C13orf42	protein_coding	REV1
protein_coding	LPAR5	protein_coding	SLC19A1			protein_coding	ADRA1D	protein_coding	GLG1
protein_coding	GPC5	lincRNA	AC002546.2			protein_coding	SPATA16	protein_coding	MUC4
protein_coding	SRGAP1	lincRNA	LINC01095			protein_coding	AKAP5	protein_coding	ADAMTS2
protein_coding	ATP13A2	protein_coding	PROS1			protein_coding	TTC7A	lincRNA	AL589740.1
protein_coding	CFAP54	sense_overlapping	AC012501.1			protein_coding	PMEL	lincRNA	LINC01830
protein_coding	NPTN	protein_coding	ADRA1A			protein_coding	KSR2	protein_coding	STXBP5
protein_coding	CCDC30	protein_coding	IGSF1			protein_coding	DENND4C	protein_coding	CARMIL1
protein_coding	HEPACAM	protein_coding	FAM169A			protein_coding	RAPGEF4	processed_pseudogene	AC018695.5
protein_coding	IARS2	protein_coding	ADAM32			protein_coding	PDE6B	lincRNA	AL356580.1
protein_coding	KIAA1217	protein_coding	HTR1E			protein_coding	ATG14	protein_coding	IL1RAPL1
protein_coding	ART4	protein_coding	RBMS1			processed_transcript	AC079781.5	lincRNA	AC007402.1
protein_coding	IQCH	protein_coding	TGFBR3			lincRNA	LINC02100	protein_coding	NKAIN2
protein_coding	CNIH3	protein_coding	DLG2			lincRNA	SUCLG2-AS1	lincRNA	AC016229.2
processed_transcript	ITFG2-AS1	protein_coding	ZCCHC24			antisense_RNA	AC011483.1	polymorphic_pseudogene	OR2F1
processed_pseudogene	PPIAP37	protein_coding	STARD10			antisense_RNA	AC115837.2	protein_coding	POLR2M
processed_pseudogene	AL117692.1	protein_coding	POU2AF1			antisense_RNA	LY86-AS1	lincRNA	LINC01500
lincRNA	AC018618.1	protein_coding	ARAP1			protein_coding	POLA2	lincRNA	AL078590.2
antisense_RNA	WDR11-AS1	protein_coding	CDKL1			protein_coding	COLGALT2	protein_coding	ANKFN1
		protein_coding	GRK5			protein_coding	SERGEF	lincRNA	AL356124.1
		protein_coding	PCCA			protein_coding	MUS81	antisense_RNA	AC104123.1
		protein_coding	CDHR5			protein_coding	SUCO	protein_coding	NUDCD3
		protein_coding	TRPC4			protein_coding	FAM171A1	protein_coding	GMFG
		protein_coding	SCGB1D4			protein_coding	AL590132.1	protein_coding	SMPD3
		protein_coding	MCRS1			protein_coding	LRP5	lincRNA	LINC00698
		protein_coding	CSRP3			protein_coding	PALD1	protein_coding	ZNF385D
		protein_coding	CLLU1			protein_coding	SAMD8	lincRNA	FRMD6-AS2
		processed_transcript	PKD1P6-NPIPP1			protein_coding	KCNH1	protein_coding	CNTN4
		processed_pseudogene	AL390728.2			protein_coding	R3HCC1L	protein_coding	CASC4
		processed_pseudogene	AL117692.1					lincRNA	AC007529.2
		lincRNA	LINC01163					protein_coding	CMIP
		lincRNA	AC013652.1					protein_coding	NRXN1
		lincRNA	AC048341.2					protein_coding	DYNC1I2
		antisense_RNA	AC063949.2					protein_coding	CDH18
								protein_coding	POLR2A
								protein_coding	LSAMP
								protein_coding	POLA2
								protein_coding	AL591806.3
								protein_coding	DNM3
								protein_coding	FRMD4A
								protein_coding	KMT5B
								protein_coding	CAMTA1
								protein_coding	ANK3
								protein_coding	PLCE1
								protein_coding	ABCA4
								protein_coding	NOS1AP
								protein_coding	SPAG17
								protein_coding	MMP26
								protein_coding	GPSM2
								protein_coding	CEP55
								misc_RNA	RN7SL290P
