# Supplementary material for: The selective sponging of miRNAs by OIP5-AS1 regulates metabolic reprogramming of pyruvate in adenoma-carcinoma transition of human colorectal cancer
Source: BMC Cancer. 2024 May 21;24:611. doi: 10.1186/s12885-024-12367-7 (PMC11106987; doi:10.1186/s12885-024-12367-7)
Supplement: Supplementary file 5 — Supplementary Material 5 [file 12885_2024_12367_MOESM5_ESM.xlsx]

## Sheet: SP-RNAs
Supplementary data file 5. Single partner RNAs. The RNAs with single interacting RNA partner(SP-RNAs) and Non-overlapping single partner RNAs (NSP-RNAs) were listed.
Paracancer				Adenoma				Cancer
protein_coding	ZYG11B	unprocessed_pseudogene	AC245054.1	protein_coding	ZZZ3	protein_coding	KCND2	protein_coding	ZZZ3	protein_coding	DDX60L
protein_coding	ZXDC	protein_coding	CACNA2D1	protein_coding	ZSWIM1	lincRNA	AL035401.1	protein_coding	ZW10	protein_coding	CAMKMT
protein_coding	ZSCAN5C	lincRNA	AL392183.1	protein_coding	ZSCAN29	protein_coding	CACHD1	protein_coding	ZSWIM5	protein_coding	PLAGL1
protein_coding	ZSCAN26	protein_coding	AL021997.3	antisense_RNA	ZSCAN16-AS1	protein_coding	COL25A1	protein_coding	ZSCAN29	antisense_RNA	AC016708.1
processed_transcript	ZRANB2-AS2	protein_coding	SLC35D1	antisense_RNA	ZRANB2-AS1	protein_coding	ALDH1A2	protein_coding	ZSCAN26	protein_coding	AL021997.3
protein_coding	ZP3	lincRNA	AL035706.1	protein_coding	ZNRF3	antisense_RNA	AC009303.2	protein_coding	ZSCAN2	protein_coding	KIF6
sense_intronic	ZNRF3-IT1	protein_coding	PTPN2	protein_coding	ZNF91	antisense_RNA	AC025171.3	protein_coding	ZRANB2	protein_coding	CERS3
protein_coding	ZNF92	protein_coding	TRPM6	protein_coding	ZNF853	protein_coding	DDX31	transcribed_processed_pseudogene	ZNRF2P2	protein_coding	C9orf135
transcribed_unprocessed_pseudogene	ZNF887P	lincRNA	AC008543.1	protein_coding	ZNF85	protein_coding	KBTBD2	protein_coding	ZNHIT3	protein_coding	SCEL
protein_coding	ZNF84	transcribed_unitary_pseudogene	KIF28P	protein_coding	ZNF846	unprocessed_pseudogene	AC008752.3	protein_coding	ZNF92	lincRNA	AC104806.2
protein_coding	ZNF831	protein_coding	TANC1	protein_coding	ZNF845	protein_coding	KDM4B	protein_coding	ZNF91	protein_coding	ZNF675
protein_coding	ZNF83	protein_coding	FAF1	protein_coding	ZNF835	antisense_RNA	AL157832.2	transcribed_unprocessed_pseudogene	ZNF887P	lincRNA	AC008543.1
protein_coding	ZNF823	sense_intronic	AC008543.3	protein_coding	ZNF83	protein_coding	SPTLC1	protein_coding	ZNF841	protein_coding	ZNF432
protein_coding	ZNF821	protein_coding	CACNG3	transcribed_unprocessed_pseudogene	ZNF812P	lincRNA	AC084032.1	protein_coding	ZNF823	sense_intronic	AC008543.3
protein_coding	ZNF804A	protein_coding	USP6NL	antisense_RNA	ZNF790-AS1	protein_coding	ZNF573	transcribed_unprocessed_pseudogene	ZNF815P	protein_coding	USP42
antisense_RNA	ZNF790-AS1	protein_coding	ZNF573	protein_coding	ZNF780A	processed_transcript	AC005614.2	antisense_RNA	ZNF790-AS1	protein_coding	ZNF573
protein_coding	ZNF780A	processed_transcript	AC005614.2	transcribed_unprocessed_pseudogene	ZNF767P	protein_coding	PREX2	protein_coding	ZNF780A	processed_transcript	AC005614.2
transcribed_unprocessed_pseudogene	ZNF767P	lincRNA	LINC01003	protein_coding	ZNF765	protein_coding	MORN1	transcribed_unprocessed_pseudogene	ZNF767P	lincRNA	LINC01003
protein_coding	ZNF724	protein_coding	AC092329.3	protein_coding	ZNF736	protein_coding	RFPL4AL1	protein_coding	ZNF730	lincRNA	AC074135.1
protein_coding	ZNF713	protein_coding	AC092647.5	protein_coding	ZNF727	protein_coding	PPIP5K1	protein_coding	ZNF724	protein_coding	AC092329.3
protein_coding	ZNF707	antisense_RNA	AC105219.1	protein_coding	ZNF713	protein_coding	AC092647.5	protein_coding	ZNF718	protein_coding	ZNF595
protein_coding	ZNF695	protein_coding	ZNF670-ZNF695	protein_coding	ZNF707	antisense_RNA	AC105219.1	protein_coding	ZNF710	protein_coding	LGALS8
protein_coding	ZNF69	processed_transcript	AC008770.1	protein_coding	ZNF706	lincRNA	AC087379.1	protein_coding	ZNF707	antisense_RNA	AC105219.1
protein_coding	ZNF682	protein_coding	METAP1D	protein_coding	ZNF705G	protein_coding	AC007326.4	protein_coding	ZNF705A	protein_coding	AC092111.3
protein_coding	ZNF681	protein_coding	ITGBL1	protein_coding	ZNF705A	protein_coding	AC092111.3	protein_coding	ZNF695	protein_coding	ZNF670
protein_coding	ZNF670	lincRNA	LINC00632	transcribed_processed_pseudogene	ZNF702P	protein_coding	ATP2B4	protein_coding	ZNF660	protein_coding	ZNF197
protein_coding	ZNF660	protein_coding	ZNF197	protein_coding	ZNF695	protein_coding	ZNF670-ZNF695	protein_coding	ZNF658	protein_coding	PIP5K1B
protein_coding	ZNF66	protein_coding	MYBPC2	protein_coding	ZNF680	lincRNA	AL355838.1	protein_coding	ZNF655	protein_coding	AC005020.2
protein_coding	ZNF655	protein_coding	AC005020.2	protein_coding	ZNF679	antisense_RNA	AL158068.2	protein_coding	ZNF653	protein_coding	AC008481.3
antisense_RNA	ZNF630-AS1	protein_coding	BCL2L13	transcribed_unitary_pseudogene	ZNF663P	protein_coding	ELMO2	protein_coding	ZNF627	antisense_RNA	TAT-AS1
protein_coding	ZNF629	processed_pseudogene	CDC27P1	protein_coding	ZNF658	protein_coding	PIP5K1B	protein_coding	ZNF613	protein_coding	PPP2R1A
protein_coding	ZNF613	protein_coding	PPP2R1A	protein_coding	ZNF624	protein_coding	LGALS9C	protein_coding	ZNF610	transcribed_unprocessed_pseudogene	ZNF137P
protein_coding	ZNF585B	protein_coding	STK4	protein_coding	ZNF587B	protein_coding	AC010522.1	protein_coding	ZNF609	protein_coding	SH2B2
protein_coding	ZNF585A	protein_coding	AC012309.1	protein_coding	ZNF585A	protein_coding	AC012309.1	protein_coding	ZNF599	protein_coding	RTN4
protein_coding	ZNF579	protein_coding	IGSF3	protein_coding	ZNF582	protein_coding	F13A1	protein_coding	ZNF587B	protein_coding	AC010522.1
protein_coding	ZNF577	transcribed_processed_pseudogene	ZEB2P1	protein_coding	ZNF573	antisense_RNA	ZNF790-AS1	protein_coding	ZNF585B	protein_coding	AC012309.1
protein_coding	ZNF576	protein_coding	SRRM5	protein_coding	ZNF562	protein_coding	CNNM2	protein_coding	ZNF583	protein_coding	NOX4
protein_coding	ZNF573	antisense_RNA	ZNF790-AS1	protein_coding	ZNF557	protein_coding	ZNF322	protein_coding	ZNF582	protein_coding	FAM160A1
transcribed_unprocessed_pseudogene	ZNF542P	processed_transcript	EIF1B-AS1	protein_coding	ZNF544	lincRNA	LINC01568	protein_coding	ZNF565	protein_coding	COBLL1
protein_coding	ZNF529	protein_coding	OR2G6	protein_coding	ZNF512	processed_transcript	AC074091.1	protein_coding	ZNF551	protein_coding	COL5A2
protein_coding	ZNF512	processed_transcript	AC074091.1	protein_coding	ZNF506	lincRNA	AC011477.4	protein_coding	ZNF536	protein_coding	C11orf49
protein_coding	ZNF480	protein_coding	COL11A1	lincRNA	ZNF503-AS1	protein_coding	GON4L	protein_coding	ZNF519	protein_coding	USP12
protein_coding	ZNF45	lincRNA	LINC00976	protein_coding	ZNF496	protein_coding	SLC46A1	protein_coding	ZNF512	processed_transcript	AC074091.1
protein_coding	ZNF433	protein_coding	AC008770.2	protein_coding	ZNF493	protein_coding	AC010615.4	protein_coding	ZNF506	lincRNA	AC011477.4
protein_coding	ZNF395	protein_coding	FBXO16	protein_coding	ZNF462	protein_coding	SH2B1	protein_coding	ZNF500	protein_coding	HECTD1
protein_coding	ZNF394	antisense_RNA	AC015845.1	protein_coding	ZNF425	protein_coding	DCAF7	protein_coding	ZNF483	protein_coding	HMCN2
protein_coding	ZNF385C	protein_coding	PPT1	protein_coding	ZNF366	protein_coding	GRIK5	protein_coding	ZNF445	protein_coding	REEP1
protein_coding	ZNF343	protein_coding	AL049650.1	protein_coding	ZNF354C	protein_coding	F12	protein_coding	ZNF433	protein_coding	AC008770.2
antisense_RNA	ZNF337-AS1	lincRNA	AC069277.1	antisense_RNA	ZNF350-AS1	protein_coding	MGA	protein_coding	ZNF432	protein_coding	ZNF841
protein_coding	ZNF335	processed_transcript	DISC1FP1	processed_pseudogene	ZNF33CP	protein_coding	RNF169	protein_coding	ZNF366	protein_coding	RALGAPA1
protein_coding	ZNF287	sense_intronic	AC127540.1	protein_coding	ZNF333	protein_coding	MYPN	protein_coding	ZNF365	protein_coding	SETD3
protein_coding	ZNF286B	processed_pseudogene	PPIAP53	protein_coding	ZNF326	protein_coding	CFDP1	protein_coding	ZNF354C	antisense_RNA	AC104117.3
protein_coding	ZNF277	protein_coding	ARHGAP10	protein_coding	ZNF322	protein_coding	ZNF557	protein_coding	ZNF347	protein_coding	LILRA4
protein_coding	ZNF268	protein_coding	AC026786.1	protein_coding	ZNF302	protein_coding	SCGB2B2	protein_coding	ZNF34	lincRNA	LINC00393
protein_coding	ZNF267	antisense_RNA	ELOVL2-AS1	protein_coding	ZNF292	protein_coding	ACER2	protein_coding	ZNF280D	protein_coding	RFX7
protein_coding	ZNF26	protein_coding	TENM2	protein_coding	ZNF287	sense_intronic	AC127540.1	protein_coding	ZNF28	protein_coding	RTN2
protein_coding	ZNF213	protein_coding	ZNF205	protein_coding	ZNF268	protein_coding	AC026786.1	protein_coding	ZNF275	protein_coding	ATP2B3
protein_coding	ZNF205	protein_coding	ZNF213	protein_coding	ZNF25	protein_coding	DCDC1	protein_coding	ZNF274	protein_coding	PPIA
protein_coding	ZNF20	lincRNA	AC079362.1	protein_coding	ZNF227	protein_coding	ZNF224	protein_coding	ZNF268	protein_coding	AC026786.1
protein_coding	ZNF197	protein_coding	ZNF660	protein_coding	ZNF224	protein_coding	ZNF227	protein_coding	ZNF267	transcribed_unprocessed_pseudogene	AC142381.3
protein_coding	ZNF19	protein_coding	AC010547.4	protein_coding	ZNF221	antisense_RNA	AC074386.1	protein_coding	ZNF264	protein_coding	EPM2A
protein_coding	ZNF175	protein_coding	CPSF2	protein_coding	ZNF217	protein_coding	SMARCA4	protein_coding	ZNF254	lincRNA	AC092279.1
protein_coding	ZNF174	protein_coding	AC025283.2	protein_coding	ZNF215	protein_coding	TTC7A	protein_coding	ZNF250	protein_coding	SLC1A6
protein_coding	ZNF124	transcribed_processed_pseudogene	SLC9A7P1	protein_coding	ZNF213	protein_coding	ZNF205	protein_coding	ZNF235	protein_coding	CLP1
protein_coding	ZNF114	protein_coding	EMP3	protein_coding	ZNF205	protein_coding	ZNF213	protein_coding	ZNF23	protein_coding	AC010547.4
protein_coding	ZNF112	protein_coding	AC245748.1	protein_coding	ZNF197	protein_coding	KIF15	protein_coding	ZNF229	processed_transcript	AC245748.2
protein_coding	ZNF100	protein_coding	ZNF208	protein_coding	ZNF189	protein_coding	COA1	protein_coding	ZNF226	protein_coding	HS6ST2
protein_coding	ZHX3	protein_coding	GRIN3A	protein_coding	ZNF174	protein_coding	AC025283.2	protein_coding	ZNF215	protein_coding	NLRP14
protein_coding	ZGRF1	protein_coding	PITPNC1	protein_coding	ZNF16	protein_coding	XPO4	unprocessed_pseudogene	ZNF209P	protein_coding	CACNA1S
protein_coding	ZFYVE26	lincRNA	AP001025.3	protein_coding	ZNF143	antisense_RNA	RAP2C-AS1	protein_coding	ZNF208	lincRNA	AC092364.1
protein_coding	ZFP91-CNTF	protein_coding	ZFP91	protein_coding	ZNF107	transcribed_unprocessed_pseudogene	INTS4P1	protein_coding	ZNF205	protein_coding	ZNF213
protein_coding	ZFP91	protein_coding	ZFP91-CNTF	protein_coding	ZNF106	protein_coding	PDZRN3	antisense_RNA	ZNF197-AS1	protein_coding	MPRIP
protein_coding	ZFP41	protein_coding	AC138696.1	antisense_RNA	ZMIZ1-AS1	protein_coding	APOLD1	protein_coding	ZNF197	protein_coding	ZNF660
transcribed_processed_pseudogene	ZEB2P1	protein_coding	ZNF577	protein_coding	ZMAT5	protein_coding	ASCC2	protein_coding	ZNF174	protein_coding	AC025283.2
protein_coding	ZEB2	protein_coding	SAMD4A	protein_coding	ZMAT1	antisense_RNA	AL080317.3	protein_coding	ZNF160	protein_coding	PGBD5
protein_coding	ZDHHC17	protein_coding	DFFA	protein_coding	ZIC5	lincRNA	LINC01378	transcribed_unprocessed_pseudogene	ZNF137P	protein_coding	ZNF610
protein_coding	ZDHHC11	lincRNA	TEX41	protein_coding	ZHX2	protein_coding	IGSF9	protein_coding	ZNF112	protein_coding	AC245748.1
protein_coding	ZC3HAV1L	lincRNA	AC114546.1	protein_coding	ZFYVE27	protein_coding	CATSPERB	protein_coding	ZNF107	transcribed_unprocessed_pseudogene	INTS4P1
protein_coding	ZC3HAV1	transcribed_processed_pseudogene	AC092745.2	protein_coding	ZFP91-CNTF	protein_coding	ZFP91	protein_coding	ZNF100	protein_coding	CSRNP3
protein_coding	ZC3H11A	protein_coding	ZBED6	protein_coding	ZFP91	protein_coding	ZFP91-CNTF	protein_coding	ZMIZ2	antisense_RNA	AC008127.1
protein_coding	ZC3H10	protein_coding	ESYT1	protein_coding	ZFP57	protein_coding	BRINP3	antisense_RNA	ZMIZ1-AS1	protein_coding	MAGI1
protein_coding	ZC2HC1B	protein_coding	FAP	antisense_RNA	ZFHX4-AS1	antisense_RNA	OSBPL10-AS1	protein_coding	ZKSCAN8	lincRNA	LINC00870
protein_coding	ZBTB8A	protein_coding	AL033529.1	antisense_RNA	ZEB1-AS1	protein_coding	PXDNL	protein_coding	ZIM2	protein_coding	CSGALNACT1
protein_coding	ZBTB49	protein_coding	FAM47E-STBD1	protein_coding	ZDHHC4	protein_coding	SOBP	protein_coding	ZHX2	protein_coding	PAN3
protein_coding	ZBTB44	protein_coding	POLR1C	protein_coding	ZCCHC11	protein_coding	SLC22A15	protein_coding	ZG16B	protein_coding	MGRN1
protein_coding	ZBTB2	protein_coding	AHCY	protein_coding	ZC3HAV1	lincRNA	LINC01344	protein_coding	ZFYVE9	antisense_RNA	AC016597.1
protein_coding	ZBTB16	protein_coding	LMBR1	protein_coding	ZC3H18	misc_RNA	RN7SL151P	protein_coding	ZFYVE1	protein_coding	GNAQ
protein_coding	ZBED6	protein_coding	ZC3H11A	protein_coding	ZC3H13	protein_coding	VKORC1	protein_coding	ZFR2	protein_coding	MFSD12
antisense_RNA	ZBED5-AS1	protein_coding	TRAM2	protein_coding	ZC3H12A	lincRNA	AL162400.1	protein_coding	ZFP82	protein_coding	P2RY14
processed_transcript	Z98883.1	protein_coding	PIGQ	protein_coding	ZC3H10	protein_coding	ESYT1	protein_coding	ZFAND6	protein_coding	CLIP4
sense_overlapping	Z95331.1	protein_coding	ATXN10	protein_coding	ZBTB40	protein_coding	NUP98	protein_coding	ZDHHC8	protein_coding	AVL9
protein_coding	YY1AP1	protein_coding	ASH1L	antisense_RNA	ZBTB20-AS1	protein_coding	C4B	protein_coding	ZDHHC6	lincRNA	AC135050.3
protein_coding	YPEL2	lincRNA	LINC01980	lincRNA	Z97206.2	protein_coding	NCSTN	protein_coding	ZDHHC21	lincRNA	LINC02429
protein_coding	YLPM1	protein_coding	XRN1	sense_overlapping	Z95331.1	protein_coding	ATXN10	protein_coding	ZDHHC11B	protein_coding	MED14
protein_coding	XYLT1	protein_coding	TACR3	antisense_RNA	Z84485.1	protein_coding	CHFR	protein_coding	ZDHHC11	protein_coding	MAP3K9
protein_coding	XRCC5	protein_coding	C8B	lincRNA	Z82186.1	protein_coding	ZNF804A	protein_coding	ZCCHC24	protein_coding	ADGRL2
protein_coding	XPNPEP1	lincRNA	AC079193.2	antisense_RNA	Z82185.1	protein_coding	WWTR1	protein_coding	ZCCHC11	protein_coding	ZBTB20
protein_coding	XPA	protein_coding	SFMBT2	protein_coding	YY1AP1	protein_coding	ASH1L	protein_coding	ZC3H6	protein_coding	SORBS1
protein_coding	XKR5	protein_coding	DEFB1	protein_coding	YWHAH	protein_coding	SLC5A1	protein_coding	ZC3H11A	protein_coding	ZBED6
protein_coding	XIRP2	protein_coding	LRRC20	protein_coding	YIPF7	protein_coding	CLASP1	protein_coding	ZC2HC1B	protein_coding	CSF1
protein_coding	WWTR1	protein_coding	C17orf53	protein_coding	YBX1	lincRNA	AC129807.1	protein_coding	ZBTB43	protein_coding	LMX1B
antisense_RNA	WWC2-AS1	antisense_RNA	AC104002.3	protein_coding	XRCC3	lincRNA	AC019117.1	protein_coding	ZBTB12	protein_coding	CNNM2
protein_coding	WWC1	lincRNA	AC008014.1	protein_coding	XPNPEP2	protein_coding	EPB41L4A	protein_coding	ZBED6	protein_coding	ZC3H11A
protein_coding	WRB	protein_coding	MAPK3	protein_coding	XPC	protein_coding	UBE2U	protein_coding	ZBBX	protein_coding	GLOD4
protein_coding	WNK2	protein_coding	DENND1A	protein_coding	XG	protein_coding	GYG2	sense_overlapping	Z95331.1	protein_coding	ATXN10
protein_coding	WISP2	protein_coding	NKTR	protein_coding	XBP1	protein_coding	GLCE	protein_coding	YIPF4	protein_coding	BIRC6
protein_coding	WIF1	protein_coding	MBOAT7	protein_coding	WWTR1	antisense_RNA	Z82185.1	protein_coding	YBX1	lincRNA	AL121748.1
protein_coding	WFIKKN1	antisense_RNA	CASC2	antisense_RNA	WWOX-AS1	lincRNA	AL138720.1	protein_coding	XRCC5	lincRNA	AC073848.1
protein_coding	WFDC1	protein_coding	XPO4	protein_coding	WNT9B	protein_coding	RAMP1	protein_coding	XPOT	protein_coding	MORN4
protein_coding	WDR86	protein_coding	CDK5	protein_coding	WNT2B	antisense_RNA	AC008691.1	protein_coding	XPO6	antisense_RNA	AC010335.1
sense_overlapping	WDR7-OT1	protein_coding	WDR7	protein_coding	WLS	protein_coding	TCF7L2	protein_coding	XPO1	protein_coding	ALS2
protein_coding	WDR7	sense_overlapping	WDR7-OT1	protein_coding	WDTC1	protein_coding	EXOC2	protein_coding	XIAP	lincRNA	AC091132.5
protein_coding	WDR27	protein_coding	SYTL3	protein_coding	WDSUB1	protein_coding	CCDC91	protein_coding	WSB2	protein_coding	GLTPD2
protein_coding	WDHD1	processed_pseudogene	RPSAP13	unitary_pseudogene	WDR95P	protein_coding	GPR158	protein_coding	WSB1	protein_coding	MTCL1
protein_coding	WDFY4	protein_coding	SYT15	sense_overlapping	WDR7-OT1	protein_coding	WDR7	protein_coding	WRNIP1	protein_coding	RPRD2
transcribed_unprocessed_pseudogene	WASH2P	protein_coding	GSDME	protein_coding	WDR77	protein_coding	PARVA	protein_coding	WRN	protein_coding	RIC1
protein_coding	VWF	protein_coding	GRM5	protein_coding	WDR66	protein_coding	COL4A3	protein_coding	WNT7B	protein_coding	EED
protein_coding	VWCE	antisense_RNA	AC024145.1	protein_coding	WDR47	protein_coding	STXBP3	protein_coding	WNT5B	protein_coding	NPL
protein_coding	VWA2	protein_coding	BPHL	protein_coding	WDR45	protein_coding	NCAM2	protein_coding	WNT10A	protein_coding	STMN2
protein_coding	VTI1B	protein_coding	TMEM229B	protein_coding	WDR27	lincRNA	AL359317.1	protein_coding	WDR78	protein_coding	MAN2B1
protein_coding	VSTM5	protein_coding	PTAR1	protein_coding	WDR25	protein_coding	TMEM130	protein_coding	WDR47	protein_coding	STXBP3
protein_coding	VSIG4	protein_coding	CYP20A1	protein_coding	WDR12	protein_coding	EXT2	protein_coding	WDR33	antisense_RNA	AC090673.1
protein_coding	VSIG10L	antisense_RNA	AC020594.1	protein_coding	WDR1	processed_transcript	C5orf64	protein_coding	WDR26	antisense_RNA	AC092145.1
protein_coding	VRTN	processed_transcript	LINC01128	protein_coding	WDFY2	protein_coding	KAZN	protein_coding	WDR18	protein_coding	SULT4A1
protein_coding	VPS72	protein_coding	TMOD4	protein_coding	WASHC5	protein_coding	KSR2	protein_coding	WDHD1	processed_pseudogene	RPSAP13
protein_coding	VPS54	protein_coding	GSE1	protein_coding	WARS	processed_transcript	GPR1-AS	protein_coding	WDFY4	protein_coding	C10orf71
protein_coding	VPS50	protein_coding	HGSNAT	protein_coding	WAPL	protein_coding	TC2N	protein_coding	VWC2L	protein_coding	PTPRG
protein_coding	VPS37A	protein_coding	CNBP	protein_coding	VWA2	protein_coding	CAMK2B	protein_coding	VTCN1	processed_pseudogene	ACTR3BP2
protein_coding	VPS13A	antisense_RNA	LMCD1-AS1	protein_coding	VTCN1	processed_pseudogene	ACTR3BP2	protein_coding	VRTN	protein_coding	LIN52
antisense_RNA	VLDLR-AS1	lincRNA	AC022796.1	protein_coding	VTA1	protein_coding	SEMA4B	protein_coding	VRK3	protein_coding	FBXO4
protein_coding	VLDLR	protein_coding	PRPF4	protein_coding	VSTM5	protein_coding	ILKAP	protein_coding	VPS8	lincRNA	AC092994.1
protein_coding	VGLL2	protein_coding	KCND2	protein_coding	VSIR	protein_coding	RPL11	protein_coding	VPS54	protein_coding	CSNK1G3
protein_coding	VEGFC	protein_coding	DNAI2	protein_coding	VSIG10	antisense_RNA	SBF2-AS1	protein_coding	VPS45	protein_coding	FBXL2
protein_coding	VARS2	protein_coding	GTF2H4	protein_coding	VRK3	protein_coding	GFM1	protein_coding	VPS13A	protein_coding	GLRA3
protein_coding	UTP4	antisense_RNA	UGDH-AS1	protein_coding	VRK1	protein_coding	EIF3E	protein_coding	VIT	protein_coding	SLC27A6
protein_coding	UTP23	antisense_RNA	AC069228.1	protein_coding	VPS53	processed_transcript	LINC02006	protein_coding	VIM	processed_transcript	LINC00963
protein_coding	UST	protein_coding	SHPRH	protein_coding	VPS39	protein_coding	HERC3	protein_coding	VGLL3	transcribed_unprocessed_pseudogene	A2MP1
protein_coding	USP54	transcribed_unitary_pseudogene	ABCA17P	protein_coding	VPS33B	lincRNA	LINC02213	protein_coding	VEZT	snRNA	RNU6-808P
protein_coding	USP35	protein_coding	BARX2	protein_coding	VPS33A	protein_coding	AC048338.1	protein_coding	VCPKMT	protein_coding	SOS2
protein_coding	USP3	protein_coding	GADL1	protein_coding	VNN1	protein_coding	SHISA6	protein_coding	VCP	protein_coding	PLEKHG7
protein_coding	USP17L18	protein_coding	USP17L10	protein_coding	VKORC1	protein_coding	ZC3H13	protein_coding	VCL	protein_coding	ADK
protein_coding	USP17L10	protein_coding	USP17L18	protein_coding	VIRMA	antisense_RNA	AC117460.1	protein_coding	VAV2	protein_coding	BRD3
protein_coding	USP16	protein_coding	SULF1	protein_coding	VGLL1	protein_coding	NSDHL	protein_coding	VAT1L	antisense_RNA	LURAP1L-AS1
protein_coding	USO1	transcribed_unprocessed_pseudogene	HERC2P9	protein_coding	VEZF1	protein_coding	NOCT	protein_coding	VANGL1	protein_coding	SLX4IP
protein_coding	USH1C	antisense_RNA	AL162430.2	protein_coding	VCPKMT	lincRNA	LINC01588	protein_coding	VAC14	protein_coding	NPIPA5
protein_coding	URI1	protein_coding	CDC73	protein_coding	VCP	protein_coding	AGPAT3	protein_coding	UXS1	protein_coding	RFX3
protein_coding	URGCP-MRPS24	protein_coding	URGCP	protein_coding	VASH1	protein_coding	LRRC2	protein_coding	UVSSA	processed_transcript	AC103760.1
protein_coding	URGCP	protein_coding	URGCP-MRPS24	protein_coding	VARS2	protein_coding	GTF2H4	protein_coding	UVRAG	protein_coding	LGR5
protein_coding	UPP2	antisense_RNA	AC079298.3	protein_coding	VANGL1	protein_coding	NTN4	protein_coding	UTRN	protein_coding	CDC45
protein_coding	UPK2	protein_coding	ATP5L	protein_coding	UTP14A	protein_coding	CLIC4	protein_coding	USPL1	lincRNA	LINC01515
protein_coding	UPF3B	lincRNA	AC024257.1	protein_coding	USP42	transcribed_unprocessed_pseudogene	ZNF815P	protein_coding	USP8	protein_coding	KIF1A
protein_coding	UNC79	protein_coding	ANKH	protein_coding	USP41	antisense_RNA	AC018552.4	protein_coding	USP45	protein_coding	LRRN1
protein_coding	UNC5A	protein_coding	ATP2C2	protein_coding	USP13	protein_coding	LYST	protein_coding	USP44	protein_coding	NTN4
protein_coding	UNC13A	protein_coding	MAML3	protein_coding	USO1	protein_coding	CADPS2	protein_coding	USP43	protein_coding	GLP2R
protein_coding	ULK2	antisense_RNA	AL445488.1	protein_coding	URGCP-MRPS24	protein_coding	URGCP	protein_coding	USP42	transcribed_unprocessed_pseudogene	ZNF815P
protein_coding	UGT8	protein_coding	CLBA1	protein_coding	URGCP	protein_coding	URGCP-MRPS24	protein_coding	USP33	lincRNA	LINC01873
protein_coding	UGP2	protein_coding	SLC11A2	protein_coding	URB1	protein_coding	TMEM108	protein_coding	USP32	protein_coding	POLRMT
protein_coding	UGGT2	protein_coding	SPSB2	protein_coding	UPP1	lincRNA	AC005154.5	protein_coding	USP31	protein_coding	SNX24
protein_coding	UBXN7	protein_coding	AKAP7	protein_coding	UPK1B	lincRNA	AC104051.1	protein_coding	USP24	protein_coding	SYNRG
protein_coding	UBXN4	protein_coding	SCN2A	protein_coding	UPF3B	lincRNA	AC024257.1	protein_coding	USP14	transcribed_unprocessed_pseudogene	ROCK1P1
protein_coding	UBR7	protein_coding	AL110118.2	protein_coding	UNC5C	protein_coding	PLAA	protein_coding	USP12	protein_coding	ZNF519
protein_coding	UBR2	snRNA	RNU6-890P	protein_coding	UNC5B	protein_coding	SGPP2	protein_coding	USH1C	protein_coding	HERC2
protein_coding	UBP1	lincRNA	AC024909.1	protein_coding	UMPS	protein_coding	KALRN	protein_coding	UPK1B	protein_coding	AC083800.1
processed_pseudogene	UBE2WP1	protein_coding	ITPR2	protein_coding	UGT3A1	antisense_RNA	AC023051.1	protein_coding	UPF2	antisense_RNA	AL353784.1
protein_coding	UBE2W	protein_coding	AC022826.2	unprocessed_pseudogene	UGT2B29P	lincRNA	AC010235.1	transcribed_unitary_pseudogene	UOX	protein_coding	STX10
transcribed_unprocessed_pseudogene	UBE2Q2P1	protein_coding	GPA33	protein_coding	UGGT1	protein_coding	ZFR2	protein_coding	UNC93A	protein_coding	TANC1
protein_coding	UBE2H	lincRNA	AP001605.1	protein_coding	UCK1	protein_coding	TMEM63C	protein_coding	UNC50	protein_coding	RCAN2
protein_coding	UBAP1	protein_coding	GSG1L	protein_coding	UBXN7	protein_coding	SLC7A14	protein_coding	ULK2	protein_coding	GALNT11
antisense_RNA	UBA6-AS1	protein_coding	KIF16B	protein_coding	UBXN4	lincRNA	LINC01611	protein_coding	UHMK1	protein_coding	SIGLEC12
protein_coding	U2SURP	antisense_RNA	PAQR9-AS1	protein_coding	UBTD1	protein_coding	BCAR3	antisense_RNA	UGDH-AS1	antisense_RNA	AC124804.1
protein_coding	TYSND1	lincRNA	AC002070.1	protein_coding	UBR5	protein_coding	LUZP1	protein_coding	UCN3	protein_coding	NELL1
protein_coding	TXN	protein_coding	ABHD2	protein_coding	UBR2	snRNA	RNU6-890P	protein_coding	UCHL3	lincRNA	LINC01036
protein_coding	TWF2	protein_coding	AC097637.1	protein_coding	UBP1	protein_coding	CLASP2	protein_coding	UBXN7	protein_coding	BLNK
protein_coding	TVP23A	antisense_RNA	AC024224.2	protein_coding	UBN1	protein_coding	ST3GAL3	protein_coding	UBR7	protein_coding	AL110118.2
protein_coding	TUNAR	protein_coding	TMEM150C	protein_coding	UBE4A	protein_coding	NALCN	protein_coding	UBR5	lincRNA	AC003988.1
protein_coding	TULP3	protein_coding	RHNO1	protein_coding	UBE3D	protein_coding	PTPRA	protein_coding	UBR4	3prime_overlapping_ncRNA	AL137127.1
protein_coding	TUFT1	sense_intronic	AL365436.2	protein_coding	UBE3A	protein_coding	ARPP21	protein_coding	UBE2W	protein_coding	AC022826.2
unprocessed_pseudogene	TUBB2BP1	protein_coding	TUBB2A	protein_coding	UBE2Z	protein_coding	RPL34	protein_coding	UBE2QL1	protein_coding	RBP2
protein_coding	TUBB2A	unprocessed_pseudogene	TUBB2BP1	protein_coding	UBE2W	protein_coding	AC022826.2	unprocessed_pseudogene	UBE2Q2P12	protein_coding	POM121C
protein_coding	TUBA4A	transcribed_processed_pseudogene	LINC01399	protein_coding	UBE2U	protein_coding	XPC	protein_coding	UBE2Q2	protein_coding	DACH2
processed_transcript	TUBA3FP	transcribed_unprocessed_pseudogene	AC002472.3	antisense_RNA	UBE2R2-AS1	protein_coding	GCNT2	protein_coding	UBE2H	protein_coding	CAV3
protein_coding	TTYH2	protein_coding	IGHMBP2	protein_coding	UBE2M	protein_coding	LAMA5	protein_coding	UBE2G2	protein_coding	KIFC1
protein_coding	TTPA	processed_transcript	ARHGEF26-AS1	protein_coding	UBE2L3	antisense_RNA	AL022323.3	protein_coding	UBE2F-SCLY	protein_coding	UBE2F
protein_coding	TTLL7	protein_coding	SPDYE16	protein_coding	UBE2E3	protein_coding	ANKRD44	protein_coding	UBE2F	protein_coding	UBE2F-SCLY
lincRNA	TTLL11-IT1	protein_coding	TTLL11	protein_coding	UBE2E2	protein_coding	PRIMPOL	protein_coding	UBASH3A	protein_coding	KLHDC9
protein_coding	TTLL11	lincRNA	TTLL11-IT1	protein_coding	UBASH3A	protein_coding	IL10RB	protein_coding	UBAP1L	protein_coding	POLR3D
protein_coding	TTL	lincRNA	LINC01943	protein_coding	UBAP1	lincRNA	AC012494.1	protein_coding	UBA3	protein_coding	MITF
protein_coding	TTF1	protein_coding	STAG1	antisense_RNA	UBA6-AS1	protein_coding	FBXO41	protein_coding	TYR	protein_coding	KCNMA1
protein_coding	TTC5	protein_coding	TEP1	antisense_RNA	U52111.1	protein_coding	RAPGEF1	protein_coding	TXNL4B	lincRNA	AC016766.1
protein_coding	TTC23L	protein_coding	DAB2	protein_coding	TYR	protein_coding	CCNQ	protein_coding	TULP3	processed_transcript	AC068152.1
protein_coding	TTC13	lincRNA	LINC01482	protein_coding	TXNRD3NB	protein_coding	C12orf4	protein_coding	TUFT1	sense_intronic	AL365436.2
protein_coding	TTC12	protein_coding	AC004805.1	protein_coding	TXNRD3	protein_coding	EML5	protein_coding	TUBGCP4	protein_coding	SPAG17
protein_coding	TTBK1	protein_coding	SNTN	protein_coding	TXNRD2	protein_coding	GPATCH2L	protein_coding	TUBGCP2	protein_coding	PDE1C
protein_coding	TSPAN7	protein_coding	AF241726.2	protein_coding	TXNDC15	protein_coding	NDE1	protein_coding	TUBB8	lincRNA	AP005530.1
protein_coding	TSPAN5	protein_coding	CHD9	protein_coding	TXLNG	protein_coding	C9orf153	unprocessed_pseudogene	TUBB2BP1	protein_coding	TUBB2A
protein_coding	TSPAN18	protein_coding	SPIN3	protein_coding	TWIST2	antisense_RNA	AL031733.2	protein_coding	TUBB2A	unprocessed_pseudogene	TUBB2BP1
protein_coding	TSPAN12	transcribed_unitary_pseudogene	ADAM5	protein_coding	TUSC3	protein_coding	PLA2G4A	processed_transcript	TUBA3FP	transcribed_unprocessed_pseudogene	AC002472.3
protein_coding	TSNAX	protein_coding	TSNAX-DISC1	protein_coding	TULP3	protein_coding	RHNO1	lincRNA	TTTY14	protein_coding	BAZ2B
protein_coding	TSGA10	protein_coding	PPARGC1A	protein_coding	TUFT1	sense_intronic	AL365436.2	protein_coding	TTR	protein_coding	MYO5B
protein_coding	TSC22D4	protein_coding	C7orf61	protein_coding	TUBA8	protein_coding	PEX26	protein_coding	TTLL7	protein_coding	GTDC1
protein_coding	TSC2	protein_coding	AC116366.3	protein_coding	TTYH2	protein_coding	TMEM104	protein_coding	TTLL12	protein_coding	SS18L1
protein_coding	TSACC	protein_coding	SEMA4A	lincRNA	TTTY14	protein_coding	BLCAP	protein_coding	TTLL1	protein_coding	SCUBE1
protein_coding	TRPM8	antisense_RNA	AC007991.3	protein_coding	TTPAL	protein_coding	PKIG	protein_coding	TTL	lincRNA	LINC01943
protein_coding	TRPM6	protein_coding	ZNF92	protein_coding	TTL	lincRNA	LINC01943	protein_coding	TTC23	protein_coding	MMP2
protein_coding	TRPM4	protein_coding	SNRNP70	protein_coding	TTC8	protein_coding	TRPM2	protein_coding	TTC17	processed_transcript	LINC02006
protein_coding	TRNT1	protein_coding	ARHGAP42	protein_coding	TTC5	protein_coding	FBXW7	antisense_RNA	TSPOAP1-AS1	lincRNA	AC024901.1
protein_coding	TRMT1L	protein_coding	B4GALT3	protein_coding	TTC39A	processed_transcript	PROX1-AS1	protein_coding	TSPAN8	protein_coding	GABRA1
protein_coding	TRIQK	protein_coding	PAK5	protein_coding	TTC16	lincRNA	AC138627.1	protein_coding	TSPAN3	protein_coding	LIN9
protein_coding	TRIM72	protein_coding	SETD1A	protein_coding	TSTD1	processed_transcript	ZRANB2-AS2	protein_coding	TSPAN11	protein_coding	RIT2
protein_coding	TRIM62	protein_coding	ME1	protein_coding	TSPOAP1	protein_coding	CYSLTR2	transcribed_unitary_pseudogene	TRY2P	protein_coding	FAM189A1
protein_coding	TRIM39-RPP21	protein_coding	TRIM39	protein_coding	TSPAN7	protein_coding	AF241726.2	protein_coding	TRPV1	protein_coding	AC027796.3
protein_coding	TRIM39	protein_coding	TRIM39-RPP21	protein_coding	TSNARE1	protein_coding	RPGR	protein_coding	TRPC7	protein_coding	SYT7
protein_coding	TRIM33	protein_coding	PDZD2	protein_coding	TSEN15	protein_coding	PRPF19	protein_coding	TRPC4	protein_coding	GRK4
protein_coding	TRIM22	protein_coding	BICD1	protein_coding	TSC22D4	protein_coding	C7orf61	protein_coding	TRMT13	protein_coding	RTCA
protein_coding	TRIM16	protein_coding	ERN1	protein_coding	TSC2	protein_coding	DPT	protein_coding	TRMT11	protein_coding	AQR
protein_coding	TREML2	antisense_RNA	AL360268.1	protein_coding	TSC1	protein_coding	AK8	protein_coding	TRIM9	protein_coding	CTTNBP2
protein_coding	TREM1	unprocessed_pseudogene	AL391903.1	protein_coding	TRPM6	protein_coding	EOGT	unprocessed_pseudogene	TRIM51JP	protein_coding	DHRS3
protein_coding	TRAM2	antisense_RNA	ZBED5-AS1	protein_coding	TROAP	protein_coding	UNC13C	protein_coding	TRIM51	unprocessed_pseudogene	AC036111.2
protein_coding	TRAF2	protein_coding	PPP1R9A	protein_coding	TRIM9	protein_coding	NIN	protein_coding	TRIM2	protein_coding	SYT1
protein_coding	TRABD2A	lincRNA	AC020637.1	protein_coding	TRIM73	transcribed_unprocessed_pseudogene	AC211486.1	protein_coding	TRIM16	processed_pseudogene	TNPO1P3
transcribed_unprocessed_pseudogene	TPTEP1	lincRNA	AL589743.4	protein_coding	TRIM71	protein_coding	TESPA1	antisense_RNA	TRDN-AS1	protein_coding	IL4R
transcribed_unprocessed_pseudogene	TPTE2P5	transcribed_unprocessed_pseudogene	SUGT1P3	protein_coding	TRIM58	protein_coding	SMPD4	TR_V_gene	TRBV24-1	protein_coding	HSPA4L
transcribed_unprocessed_pseudogene	TPTE2P2	protein_coding	ATP7B	protein_coding	TRIM39-RPP21	protein_coding	TRIM39	protein_coding	TRAPPC5	protein_coding	AC008763.3
processed_transcript	TPT1-AS1	lincRNA	AC068759.1	protein_coding	TRIM39	protein_coding	TRIM39-RPP21	protein_coding	TRAPPC11	protein_coding	ANXA10
transcribed_processed_pseudogene	TPRXL	processed_pseudogene	HIGD1AP6	protein_coding	TREML4	protein_coding	GNAT3	antisense_RNA	TRAF3IP2-AS1	protein_coding	TBC1D22A
protein_coding	TPRG1	protein_coding	NBEA	TR_V_gene	TRAV8-1	protein_coding	CYB561	protein_coding	TRAF2	protein_coding	MRE11
protein_coding	TPRA1	protein_coding	PCSK9	protein_coding	TRAPPC5	protein_coding	AC008763.3	protein_coding	TRAF1	protein_coding	SPATS2
protein_coding	TPPP2	lincRNA	AL161668.3	transcribed_unprocessed_pseudogene	TPTE2P1	protein_coding	NPEPPS	transcribed_unprocessed_pseudogene	TPTEP1	lincRNA	AL589743.4
protein_coding	TPH1	lincRNA	AC073486.1	processed_transcript	TPT1-AS1	antisense_RNA	MEF2C-AS2	protein_coding	TPRX1	protein_coding	PLA2G4C
protein_coding	TP53BP2	transcribed_unprocessed_pseudogene	GTF2IP20	protein_coding	TPR	protein_coding	LUZP4	protein_coding	TPPP2	lincRNA	AL161668.3
protein_coding	TNRC6B	protein_coding	C19orf12	protein_coding	TPM3	misc_RNA	RN7SL431P	protein_coding	TPO	protein_coding	SNTG2
protein_coding	TNNT2	protein_coding	LAD1	protein_coding	TOP2A	protein_coding	TRPC6	protein_coding	TPGS2	protein_coding	CCDC91
protein_coding	TNFSF8	lincRNA	LINC01492	protein_coding	TOMM7	protein_coding	SNX6	protein_coding	TP53TG3F	lincRNA	LINC01808
protein_coding	TNFSF4	protein_coding	TOP1	protein_coding	TOMM40	protein_coding	MGAM	protein_coding	TP53BP2	transcribed_unprocessed_pseudogene	GTF2IP20
protein_coding	TNC	protein_coding	SFRP4	protein_coding	TOMM20	protein_coding	C6orf10	protein_coding	TOX	protein_coding	HMCN1
protein_coding	TMX2	protein_coding	TMX2-CTNND1	protein_coding	TOGARAM2	protein_coding	CLIP4	protein_coding	TOM1L2	protein_coding	UBE2D2
protein_coding	TMX1	sense_overlapping	SOX2-OT	protein_coding	TNRC18	antisense_RNA	AL162497.1	protein_coding	TOGARAM1	protein_coding	OLFML1
protein_coding	TMPRSS9	protein_coding	PPP6R3	processed_pseudogene	TNPO1P3	protein_coding	TRIM16	protein_coding	TNRC18	lincRNA	AL358334.2
protein_coding	TMPRSS13	protein_coding	TCF12	protein_coding	TNNT2	protein_coding	LAD1	processed_pseudogene	TNPO1P3	protein_coding	TRIM16
protein_coding	TMPRSS11E	lincRNA	AC068870.1	protein_coding	TNN	antisense_RNA	AC005225.3	protein_coding	TNNT2	protein_coding	LAD1
protein_coding	TMOD4	protein_coding	VPS72	protein_coding	TNFRSF1A	protein_coding	GRAMD2B	protein_coding	TNNI3	protein_coding	AC010327.1
protein_coding	TMEM91	antisense_RNA	MSC-AS1	protein_coding	TMX2	protein_coding	TMX2-CTNND1	protein_coding	TNK2	protein_coding	P4HA2
protein_coding	TMEM52B	protein_coding	MCCC1	protein_coding	TMTC4	processed_pseudogene	COX5BP6	protein_coding	TNIP3	antisense_RNA	ERICH6-AS1
protein_coding	TMEM247	processed_transcript	AC016912.1	protein_coding	TMPRSS7	protein_coding	CNKSR2	protein_coding	TNFSF8	protein_coding	CCDC88A
protein_coding	TMEM245	protein_coding	HERPUD1	protein_coding	TMPRSS12	antisense_RNA	AC009312.1	protein_coding	TNFRSF21	transcribed_unprocessed_pseudogene	GVINP1
protein_coding	TMEM234	protein_coding	KCNJ6	protein_coding	TMPPE	protein_coding	FAM46A	protein_coding	TNFRSF10B	protein_coding	PHF6
protein_coding	TMEM229B	protein_coding	VTI1B	protein_coding	TMOD3	transcribed_processed_pseudogene	NPY6R	protein_coding	TMX2	protein_coding	TMX2-CTNND1
protein_coding	TMEM221	protein_coding	AC010319.2	protein_coding	TMOD1	lincRNA	AL442647.1	protein_coding	TMX1	antisense_RNA	AL591770.1
protein_coding	TMEM211	protein_coding	FBN2	protein_coding	TMIGD1	processed_transcript	AC025048.2	protein_coding	TMTC4	protein_coding	CHUK
protein_coding	TMEM200A	protein_coding	RETREG1	antisense_RNA	TMEM72-AS1	antisense_RNA	AL353801.2	protein_coding	TMTC3	antisense_RNA	AC022915.2
protein_coding	TMEM191C	protein_coding	HIC2	protein_coding	TMEM69	protein_coding	C2CD6	protein_coding	TMPRSS2	protein_coding	BDP1
protein_coding	TMEM184A	protein_coding	CBR4	protein_coding	TMEM57	protein_coding	MAN1C1	transcribed_unprocessed_pseudogene	TMPRSS11BNL	lincRNA	LINC01239
protein_coding	TMEM179	protein_coding	CATSPERB	protein_coding	TMEM47	transcribed_processed_pseudogene	TPRXL	protein_coding	TMEM95	lincRNA	AC092920.1
protein_coding	TMEM163	protein_coding	EEFSEC	protein_coding	TMEM45A	protein_coding	KIF16B	protein_coding	TMEM79	protein_coding	MCTP1
protein_coding	TMEM150C	protein_coding	TUNAR	protein_coding	TMEM260	lincRNA	AL355103.1	antisense_RNA	TMEM72-AS1	antisense_RNA	AL353801.2
protein_coding	TMEM14B	protein_coding	AL024498.2	protein_coding	TMEM255A	protein_coding	44628	protein_coding	TMEM70	protein_coding	TFEB
protein_coding	TMEM128	unprocessed_pseudogene	AC027612.1	protein_coding	TMEM247	processed_transcript	AC016912.1	protein_coding	TMEM63C	protein_coding	CBLB
protein_coding	TMEM125	transcribed_processed_pseudogene	HNRNPKP3	protein_coding	TMEM246	protein_coding	PDE4B	protein_coding	TMEM52B	protein_coding	MPDZ
protein_coding	TMEM110-MUSTN1	protein_coding	TMEM110	protein_coding	TMEM231	processed_transcript	AC025287.1	protein_coding	TMEM247	processed_transcript	AC016912.1
protein_coding	TMEM110	protein_coding	TMEM110-MUSTN1	protein_coding	TMEM230	processed_transcript	SOX9-AS1	protein_coding	TMEM245	protein_coding	PRKCI
protein_coding	TMEM107	snoRNA	SNORD118	protein_coding	TMEM225B	lincRNA	LINC01837	protein_coding	TMEM204	protein_coding	KDSR
transcribed_unitary_pseudogene	TMED11P	protein_coding	RNF212	protein_coding	TMEM221	protein_coding	AC010319.2	protein_coding	TMEM200C	protein_coding	SOX5
protein_coding	TMCO3	antisense_RNA	AC010894.3	protein_coding	TMEM2	protein_coding	ABHD17B	protein_coding	TMEM200A	protein_coding	EXT1
protein_coding	TMCC2	protein_coding	PTPRN2	protein_coding	TMEM196	lincRNA	AC113347.4	protein_coding	TMEM182	protein_coding	C4orf45
antisense_RNA	TMC3-AS1	lincRNA	AC060809.1	protein_coding	TMEM192	protein_coding	GYS2	protein_coding	TMEM168	protein_coding	NDUFB4
protein_coding	TMC3	lincRNA	AC240565.1	protein_coding	TMEM184C	protein_coding	MNAT1	protein_coding	TMEM143	protein_coding	CARD8
protein_coding	TMC2	lincRNA	AL136501.1	protein_coding	TMEM169	protein_coding	NPC2	protein_coding	TMEM132C	sense_intronic	AC023595.1
protein_coding	TMBIM4	protein_coding	AC078927.1	protein_coding	TMEM167A	protein_coding	ESRP1	protein_coding	TMEM117	protein_coding	RAB31
protein_coding	TM4SF4	protein_coding	MEGF11	protein_coding	TMEM14B	protein_coding	LRRC20	protein_coding	TMEM110-MUSTN1	protein_coding	TMEM110
protein_coding	TLN2	lincRNA	CRAT37	protein_coding	TMEM144	processed_transcript	MIR663AHG	protein_coding	TMEM110	protein_coding	TMEM110-MUSTN1
protein_coding	TLN1	protein_coding	QKI	protein_coding	TMEM132E	protein_coding	SLC52A1	protein_coding	TMEM109	protein_coding	KMT2C
protein_coding	TLL2	protein_coding	PIK3AP1	protein_coding	TMEM130	protein_coding	WDR25	protein_coding	TMEM106B	protein_coding	CLEC16A
protein_coding	TLK2	protein_coding	MRC2	protein_coding	TMEM128	unprocessed_pseudogene	AC027612.1	protein_coding	TMEM106A	protein_coding	NBR1
protein_coding	TLE4	transcribed_unprocessed_pseudogene	TPTE2P6	protein_coding	TMEM120A	lincRNA	AC124290.1	protein_coding	TMEFF1	protein_coding	MSANTD3-TMEFF1
protein_coding	TLE1	transcribed_unprocessed_pseudogene	OR2B4P	protein_coding	TMEM110-MUSTN1	protein_coding	TMEM110	protein_coding	TMC8	protein_coding	C17orf99
protein_coding	TJP3	lincRNA	AL031599.1	protein_coding	TMEM110	protein_coding	TMEM110-MUSTN1	protein_coding	TMC3	lincRNA	MIR4300HG
protein_coding	TIPRL	antisense_RNA	AC097103.2	protein_coding	TMEM104	protein_coding	TTYH2	protein_coding	TMBIM4	protein_coding	AC078927.1
protein_coding	TIPIN	protein_coding	RALGPS1	protein_coding	TMEM101	protein_coding	COL26A1	protein_coding	TLK2	processed_pseudogene	NIFKP6
protein_coding	TINAG	protein_coding	C12orf60	protein_coding	TMED9	protein_coding	C18orf25	protein_coding	TLE2	protein_coding	SPOCK3
protein_coding	TICRR	sense_overlapping	AC013391.2	protein_coding	TMCO3	protein_coding	TLR5	protein_coding	TK2	protein_coding	RNF17
protein_coding	TIAM1	lincRNA	LINC02257	protein_coding	TMCC3	protein_coding	NTNG2	protein_coding	TINAGL1	processed_transcript	LINC01226
protein_coding	THSD7A	antisense_RNA	AC084866.1	protein_coding	TMC7	protein_coding	FANCC	protein_coding	TIMELESS	protein_coding	PDE4D
protein_coding	THOC2	protein_coding	HELB	protein_coding	TMC2	protein_coding	UST	protein_coding	TIGD6	protein_coding	COG5
protein_coding	THEM4	protein_coding	EIF3K	protein_coding	TMBIM4	protein_coding	AC078927.1	protein_coding	TICRR	sense_overlapping	AC013391.2
protein_coding	TH	lincRNA	AC010099.4	protein_coding	TM9SF3	lincRNA	LINC01288	antisense_RNA	THSD4-AS1	protein_coding	NPTXR
protein_coding	TGM3	protein_coding	AK9	protein_coding	TM9SF2	protein_coding	PAPPA2	protein_coding	THOC7	transcribed_unprocessed_pseudogene	ENPP7P8
protein_coding	TGIF2-C20orf24	protein_coding	C20orf24	protein_coding	TLR5	protein_coding	TMCO3	transcribed_unitary_pseudogene	THEM7P	protein_coding	GPC3
protein_coding	TGFB1	protein_coding	SCLT1	protein_coding	TLE2	protein_coding	F10	protein_coding	THEM4	protein_coding	ADCY8
protein_coding	TFR2	protein_coding	BIRC2	protein_coding	TJP3	protein_coding	ATCAY	protein_coding	TGM7	protein_coding	EPB42
protein_coding	TFIP11	protein_coding	ECT2	protein_coding	TIPARP	protein_coding	RBPMS	protein_coding	TFEB	protein_coding	TMEM70
protein_coding	TFAP4	protein_coding	ICE2	protein_coding	TINAGL1	processed_transcript	LINC01226	protein_coding	TFDP2	protein_coding	MLIP
protein_coding	TFAP2A	protein_coding	LANCL2	protein_coding	TINAG	protein_coding	TFEC	protein_coding	TFB2M	protein_coding	BRCA2
protein_coding	TESC	protein_coding	MAP3K12	protein_coding	TIMP2	protein_coding	DKK2	antisense_RNA	TFAP2A-AS1	protein_coding	ST3GAL3
protein_coding	TES	antisense_RNA	SPRY4-AS1	protein_coding	TIMM44	lincRNA	LINC00604	protein_coding	TEX35	lincRNA	AC097480.1
protein_coding	TEP1	protein_coding	TTC5	protein_coding	TICAM1	protein_coding	TATDN3	protein_coding	TEX29	protein_coding	SLCO1B1
protein_coding	TEN1-CDK3	protein_coding	TEN1	protein_coding	THUMPD3	lincRNA	GRM7-AS3	protein_coding	TERF2	antisense_RNA	AC100830.3
protein_coding	TEN1	protein_coding	TEN1-CDK3	antisense_RNA	THSD4-AS1	antisense_RNA	LY86-AS1	protein_coding	TENM4	protein_coding	LDAH
protein_coding	TECR	protein_coding	PEX14	protein_coding	THAP4	protein_coding	ATG4B	protein_coding	TENM1	protein_coding	KLHDC10
protein_coding	TEAD1	protein_coding	PPIA	transcribed_unprocessed_pseudogene	TFP1	protein_coding	MARCOL	protein_coding	TEKT5	protein_coding	EMP2
protein_coding	TDRD9	lincRNA	C14orf144	protein_coding	TEX45	protein_coding	ATG14	protein_coding	TEKT1	protein_coding	PPIP5K2
protein_coding	TDRD5	protein_coding	ACSM3	protein_coding	TEX36	protein_coding	ANKRD7	protein_coding	TEK	protein_coding	WWC2
protein_coding	TDRD1	protein_coding	IGF1R	protein_coding	TEX35	lincRNA	AC096554.1	protein_coding	TEAD2	protein_coding	SLC6A16
protein_coding	TDO2	protein_coding	PTCHD1	protein_coding	TEX29	protein_coding	ARHGEF7	protein_coding	TDRD9	antisense_RNA	AL355490.2
protein_coding	TCTN3	antisense_RNA	ENTPD1-AS1	protein_coding	TEX28	protein_coding	KCNH7	protein_coding	TDRD12	antisense_RNA	AP001122.1
protein_coding	TCTN2	protein_coding	NKIRAS1	protein_coding	TEX22	protein_coding	PACS2	protein_coding	TCTN2	protein_coding	CEP126
protein_coding	TCTEX1D2	protein_coding	AC069257.3	protein_coding	TEX14	protein_coding	AC011195.2	protein_coding	TCF20	lincRNA	AC126696.3
protein_coding	TCP11X2	protein_coding	NXF2B	protein_coding	TEX10	protein_coding	FSHR	processed_pseudogene	TCEA1P3	transcribed_unprocessed_pseudogene	AL390726.6
protein_coding	TCP1	processed_transcript	ZFPM2-AS1	protein_coding	TET2	protein_coding	TBXAS1	protein_coding	TCAF2	protein_coding	SCNN1B
protein_coding	TCHP	lincRNA	AC012560.1	protein_coding	TESPA1	protein_coding	TRIM71	protein_coding	TCAF1	protein_coding	OR2A5
protein_coding	TCF7L1	protein_coding	STAC	lincRNA	TESC-AS1	protein_coding	EDIL3	antisense_RNA	TBX2-AS1	protein_coding	SAMD3
protein_coding	TCF24	lincRNA	LINC02299	protein_coding	TERB1	lincRNA	AC090124.1	protein_coding	TBX20	antisense_RNA	AC020611.2
protein_coding	TBX18	protein_coding	RBM33	protein_coding	TEN1	protein_coding	TEN1-CDK3	protein_coding	TBPL2	protein_coding	EML4
protein_coding	TBX15	protein_coding	TXNL4B	protein_coding	TECRL	protein_coding	METTL11B	protein_coding	TBKBP1	protein_coding	SP2
protein_coding	TBPL1	protein_coding	HERC3	protein_coding	TECR	protein_coding	ADGRE5	protein_coding	TBCCD1	protein_coding	DGKG
protein_coding	TBC1D9B	lincRNA	LINC01708	protein_coding	TECPR2	protein_coding	PTPN4	protein_coding	TBCA	protein_coding	SPATA5
protein_coding	TBC1D8B	protein_coding	PIP4P2	protein_coding	TDRD12	protein_coding	MTHFD2L	protein_coding	TBC1D9B	protein_coding	GK5
unprocessed_pseudogene	TBC1D3P6	antisense_RNA	RNF219-AS1	protein_coding	TDGF1	protein_coding	PLAG1	protein_coding	TBC1D7	protein_coding	CFAP57
unprocessed_pseudogene	TBC1D3J	antisense_RNA	AC243773.2	protein_coding	TDG	protein_coding	CSRNP3	protein_coding	TBC1D3E	protein_coding	GABRD
protein_coding	TBC1D31	protein_coding	ADK	protein_coding	TCTN3	protein_coding	NKAIN2	protein_coding	TBC1D31	lincRNA	AC093227.1
protein_coding	TBC1D26	protein_coding	AC005324.4	protein_coding	TCP11X2	protein_coding	NXF2B	protein_coding	TBC1D26	protein_coding	AC005324.4
protein_coding	TBC1D2	TEC	AC011008.2	protein_coding	TCF7L2	protein_coding	WLS	protein_coding	TBC1D23	protein_coding	SLC35C2
protein_coding	TBC1D14	transcribed_unprocessed_pseudogene	INTS4P2	transcribed_unitary_pseudogene	TCAM1P	transcribed_unprocessed_pseudogene	DNM1P47	antisense_RNA	TAT-AS1	protein_coding	ZNF627
protein_coding	TATDN1	protein_coding	LRRC74A	protein_coding	TBXAS1	protein_coding	TET2	protein_coding	TAF6L	protein_coding	WDFY3
protein_coding	TARBP1	protein_coding	IRF2BP2	protein_coding	TBX15	protein_coding	SARDH	protein_coding	TAF6	antisense_RNA	AC073842.2
protein_coding	TAPT1	protein_coding	RPP38	protein_coding	TBPL2	protein_coding	SLC39A9	protein_coding	TAF1B	protein_coding	CCDC150
protein_coding	TAP2	protein_coding	AL669918.1	protein_coding	TBPL1	lincRNA	AC138904.3	protein_coding	TAC3	protein_coding	CCDC39
protein_coding	TAF9B	protein_coding	TNS3	protein_coding	TBC1D8	protein_coding	OSMR	protein_coding	T	protein_coding	PARG
protein_coding	TAF7	protein_coding	SLC25A2	protein_coding	TBC1D32	protein_coding	ADAMTS12	protein_coding	SYTL4	protein_coding	NEDD4L
protein_coding	TAF6	antisense_RNA	AC073842.2	protein_coding	TBC1D2B	protein_coding	RFX7	protein_coding	SYT7	protein_coding	TRPC7
protein_coding	TAF4B	protein_coding	PPFIA3	protein_coding	TBC1D22B	protein_coding	HLCS	protein_coding	SYT6	lincRNA	AC012668.3
protein_coding	TAF4	processed_pseudogene	AL137077.1	protein_coding	TBC1D16	protein_coding	PRPH2	protein_coding	SYT4	protein_coding	CACNA1D
protein_coding	TAF2	protein_coding	KISS1R	protein_coding	TBC1D14	protein_coding	RNF126	protein_coding	SYT11	protein_coding	DAP3
protein_coding	TACR3	protein_coding	XYLT1	protein_coding	TAX1BP1	protein_coding	SUPT5H	protein_coding	SYS1-DBNDD2	protein_coding	SYS1
protein_coding	TACR1	protein_coding	PPP1R14C	protein_coding	TATDN3	protein_coding	TICAM1	protein_coding	SYS1	protein_coding	SYS1-DBNDD2
protein_coding	TAB1	protein_coding	MGAT3	protein_coding	TAF7	protein_coding	SLC25A2	antisense_RNA	SYNPR-AS1	transcribed_unprocessed_pseudogene	SULT1C2P1
protein_coding	SYTL5	protein_coding	ATF7IP	protein_coding	TAF6	antisense_RNA	AC073842.2	protein_coding	SYNPR	protein_coding	MORC4
protein_coding	SYTL3	protein_coding	WDR27	protein_coding	TAF3	protein_coding	C14orf132	protein_coding	SYNM	lincRNA	AC109779.1
protein_coding	SYT16	processed_transcript	LHFPL3-AS1	protein_coding	TAF1L	protein_coding	ROCK1	protein_coding	SYMPK	protein_coding	MACROD1
protein_coding	SYT15	protein_coding	WDFY4	protein_coding	TAF1D	protein_coding	TYW1	protein_coding	SYCP2L	protein_coding	CFAP74
protein_coding	SYT11	protein_coding	ITGB6	protein_coding	TAF1B	protein_coding	DDX4	protein_coding	SYBU	unprocessed_pseudogene	AC064862.4
protein_coding	SYS1-DBNDD2	protein_coding	SYS1	protein_coding	TAF15	lincRNA	AL049775.2	protein_coding	SVIL	protein_coding	MDS2
protein_coding	SYS1	protein_coding	SYS1-DBNDD2	protein_coding	SYTL5	protein_coding	ZNF710	protein_coding	SV2B	lincRNA	CRAT37
antisense_RNA	SYNPR-AS1	protein_coding	COL19A1	protein_coding	SYT10	protein_coding	C4orf19	transcribed_unprocessed_pseudogene	SUZ12P1	TEC	AC127024.8
protein_coding	SYNE3	protein_coding	SYCE3	protein_coding	SYS1	protein_coding	SYS1-DBNDD2	protein_coding	SUZ12	protein_coding	CCBE1
protein_coding	SYMPK	protein_coding	AC105001.2	protein_coding	SYNGR4	protein_coding	CCDC114	protein_coding	SUMO2	protein_coding	CLU
protein_coding	SYDE2	lincRNA	AC007370.2	protein_coding	SYNDIG1	protein_coding	CCDC192	protein_coding	SULT4A1	protein_coding	WDR18
protein_coding	SYCE3	protein_coding	SYNE3	protein_coding	SYN1	processed_transcript	AL009172.2	transcribed_unprocessed_pseudogene	SULT1C2P1	antisense_RNA	SYNPR-AS1
protein_coding	SYCE2	protein_coding	PLEKHM2	protein_coding	SYCP2	lincRNA	AL133372.2	protein_coding	SULT1A2	protein_coding	GABBR2
protein_coding	SYBU	protein_coding	OXCT1	protein_coding	SWT1	unprocessed_pseudogene	IGHV3OR16-16	protein_coding	STXBP3	protein_coding	WDR47
protein_coding	SV2B	protein_coding	GATS	protein_coding	SWAP70	processed_transcript	AP000317.2	protein_coding	STX8	protein_coding	ULK4
protein_coding	SUSD1	antisense_RNA	DARS-AS1	protein_coding	SVEP1	protein_coding	SLC26A5	protein_coding	STX16-NPEPL1	protein_coding	STX16
protein_coding	SURF1	protein_coding	STK39	protein_coding	SUPV3L1	protein_coding	OLA1	protein_coding	STX16	protein_coding	STX16-NPEPL1
protein_coding	SUPT16H	protein_coding	CHD8	protein_coding	SUPT16H	protein_coding	CHD8	protein_coding	STX10	transcribed_unitary_pseudogene	UOX
protein_coding	SUMO3	protein_coding	MYO5A	protein_coding	SUN2	protein_coding	FAM227A	protein_coding	STS	lincRNA	AC016773.1
protein_coding	SULT1B1	protein_coding	SUGCT	protein_coding	SULT1E1	protein_coding	AC108941.2	protein_coding	STRN	protein_coding	HEATR5B
protein_coding	SULF2	transcribed_unprocessed_pseudogene	COL6A4P1	protein_coding	SULF1	protein_coding	PHGDH	protein_coding	STOX1	protein_coding	KCNH5
transcribed_unprocessed_pseudogene	SUGT1P3	transcribed_unprocessed_pseudogene	TPTE2P5	lincRNA	SUCLG2-AS1	antisense_RNA	AC023906.5	protein_coding	STK38L	protein_coding	KLHL42
antisense_RNA	STXBP5-AS1	protein_coding	FOXN4	protein_coding	STXBP3	protein_coding	WDR47	protein_coding	STK32B	protein_coding	GPC6
protein_coding	STX3	protein_coding	PTPRU	protein_coding	STX6	protein_coding	TRABD2B	protein_coding	STK17A	protein_coding	FOXJ3
protein_coding	STX16	protein_coding	STX16-NPEPL1	protein_coding	STX3	lincRNA	LINC01491	protein_coding	STEAP2	protein_coding	DNAH1
protein_coding	STX11	lincRNA	AC009041.1	protein_coding	STX2	lincRNA	AP003181.1	protein_coding	STARD4	protein_coding	HHIP
antisense_RNA	STPG2-AS1	protein_coding	DPAGT1	protein_coding	STX1A	protein_coding	DOCK3	protein_coding	STARD3NL	protein_coding	EPDR1
protein_coding	STOX2	TEC	AC074194.2	antisense_RNA	STX18-AS1	protein_coding	TTC7B	protein_coding	STAMBP	protein_coding	KCNU1
protein_coding	STOX1	protein_coding	PTEN	protein_coding	STX16-NPEPL1	protein_coding	STX16	protein_coding	STAG2	lincRNA	LINC00850
protein_coding	STK19	transcribed_unprocessed_pseudogene	CYP21A1P	protein_coding	STX16	protein_coding	STX16-NPEPL1	protein_coding	ST3GAL3	antisense_RNA	TFAP2A-AS1
protein_coding	STIM1	protein_coding	FANCC	protein_coding	STX12	lincRNA	CCDC26	protein_coding	ST20-MTHFS	protein_coding	MTHFS
protein_coding	STAT2	protein_coding	KMT2C	protein_coding	STRN	transcribed_unprocessed_pseudogene	AL162726.3	protein_coding	SSUH2	protein_coding	FAM120A
protein_coding	STAP1	protein_coding	SMOC2	antisense_RNA	STPG2-AS1	lincRNA	LINC02057	protein_coding	SSH2	protein_coding	DLGAP1
protein_coding	STAC	protein_coding	TCF7L1	protein_coding	STOX1	protein_coding	ALK	protein_coding	SSC4D	lincRNA	LINC01725
sense_intronic	ST7-OT4	protein_coding	ST7	protein_coding	STK33	protein_coding	ANGPT1	protein_coding	SS18L1	protein_coding	TTLL12
protein_coding	ST7	sense_intronic	ST7-OT4	antisense_RNA	STEAP3-AS1	protein_coding	NECTIN3	protein_coding	SRRM1	protein_coding	ZNF490
protein_coding	ST6GALNAC5	protein_coding	ZBTB20	protein_coding	STARD5	lincRNA	AC090159.1	protein_coding	SRP72	protein_coding	KIAA1211
protein_coding	ST6GAL1	lincRNA	LINC02550	protein_coding	STARD3NL	protein_coding	POC1B	protein_coding	SRGAP2	protein_coding	SPG21
protein_coding	ST3GAL6	protein_coding	COL22A1	protein_coding	STAP2	protein_coding	PPM1K	protein_coding	SREBF2	protein_coding	RGPD4
protein_coding	ST3GAL4	protein_coding	MALRD1	protein_coding	STAMBPL1	protein_coding	PTPN20	processed_transcript	SRD5A3-AS1	protein_coding	MAP7D2
protein_coding	ST3GAL3	protein_coding	ACTB	protein_coding	STAMBP	protein_coding	ENPP2	protein_coding	SRC	protein_coding	COX10
protein_coding	ST3GAL1	protein_coding	ATP5S	protein_coding	STAM2	protein_coding	ARMC8	protein_coding	SRBD1	TEC	AC090950.2
protein_coding	ST20-MTHFS	protein_coding	MTHFS	transcribed_unprocessed_pseudogene	STAG3L1	lincRNA	AC244453.1	protein_coding	SQLE	antisense_RNA	AC009139.2
protein_coding	ST18	protein_coding	PDE5A	protein_coding	STAG2	protein_coding	IL1RAPL2	protein_coding	SPTLC1	transcribed_unprocessed_pseudogene	ANKRD19P
transcribed_unprocessed_pseudogene	SSX6	protein_coding	RHCE	protein_coding	STAB1	protein_coding	ABLIM1	protein_coding	SPTBN2	protein_coding	CD46
protein_coding	SSUH2	protein_coding	OXTR	protein_coding	ST7L	protein_coding	PLA2R1	protein_coding	SPTBN1	protein_coding	DOCK1
protein_coding	SSBP2	protein_coding	LEPROTL1	protein_coding	SSC5D	lincRNA	AC060809.1	protein_coding	SPPL3	processed_transcript	HNF1A-AS1
protein_coding	SSBP1	protein_coding	DHFR2	protein_coding	SSBP3	protein_coding	KCNAB1	protein_coding	SPIRE2	protein_coding	DPEP1
protein_coding	SSB	protein_coding	KCNK10	protein_coding	SRRM1	protein_coding	C3orf20	antisense_RNA	SPINT1-AS1	transcribed_unprocessed_pseudogene	AC022748.2
protein_coding	SRRM5	protein_coding	ZNF576	protein_coding	SRPX	protein_coding	DNAJC17	protein_coding	SPINK6	protein_coding	EYS
protein_coding	SRD5A1	protein_coding	HECW1	protein_coding	SRGAP2	protein_coding	EARS2	protein_coding	SPHKAP	protein_coding	RHOQ
protein_coding	SRCAP	protein_coding	AC106886.5	protein_coding	SRCAP	protein_coding	AC106886.5	protein_coding	SPG21	protein_coding	SRGAP2
protein_coding	SPTLC2	antisense_RNA	AC138123.2	protein_coding	SQSTM1	protein_coding	RUFY1	protein_coding	SPEG	protein_coding	TGFB1
protein_coding	SPTA1	protein_coding	ABCG4	protein_coding	SPTY2D1OS	protein_coding	RALGAPB	protein_coding	SPEF2	protein_coding	NEK10
protein_coding	SPSB2	protein_coding	UGGT2	protein_coding	SPTLC1	protein_coding	ZNF83	protein_coding	SPDYE1	protein_coding	JPH3
protein_coding	SPRYD4	protein_coding	HORMAD2	protein_coding	SPTBN2	protein_coding	PC	protein_coding	SPATS2	protein_coding	TRAF1
antisense_RNA	SPRY4-AS1	protein_coding	TES	protein_coding	SPRED1	protein_coding	TRPC5	protein_coding	SPATA48	protein_coding	PMIS2
protein_coding	SPOUT1	lincRNA	LINC02170	protein_coding	SPNS3	lincRNA	AC093627.1	protein_coding	SPATA32	unprocessed_pseudogene	RBMY2QP
protein_coding	SPINT2	transcribed_unprocessed_pseudogene	AC136944.3	protein_coding	SPINK14	lincRNA	AC018697.1	protein_coding	SPAG7	protein_coding	NT5C2
protein_coding	SPINK8	processed_transcript	GLYCTK-AS1	protein_coding	SPIN3	protein_coding	COL18A1	protein_coding	SPAG17	protein_coding	TUBGCP4
protein_coding	SPINK5	protein_coding	RC3H1	protein_coding	SPHK2	protein_coding	RAC1	protein_coding	SP2	protein_coding	TBKBP1
protein_coding	SPIN3	protein_coding	TSPAN18	protein_coding	SPATS1	protein_coding	AL353588.1	protein_coding	SOGA3	protein_coding	AL096711.2
protein_coding	SPIN1	protein_coding	NRCAM	protein_coding	SPATA9	lincRNA	AP003071.2	protein_coding	SOAT1	protein_coding	GAD1
protein_coding	SPEF2	antisense_RNA	LINC00535	protein_coding	SPATA48	protein_coding	GLB1	protein_coding	SNX25	lincRNA	LINC02436
protein_coding	SPECC1L-ADORA2A	protein_coding	SPECC1L	transcribed_unprocessed_pseudogene	SPATA31D5P	protein_coding	RADIL	protein_coding	SNX15	protein_coding	ARL2-SNX15
protein_coding	SPDYE5	processed_transcript	MIR3936HG	protein_coding	SPAM1	protein_coding	FYN	protein_coding	SNTA1	protein_coding	GFM2
protein_coding	SPDYE16	protein_coding	TTLL7	protein_coding	SP2	antisense_RNA	SKAP1-AS1	protein_coding	SNRPD2	lincRNA	IGFL2-AS1
transcribed_unprocessed_pseudogene	SPDYE11	lincRNA	AC007402.1	protein_coding	SP140	protein_coding	DUSP19	snoRNA	SNORD97	protein_coding	EIF4G2
protein_coding	SPATS1	protein_coding	AL353588.1	processed_transcript	SOX9-AS1	protein_coding	TMEM230	snoRNA	SNORD71	protein_coding	AP1G1
protein_coding	SPATA7	antisense_RNA	AL590006.1	protein_coding	SOX11	3prime_overlapping_ncRNA	AC108025.2	antisense_RNA	SNHG22	protein_coding	CERCAM
protein_coding	SPATA48	protein_coding	GLB1	protein_coding	SOSTDC1	protein_coding	C11orf74	protein_coding	SNED1	antisense_RNA	NPHP3-AS1
protein_coding	SPATA17	protein_coding	PARVG	protein_coding	SOS1	protein_coding	HNRNPLL	protein_coding	SNAP91	lincRNA	AC127526.3
lincRNA	SPANXA2-OT1	protein_coding	ME2	protein_coding	SOAT1	protein_coding	CLNS1A	protein_coding	SMYD4	antisense_RNA	AL136322.1
protein_coding	SPAG9	protein_coding	ETV5	protein_coding	SNX9	lincRNA	LINC01620	protein_coding	SMTNL1	antisense_RNA	AL161757.5
protein_coding	SPAG6	protein_coding	KCNN3	protein_coding	SNX6	protein_coding	TOMM7	protein_coding	SMIM35	protein_coding	RYR1
protein_coding	SPAG17	protein_coding	MATK	protein_coding	SNX27	protein_coding	SH2D4A	protein_coding	SMG9	protein_coding	MGAT5
misc_RNA	SOX2OT_exon3	protein_coding	MTUS2	protein_coding	SNX16	lincRNA	AC091198.1	protein_coding	SMG5	protein_coding	CABP1
protein_coding	SOS2	protein_coding	L2HGDH	protein_coding	SNX10	protein_coding	SLC2A13	transcribed_unprocessed_pseudogene	SMG1P4	transcribed_unprocessed_pseudogene	SMG1P3
protein_coding	SORT1	antisense_RNA	AL355310.3	protein_coding	SNRPD3	protein_coding	GGT1	protein_coding	SMARCA2	protein_coding	RCC1L
protein_coding	SORD	protein_coding	LAX1	protein_coding	SNRK	protein_coding	XYLT1	protein_coding	SMAP2	protein_coding	GOLGA4
protein_coding	SORCS1	protein_coding	SLC47A1	snoRNA	SNORD14A	protein_coding	RPS13	protein_coding	SMAD7	protein_coding	RPTOR
protein_coding	SOAT1	protein_coding	C1orf112	antisense_RNA	SNHG22	protein_coding	TRAPPC12	protein_coding	SMAD3	lincRNA	AC091114.1
protein_coding	SNX15	protein_coding	ARL2-SNX15	protein_coding	SNAP47	transcribed_unprocessed_pseudogene	ARHGAP23P1	protein_coding	SLFN11	lincRNA	AC099520.1
protein_coding	SNTN	protein_coding	TTBK1	protein_coding	SMUG1	lincRNA	LINC01598	protein_coding	SLCO1B3	protein_coding	AC011604.2
protein_coding	SNRPD3	protein_coding	GGT1	protein_coding	SMPD4	protein_coding	TRIM58	unprocessed_pseudogene	SLC9B1P3	protein_coding	DEGS1
protein_coding	SNRNP70	protein_coding	TRPM4	protein_coding	SMIM34A	protein_coding	PPP1R36	processed_transcript	SLC7A11-AS1	protein_coding	ENO3
snoRNA	SNORD97	protein_coding	EIF4G2	protein_coding	SMIM26	protein_coding	DTD1	protein_coding	SLC6A16	protein_coding	TEAD2
snoRNA	SNORD14A	protein_coding	RPS13	protein_coding	SMIM14	antisense_RNA	AL022323.4	antisense_RNA	SLC5A4-AS1	protein_coding	SLC5A1
snoRNA	SNORD118	protein_coding	TMEM107	protein_coding	SMG9	transcribed_unprocessed_pseudogene	AC106865.1	protein_coding	SLC5A1	antisense_RNA	SLC5A4-AS1
protein_coding	SNED1	protein_coding	MYH11	protein_coding	SMG5	protein_coding	MEF2A	protein_coding	SLC52A1	protein_coding	DYNLL2
protein_coding	SNCAIP	transcribed_unprocessed_pseudogene	AC006001.3	transcribed_unprocessed_pseudogene	SMG1P3	transcribed_unprocessed_pseudogene	SMG1P1	protein_coding	SLC4A1	lincRNA	AC021683.3
protein_coding	SNCA	protein_coding	CHD6	antisense_RNA	SMC5-AS1	protein_coding	PTAR1	protein_coding	SLC46A3	protein_coding	PRKX
antisense_RNA	SNAI3-AS1	protein_coding	SHE	protein_coding	SMARCAL1	antisense_RNA	AC022092.1	protein_coding	SLC45A4	antisense_RNA	AP002026.1
protein_coding	SMTN	sense_overlapping	AC005005.4	protein_coding	SMARCA4	protein_coding	ZNF217	protein_coding	SLC45A3	protein_coding	ADAMTS10
protein_coding	SMPD3	protein_coding	OPHN1	protein_coding	SMAP2	protein_coding	MOBP	transcribed_processed_pseudogene	SLC44A3-AS1	lincRNA	AL359745.1
protein_coding	SMOC2	protein_coding	STAP1	protein_coding	SMAP1	protein_coding	CERS2	protein_coding	SLC41A3	processed_transcript	AC092902.2
protein_coding	SMIM35	antisense_RNA	AP001922.5	protein_coding	SMAD4	antisense_RNA	AC137810.1	protein_coding	SLC41A1	protein_coding	RGPD1
lincRNA	SMIM25	protein_coding	SYNPO2	protein_coding	SMAD2	protein_coding	NSL1	protein_coding	SLC3A2	protein_coding	USP15
transcribed_unprocessed_pseudogene	SMG1P4	transcribed_unprocessed_pseudogene	SMG1P3	protein_coding	SMAD1	protein_coding	POLR3H	protein_coding	SLC39A10	antisense_RNA	AC098617.1
protein_coding	SMG1	protein_coding	MPV17	protein_coding	SLMAP	protein_coding	NELFA	protein_coding	SLC35F4	protein_coding	CSPP1
protein_coding	SMCR8	protein_coding	SHMT1	antisense_RNA	SLIT1-AS1	lincRNA	LINC01993	protein_coding	SLC35C2	protein_coding	TBC1D23
protein_coding	SMCO4	protein_coding	KIAA1328	protein_coding	SLIRP	antisense_RNA	AC104365.1	protein_coding	SLC31A2	antisense_RNA	AC026369.1
lincRNA	SMC2-AS1	lincRNA	AC007686.2	protein_coding	SLF1	antisense_RNA	AC007193.2	protein_coding	SLC2A13	protein_coding	ABCD2
protein_coding	SMC1B	antisense_RNA	AC083949.1	protein_coding	SLCO6A1	lincRNA	LINC01606	protein_coding	SLC26A4	protein_coding	GLYATL2
protein_coding	SMAD3	protein_coding	CIB4	protein_coding	SLCO1A2	protein_coding	SLC13A1	protein_coding	SLC25A28	protein_coding	FAM19A2
protein_coding	SLIT1	protein_coding	CEACAM4	protein_coding	SLC9B2	protein_coding	LRRN2	protein_coding	SLC25A21	sense_overlapping	AC093865.1
protein_coding	SLC9C1	protein_coding	ZMIZ1	unprocessed_pseudogene	SLC9B1P4	lincRNA	AC069208.1	protein_coding	SLC23A2	protein_coding	LRRC4C
unprocessed_pseudogene	SLC9B1P3	protein_coding	DEGS1	protein_coding	SLC9A7	protein_coding	GMPR	protein_coding	SLC22A23	protein_coding	CEACAM6
transcribed_unprocessed_pseudogene	SLC9B1P2	protein_coding	PDE4DIP	protein_coding	SLC7A5	lincRNA	AL158058.1	protein_coding	SLC22A18	antisense_RNA	AL157714.2
transcribed_processed_pseudogene	SLC9A7P1	protein_coding	ZNF124	protein_coding	SLC7A13	protein_coding	SORT1	protein_coding	SLC20A2	protein_coding	PDZD2
protein_coding	SLC9A1	antisense_RNA	AL590640.1	protein_coding	SLC6A4	protein_coding	RAPGEF4	protein_coding	SLC17A8	protein_coding	SGMS1
protein_coding	SLC4A8	lincRNA	LINC01701	protein_coding	SLC6A3	protein_coding	SNX24	protein_coding	SLC14A2	protein_coding	ADGRA3
protein_coding	SLC47A1	protein_coding	SORCS1	protein_coding	SLC6A17	protein_coding	GALNT17	protein_coding	SLC12A8	antisense_RNA	SDCBP2-AS1
protein_coding	SLC46A1	protein_coding	ENAM	protein_coding	SLC5A1	protein_coding	YWHAH	protein_coding	SLC12A6	protein_coding	ARHGEF11
protein_coding	SLC44A5	antisense_RNA	AC119868.2	protein_coding	SLC52A1	protein_coding	TMEM132E	protein_coding	SLC11A2	protein_coding	BIN2
protein_coding	SLC41A3	processed_transcript	AC092902.2	protein_coding	SLC51A	protein_coding	RGS17	protein_coding	SLAMF1	protein_coding	ATE1
protein_coding	SLC3A2	protein_coding	BTBD2	protein_coding	SLC4A5	protein_coding	AC006030.1	protein_coding	SKOR2	protein_coding	CACNA1C
protein_coding	SLC39A8	protein_coding	FAR2	protein_coding	SLC4A3	protein_coding	DHRS7	protein_coding	SKOR1	processed_transcript	AC009292.2
protein_coding	SLC38A9	protein_coding	CADPS2	protein_coding	SLC46A1	protein_coding	ZNF496	protein_coding	SKI	processed_transcript	AC128689.1
protein_coding	SLC38A5	protein_coding	MYSM1	protein_coding	SLC45A3	protein_coding	RASGRP3	protein_coding	SIRPA	protein_coding	AL049634.2
protein_coding	SLC38A4	lincRNA	LINC02214	protein_coding	SLC43A2	antisense_RNA	AC130343.1	protein_coding	SIM1	protein_coding	ASCC3
protein_coding	SLC37A3	protein_coding	KDM7A	protein_coding	SLC43A1	protein_coding	PPP1R14C	protein_coding	SIGLECL1	lincRNA	LINC01872
protein_coding	SLC35G1	antisense_RNA	AL049869.3	protein_coding	SLC41A3	processed_transcript	AC092902.2	protein_coding	SIGLEC12	protein_coding	UHMK1
protein_coding	SLC35E2B	protein_coding	FNDC10	protein_coding	SLC3A2	protein_coding	MRC2	protein_coding	SI	protein_coding	MKL2
protein_coding	SLC35D1	processed_transcript	ZRANB2-AS2	protein_coding	SLC39A9	protein_coding	TBPL2	protein_coding	SHROOM4	lincRNA	AC024230.1
protein_coding	SLC35A3	protein_coding	AC118553.2	protein_coding	SLC39A10	protein_coding	NYAP2	protein_coding	SH3YL1	protein_coding	FADD
protein_coding	SLC31A2	antisense_RNA	AC026369.1	protein_coding	SLC36A2	antisense_RNA	AC010168.1	protein_coding	SH3RF2	protein_coding	ATP11B
protein_coding	SLC30A8	protein_coding	CTSS	protein_coding	SLC35E4	protein_coding	INTS3	protein_coding	SH2D3C	protein_coding	FXR2
protein_coding	SLC27A2	protein_coding	PRTFDC1	protein_coding	SLC35A3	protein_coding	AC118553.2	protein_coding	SGTB	protein_coding	SUGCT
protein_coding	SLC26A8	protein_coding	44621	protein_coding	SLC34A1	lincRNA	AC104117.5	protein_coding	SGSM2	protein_coding	CYP2E1
protein_coding	SLC25A51	protein_coding	YEATS2	protein_coding	SLC30A6	protein_coding	SLC17A6	protein_coding	SGPP2	protein_coding	UNC5B
protein_coding	SLC25A46	protein_coding	C1orf159	protein_coding	SLC2A2	protein_coding	TNIK	protein_coding	SGPP1	protein_coding	SYTL3
protein_coding	SLC25A2	protein_coding	TAF7	protein_coding	SLC2A14	protein_coding	H1FOO	protein_coding	SGO2	protein_coding	MED28
protein_coding	SLC24A4	antisense_RNA	AC095056.1	protein_coding	SLC2A10	antisense_RNA	AC114812.2	protein_coding	SGMS2	lincRNA	LINC01312
protein_coding	SLC23A2	protein_coding	CDH10	protein_coding	SLC26A1	protein_coding	CEP350	protein_coding	SGIP1	lincRNA	AC104461.1
protein_coding	SLC20A1	protein_coding	PKHD1	protein_coding	SLC25A23	protein_coding	MLLT1	protein_coding	SFXN5	protein_coding	GRAP2
protein_coding	SLC17A9	lincRNA	AC007406.3	protein_coding	SLC25A2	protein_coding	TAF7	protein_coding	SFXN1	protein_coding	GRK6
protein_coding	SLC17A3	protein_coding	DNAH14	protein_coding	SLC22A24	protein_coding	SLC22A25	antisense_RNA	SFTPD-AS1	protein_coding	PAK3
protein_coding	SLC17A1	protein_coding	AC010531.1	protein_coding	SLC22A16	protein_coding	C8orf88	protein_coding	SFTPA2	antisense_RNA	AC074032.1
protein_coding	SLC16A1	protein_coding	TNKS	protein_coding	SLC22A10	antisense_RNA	TH2LCRR	protein_coding	SFT2D2	protein_coding	MEIS2
protein_coding	SLC11A2	protein_coding	UGP2	protein_coding	SLC22A1	protein_coding	IGF2R	protein_coding	SFSWAP	protein_coding	MMP17
protein_coding	SKIV2L	protein_coding	C4A	protein_coding	SLC19A2	protein_coding	NME7	protein_coding	SFRP1	protein_coding	PRIM2
protein_coding	SKAP2	protein_coding	FOXO1	protein_coding	SLC17A9	lincRNA	AC007406.3	protein_coding	SFMBT1	protein_coding	TKT
protein_coding	SKAP1	protein_coding	PLEKHS1	protein_coding	SLC17A8	protein_coding	SETD2	protein_coding	SEZ6L2	protein_coding	FAM57B
protein_coding	SKA1	lincRNA	LINC01411	protein_coding	SLC17A6	protein_coding	SLC30A6	protein_coding	SETDB1	protein_coding	CALCB
protein_coding	SIRT5	protein_coding	NOL7	protein_coding	SLC17A5	protein_coding	LRRC6	protein_coding	SETD5	protein_coding	ANKRD30BL
protein_coding	SIRT1	protein_coding	RFC3	protein_coding	SLC16A7	protein_coding	PARP9	protein_coding	SETD3	protein_coding	ZNF365
protein_coding	SIRPB2	protein_coding	NSFL1C	protein_coding	SLC16A2	protein_coding	ERICH1	protein_coding	SERTAD3	sense_overlapping	AC004917.1
protein_coding	SIPA1L2	protein_coding	CEP112	protein_coding	SLC16A13	protein_coding	SYNPR	protein_coding	SERTAD2	protein_coding	CDC5L
protein_coding	SIM2	protein_coding	KIAA0556	protein_coding	SLC15A5	protein_coding	ADARB1	protein_coding	SERPINI1	processed_transcript	DISC1FP1
protein_coding	SIM1	protein_coding	ASCC3	protein_coding	SLC13A4	transcribed_unprocessed_pseudogene	RASA4CP	protein_coding	SERINC5	protein_coding	ADCY1
protein_coding	SI	protein_coding	HUS1	protein_coding	SLC12A9	protein_coding	AGFG2	protein_coding	SERINC2	protein_coding	MEGF6
protein_coding	SHROOM3	protein_coding	KLHL18	protein_coding	SLC12A8	protein_coding	RSPH6A	processed_transcript	SERHL	protein_coding	CTNNA2
protein_coding	SHPRH	protein_coding	UST	transcribed_processed_pseudogene	SKP1P1	processed_transcript	LINC00174	transcribed_unprocessed_pseudogene	SEPT7P2	protein_coding	PCNX1
protein_coding	SHE	antisense_RNA	SNAI3-AS1	antisense_RNA	SKAP1-AS1	protein_coding	SP2	protein_coding	SENP7	protein_coding	JAGN1
protein_coding	SHD	antisense_RNA	AL365259.1	protein_coding	SIRPB1	protein_coding	AL049634.2	protein_coding	SENP3-EIF4A1	protein_coding	SENP3
protein_coding	SH3BGRL2	protein_coding	NIPA1	protein_coding	SIPA1L2	protein_coding	MEIS1	protein_coding	SENP3	protein_coding	SENP3-EIF4A1
protein_coding	SGPL1	protein_coding	RAB28	protein_coding	SIPA1L1	lincRNA	AC068025.2	protein_coding	SEMA6B	protein_coding	WDR12
protein_coding	SGK3	protein_coding	C8orf44-SGK3	protein_coding	SINHCAF	protein_coding	CLEC2D	protein_coding	SEL1L2	protein_coding	SRGAP2C
protein_coding	SFXN2	protein_coding	CEP164	protein_coding	SIN3B	lincRNA	AC008764.2	protein_coding	SEC63	protein_coding	DOCK4
protein_coding	SFTA2	antisense_RNA	HCG21	protein_coding	SIN3A	protein_coding	SOS2	protein_coding	SEC24C	protein_coding	IRF2
protein_coding	SFRP4	protein_coding	TNC	protein_coding	SIGLECL1	lincRNA	LINC01872	protein_coding	SEC22A	protein_coding	PDIA5
protein_coding	SF3B1	protein_coding	EPB42	protein_coding	SIGLEC5	protein_coding	AC018755.2	protein_coding	SDSL	protein_coding	KIF5C
protein_coding	SETD7	protein_coding	KIAA1147	protein_coding	SHTN1	protein_coding	PDE3A	protein_coding	SDHB	protein_coding	KYNU
protein_coding	SETD5	protein_coding	PUM2	protein_coding	SHF	protein_coding	SERPINI1	protein_coding	SDHAF3	protein_coding	SND1
protein_coding	SETD1A	protein_coding	TRIM72	protein_coding	SHC4	lincRNA	LINC01419	antisense_RNA	SDCBP2-AS1	protein_coding	SLC12A8
protein_coding	SESN1	protein_coding	BMP6	protein_coding	SHB	protein_coding	PLA2G7	protein_coding	SDC1	protein_coding	FAM53C
protein_coding	SERPINE3	protein_coding	POU6F2	protein_coding	SH3RF1	protein_coding	CLEC16A	protein_coding	SCTR	processed_transcript	AL354740.1
protein_coding	SERHL2	protein_coding	DHX29	protein_coding	SH3BGR	protein_coding	LARP1B	protein_coding	SCOC	lincRNA	LINC02428
protein_coding	SENP7	protein_coding	ARHGAP5	protein_coding	SH2D4A	protein_coding	SNX27	protein_coding	SCNN1B	protein_coding	TCAF2
protein_coding	SENP3-EIF4A1	protein_coding	SENP3	protein_coding	SH2B1	protein_coding	ZNF462	protein_coding	SCN4B	lincRNA	LINC02452
protein_coding	SENP3	protein_coding	SENP3-EIF4A1	protein_coding	SGSM3	protein_coding	ELAVL1	protein_coding	SCIMP	protein_coding	MRPL1
protein_coding	SEMA4G	lincRNA	LINC01692	protein_coding	SGCE	protein_coding	KCNJ5	protein_coding	SCG5	protein_coding	GREM1
protein_coding	SEMA4F	protein_coding	DOK1	protein_coding	SFTA2	antisense_RNA	HCG21	protein_coding	SCEL	protein_coding	ZNHIT3
protein_coding	SEMA4D	antisense_RNA	RMDN2-AS1	protein_coding	SFT2D2	protein_coding	ZNF385B	protein_coding	SCCPDH	protein_coding	PACRG
protein_coding	SEMA4A	protein_coding	TSACC	protein_coding	SFRP1	protein_coding	PRIM2	protein_coding	SCARF1	lincRNA	AC092958.1
protein_coding	SEM1	lincRNA	AL139125.1	protein_coding	SF3A2	protein_coding	AMH	protein_coding	SCARB2	lincRNA	AC009975.1
protein_coding	SELENOO	antisense_RNA	AL359915.2	protein_coding	SETDB2	antisense_RNA	CFAP44-AS1	protein_coding	SCAMP1	protein_coding	CD38
protein_coding	SELENOI	transcribed_unprocessed_pseudogene	AC124944.3	protein_coding	SETD1B	antisense_RNA	ID2-AS1	antisense_RNA	SBF2-AS1	lincRNA	LINC00448
protein_coding	SEC31A	protein_coding	MSH4	protein_coding	SESTD1	protein_coding	NFIA	protein_coding	SBF2	lincRNA	AL353633.1
protein_coding	SEC24D	protein_coding	PKM	protein_coding	SERPINF1	protein_coding	PFKFB4	protein_coding	SART3	lincRNA	LINC01428
protein_coding	SEC16B	protein_coding	ZNF850	protein_coding	SERPINB11	lincRNA	AL033504.1	protein_coding	SARS2	protein_coding	AC011455.2
protein_coding	SDK2	protein_coding	MST1R	protein_coding	SERINC1	lincRNA	AC078828.1	protein_coding	SARNP	protein_coding	AC023055.1
protein_coding	SDHC	protein_coding	ATXN1	protein_coding	SERGEF	protein_coding	FAM9B	protein_coding	SARM1	protein_coding	STX18
protein_coding	SCYL3	protein_coding	LMNA	protein_coding	SENP7	protein_coding	ELMOD1	protein_coding	SAR1A	protein_coding	TRPC6
protein_coding	SCYL2	protein_coding	EPC2	protein_coding	SENP3-EIF4A1	protein_coding	SENP3	protein_coding	SAP130	protein_coding	CAV2
protein_coding	SCPEP1	protein_coding	AKAP1	protein_coding	SENP3	protein_coding	SENP3-EIF4A1	protein_coding	SAMD5	lincRNA	AL033504.1
protein_coding	SCN2A	protein_coding	UBXN4	protein_coding	SEMA5B	protein_coding	AKIP1	protein_coding	SAMD3	antisense_RNA	TBX2-AS1
protein_coding	SCN1A	lincRNA	AC112206.2	protein_coding	SEMA3C	protein_coding	P2RY2	protein_coding	SAMD12	protein_coding	KRT32
protein_coding	SCLT1	protein_coding	TGFB1	protein_coding	SEM1	lincRNA	LINC01185	protein_coding	SACM1L	protein_coding	IPO7
protein_coding	SCG5	protein_coding	GREM1	protein_coding	SEL1L	protein_coding	FAM19A2	protein_coding	SAA4	protein_coding	SAA2-SAA4
protein_coding	SCFD2	protein_coding	FGD4	antisense_RNA	SEC62-AS1	protein_coding	KDM1B	protein_coding	SAA2-SAA4	protein_coding	SAA4
protein_coding	SCFD1	protein_coding	ADGRV1	protein_coding	SEC14L4	antisense_RNA	AP001021.2	protein_coding	S100A13	processed_transcript	AL162258.1
protein_coding	SCD5	antisense_RNA	LRP4-AS1	protein_coding	SEC14L3	protein_coding	PHGR1	protein_coding	RYR3	unprocessed_pseudogene	AC133561.1
scaRNA	SCARNA21	protein_coding	CHD3	protein_coding	SDR16C5	protein_coding	KCNK2	protein_coding	RXRA	processed_transcript	POLR2J4
protein_coding	SCAF11	lincRNA	AC007495.1	transcribed_unprocessed_pseudogene	SDHAP3	lincRNA	AC091849.2	protein_coding	RUVBL1	protein_coding	USH2A
protein_coding	SAXO2	antisense_RNA	LINC00894	antisense_RNA	SDCBP2-AS1	processed_pseudogene	AL022342.1	protein_coding	RUNX2	protein_coding	SPINK5
protein_coding	SARS2	protein_coding	AC011455.2	protein_coding	SCPEP1	protein_coding	COLQ	protein_coding	RUFY4	protein_coding	BCAS4
protein_coding	SAPCD1	protein_coding	MSH5-SAPCD1	protein_coding	SCOC	protein_coding	ATRNL1	protein_coding	RUBCN	protein_coding	FGF2
protein_coding	SAP130	antisense_RNA	AC099681.1	protein_coding	SCNN1A	protein_coding	ING4	protein_coding	RTN4RL1	protein_coding	TTYH3
protein_coding	SAMD4A	protein_coding	ZEB2	protein_coding	SCML2	protein_coding	HAUS5	protein_coding	RTN3	protein_coding	SV2C
protein_coding	SAMD3	protein_coding	CFAP58	protein_coding	SCMH1	lincRNA	AL731661.1	protein_coding	RTN2	protein_coding	ZNF28
protein_coding	SAG	protein_coding	INPP5D	protein_coding	SCGB2B2	protein_coding	ZNF302	protein_coding	RTN1	protein_coding	FBRSL1
protein_coding	SAFB2	protein_coding	C1D	protein_coding	SCG5	protein_coding	GREM1	protein_coding	RTCA	protein_coding	TRMT13
protein_coding	SAA4	protein_coding	SAA2-SAA4	protein_coding	SCFD2	protein_coding	MAP2K4	protein_coding	RSRC1	protein_coding	HIPK1
protein_coding	SAA2-SAA4	protein_coding	SAA4	protein_coding	SCEL	protein_coding	CCT6B	protein_coding	RSPH4A	protein_coding	MAN1A1
protein_coding	SAA1	protein_coding	HPS5	protein_coding	SCARF1	lincRNA	LINC00836	protein_coding	RSF1	protein_coding	CLNS1A
protein_coding	S100A13	processed_transcript	AL162258.1	protein_coding	SCAF8	protein_coding	TIAM2	protein_coding	RSBN1L	protein_coding	LRRC63
protein_coding	RWDD4	protein_coding	EIF4EBP1	antisense_RNA	SBF2-AS1	protein_coding	VSIG10	transcribed_unprocessed_pseudogene	RRN3P3	unprocessed_pseudogene	PSPC1P1
protein_coding	RUNX3	antisense_RNA	AP002748.3	protein_coding	SASH1	protein_coding	AIM2	protein_coding	RRH	protein_coding	RBM39
protein_coding	RTN4	protein_coding	SPECC1	protein_coding	SARS2	protein_coding	UHRF2	protein_coding	RRBP1	antisense_RNA	PDYN-AS1
protein_coding	RTKN2	protein_coding	TRMT44	protein_coding	SARS	protein_coding	KDM4C	processed_pseudogene	RPSAP13	protein_coding	WDHD1
protein_coding	RSPH10B2	protein_coding	EIF2AK1	protein_coding	SARNP	protein_coding	AC023055.1	protein_coding	RPS9	processed_pseudogene	AC245052.3
processed_pseudogene	RPSAP13	protein_coding	WDHD1	protein_coding	SARDH	protein_coding	TBX15	protein_coding	RPS6KB1	protein_coding	AC005702.2
protein_coding	RPS9	processed_pseudogene	AC245052.3	protein_coding	SAMD8	protein_coding	CDC14A	protein_coding	RPS6KA1	protein_coding	RB1CC1
protein_coding	RPS6KA3	antisense_RNA	AC091117.2	protein_coding	SAG	protein_coding	INPP5D	protein_coding	RPS4Y1	protein_coding	ZFR
protein_coding	RPS5	protein_coding	A1BG	protein_coding	SACS	protein_coding	PSMG2	protein_coding	RPS15	lincRNA	AC027307.3
protein_coding	RPS13	snoRNA	SNORD14A	protein_coding	SACM1L	antisense_RNA	AL031590.1	protein_coding	RPP38	protein_coding	CPNE3
protein_coding	RPS10-NUDT3	protein_coding	NUDT3	protein_coding	S1PR2	protein_coding	DNMT1	protein_coding	RPP14	protein_coding	HTD2
protein_coding	RPP14	protein_coding	HTD2	protein_coding	RXFP1	lincRNA	DPH6-AS1	processed_pseudogene	RPL7P13	protein_coding	PDLIM1
protein_coding	RPN2	transcribed_processed_pseudogene	PGAM1P5	protein_coding	RUFY3	lincRNA	MIATNB	processed_pseudogene	RPL4P5	protein_coding	C3orf70
processed_pseudogene	RPL7P26	lincRNA	AC025566.1	protein_coding	RUBCNL	lincRNA	LINC02245	protein_coding	RPL36A-HNRNPH2	protein_coding	RPL36A
processed_pseudogene	RPL5P9	protein_coding	ACOXL	protein_coding	RUBCN	protein_coding	EBNA1BP2	protein_coding	RPL36A	protein_coding	RPL36A-HNRNPH2
processed_pseudogene	RPL3P11	protein_coding	CUX2	protein_coding	RTP5	lincRNA	LINC01349	protein_coding	RPL3	protein_coding	PPP2R3A
protein_coding	RPL36A-HNRNPH2	protein_coding	RPL36A	protein_coding	RTP4	protein_coding	MFN1	transcribed_processed_pseudogene	RPL23AP53	protein_coding	PPARG
protein_coding	RPL36A	protein_coding	RPL36A-HNRNPH2	protein_coding	RTKN2	protein_coding	PKHD1	transcribed_processed_pseudogene	RPL10P19	antisense_RNA	AC068533.3
processed_pseudogene	RPL35AP	processed_pseudogene	AC015977.1	protein_coding	RSPRY1	protein_coding	NUP93	protein_coding	ROS1	protein_coding	AL132671.2
protein_coding	RPL23	protein_coding	IQCK	protein_coding	RSPO3	protein_coding	CPXM2	snRNA	RNU7-80P	protein_coding	GNG12
processed_pseudogene	RPL17P26	protein_coding	PDE7B	protein_coding	RSPH6A	protein_coding	SLC12A8	snRNA	RNU6-964P	protein_coding	IMPG2
protein_coding	RPL17-C18orf32	protein_coding	MRPL42	protein_coding	RSPH10B2	transcribed_unprocessed_pseudogene	PMS2CL	snRNA	RNU6-9	snRNA	RNU6-2
transcribed_processed_pseudogene	RPL13P5	protein_coding	LRRC23	protein_coding	RRM1	protein_coding	OGFRL1	snRNA	RNU6-808P	protein_coding	VEZT
processed_pseudogene	RPL13AP6	protein_coding	PHACTR2	protein_coding	RPUSD4	protein_coding	PIGU	snRNA	RNU6-2	snRNA	RNU6-9
transcribed_processed_pseudogene	RPL13AP17	antisense_RNA	TRAF3IP2-AS1	processed_pseudogene	RPSAP13	protein_coding	WDHD1	protein_coding	RNF44	protein_coding	CLTB
protein_coding	RP2	lincRNA	LINC00862	protein_coding	RPS6KA4	protein_coding	UBR3	protein_coding	RNF34	protein_coding	P2RX4
antisense_RNA	RORA-AS1	protein_coding	MAU2	protein_coding	RPS6KA3	protein_coding	PRDM9	protein_coding	RNF214	antisense_RNA	AC025040.1
protein_coding	ROCK2	protein_coding	ADAM22	protein_coding	RPS27L	protein_coding	SUCO	protein_coding	RNF17	protein_coding	TK2
protein_coding	ROBO3	protein_coding	RNF24	protein_coding	RPS13	snoRNA	SNORD14A	protein_coding	RNF128	lincRNA	AC008700.1
snRNA	RNU6-890P	protein_coding	UBR2	protein_coding	RPP38	protein_coding	NVL	protein_coding	RNF125	processed_transcript	AC011825.3
snRNA	RNU6-808P	protein_coding	VEZT	protein_coding	RPP14	protein_coding	HTD2	protein_coding	RNF103	protein_coding	DOCK8
snRNA	RNU6-1105P	protein_coding	RPL39L	processed_pseudogene	RPL7AP31	protein_coding	EMCN	protein_coding	RNASE11	protein_coding	AL163195.3
snRNA	RNU6-103P	protein_coding	NDRG4	processed_pseudogene	RPL39P18	protein_coding	ADAMTS19	rRNA	RNA5SP199	protein_coding	CERS5
protein_coding	RNGTT	lincRNA	AC021351.1	protein_coding	RPL37	transcribed_unprocessed_pseudogene	AADACP1	misc_RNA	RN7SL842P	protein_coding	CLEC17A
protein_coding	RNF44	protein_coding	CLTB	protein_coding	RPL36A-HNRNPH2	protein_coding	HNRNPH2	misc_RNA	RN7SL444P	protein_coding	PI4KB
protein_coding	RNF212B	protein_coding	STAB2	protein_coding	RPL34	protein_coding	UBE2Z	misc_RNA	RN7SL199P	protein_coding	LRRC37A2
protein_coding	RNF17	protein_coding	DNAH9	protein_coding	RPL23	protein_coding	TRERF1	misc_RNA	RN7SKP105	protein_coding	RASAL3
protein_coding	RNF169	protein_coding	POLD3	processed_pseudogene	RPL21P104	lincRNA	AC005722.2	protein_coding	RLN3	protein_coding	FBRS
protein_coding	RNF144B	protein_coding	BDP1	transcribed_processed_pseudogene	RPL13P5	protein_coding	LRRC23	protein_coding	RIT1	protein_coding	EZH2
protein_coding	RNF125	processed_transcript	AC011825.3	protein_coding	RPL11	protein_coding	VSIR	protein_coding	RIPPLY3	protein_coding	AMFR
protein_coding	RNASE11	protein_coding	AL163195.3	protein_coding	RPH3A	unprocessed_pseudogene	AC239859.5	protein_coding	RIN2	antisense_RNA	AC007622.2
misc_RNA	RN7SL842P	protein_coding	CLEC17A	protein_coding	RPGR	protein_coding	TSNARE1	protein_coding	RILPL1	protein_coding	FYN
misc_RNA	RN7SL484P	unprocessed_pseudogene	AC090825.2	protein_coding	RPF2	protein_coding	AGBL1	protein_coding	RIC1	protein_coding	WRN
misc_RNA	RN7SL199P	protein_coding	LRRC37A2	protein_coding	RPE	lincRNA	AC021231.1	protein_coding	RHOQ	protein_coding	SPHKAP
misc_RNA	RN7SKP21	protein_coding	NINJ2	protein_coding	RPA3	protein_coding	COL28A1	protein_coding	RHBDF1	protein_coding	IQSEC3
antisense_RNA	RMDN2-AS1	protein_coding	SEMA4D	antisense_RNA	RORA-AS1	processed_transcript	AC005562.1	protein_coding	RHBDD2	lincRNA	AC138305.1
protein_coding	RIPOR3	protein_coding	GLI2	snRNA	RNU7-12P	protein_coding	ACBD5	protein_coding	RGS9	protein_coding	MAATS1
protein_coding	RIPOR1	protein_coding	FAM53A	snRNA	RNU6-890P	protein_coding	UBR2	protein_coding	RGS22	protein_coding	COX6C
protein_coding	RILPL2	protein_coding	PRKCA	snRNA	RNU6-808P	protein_coding	VEZT	protein_coding	RGPD4	protein_coding	SREBF2
protein_coding	RHOT1	protein_coding	BANP	snRNA	RNU6-761P	protein_coding	CCND3	protein_coding	RGPD1	protein_coding	SLC41A1
protein_coding	RHOH	protein_coding	LCMT1	snRNA	RNU6-343P	protein_coding	RBMS2	protein_coding	RGL1	protein_coding	MYO16
protein_coding	RHOBTB1	antisense_RNA	AC090568.2	snRNA	RNU6-103P	protein_coding	NDRG4	protein_coding	RFT1	lincRNA	AL049646.1
protein_coding	RHNO1	protein_coding	TULP3	snRNA	RNU1-61P	protein_coding	HLA-DRB5	protein_coding	RFFL	protein_coding	AC004223.3
protein_coding	RHCE	transcribed_unprocessed_pseudogene	SSX6	protein_coding	RNF44	protein_coding	CLTB	protein_coding	RFC2	protein_coding	GTF2IRD1
protein_coding	RHBDF1	protein_coding	IQSEC3	protein_coding	RNF4	antisense_RNA	AC097662.1	protein_coding	REV3L	protein_coding	PLCB4
protein_coding	RGSL1	lincRNA	LINC00272	protein_coding	RNF220	protein_coding	HIPK2	protein_coding	REPIN1	protein_coding	AC073111.3
protein_coding	RGS22	protein_coding	COX6C	protein_coding	RNF215	protein_coding	ENC1	protein_coding	RECQL5	protein_coding	ATXN7
protein_coding	RGS20	protein_coding	PAWR	protein_coding	RNF17	lincRNA	AC087473.1	protein_coding	RDH13	processed_transcript	AC011476.2
protein_coding	RFC4	protein_coding	DOCK1	protein_coding	RNF169	processed_pseudogene	ZNF33CP	protein_coding	RCSD1	protein_coding	ANKRD36C
protein_coding	RFC3	protein_coding	SIRT1	protein_coding	RNF149	protein_coding	GLIS3	protein_coding	RCOR3	protein_coding	EPHA5
protein_coding	REXO2	protein_coding	AP002373.1	protein_coding	RNF135	protein_coding	ATG12	protein_coding	RCC1L	protein_coding	SMARCA2
processed_pseudogene	REXO1L10P	protein_coding	GPNMB	protein_coding	RNF13	protein_coding	TBC1D4	protein_coding	RCAN2	protein_coding	UNC50
protein_coding	REXO1	protein_coding	CCDC62	protein_coding	RNF126	protein_coding	TBC1D14	protein_coding	RBPJ	protein_coding	ATG16L1
protein_coding	RETREG1	protein_coding	TMEM200A	protein_coding	RNF125	processed_transcript	AC011825.3	protein_coding	RBP2	protein_coding	UBE2QL1
protein_coding	RET	protein_coding	BMS1	protein_coding	RNF115	protein_coding	MKRN2	protein_coding	RBM42	protein_coding	IQSEC2
sense_intronic	RERG-IT1	protein_coding	RERG	protein_coding	RNASE11	protein_coding	AL163195.3	protein_coding	RBM33	lincRNA	PCAT29
protein_coding	REPS2	antisense_RNA	AC000061.1	rRNA	RNA5SP392	protein_coding	C15orf52	protein_coding	RBM28	lincRNA	LINC00457
protein_coding	RCOR3	transcribed_unprocessed_pseudogene	HERC2P4	rRNA	RNA5SP198	protein_coding	GLRA1	protein_coding	RBAK-RBAKDN	transcribed_unprocessed_pseudogene	RNF216P1
protein_coding	RCOR1	protein_coding	TRAF3	misc_RNA	RN7SL697P	protein_coding	COL17A1	protein_coding	RASSF8	protein_coding	DST
protein_coding	RCC2	protein_coding	NAMPT	misc_RNA	RN7SL674P	protein_coding	GREB1	protein_coding	RASSF1	protein_coding	WFDC13
protein_coding	RCBTB1	protein_coding	PRRX1	misc_RNA	RN7SL657P	protein_coding	MRPL20	protein_coding	RASA2	protein_coding	C13orf42
protein_coding	RCAN1	protein_coding	PRKG2	misc_RNA	RN7SL566P	protein_coding	SAMD4B	protein_coding	RAPGEF6	protein_coding	AC008695.1
protein_coding	RC3H1	protein_coding	SPINK5	misc_RNA	RN7SL431P	protein_coding	TPM3	antisense_RNA	RAP2C-AS1	protein_coding	ZNF133
protein_coding	RBPMS	protein_coding	FARSB	misc_RNA	RN7SL151P	protein_coding	ZC3H18	protein_coding	RAP2A	protein_coding	ARL13B
protein_coding	RBPJL	protein_coding	EPHA2	protein_coding	RMND5B	protein_coding	P4HA2	protein_coding	RAP1GDS1	protein_coding	CD44
antisense_RNA	RBMS3-AS2	protein_coding	ANO10	protein_coding	RMND1	protein_coding	AARS	protein_coding	RANGAP1	protein_coding	BARX2
protein_coding	RBM33	protein_coding	TBX18	protein_coding	RMDN1	protein_coding	CHDH	protein_coding	RANBP6	protein_coding	KIAA2026
protein_coding	RBFOX2	processed_pseudogene	NDUFA9P1	protein_coding	RLN2	protein_coding	RLN1	protein_coding	RALY	protein_coding	MCFD2
protein_coding	RBBP8	antisense_RNA	AC010975.1	protein_coding	RLN1	protein_coding	RLN2	protein_coding	RAD51C	protein_coding	PPM1E
antisense_RNA	RASSF8-AS1	protein_coding	GUCY2C	protein_coding	RIPK2	lincRNA	LINC01122	protein_coding	RAD50	protein_coding	C2orf92
protein_coding	RARB	lincRNA	LINC02099	protein_coding	RIN2	antisense_RNA	AC007622.2	protein_coding	RABEP1	antisense_RNA	AC087500.1
protein_coding	RAP1GAP2	lincRNA	AC090282.1	protein_coding	RIMKLA	protein_coding	ADCY7	protein_coding	RAB4B	protein_coding	AC008537.1
protein_coding	RALGPS2	protein_coding	UBE2D2	protein_coding	RHOQ	protein_coding	SCFD1	lincRNA	RAB30-AS1	protein_coding	PRR5L
protein_coding	RAD51C	lincRNA	AC018845.1	protein_coding	RHNO1	protein_coding	TULP3	protein_coding	RAB27B	protein_coding	ADGRV1
protein_coding	RAD23B	protein_coding	ZFAND3	protein_coding	RHBDF2	protein_coding	ADGRL2	protein_coding	RAB18	protein_coding	CYP4B1
protein_coding	RACGAP1	protein_coding	PHGDH	protein_coding	RGS22	protein_coding	COX6C	protein_coding	RAB11A	protein_coding	GDA
protein_coding	RAB7A	lincRNA	AC104333.4	protein_coding	RGPD3	protein_coding	MEPE	protein_coding	R3HDML	lincRNA	AL139042.1
protein_coding	RAB5C	protein_coding	AC099811.2	protein_coding	RGP1	lincRNA	AL133410.1	protein_coding	R3HDM4	protein_coding	GALNT17
protein_coding	RAB4B	protein_coding	RAB4B-EGLN2	protein_coding	RFX7	protein_coding	TBC1D2B	protein_coding	R3HDM2	protein_coding	AC137834.1
protein_coding	RAB3IP	protein_coding	AC025263.2	protein_coding	RFPL4AL1	protein_coding	ZNF736	protein_coding	QTRT2	protein_coding	GLI2
protein_coding	RAB37	protein_coding	ACSS2	protein_coding	RFC3	protein_coding	CNTLN	protein_coding	PYGL	antisense_RNA	AL049869.3
protein_coding	RAB28	protein_coding	SGPL1	protein_coding	REXO2	protein_coding	AP002373.1	protein_coding	PXT1	protein_coding	PDE6B
protein_coding	RAB12	protein_coding	ADPRHL1	protein_coding	RETREG1	antisense_RNA	AL109615.3	protein_coding	PXN	protein_coding	FOXO3
antisense_RNA	RAB11B-AS1	protein_coding	STRADB	protein_coding	REPS2	protein_coding	OSER1	protein_coding	PXK	protein_coding	ABHD6
protein_coding	R3HDM1	protein_coding	STON1	protein_coding	RDH16	antisense_RNA	AP001831.1	lincRNA	PWRN2	protein_coding	AKAP10
protein_coding	R3HCC1L	lincRNA	AL391684.1	protein_coding	RCCD1	protein_coding	BLM	lincRNA	PWRN1	protein_coding	NPAP1
protein_coding	QSOX2	protein_coding	SPG11	protein_coding	RCC1L	protein_coding	BRIP1	lincRNA	PVT1	lincRNA	AC008050.1
protein_coding	PYY	protein_coding	PTPRC	unprocessed_pseudogene	RBMY2XP	protein_coding	GPR68	protein_coding	PUS10	protein_coding	NVL
protein_coding	PYGL	lincRNA	AC099520.1	unprocessed_pseudogene	RBMY2OP	lincRNA	AP001005.4	protein_coding	PURG	processed_pseudogene	KCTD9P6
lincRNA	PWRN1	sense_overlapping	AC012501.1	protein_coding	RBMS2	snRNA	RNU6-343P	protein_coding	PUM1	protein_coding	FBXW4
protein_coding	PVR	protein_coding	CEACAM19	protein_coding	RBM46	protein_coding	AKAP12	protein_coding	PTPRR	protein_coding	PMVK
protein_coding	PUS1	protein_coding	STX8	protein_coding	RBM45	protein_coding	UBN2	protein_coding	PTPRB	lincRNA	AC006206.2
protein_coding	PUM3	antisense_RNA	AC104248.1	protein_coding	RBM34	protein_coding	GRIA1	protein_coding	PTPN7	lincRNA	AC010880.1
protein_coding	PUM2	protein_coding	SETD5	protein_coding	RBM20	lincRNA	AP005121.1	protein_coding	PTPDC1	protein_coding	CLDN16
unprocessed_pseudogene	PUDPP1	protein_coding	ANKRD29	protein_coding	RBM17	protein_coding	NPAS1	protein_coding	PTGIS	protein_coding	GALNTL6
transcribed_unitary_pseudogene	PTPRVP	lincRNA	LINC00670	protein_coding	RASSF6	protein_coding	PRR16	unprocessed_pseudogene	PSPHP1	protein_coding	NT5C3A
protein_coding	PTPRS	protein_coding	RGS3	protein_coding	RASGRF2	protein_coding	NEO1	protein_coding	PSMF1	processed_pseudogene	ACTG1P3
protein_coding	PTPRO	protein_coding	GRAMD1B	transcribed_unprocessed_pseudogene	RASA4CP	protein_coding	SLC13A4	protein_coding	PSMC6	lincRNA	AC005699.1
protein_coding	PTPRC	protein_coding	PYY	protein_coding	RASA1	protein_coding	BEND7	protein_coding	PSMA8	lincRNA	LINC01931
protein_coding	PTPN9	processed_transcript	AC105036.3	protein_coding	RARG	antisense_RNA	AC116903.2	protein_coding	PSMA3	protein_coding	NBPF1
protein_coding	PTPN21	protein_coding	EML5	protein_coding	RAPH1	protein_coding	TMCO4	protein_coding	PSKH1	lincRNA	PRR29-AS1
protein_coding	PTP4A2	lincRNA	AL136115.2	protein_coding	RAPGEF1	antisense_RNA	U52111.1	protein_coding	PRSS54	protein_coding	C10orf143
protein_coding	PTK2	protein_coding	TMEM266	antisense_RNA	RAP2C-AS1	protein_coding	ZNF143	protein_coding	PRSS46	protein_coding	PRSS50
protein_coding	PTCHD1	protein_coding	TDO2	protein_coding	RAP1GAP2	protein_coding	CHD6	unprocessed_pseudogene	PRSS3P1	protein_coding	PRSS2
protein_coding	PTAFR	protein_coding	SORBS1	protein_coding	RAP1B	protein_coding	MDM2	protein_coding	PRSS23	antisense_RNA	AP001831.1
protein_coding	PSTPIP1	lincRNA	AC007513.1	protein_coding	RAMP1	protein_coding	WNT9B	protein_coding	PRSS2	unprocessed_pseudogene	PRSS3P1
protein_coding	PSORS1C1	processed_transcript	LINC00824	protein_coding	RALGAPB	protein_coding	SPTY2D1OS	protein_coding	PRRC2C	protein_coding	EFCAB3
protein_coding	PSMA6	protein_coding	CDC42EP3	protein_coding	RAG1	protein_coding	NBEA	protein_coding	PRRC2B	protein_coding	BPTF
protein_coding	PSKH2	protein_coding	LARGE1	processed_transcript	RAD51-AS1	lincRNA	AC106744.1	protein_coding	PRRC1	protein_coding	KIAA0319L
protein_coding	PSG8	protein_coding	PSG3	protein_coding	RAD51AP1	protein_coding	GALNT8	lincRNA	PRR29-AS1	protein_coding	PSKH1
protein_coding	PSD2	protein_coding	SGCD	protein_coding	RAD51	protein_coding	RALGAPA1	protein_coding	PRPSAP2	protein_coding	ANXA4
unprocessed_pseudogene	PRYP1	protein_coding	CLCN3	protein_coding	RAC1	protein_coding	SPHK2	protein_coding	PRPF40B	protein_coding	CRYBB3
protein_coding	PRSS48	protein_coding	LY6K	protein_coding	RABL3	protein_coding	ADAMTS17	protein_coding	PRPF19	protein_coding	KDELC2
unprocessed_pseudogene	PRSS3P1	protein_coding	PRSS2	protein_coding	RAB28	protein_coding	PROM1	protein_coding	PRODH	protein_coding	ARCN1
protein_coding	PRSS2	unprocessed_pseudogene	PRSS3P1	protein_coding	R3HDM4	protein_coding	ECHDC1	protein_coding	PRMT7	protein_coding	NFATC3
protein_coding	PRRX1	protein_coding	RCBTB1	protein_coding	R3HDM2	protein_coding	PDE8A	transcribed_unprocessed_pseudogene	PRKY	lincRNA	LINC01317
protein_coding	PRRG4	protein_coding	RASGRP3	protein_coding	R3HCC1L	protein_coding	MIPOL1	protein_coding	PRKX	protein_coding	SLC46A3
protein_coding	PRR5L	protein_coding	EML6	protein_coding	QTRT2	protein_coding	CFAP53	protein_coding	PRKRIP1	protein_coding	PTGFR
protein_coding	PRR5-ARHGAP8	protein_coding	ARHGAP8	processed_pseudogene	QRSL1P2	lincRNA	AL356108.1	protein_coding	PRKCSH	protein_coding	RBPMS
protein_coding	PRPSAP1	protein_coding	RAPH1	protein_coding	QRICH2	unprocessed_pseudogene	GOLGA6L3	protein_coding	PRKCI	protein_coding	TMEM245
protein_coding	PRPF40B	processed_transcript	LINC00476	protein_coding	PYM1	antisense_RNA	AC122685.1	protein_coding	PRKCD	protein_coding	FRMPD4
protein_coding	PRPF4	protein_coding	VLDLR	protein_coding	PYGO1	protein_coding	MEI1	protein_coding	PRKAR2B	lincRNA	LINC01392
protein_coding	PRPF38A	antisense_RNA	AL671511.2	protein_coding	PXDN	antisense_RNA	AC141930.1	protein_coding	PRKAA2	protein_coding	ZRANB3
protein_coding	PRPF18	protein_coding	AL157392.5	protein_coding	PTRH1	lincRNA	AC106738.1	protein_coding	PREP	protein_coding	HIF1AN
protein_coding	PROCR	protein_coding	RTTN	protein_coding	PTPRU	unprocessed_pseudogene	AP004607.6	protein_coding	PRDX2	protein_coding	HOOK2
protein_coding	PRMT3	lincRNA	AL592287.1	protein_coding	PTPRQ	protein_coding	C12orf60	protein_coding	PRCD	lincRNA	Z96074.1
protein_coding	PRLR	antisense_RNA	AC091885.2	protein_coding	PTPRO	protein_coding	FBN2	protein_coding	PRB2	sense_intronic	AC078950.1
protein_coding	PRKX	protein_coding	KIRREL3	protein_coding	PTPRA	protein_coding	UBE3D	unprocessed_pseudogene	PRAMEF29P	antisense_RNA	AL022068.1
protein_coding	PRKCSH	antisense_RNA	WDR11-AS1	protein_coding	PTPN9	processed_transcript	AC105036.3	protein_coding	PPT2-EGFL8	protein_coding	PPT2
protein_coding	PRDM5	lincRNA	OSMR-AS1	protein_coding	PTPN3	protein_coding	KCNQ1	protein_coding	PPT2	protein_coding	PPT2-EGFL8
antisense_RNA	PRC1-AS1	lincRNA	AC091180.2	protein_coding	PTPN21	protein_coding	RABGAP1L	protein_coding	PPP4R1	protein_coding	CDK18
protein_coding	PPT2-EGFL8	protein_coding	PPT2	protein_coding	PTPN20	protein_coding	STAMBPL1	protein_coding	PPP3R1	protein_coding	AC017083.3
protein_coding	PPT2	protein_coding	PPT2-EGFL8	protein_coding	PTPN2	protein_coding	SPIRE1	protein_coding	PPP3CC	protein_coding	DAZAP1
protein_coding	PPT1	protein_coding	ZNF385C	protein_coding	PTPA	lincRNA	LINC00278	protein_coding	PPP2R2A	protein_coding	DPYSL2
protein_coding	PPP5D1	sense_intronic	AC093503.1	protein_coding	PTK2B	antisense_RNA	GNG12-AS1	protein_coding	PPP2R1A	protein_coding	ZNF613
protein_coding	PPP3R1	protein_coding	AC017083.3	protein_coding	PTK2	antisense_RNA	AC091946.1	protein_coding	PPP1R12A	protein_coding	FAM13A
protein_coding	PPP2R1B	protein_coding	AHCYL2	protein_coding	PTHLH	protein_coding	STIM1	protein_coding	PPM1G	protein_coding	EHD3
protein_coding	PPP2R1A	protein_coding	ZNF613	protein_coding	PTCHD1	antisense_RNA	AC109466.1	protein_coding	PPM1E	protein_coding	RAD51C
protein_coding	PPP1R9A	protein_coding	TRAF2	protein_coding	PSTPIP2	protein_coding	AKAP3	protein_coding	PPIP5K2	protein_coding	TEKT1
protein_coding	PPP1R14C	protein_coding	TACR1	protein_coding	PSMG2	protein_coding	SACS	protein_coding	PPIH	protein_coding	CHL1
protein_coding	PPP1R12C	protein_coding	CNNM2	protein_coding	PSMF1	protein_coding	ARHGAP4	protein_coding	PPIE	protein_coding	PLPPR5
protein_coding	PPM1B	protein_coding	DNAH5	processed_pseudogene	PSMD4P1	protein_coding	PSMD13	protein_coding	PPEF1	protein_coding	ACTN3
protein_coding	PPIE	protein_coding	NTNG1	protein_coding	PSMC6	lincRNA	LINC02133	protein_coding	PPARG	transcribed_processed_pseudogene	RPL23AP53
protein_coding	PPIC	lincRNA	AC019117.1	protein_coding	PSMC2	protein_coding	TBC1D5	protein_coding	POU2AF1	lincRNA	LINC01715
processed_pseudogene	PPIAP53	protein_coding	ZNF286B	protein_coding	PSMB7	protein_coding	MUC16	protein_coding	POTEE	unprocessed_pseudogene	AC073869.4
protein_coding	PPIA	protein_coding	TEAD1	protein_coding	PSMB2	antisense_RNA	SPRY4-AS1	protein_coding	POTEC	antisense_RNA	AF127577.2
protein_coding	PPHLN1	protein_coding	PHLDB2	protein_coding	PSMA6	protein_coding	AMN1	protein_coding	POMZP3	transcribed_unprocessed_pseudogene	AC005077.2
protein_coding	PPFIA4	protein_coding	BACH2	protein_coding	PSKH2	protein_coding	KCNE4	protein_coding	POMK	protein_coding	STK3
protein_coding	PPFIA3	protein_coding	TAF4B	protein_coding	PSIP1	processed_pseudogene	AL592293.2	protein_coding	POM121	lincRNA	LINC00992
protein_coding	PPFIA1	protein_coding	RERGL	protein_coding	PSG5	protein_coding	ANKRD6	protein_coding	POLR3G	protein_coding	ADARB2
protein_coding	PPDPFL	protein_coding	SRGAP3	protein_coding	PSEN2	lincRNA	AC013727.1	protein_coding	POLR3D	protein_coding	UBAP1L
protein_coding	PPA2	lincRNA	AC091939.1	protein_coding	PSEN1	antisense_RNA	AC092155.1	protein_coding	POLR3A	protein_coding	PHF14
protein_coding	POU2F1	protein_coding	FGF5	protein_coding	PRUNE1	protein_coding	MRPS27	processed_transcript	POLR2J4	protein_coding	RXRA
protein_coding	POTEC	antisense_RNA	AF127577.2	protein_coding	PRSS46	protein_coding	SLC25A19	protein_coding	POLR2J	protein_coding	FBXL13
protein_coding	POT1	protein_coding	44625	unprocessed_pseudogene	PRSS3P1	protein_coding	PRSS2	protein_coding	POLR2F	sense_overlapping	AL031587.6
protein_coding	POSTN	lincRNA	LINC02386	protein_coding	PRSS2	unprocessed_pseudogene	PRSS3P1	protein_coding	POLR2A	protein_coding	DNAH2
protein_coding	POMZP3	transcribed_unprocessed_pseudogene	AC005077.2	protein_coding	PRSS12	protein_coding	CCDC144NL	protein_coding	POLM	lincRNA	AC131532.1
transcribed_unprocessed_pseudogene	POM121L1P	lincRNA	CYTOR	protein_coding	PRRC2C	protein_coding	CCDC149	protein_coding	POLK	antisense_RNA	AL035701.1
protein_coding	POLR3C	antisense_RNA	LINC00624	protein_coding	PRRC2A	lincRNA	LINC01684	protein_coding	POGK	processed_pseudogene	AC114755.3
protein_coding	POLR2F	sense_overlapping	AL031587.6	protein_coding	PRR11	antisense_RNA	AL450998.2	protein_coding	POFUT2	protein_coding	RBMS2
protein_coding	POLR1C	protein_coding	ZBTB44	protein_coding	PRPH2	protein_coding	TBC1D16	protein_coding	POFUT1	miRNA	MIR1825
protein_coding	POLR1A	protein_coding	IMMT	protein_coding	PRPH	protein_coding	EFCAB6	antisense_RNA	POC1B-AS1	protein_coding	MARK4
protein_coding	POLN	protein_coding	ZFYVE28	protein_coding	PRPF19	protein_coding	TSEN15	protein_coding	PNPT1	protein_coding	ABHD2
protein_coding	POLD3	protein_coding	RNF169	protein_coding	PRMT7	lincRNA	AC008050.1	protein_coding	PNPLA2	protein_coding	TMC2
protein_coding	POFUT1	miRNA	MIR1825	protein_coding	PRKD3	lincRNA	AC007495.1	protein_coding	PNPLA1	protein_coding	MAPK13
protein_coding	PNPLA6	protein_coding	AC008878.2	protein_coding	PRKCG	protein_coding	C4orf45	protein_coding	PMVK	protein_coding	PTPRR
protein_coding	PNO1	protein_coding	PLEK	protein_coding	PRKAB1	protein_coding	ATP6V0D1	unprocessed_pseudogene	PMS2P1	misc_RNA	Y_RNA
protein_coding	PMS2	protein_coding	CYTH3	protein_coding	PRIMPOL	protein_coding	UBE2E2	protein_coding	PMS1	processed_transcript	AL163952.1
protein_coding	PLXNA4	protein_coding	PLB1	protein_coding	PRDM9	protein_coding	RPS6KA3	protein_coding	PMIS2	protein_coding	SPATA48
lincRNA	PLUT	protein_coding	GALNS	protein_coding	PRCD	protein_coding	NOS1AP	protein_coding	PMF1-BGLAP	protein_coding	PMF1
protein_coding	PLPPR1	protein_coding	FOXP1	protein_coding	PRCC	protein_coding	RNLS	protein_coding	PMF1	protein_coding	PMF1-BGLAP
protein_coding	PLPP1	lincRNA	AC121154.1	protein_coding	PRB2	sense_intronic	AC078950.1	protein_coding	PLXNB2	lincRNA	MYCNUT
protein_coding	PLOD2	protein_coding	LNP1	protein_coding	PRAMEF6	protein_coding	PRAMEF27	protein_coding	PLXDC2	protein_coding	NBEA
protein_coding	PLGRKT	protein_coding	PATJ	unprocessed_pseudogene	PRAMEF29P	protein_coding	AADACL3	lincRNA	PLUT	protein_coding	GRM7
protein_coding	PLEKHS1	protein_coding	SKAP1	protein_coding	PRAMEF27	protein_coding	PRAMEF6	protein_coding	PLS1	protein_coding	ITGBL1
protein_coding	PLEKHM2	protein_coding	SYCE2	protein_coding	PPT2-EGFL8	protein_coding	PPT2	protein_coding	PLPPR5	protein_coding	PPIE
transcribed_unprocessed_pseudogene	PLEKHM1P1	antisense_RNA	AC008056.1	protein_coding	PPT2	protein_coding	PPT2-EGFL8	protein_coding	PLLP	protein_coding	MAMLD1
protein_coding	PLEKHG4B	protein_coding	KCNC1	protein_coding	PPRC1	antisense_RNA	AC104123.1	protein_coding	PLEKHH2	protein_coding	RBFOX1
protein_coding	PLEK	protein_coding	PNO1	protein_coding	PPP5D1	sense_intronic	AC093503.1	protein_coding	PLEKHA8	lincRNA	AC079950.1
protein_coding	PLD5	protein_coding	NLGN1	protein_coding	PPP5C	protein_coding	GRIK1	protein_coding	PLEKHA3	antisense_RNA	AC009948.1
protein_coding	PLD4	protein_coding	NUP153	transcribed_unprocessed_pseudogene	PPP4R1L	protein_coding	SEC63	protein_coding	PLCG1	protein_coding	LDHB
protein_coding	PLCZ1	lincRNA	AC018742.1	protein_coding	PPP2R5D	protein_coding	PLXNA2	antisense_RNA	PLCE1-AS2	protein_coding	DMRTC1
antisense_RNA	PLBD1-AS1	lincRNA	AP000470.1	protein_coding	PPP1R3E	protein_coding	HOMEZ	protein_coding	PLCD4	protein_coding	DPH5
protein_coding	PLA2G6	protein_coding	ITGB3BP	protein_coding	PPP1R36	protein_coding	SMIM34A	protein_coding	PLAT	protein_coding	NECTIN2
protein_coding	PLA2G12A	protein_coding	FAM71D	protein_coding	PPP1R14C	protein_coding	SLC43A1	protein_coding	PLAGL1	protein_coding	ZSWIM5
protein_coding	PLA1A	protein_coding	DMRT1	protein_coding	PPP1R12A	protein_coding	PAWR	protein_coding	PLAA	lincRNA	AC069208.1
processed_pseudogene	PKMP5	protein_coding	KCNC2	protein_coding	PPP1R10	protein_coding	CCDC15	protein_coding	PLA2G6	protein_coding	CDK10
protein_coding	PKM	protein_coding	SEC24D	protein_coding	PPM1K	protein_coding	STAP2	protein_coding	PKP1	protein_coding	DENND2C
protein_coding	PKD2L2	protein_coding	MYOT	protein_coding	PPM1A	protein_coding	DOC2A	protein_coding	PKN2	protein_coding	TYW1B
protein_coding	PKD2	antisense_RNA	AP001972.4	protein_coding	PPHLN1	antisense_RNA	LINC01088	lincRNA	PKIA-AS1	lincRNA	AL356476.1
protein_coding	PIWIL3	protein_coding	CCL16	lincRNA	PPFIA2-AS1	antisense_RNA	AP001150.1	protein_coding	PIP5K1C	protein_coding	MUM1
protein_coding	PIWIL1	antisense_RNA	LINC01840	protein_coding	PPCDC	protein_coding	CAST	protein_coding	PIP4K2B	protein_coding	NOL4
protein_coding	PITPNM3	antisense_RNA	AC015987.1	protein_coding	PPAT	protein_coding	FAM117B	protein_coding	PIP4K2A	protein_coding	COL22A1
protein_coding	PIP5K1A	protein_coding	GABPB2	protein_coding	POU6F1	protein_coding	SEL1L2	protein_coding	PIK3R5	lincRNA	AC073107.1
protein_coding	PIP4P2	protein_coding	TBC1D8B	protein_coding	POU2F1	antisense_RNA	AC012464.1	protein_coding	PIK3R3	protein_coding	AL358075.4
protein_coding	PIN4	antisense_RNA	AC008127.1	protein_coding	POTEJ	protein_coding	NOTCH2	protein_coding	PIK3R2	protein_coding	AC007192.1
protein_coding	PILRA	lincRNA	AL354702.2	protein_coding	POTEE	unprocessed_pseudogene	AC073869.4	protein_coding	PIK3C2B	lincRNA	LINC02208
protein_coding	PIKFYVE	antisense_RNA	AC002064.2	protein_coding	POTEC	antisense_RNA	AF127577.2	protein_coding	PIH1D2	protein_coding	LONRF3
protein_coding	PIK3R3	protein_coding	AL358075.4	antisense_RNA	POT1-AS1	protein_coding	IL1RAPL1	protein_coding	PIGS	protein_coding	AC005726.2
protein_coding	PIK3R1	protein_coding	FLI1	protein_coding	POT1	protein_coding	ALPL	protein_coding	PIGN	protein_coding	EVA1A
protein_coding	PIGT	lincRNA	AL117190.1	protein_coding	POMZP3	transcribed_unprocessed_pseudogene	AC005077.2	protein_coding	PIGK	protein_coding	USP40
protein_coding	PIGN	lincRNA	LINC01588	transcribed_unprocessed_pseudogene	POM121L9P	protein_coding	DGKG	protein_coding	PIGB	protein_coding	L2HGDH
protein_coding	PIEZO2	protein_coding	CCDC7	protein_coding	POLR3H	protein_coding	SMAD1	protein_coding	PIAS1	antisense_RNA	AL022323.5
protein_coding	PHTF2	lincRNA	AC004053.1	processed_transcript	POLR2J4	processed_transcript	AC004951.4	protein_coding	PI4KB	misc_RNA	RN7SL444P
protein_coding	PHKA1	antisense_RNA	AC091946.1	protein_coding	POLN	protein_coding	DNAH14	protein_coding	PHLPP1	processed_transcript	AC007389.1
protein_coding	PHGDH	protein_coding	RACGAP1	protein_coding	POLD4	protein_coding	AP003419.1	protein_coding	PHKG1	processed_transcript	APCDD1L-AS1
transcribed_unprocessed_pseudogene	PHF2P2	protein_coding	SAMSN1	protein_coding	POLB	protein_coding	BIRC6	protein_coding	PHF6	protein_coding	TNFRSF10B
protein_coding	PHF21A	protein_coding	CERKL	protein_coding	PNPLA7	protein_coding	EXD3	transcribed_unprocessed_pseudogene	PHF2P2	unprocessed_pseudogene	AP005901.5
protein_coding	PHF20L1	protein_coding	TG	protein_coding	PNPLA6	protein_coding	AC008878.2	protein_coding	PHF24	protein_coding	NEK11
protein_coding	PHC3	protein_coding	NCOA3	protein_coding	PNMA8A	protein_coding	SNTG2	protein_coding	PHF21B	sense_intronic	AL079301.1
protein_coding	PHC1	protein_coding	DYRK1A	unprocessed_pseudogene	PMS2P5	protein_coding	GTF2I	protein_coding	PHF21A	protein_coding	VPS13D
protein_coding	PHACTR3	protein_coding	ZFHX2	transcribed_unprocessed_pseudogene	PMS2CL	protein_coding	RSPH10B2	protein_coding	PHF14	protein_coding	POLR3A
protein_coding	PHACTR2	processed_pseudogene	RPL13AP6	protein_coding	PMM2	protein_coding	TRAF3IP1	protein_coding	PHF12	lincRNA	LINC01684
lincRNA	PGM5P4-AS1	protein_coding	SMYD3	protein_coding	PMF1-BGLAP	protein_coding	PMF1	protein_coding	PGRMC2	unprocessed_pseudogene	GTF2IP5
protein_coding	PGK1	protein_coding	LNPEP	protein_coding	PMF1	protein_coding	PMF1-BGLAP	protein_coding	PGLYRP2	protein_coding	MUC5B
protein_coding	PGF	lincRNA	AL589843.1	protein_coding	PLXND1	protein_coding	TMCC1	protein_coding	PGGHG	lincRNA	AC093772.1
protein_coding	PGBD2	protein_coding	IPCEF1	protein_coding	PLXNA4	protein_coding	KCTD1	protein_coding	PGBD5	protein_coding	ZNF160
protein_coding	PGA3	protein_coding	CLEC16A	protein_coding	PLXNA2	protein_coding	PPP2R5D	protein_coding	PGAP3	protein_coding	RIMS1
protein_coding	PFN2	processed_pseudogene	AC117395.1	protein_coding	PLPPR1	protein_coding	PYGL	transcribed_processed_pseudogene	PGAM1P5	antisense_RNA	AC007364.1
protein_coding	PFKP	antisense_RNA	AL451164.3	protein_coding	PLPP4	lincRNA	AC111152.2	protein_coding	PGAM1	processed_transcript	AC004160.1
protein_coding	PEX7	transcribed_unprocessed_pseudogene	METTL21EP	protein_coding	PLPP3	protein_coding	VWF	protein_coding	PFN2	processed_pseudogene	AC117395.1
protein_coding	PEX14	protein_coding	TECR	transcribed_unprocessed_pseudogene	PLEKHM1P1	protein_coding	MAN2B2	protein_coding	PFKFB3	protein_coding	JPH1
protein_coding	PENK	protein_coding	CCDC3	protein_coding	PLEKHA8	protein_coding	CPLX1	protein_coding	PELI2	transcribed_processed_pseudogene	AC012435.1
protein_coding	PELP1	protein_coding	CHRNE	protein_coding	PLEKHA7	protein_coding	KCMF1	protein_coding	PECR	protein_coding	MREG
protein_coding	PELI2	protein_coding	PLCL1	protein_coding	PLEKHA5	protein_coding	CARMIL1	protein_coding	PDZD8	protein_coding	NFIA
protein_coding	PEG10	protein_coding	MLPH	protein_coding	PLCG1	protein_coding	DYNLL1	antisense_RNA	PDYN-AS1	protein_coding	RRBP1
transcribed_unprocessed_pseudogene	PDZK1P1	lincRNA	AC239809.3	protein_coding	PLCB3	protein_coding	MEP1A	protein_coding	PDS5B	protein_coding	WDR64
protein_coding	PDS5A	protein_coding	DOCK10	protein_coding	PLAG1	protein_coding	TDGF1	protein_coding	PDPR	protein_coding	GLG1
transcribed_unprocessed_pseudogene	PDPK2P	transcribed_processed_pseudogene	DUXAP9	protein_coding	PLAA	protein_coding	UNC5C	protein_coding	PDLIM3	antisense_RNA	AC139491.1
protein_coding	PDPK1	protein_coding	GULP1	protein_coding	PLA2G4D	protein_coding	GATAD2A	protein_coding	PDLIM1	processed_pseudogene	RPL7P13
protein_coding	PDLIM1	protein_coding	PHC2	protein_coding	PKLR	protein_coding	NET1	protein_coding	PDIA5	protein_coding	SEC22A
protein_coding	PDGFC	lincRNA	AC010528.1	lincRNA	PKIA-AS1	protein_coding	RNFT2	protein_coding	PDE8B	protein_coding	ECT2
protein_coding	PDE6A	protein_coding	DLC1	protein_coding	PKD1L3	protein_coding	AP1G1	protein_coding	PDE1B	protein_coding	NCKAP1L
protein_coding	PDCD1LG2	lincRNA	AC063944.1	protein_coding	PIWIL1	lincRNA	AC079760.1	protein_coding	PDCL2	antisense_RNA	AC004943.2
protein_coding	PDCD11	protein_coding	ARV1	protein_coding	PITPNA	protein_coding	TLE3	protein_coding	PDCD6	transcribed_unprocessed_pseudogene	AC026412.1
protein_coding	PCSK9	protein_coding	TPRA1	protein_coding	PIK3R2	protein_coding	AC007192.1	protein_coding	PCYT1A	protein_coding	AC069257.3
protein_coding	PCNX4	protein_coding	NREP	protein_coding	PIK3CD	protein_coding	AC004691.2	protein_coding	PCNX4	lincRNA	AC004554.2
protein_coding	PCNT	protein_coding	ZNF407	protein_coding	PIK3C2A	protein_coding	ADK	protein_coding	PCNX1	transcribed_unprocessed_pseudogene	SEPT7P2
protein_coding	PCLAF	protein_coding	AC087632.1	protein_coding	PIH1D3	protein_coding	TMTC2	protein_coding	PCMT1	protein_coding	PCED1B
protein_coding	PCGF5	protein_coding	CCDC178	protein_coding	PIGU	protein_coding	RPUSD4	protein_coding	PCLAF	protein_coding	AC087632.1
protein_coding	PCDHB15	protein_coding	AP3D1	protein_coding	PIGS	protein_coding	AC005726.2	protein_coding	PCIF1	antisense_RNA	NRSN2-AS1
protein_coding	PCDH1	protein_coding	CACNA1E	protein_coding	PIEZO1	sense_overlapping	AL079307.1	protein_coding	PCDH17	protein_coding	44896
protein_coding	PCBP4	processed_transcript	AC115284.1	protein_coding	PHOSPHO1	protein_coding	MTHFR	protein_coding	PCDH12	protein_coding	FBXO38
protein_coding	PCBD2	protein_coding	CATSPER3	protein_coding	PHGR1	protein_coding	SEC14L3	protein_coding	PCDH10	protein_coding	EFCAB6
lincRNA	PCAT18	protein_coding	RPH3A	protein_coding	PHC2	protein_coding	ADGRV1	protein_coding	PCBP4	processed_transcript	AC115284.1
protein_coding	PAX2	protein_coding	FBLN2	protein_coding	PHACTR4	protein_coding	SLC9A9	protein_coding	PCBP2	processed_transcript	AC023509.1
antisense_RNA	PAQR9-AS1	protein_coding	U2SURP	protein_coding	PGBD5	protein_coding	CDK12	protein_coding	PCBD2	protein_coding	CATSPER3
protein_coding	PAK6	lincRNA	AC096577.1	protein_coding	PGAP2	protein_coding	IFT88	lincRNA	PCAT1	transcribed_processed_pseudogene	AC092506.1
protein_coding	PAK3	protein_coding	CACNG7	processed_pseudogene	PFN1P9	lincRNA	AC073311.1	processed_transcript	PAX8-AS1	protein_coding	CBWD2
protein_coding	PACSIN2	protein_coding	ARFGAP3	protein_coding	PFKFB3	protein_coding	FAM57B	protein_coding	PAX5	protein_coding	CLTA
protein_coding	PACS2	TEC	AL928654.5	protein_coding	PEX3	lincRNA	LINC00381	protein_coding	PAX3	protein_coding	CHIC1
protein_coding	PABPN1	protein_coding	BCL2L2-PABPN1	protein_coding	PEX26	protein_coding	TUBA8	protein_coding	PASD1	unprocessed_pseudogene	AF274854.1
protein_coding	P2RX4	protein_coding	CDYL2	protein_coding	PELI2	protein_coding	ADAMTS9	protein_coding	PARVA	protein_coding	EPHA6
protein_coding	OXNAD1	protein_coding	DCP1B	protein_coding	PECR	protein_coding	H2AFY	protein_coding	PARP11	transcribed_unprocessed_pseudogene	AC005865.2
protein_coding	OVOL2	antisense_RNA	AL034405.1	protein_coding	PDZD8	lincRNA	LINC02471	protein_coding	PARL	protein_coding	AC131160.1
protein_coding	OTOF	protein_coding	ACSM1	protein_coding	PDX1	lincRNA	AL357055.3	protein_coding	PAN3	protein_coding	ZHX2
protein_coding	OTOA	transcribed_unprocessed_pseudogene	AC106788.1	protein_coding	PDSS1	protein_coding	ENDOD1	protein_coding	PAMR1	protein_coding	SLC9C1
protein_coding	OSTF1	protein_coding	CLOCK	protein_coding	PDLIM1	lincRNA	AC004895.1	protein_coding	PAK6	protein_coding	POLA1
lincRNA	OSMR-AS1	protein_coding	PRDM5	protein_coding	PDIA4	protein_coding	FRMD4A	protein_coding	PAK3	antisense_RNA	SFTPD-AS1
processed_pseudogene	OSBPL9P4	protein_coding	GRIP1	protein_coding	PDE8A	protein_coding	R3HDM2	protein_coding	PAH	protein_coding	MCTP2
protein_coding	OSBPL2	unprocessed_pseudogene	AP003399.1	protein_coding	PDE7A	processed_transcript	MIR100HG	protein_coding	PACSIN2	protein_coding	CYB5R3
protein_coding	OR9Q1	unprocessed_pseudogene	OR5BL1P	protein_coding	PDE3A	protein_coding	SHTN1	protein_coding	PABPN1	protein_coding	BCL2L2-PABPN1
protein_coding	OR7A17	lincRNA	C8orf37-AS1	protein_coding	PDE2A	protein_coding	GALC	processed_pseudogene	PABPC1P6	lincRNA	LINC02008
polymorphic_pseudogene	OR5H8	lincRNA	AC117473.1	protein_coding	PDE1A	lincRNA	LINC00461	protein_coding	PABPC1	protein_coding	NGEF
unprocessed_pseudogene	OR5BL1P	protein_coding	OR9Q1	protein_coding	PDCL	protein_coding	ITIH5	protein_coding	P2RY14	protein_coding	ZFP82
unprocessed_pseudogene	OR51C4P	protein_coding	MMP26	transcribed_unprocessed_pseudogene	PDCD6IPP1	protein_coding	ACTN3	protein_coding	P2RX4	protein_coding	RNF34
protein_coding	OR4K17	unprocessed_pseudogene	ABCD1P4	protein_coding	PDCD10	protein_coding	HGF	protein_coding	OXSR1	protein_coding	XYLB
protein_coding	OR2G6	protein_coding	ZNF529	protein_coding	PCYT1A	protein_coding	AC069257.3	protein_coding	OTUD5	protein_coding	CREB1
protein_coding	OR2D2	lincRNA	AC087280.2	protein_coding	PCLAF	protein_coding	AC087632.1	protein_coding	OSTM1	antisense_RNA	AC097634.3
transcribed_unprocessed_pseudogene	OR2B4P	protein_coding	TLE1	protein_coding	PCK1	protein_coding	C1orf158	protein_coding	OSMR	antisense_RNA	LIFR-AS1
protein_coding	OR2A5	protein_coding	TCAF1	protein_coding	PCGF5	protein_coding	ARHGAP32	processed_pseudogene	OSBPL9P4	protein_coding	GRIP1
polymorphic_pseudogene	OR11H7	protein_coding	GALNTL6	protein_coding	PCBP4	processed_transcript	AC115284.1	protein_coding	OSBPL3	transcribed_unprocessed_pseudogene	ANOS2P
protein_coding	OR11A1	protein_coding	KLHL1	processed_transcript	PCBP1-AS1	unprocessed_pseudogene	ENPP7P10	protein_coding	OSBPL11	protein_coding	CLEC6A
protein_coding	OPHN1	protein_coding	SMPD3	protein_coding	PCBD2	protein_coding	CATSPER3	transcribed_unprocessed_pseudogene	OR7E22P	protein_coding	IQCH
sense_intronic	OPCML-IT1	protein_coding	TTC33	lincRNA	PCAT19	protein_coding	CD36	protein_coding	OR7D4	antisense_RNA	AC004039.1
protein_coding	OLAH	protein_coding	MEIG1	antisense_RNA	PAXBP1-AS1	protein_coding	GORASP2	protein_coding	OR7C1	protein_coding	ADGRE2
antisense_RNA	OIP5-AS1	miRNA	MIR873	protein_coding	PAX8	protein_coding	ALPK1	transcribed_unprocessed_pseudogene	OR5AH1P	antisense_RNA	AC006115.3
protein_coding	OGFOD1	lincRNA	LINC02463	protein_coding	PAWR	protein_coding	PPP1R12A	polymorphic_pseudogene	OR4X2	protein_coding	PTPRJ
protein_coding	OFD1	protein_coding	CORO2B	protein_coding	PATZ1	protein_coding	FBRSL1	protein_coding	OR4N2	protein_coding	OR11G2
protein_coding	ODF3L1	protein_coding	UBE2Q2	protein_coding	PARP9	protein_coding	SLC16A7	protein_coding	OR4F17	antisense_RNA	AL358334.1
protein_coding	ODF2L	antisense_RNA	AP001198.1	unprocessed_pseudogene	PARP4P2	processed_pseudogene	FAM58DP	protein_coding	OR4D9	processed_transcript	SGO1-AS1
protein_coding	OARD1	processed_pseudogene	MTHFD2P4	protein_coding	PAPSS1	protein_coding	PLA2G5	protein_coding	OR2T27	protein_coding	LYPD8
transcribed_unitary_pseudogene	OACYLP	processed_transcript	AL807742.1	protein_coding	PAPD5	protein_coding	SPATA16	protein_coding	OR2A5	protein_coding	TCAF1
protein_coding	NXPE2	lincRNA	AL445430.2	protein_coding	PANX2	protein_coding	NABP1	protein_coding	OR11G2	protein_coding	OR4N2
protein_coding	NXF2B	protein_coding	TCP11X2	protein_coding	PANK2	protein_coding	CCDC50	protein_coding	OR10G3	protein_coding	ATG16L2
protein_coding	NUTM2F	protein_coding	NRG2	protein_coding	PAK6	protein_coding	PARN	sense_intronic	OPCML-IT1	protein_coding	CETN3
antisense_RNA	NUTM2A-AS1	protein_coding	DOCK2	protein_coding	PAIP2B	protein_coding	PRKAR2A	protein_coding	OLFML1	protein_coding	TOGARAM1
protein_coding	NUP210	protein_coding	IQSEC1	protein_coding	PAG1	protein_coding	ADCY2	protein_coding	OLFM1	protein_coding	EML3
protein_coding	NUP153	protein_coding	PLD4	protein_coding	PACS2	protein_coding	TEX22	antisense_RNA	OIP5-AS1	miRNA	MIR323A
protein_coding	NUMBL	protein_coding	LCORL	protein_coding	PACS1	protein_coding	ETV6	protein_coding	OIP5	protein_coding	CA11
protein_coding	NUDT5	protein_coding	COX15	protein_coding	PABPN1	protein_coding	BCL2L2-PABPN1	processed_pseudogene	OFD1P17	protein_coding	OFD1
protein_coding	NUDT3	protein_coding	RPS10-NUDT3	protein_coding	P2RY2	protein_coding	SEMA3C	protein_coding	OFD1	processed_pseudogene	OFD1P17
protein_coding	NUDCD3	transcribed_processed_pseudogene	ZNF37BP	protein_coding	OVCH2	protein_coding	BCAS3	protein_coding	OFCC1	lincRNA	LINC00958
protein_coding	NUCB2	protein_coding	NCR3LG1	protein_coding	OTUD4	protein_coding	ADAMTS7	protein_coding	NXNL1	protein_coding	UBR3
protein_coding	NTS	protein_coding	DLGAP2	protein_coding	OTUB2	protein_coding	PPP4R4	protein_coding	NVL	protein_coding	PUS10
protein_coding	NTRK3	protein_coding	PIK3CG	protein_coding	OTOR	lincRNA	AL356479.1	protein_coding	NUTF2	protein_coding	DUS2
protein_coding	NTNG2	protein_coding	CFAP77	protein_coding	OTOA	transcribed_unprocessed_pseudogene	AC106788.1	protein_coding	NUP153	protein_coding	UBR1
protein_coding	NTNG1	protein_coding	PPIE	lincRNA	OSTM1-AS1	lincRNA	SAMD12-AS1	protein_coding	NUB1	protein_coding	NOVA1
protein_coding	NT5DC3	lincRNA	LINC01487	protein_coding	OSER1	protein_coding	REPS2	protein_coding	NTRK2	lincRNA	AL035401.1
protein_coding	NT5C3A	antisense_RNA	POT1-AS1	protein_coding	OSBPL3	antisense_RNA	AC007347.1	protein_coding	NTRK1	lincRNA	AC017091.1
protein_coding	NSFL1C	protein_coding	SIRPB2	antisense_RNA	OSBPL10-AS1	antisense_RNA	ZFHX4-AS1	protein_coding	NTN4	protein_coding	USP44
antisense_RNA	NRSN2-AS1	antisense_RNA	HDAC2-AS2	polymorphic_pseudogene	OR5H8	lincRNA	AC117473.1	protein_coding	NT5C3A	unprocessed_pseudogene	PSPHP1
protein_coding	NRROS	protein_coding	PIGX	protein_coding	OR5AS1	lincRNA	C1orf132	protein_coding	NSG1	protein_coding	CACNA1A
protein_coding	NRIP1	lincRNA	AF127577.4	transcribed_unprocessed_pseudogene	OR5AH1P	antisense_RNA	AC006115.3	protein_coding	NREP	protein_coding	CADPS2
protein_coding	NRG2	protein_coding	NUTM2F	transcribed_unprocessed_pseudogene	OR4F13P	protein_coding	ANKRD33B	protein_coding	NR3C1	protein_coding	PAK5
antisense_RNA	NREP-AS1	protein_coding	SERPINE1	protein_coding	OR4D9	protein_coding	CNTF	protein_coding	NR1H4	lincRNA	AC113391.1
protein_coding	NREP	protein_coding	PCNX4	unprocessed_pseudogene	OR4A41P	lincRNA	LINC01799	protein_coding	NR1H3	protein_coding	MADD
protein_coding	NRCAM	protein_coding	SPIN1	protein_coding	OR2M3	antisense_RNA	AL161725.1	protein_coding	NPTXR	antisense_RNA	THSD4-AS1
protein_coding	NRBP2	3prime_overlapping_ncRNA	AC234917.1	unprocessed_pseudogene	OR2H5P	protein_coding	MYLK4	protein_coding	NPNT	lincRNA	AC006504.2
protein_coding	NQO2	lincRNA	LINC01011	protein_coding	OR2G6	protein_coding	A3GALT2	protein_coding	NPL	protein_coding	WNT5B
protein_coding	NPR3	antisense_RNA	AC019197.1	protein_coding	OR11G2	antisense_RNA	RMDN2-AS1	protein_coding	NPIPB8	unprocessed_pseudogene	NPIPB10P
protein_coding	NPIPB3	protein_coding	NPIPB4	protein_coding	OR10G3	protein_coding	RASA3	protein_coding	NPIPB5	transcribed_unprocessed_pseudogene	SMG1P5
protein_coding	NPIPB15	antisense_RNA	AC009060.1	protein_coding	ONECUT2	lincRNA	AC026415.1	protein_coding	NPIPB2	antisense_RNA	AC023509.2
unprocessed_pseudogene	NPIPB10P	protein_coding	NPIPB9	protein_coding	OMA1	antisense_RNA	NHS-AS1	unprocessed_pseudogene	NPIPB10P	protein_coding	NPIPB8
protein_coding	NPAS2	sense_intronic	AC092168.2	lincRNA	OLMALINC	lincRNA	LINC01239	protein_coding	NPIPA5	protein_coding	VAC14
protein_coding	NOX5	processed_transcript	AC027088.1	protein_coding	OLFM2	protein_coding	GHR	protein_coding	NPHP4	protein_coding	FAM196B
protein_coding	NOS2	protein_coding	LPCAT3	antisense_RNA	OIP5-AS1	miRNA	MIR335	protein_coding	NPHP3	protein_coding	CNOT1
protein_coding	NOL7	protein_coding	SIRT5	protein_coding	OGT	protein_coding	PRR5L	protein_coding	NPEPPS	protein_coding	DDAH1
lincRNA	NOL4L-DT	antisense_RNA	AL133343.2	protein_coding	OGFRL1	protein_coding	RRM1	protein_coding	NPAP1	lincRNA	PWRN1
protein_coding	NOD1	protein_coding	CYB561	protein_coding	OGDH	processed_transcript	AL590385.2	protein_coding	NOTO	lincRNA	AC103409.1
protein_coding	NMNAT2	protein_coding	DCHS2	protein_coding	OFD1	protein_coding	CORO2B	protein_coding	NOSIP	lincRNA	AC104211.1
protein_coding	NME8	protein_coding	SGPP2	protein_coding	OAF	protein_coding	LIMCH1	protein_coding	NOS1	protein_coding	MARK3
protein_coding	NLK	protein_coding	NHS	protein_coding	NXT2	protein_coding	IREB2	protein_coding	NOP14	protein_coding	ELL
protein_coding	NLGN4Y	protein_coding	PPM1H	protein_coding	NXF2B	protein_coding	TCP11X2	protein_coding	NOL4	protein_coding	PIP4K2B
protein_coding	NLGN4X	lincRNA	AC110995.1	protein_coding	NWD1	protein_coding	EIF3A	protein_coding	NOL12	lincRNA	LINC01949
protein_coding	NKTR	protein_coding	WISP2	antisense_RNA	NUTM2B-AS1	lincRNA	AC087878.1	protein_coding	NLRP14	protein_coding	ZNF215
protein_coding	NKPD1	protein_coding	EXOC3L2	protein_coding	NUSAP1	protein_coding	ATG2B	protein_coding	NLK	protein_coding	PKIG
protein_coding	NKD1	protein_coding	SMG7	protein_coding	NUMB	antisense_RNA	AC004846.2	protein_coding	NKD2	lincRNA	AC012560.1
protein_coding	NIPAL2	antisense_RNA	AC022872.1	protein_coding	NUMA1	protein_coding	MPC1	protein_coding	NKAIN1	protein_coding	MARF1
protein_coding	NIPA2	protein_coding	GOLGA8S	protein_coding	NUDT9	protein_coding	MXI1	protein_coding	NIPAL3	protein_coding	CDK20
protein_coding	NIPA1	protein_coding	SH3BGRL2	protein_coding	NUCB2	antisense_RNA	ADAMTS9-AS2	protein_coding	NIPAL1	protein_coding	AMPD3
protein_coding	NID2	protein_coding	IQCH	protein_coding	NUAK1	protein_coding	RTN4	protein_coding	NINJ2	protein_coding	DIRC3
protein_coding	NID1	protein_coding	PGAP1	protein_coding	NTNG2	protein_coding	TMCC3	processed_pseudogene	NIFKP6	protein_coding	TLK2
protein_coding	NHSL2	lincRNA	LINC01322	sense_intronic	NTM-IT	protein_coding	NTM	protein_coding	NHEJ1	protein_coding	AC068946.1
protein_coding	NHS	protein_coding	NLK	protein_coding	NSMF	protein_coding	PRICKLE2	protein_coding	NGEF	protein_coding	PABPC1
protein_coding	NFIX	processed_pseudogene	KRT18P13	protein_coding	NSG1	protein_coding	HERC1	protein_coding	NFIB	protein_coding	COL4A3
antisense_RNA	NFIA-AS2	sense_overlapping	AC022762.1	protein_coding	NSDHL	protein_coding	VGLL1	protein_coding	NFATC3	protein_coding	PRMT7
protein_coding	NFE2L2	sense_overlapping	AC019080.1	antisense_RNA	NRSN2-AS1	lincRNA	AC125603.2	unprocessed_pseudogene	NF1P2	unprocessed_pseudogene	NF1P1
protein_coding	NFAT5	protein_coding	MYO1E	protein_coding	NRROS	protein_coding	PIGX	unprocessed_pseudogene	NF1P1	unprocessed_pseudogene	NF1P2
protein_coding	NFAM1	protein_coding	CYB5R3	protein_coding	NRP1	lincRNA	LINC00838	protein_coding	NETO1	antisense_RNA	ERICH3-AS1
protein_coding	NF2	protein_coding	GNA12	sense_intronic	NRG1-IT1	protein_coding	NRG1	protein_coding	NELFA	protein_coding	MOB1A
unprocessed_pseudogene	NF1P2	unprocessed_pseudogene	NF1P1	protein_coding	NRF1	protein_coding	ATR	protein_coding	NEK3	protein_coding	NEK5
unprocessed_pseudogene	NF1P1	unprocessed_pseudogene	NF1P2	protein_coding	NRBP2	3prime_overlapping_ncRNA	AC234917.1	processed_pseudogene	NEK2P4	protein_coding	ADAMTS14
protein_coding	NEURL1	protein_coding	GAREM1	protein_coding	NR1H2	protein_coding	PDPR	protein_coding	NEK10	protein_coding	SPEF2
protein_coding	NETO2	protein_coding	EXOG	transcribed_unprocessed_pseudogene	NPIPP1	protein_coding	RSBN1L	protein_coding	NEK1	protein_coding	BTBD9
protein_coding	NEK10	protein_coding	BAAT	protein_coding	NPIPB4	protein_coding	NPIPB3	protein_coding	NEDD8-MDP1	protein_coding	NEDD8
protein_coding	NEFL	protein_coding	OPALIN	protein_coding	NPIPB3	protein_coding	NPIPB4	protein_coding	NEDD8	protein_coding	NEDD8-MDP1
protein_coding	NEDD8-MDP1	protein_coding	NEDD8	protein_coding	NPIPB2	protein_coding	VPS13B	protein_coding	NEDD4L	protein_coding	SYTL4
protein_coding	NEDD8	protein_coding	NEDD8-MDP1	protein_coding	NPIPB13	protein_coding	MAPK3	protein_coding	NEDD4	protein_coding	PRTG
protein_coding	NECTIN3	lincRNA	AP003181.1	protein_coding	NPIPA1	protein_coding	NOMO2	protein_coding	NECTIN3	protein_coding	CD163L1
transcribed_processed_pseudogene	NDUFB4P11	protein_coding	ZNF280D	processed_pseudogene	NPAP1P4	protein_coding	KLHL5	protein_coding	NDUFS6	lincRNA	AC027018.1
processed_pseudogene	NDUFA9P1	protein_coding	RBFOX2	antisense_RNA	NOVA1-AS1	protein_coding	FGD4	protein_coding	NDUFB4	protein_coding	TMEM168
protein_coding	NDUFA12	protein_coding	CSE1L	protein_coding	NOTCH2NL	protein_coding	FCHO1	protein_coding	NDUFA9	protein_coding	AC005833.2
protein_coding	NDUFA10	protein_coding	PRICKLE2	protein_coding	NOSTRIN	transcribed_unprocessed_pseudogene	CRYBB2P1	protein_coding	NCS1	protein_coding	ZNF717
protein_coding	NDRG4	snRNA	RNU6-103P	protein_coding	NOSIP	lincRNA	AC108062.1	protein_coding	NCR3	protein_coding	NRXN3
protein_coding	NCR3LG1	protein_coding	NUCB2	protein_coding	NOP14	protein_coding	MEGF11	protein_coding	NCOR2	protein_coding	ACACA
protein_coding	NCOR2	protein_coding	MORC3	protein_coding	NOMO2	protein_coding	NPIPA1	protein_coding	NCKAP1L	protein_coding	PDE1B
protein_coding	NCOA6	lincRNA	AC025822.2	protein_coding	NOCT	protein_coding	VEZF1	protein_coding	NCCRP1	protein_coding	PDZRN4
protein_coding	NCAPD3	protein_coding	CHD7	protein_coding	NMRAL1	protein_coding	HS6ST3	protein_coding	NCAM1	protein_coding	MYT1L
protein_coding	NBPF12	antisense_RNA	DLEU2	protein_coding	NKPD1	protein_coding	EP300	protein_coding	NBR1	protein_coding	TMEM106A
protein_coding	NAT6	protein_coding	HYAL3	protein_coding	NKD2	protein_coding	KIAA1324L	protein_coding	NBPF26	protein_coding	FAM72C
protein_coding	NANP	protein_coding	NINL	protein_coding	NIT2	lincRNA	Z96074.1	protein_coding	NBPF1	protein_coding	PSMA3
protein_coding	NAMPT	protein_coding	RCC2	protein_coding	NIPA2	protein_coding	GOLGA8S	transcribed_unprocessed_pseudogene	NBEAP1	lincRNA	LINC00865
protein_coding	NADSYN1	protein_coding	TMCC1	protein_coding	NFATC3	processed_transcript	AC008505.1	protein_coding	NAT6	protein_coding	HYAL3
protein_coding	NABP1	protein_coding	SFMBT1	protein_coding	NFAM1	protein_coding	CYB5R3	protein_coding	NADSYN1	protein_coding	ALCAM
protein_coding	NAALAD2	protein_coding	C16orf45	unprocessed_pseudogene	NF1P4	protein_coding	GMIP	protein_coding	NACA	protein_coding	NRG3
protein_coding	NAA16	protein_coding	EPCAM	unprocessed_pseudogene	NF1P2	protein_coding	KCNK13	protein_coding	MZT1	protein_coding	RNF11
protein_coding	MYSM1	protein_coding	SLC38A5	protein_coding	NF1	processed_transcript	AL390783.1	protein_coding	MYZAP	protein_coding	GCOM1
protein_coding	MYOZ1	protein_coding	SEZ6L	protein_coding	NEURL1	protein_coding	BANF2	protein_coding	MYO5B	protein_coding	TTR
protein_coding	MYOT	protein_coding	PKD2L2	protein_coding	NET1	protein_coding	PKLR	protein_coding	MYO5A	processed_pseudogene	AC009812.2
protein_coding	MYOM2	protein_coding	MAEA	protein_coding	NELFE	protein_coding	C4A	protein_coding	MYO1C	lincRNA	AC005863.1
protein_coding	MYO5A	protein_coding	SUMO3	protein_coding	NELFA	protein_coding	SLMAP	protein_coding	MYO19	protein_coding	RNF13
protein_coding	MYO3A	protein_coding	FAM129A	protein_coding	NEK2	transcribed_unitary_pseudogene	ADAM5	protein_coding	MYO16	protein_coding	RGL1
protein_coding	MYO1F	TEC	AC130469.2	protein_coding	NEK1	lincRNA	AC008109.1	protein_coding	MYLK4	protein_coding	GDPD2
protein_coding	MYO19	transcribed_processed_pseudogene	LINC01085	protein_coding	NEDD8-MDP1	protein_coding	NEDD8	protein_coding	MYEOV	protein_coding	IL17B
protein_coding	MYO15A	antisense_RNA	AC012368.1	protein_coding	NEDD8	protein_coding	NEDD8-MDP1	lincRNA	MYCNUT	protein_coding	PLXNB2
protein_coding	MYL1	protein_coding	OBSCN	protein_coding	NECTIN1	protein_coding	JAKMIP2	protein_coding	MYCBP2	protein_coding	APLP2
protein_coding	MYH8	protein_coding	MYH3	protein_coding	NDUFS1	lincRNA	AC008825.1	protein_coding	MYCBP	processed_transcript	AL139260.2
protein_coding	MYH6	protein_coding	PPM1E	protein_coding	NDUFA9	protein_coding	AC005833.2	protein_coding	MYBPC3	protein_coding	ARSK
protein_coding	MYH3	protein_coding	MYH8	protein_coding	NDRG1	protein_coding	KCP	protein_coding	MYADM	protein_coding	CACNG7
protein_coding	MYH11	protein_coding	SNED1	protein_coding	NDNF	protein_coding	PRDM5	protein_coding	MUM1	protein_coding	PIP5K1C
processed_transcript	MYCBP2-AS1	protein_coding	ATF7IP2	protein_coding	NCOR1	antisense_RNA	AC233702.8	protein_coding	MUC5B	protein_coding	PGLYRP2
protein_coding	MYCBP2	protein_coding	ZNF804B	protein_coding	NCOA7	protein_coding	TULP4	protein_coding	MUC4	antisense_RNA	AC008074.1
protein_coding	MYBPC2	protein_coding	ZNF66	protein_coding	NCF2	protein_coding	GDA	protein_coding	MTUS1	protein_coding	CXCL13
protein_coding	MUSK	protein_coding	HYLS1	transcribed_unprocessed_pseudogene	NCF1B	protein_coding	DPP8	protein_coding	MTSS1	protein_coding	SPON1
protein_coding	MUC21	antisense_RNA	AC012464.1	protein_coding	NCAPG2	protein_coding	CHST7	protein_coding	MTRNR2L3	processed_pseudogene	MTND1P9
protein_coding	MUC20	lincRNA	LINC00969	protein_coding	NCAPD2	protein_coding	HEATR5B	protein_coding	MTR	protein_coding	TTBK2
protein_coding	MTR	lincRNA	AC105919.1	protein_coding	NBPF19	protein_coding	DTNA	unprocessed_pseudogene	MTND4P9	unprocessed_pseudogene	MTND4LP22
protein_coding	MTOR	protein_coding	AC001226.2	protein_coding	NBPF10	protein_coding	HYDIN	unprocessed_pseudogene	MTND4LP22	unprocessed_pseudogene	MTND4P9
protein_coding	MTO1	lincRNA	LINC01192	protein_coding	NAP1L4	protein_coding	C1GALT1	unprocessed_pseudogene	MTND2P18	lincRNA	LINC01945
unprocessed_pseudogene	MTND4P9	unprocessed_pseudogene	MTND4LP22	protein_coding	NABP1	protein_coding	PANX2	processed_pseudogene	MTND1P9	protein_coding	MTRNR2L3
unprocessed_pseudogene	MTND4LP22	unprocessed_pseudogene	MTND4P9	protein_coding	NAALAD2	protein_coding	NFASC	protein_coding	MTMR10	protein_coding	CHRNA7
protein_coding	MTMR2	lincRNA	AC015522.1	protein_coding	MYZAP	protein_coding	GCOM1	protein_coding	MTM1	lincRNA	LINC01791
protein_coding	MTHFS	protein_coding	ST20-MTHFS	protein_coding	MYOC	protein_coding	GDI2	protein_coding	MTHFS	protein_coding	ST20-MTHFS
processed_pseudogene	MTHFD2P4	protein_coding	OARD1	protein_coding	MYO9B	protein_coding	TDRD9	protein_coding	MTHFD1L	protein_coding	SLAIN2
protein_coding	MTERF4	antisense_RNA	AC005104.1	protein_coding	MYO7B	protein_coding	SOCS6	protein_coding	MTERF3	protein_coding	CYS1
protein_coding	MTERF1	protein_coding	MAN2A2	protein_coding	MYO6	processed_transcript	LINC01121	unprocessed_pseudogene	MTCO3P30	unprocessed_pseudogene	MTATP6P30
protein_coding	MST1R	protein_coding	SDK2	protein_coding	MYO15B	protein_coding	INSC	processed_pseudogene	MTCO2P20	protein_coding	SEC31A
protein_coding	MSI2	antisense_RNA	AL117381.1	protein_coding	MYMX	protein_coding	UVRAG	unprocessed_pseudogene	MTATP6P30	unprocessed_pseudogene	MTCO3P30
protein_coding	MSH5-SAPCD1	protein_coding	SAPCD1	protein_coding	MYLK4	unprocessed_pseudogene	OR2H5P	protein_coding	MSX2	lincRNA	AC021006.2
protein_coding	MSH4	protein_coding	SEC31A	protein_coding	MYL2	lincRNA	AC114741.1	protein_coding	MST1R	protein_coding	GBA2
protein_coding	MS4A10	transcribed_unprocessed_pseudogene	ENPP7P8	protein_coding	MYH2	protein_coding	LRRC8B	protein_coding	MSRB3	lincRNA	LINC02454
protein_coding	MS4A1	protein_coding	EIF4G3	protein_coding	MYBPC2	protein_coding	FAM71E1	protein_coding	MSANTD3-TMEFF1	protein_coding	TMEFF1
transcribed_unprocessed_pseudogene	MRPS31P5	protein_coding	PRKCB	protein_coding	MXI1	protein_coding	NUDT9	protein_coding	MS4A18	protein_coding	RGS7
transcribed_unprocessed_pseudogene	MRPS31P4	processed_transcript	AL137058.2	protein_coding	MX2	transcribed_unprocessed_pseudogene	HSD17B7P2	protein_coding	MS4A1	protein_coding	EIF4G3
protein_coding	MRPS28	protein_coding	AC036214.3	protein_coding	MUC22	sense_overlapping	HCP5	antisense_RNA	MRVI1-AS1	protein_coding	KCP
protein_coding	MRPS18C	transcribed_unprocessed_pseudogene	AC022748.2	protein_coding	MUC20	lincRNA	LINC00969	protein_coding	MRVI1	protein_coding	RNF141
protein_coding	MRPL44	antisense_RNA	AL034417.4	processed_transcript	MUC19	protein_coding	CLIP1	protein_coding	MRPS26	protein_coding	HIRA
protein_coding	MRPL33	protein_coding	BABAM2	protein_coding	MUC13	lincRNA	LINC02405	protein_coding	MRPL37	protein_coding	GNMT
protein_coding	MROH8	antisense_RNA	AP000695.2	protein_coding	MTSS1	protein_coding	SH3D21	protein_coding	MROH2B	protein_coding	USP13
protein_coding	MRAS	processed_transcript	MIR100HG	protein_coding	MTRF1	protein_coding	CDKAL1	protein_coding	MREG	protein_coding	PECR
protein_coding	MPZL1	lincRNA	AC004470.1	protein_coding	MTMR4	protein_coding	CYP46A1	protein_coding	MRE11	protein_coding	TRAF2
protein_coding	MPV17	protein_coding	SMG1	protein_coding	MTIF2	protein_coding	CCDC38	protein_coding	MPPED2	protein_coding	KLRG1
protein_coding	MPDZ	protein_coding	LHFPL3	protein_coding	MTHFR	protein_coding	PHOSPHO1	protein_coding	MPP6	processed_transcript	LINC01138
protein_coding	MOXD1	lincRNA	LINC01982	protein_coding	MTF1	protein_coding	PTPRZ1	protein_coding	MPP1	protein_coding	F8
protein_coding	MOSPD2	protein_coding	GTF2B	protein_coding	MTERF3	lincRNA	AC022784.6	protein_coding	MPDZ	protein_coding	TMEM52B
protein_coding	MORN2	protein_coding	ARHGEF33	protein_coding	MTERF1	protein_coding	AP002884.5	protein_coding	MORN4	protein_coding	XPOT
protein_coding	MORF4L2	lincRNA	AC138305.1	unprocessed_pseudogene	MTATP6P11	lincRNA	LINC01850	protein_coding	MORC1	protein_coding	SPATA22
protein_coding	MORC3	protein_coding	NCOR2	protein_coding	MTA2	protein_coding	EML3	protein_coding	MOB1A	protein_coding	NELFA
protein_coding	MOK	lincRNA	AC116345.1	protein_coding	MT1B	processed_transcript	AC026461.2	protein_coding	MMP24OS	protein_coding	AL121753.1
protein_coding	MOGAT1	protein_coding	IPO5	protein_coding	MSX2	protein_coding	TNRC6A	protein_coding	MMP20	protein_coding	PHRF1
protein_coding	MOCS1	protein_coding	HGF	protein_coding	MSR1	protein_coding	LIFR	protein_coding	MMP2	protein_coding	TTC23
protein_coding	MOB3B	lincRNA	LINC02477	protein_coding	MSH5-SAPCD1	protein_coding	MSH5	protein_coding	MMP17	protein_coding	SFSWAP
protein_coding	MOB2	protein_coding	XKR4	protein_coding	MSH5	protein_coding	MSH5-SAPCD1	protein_coding	MMAA	protein_coding	KPNA3
protein_coding	MOB1B	protein_coding	DCK	protein_coding	MRPS35	antisense_RNA	AC020594.1	protein_coding	MLXIPL	sense_intronic	AC005089.1
protein_coding	MNT	protein_coding	METTL16	transcribed_unprocessed_pseudogene	MRPS31P4	processed_transcript	AL137058.2	protein_coding	MLLT10	lincRNA	AC009495.1
protein_coding	MNAT1	protein_coding	USP36	protein_coding	MRPS11	protein_coding	PLCL1	protein_coding	MLKL	protein_coding	ME3
protein_coding	MMS19	protein_coding	MCTP1	protein_coding	MRPL47	protein_coding	STAT3	antisense_RNA	MLIP-AS1	lincRNA	LINC02391
protein_coding	MMP8	protein_coding	PCSK6	protein_coding	MRPL20	misc_RNA	RN7SL657P	protein_coding	MLF2	protein_coding	TTI2
protein_coding	MMP24	protein_coding	CEP128	protein_coding	MRC2	protein_coding	SLC3A2	protein_coding	MKX	protein_coding	ARL17B
protein_coding	MMP11	protein_coding	MAD1L1	protein_coding	MPP6	lincRNA	LINC00276	protein_coding	MKL2	protein_coding	SI
protein_coding	MLXIPL	sense_intronic	AC005089.1	protein_coding	MPP1	protein_coding	F8	protein_coding	MITF	protein_coding	UBA3
protein_coding	MLN	lincRNA	LINC01016	protein_coding	MPHOSPH9	protein_coding	CYS1	protein_coding	MISP3	protein_coding	ADAMTS12
protein_coding	MLLT1	protein_coding	RFX2	protein_coding	MOV10	lincRNA	AC091114.1	miRNA	MIR6752	protein_coding	AIP
protein_coding	MKNK1	protein_coding	GSR	protein_coding	MOSPD3	protein_coding	ZAN	miRNA	MIR657	protein_coding	AATK
miRNA	MIR613	protein_coding	APOLD1	protein_coding	MORN2	protein_coding	ARHGEF33	lincRNA	MIR548A1HG	miRNA	MIR548A1
antisense_RNA	MIR497HG	antisense_RNA	AC040977.2	protein_coding	MOBP	protein_coding	SMAP2	miRNA	MIR548A1	lincRNA	MIR548A1HG
lincRNA	MIR4307HG	lincRNA	AL110292.1	protein_coding	MNT	protein_coding	METTL16	lincRNA	MIR4422HG	processed_pseudogene	GYG1P3
processed_transcript	MIR3936HG	protein_coding	SPDYE5	protein_coding	MMP24OS	protein_coding	CNBP	miRNA	MIR1825	protein_coding	POFUT1
lincRNA	MIR381HG	antisense_RNA	AP002954.1	protein_coding	MMP2	protein_coding	BLMH	lincRNA	MIR181A1HG	protein_coding	TCF12
miRNA	MIR1825	protein_coding	POFUT1	protein_coding	MMD2	protein_coding	HAPLN1	protein_coding	MINOS1-NBL1	protein_coding	MINOS1
miRNA	MIR1260A	lincRNA	AC090592.1	protein_coding	MLN	protein_coding	GRM4	protein_coding	MINOS1	protein_coding	MINOS1-NBL1
protein_coding	MINK1	antisense_RNA	AC091153.2	protein_coding	MLLT1	protein_coding	SLC25A23	protein_coding	MICALCL	protein_coding	TLL2
protein_coding	MIIP	lincRNA	LINC02315	processed_transcript	MKLN1-AS	lincRNA	AL136985.3	protein_coding	MICAL3	processed_transcript	AC016026.1
protein_coding	MIDN	protein_coding	CIRBP	lincRNA	MIR9-3HG	protein_coding	BRPF3	protein_coding	MGRN1	protein_coding	ZG16B
processed_transcript	MGC27382	protein_coding	PTGFR	lincRNA	MIR4290HG	protein_coding	KCTD8	protein_coding	MGLL	antisense_RNA	AC096564.1
protein_coding	MGAT4D	protein_coding	AC005258.1	lincRNA	MIR3976HG	antisense_RNA	AL356270.1	protein_coding	MFSD12	protein_coding	ZFR2
protein_coding	MGAT3	protein_coding	TAB1	miRNA	MIR3692	protein_coding	GALNT7	protein_coding	MFSD10	protein_coding	CACNG2
protein_coding	MFSD6	protein_coding	KLHDC10	lincRNA	MIR217HG	protein_coding	HECTD1	protein_coding	MFSD1	protein_coding	MCU
protein_coding	MFAP3	protein_coding	GALNT10	protein_coding	MIPOL1	protein_coding	R3HCC1L	protein_coding	MFHAS1	transcribed_unprocessed_pseudogene	ENPP7P4
protein_coding	METTL5	transcribed_unprocessed_pseudogene	AL359747.1	protein_coding	MIPEP	protein_coding	TTC28	protein_coding	METTL6	protein_coding	CEP85L
transcribed_unprocessed_pseudogene	METTL21EP	protein_coding	PEX7	protein_coding	MINOS1-NBL1	protein_coding	MINOS1	protein_coding	METAP1	protein_coding	PALM
protein_coding	METTL16	protein_coding	MNT	protein_coding	MINOS1	protein_coding	MINOS1-NBL1	protein_coding	MEIKIN	protein_coding	AC026398.1
protein_coding	METAP1D	protein_coding	ZNF682	protein_coding	MINDY2	protein_coding	RNF111	protein_coding	MEGF6	protein_coding	SERINC2
protein_coding	MERTK	unprocessed_pseudogene	AC108479.2	protein_coding	MIER3	protein_coding	SBF2	antisense_RNA	MEF2C-AS1	lincRNA	AL162394.1
lincRNA	MEOX2-AS1	protein_coding	SENP6	protein_coding	MICU3	protein_coding	DHX34	protein_coding	MEF2A	protein_coding	MIPOL1
protein_coding	MELK	protein_coding	DZIP1L	protein_coding	MICAL2	protein_coding	TMEM117	protein_coding	MED6	protein_coding	C2orf80
protein_coding	MEIS1	lincRNA	AL360014.1	protein_coding	MGST2	antisense_RNA	LARS2-AS1	protein_coding	MED28	protein_coding	SGO2
protein_coding	MEIKIN	protein_coding	AC026398.1	lincRNA	MGC4859	protein_coding	TTC21B	protein_coding	MED14	protein_coding	ZDHHC11B
antisense_RNA	MEF2C-AS2	protein_coding	CEP83	protein_coding	MGAT4A	lincRNA	LINC02484	protein_coding	MDS2	protein_coding	SVIL
protein_coding	ME3	protein_coding	ART4	protein_coding	MFSD2B	lincRNA	LINC02377	protein_coding	MCU	protein_coding	MFSD1
protein_coding	ME2	lincRNA	SPANXA2-OT1	protein_coding	MFN1	protein_coding	RTP4	protein_coding	MCTP2	protein_coding	PAH
protein_coding	ME1	protein_coding	TRIM62	protein_coding	METTL11B	protein_coding	TECRL	antisense_RNA	MCM8-AS1	lincRNA	LINC00308
protein_coding	MCTP2	protein_coding	DMGDH	protein_coding	MEST	protein_coding	GAS7	protein_coding	MCM2	protein_coding	CFAP77
protein_coding	MCM8	protein_coding	SOCS2	protein_coding	MESP2	antisense_RNA	AC097103.2	protein_coding	MCHR2	TEC	KLHL30-AS1
protein_coding	MCF2L	protein_coding	ARMC9	protein_coding	MEPE	protein_coding	RGPD3	protein_coding	MCFD2	protein_coding	RALY
protein_coding	MBTD1	TEC	AC005839.1	protein_coding	MEPCE	protein_coding	CSNKA2IP	protein_coding	MCF2L2	protein_coding	KLHL13
protein_coding	MBOAT7	protein_coding	WIF1	protein_coding	MEP1A	protein_coding	PLCB3	protein_coding	MBTD1	TEC	AC005839.1
protein_coding	MB	sense_intronic	AL049747.1	protein_coding	MEIS1	protein_coding	SIPA1L2	protein_coding	MBOAT1	protein_coding	CNTNAP5
protein_coding	MAU2	antisense_RNA	RORA-AS1	protein_coding	MEIKIN	protein_coding	AC026398.1	protein_coding	MBD3	protein_coding	ATP8B3
protein_coding	MATK	protein_coding	SPAG17	protein_coding	MEI1	protein_coding	PYGO1	protein_coding	MB	sense_intronic	AL049747.1
unprocessed_pseudogene	MARK2P14	protein_coding	FANCD2	antisense_RNA	MEF2C-AS2	processed_transcript	TPT1-AS1	protein_coding	MAST2	protein_coding	VEPH1
protein_coding	MAPK8	lincRNA	AC090125.1	protein_coding	MEF2B	protein_coding	BORCS8-MEF2B	protein_coding	MARK3	protein_coding	NOS1
protein_coding	MAPK3	protein_coding	WRB	protein_coding	MED16	protein_coding	CTNNAL1	protein_coding	MARF1	protein_coding	NKAIN1
protein_coding	MAP9	protein_coding	INHBC	protein_coding	ME1	protein_coding	MSRA	antisense_RNA	MAPT-AS1	protein_coding	KANSL1
protein_coding	MAP6D1	protein_coding	AC131160.1	protein_coding	MDM2	protein_coding	RAP1B	protein_coding	MAPT	protein_coding	GATB
protein_coding	MAP6	protein_coding	FAM19A2	protein_coding	MCUB	protein_coding	ACSL4	protein_coding	MAPKAP1	protein_coding	C9orf85
protein_coding	MAP3K5	protein_coding	GAK	protein_coding	MCM9	protein_coding	ACYP2	protein_coding	MAPK6	antisense_RNA	AC010307.2
protein_coding	MAP3K12	protein_coding	TESC	protein_coding	MCM6	protein_coding	SUSD5	protein_coding	MAPK13	protein_coding	PNPLA1
protein_coding	MAP2K2	protein_coding	CALU	protein_coding	MCM4	protein_coding	FLT1	protein_coding	MAP9	lincRNA	LINC02133
protein_coding	MAN2A2	protein_coding	MTERF1	protein_coding	MCCC2	protein_coding	FAM19A1	protein_coding	MAP7D2	processed_transcript	SRD5A3-AS1
protein_coding	MAN2A1	lincRNA	LINC00348	protein_coding	MCCC1	protein_coding	DET1	protein_coding	MAP7D1	protein_coding	CYBRD1
protein_coding	MAML2	transcribed_unprocessed_pseudogene	CRYBB2P1	protein_coding	MBTD1	TEC	AC005839.1	protein_coding	MAP3K9	protein_coding	ZDHHC11
protein_coding	MAGOH	protein_coding	CNMD	protein_coding	MAX	lincRNA	AL355076.2	protein_coding	MANBA	lincRNA	IQCH-AS1
protein_coding	MAGEC3	antisense_RNA	AC068631.1	protein_coding	MAST3	protein_coding	GOLGA6L1	protein_coding	MAN2B1	protein_coding	WDR78
protein_coding	MAEA	protein_coding	MYOM2	unprocessed_pseudogene	MARK2P14	protein_coding	FANCD2	protein_coding	MAML2	lincRNA	AC068672.2
protein_coding	M1AP	processed_pseudogene	AC005033.1	protein_coding	MARCOL	transcribed_unprocessed_pseudogene	TFP1	protein_coding	MADD	protein_coding	NR1H3
protein_coding	LZTFL1	protein_coding	IQCJ-SCHIP1	protein_coding	MARCO	protein_coding	FAM171A1	protein_coding	LYZL6	lincRNA	C8orf37-AS1
protein_coding	LYZL6	protein_coding	ITCH	protein_coding	MAPK3	protein_coding	NPIPB13	protein_coding	LYRM9	protein_coding	AC005697.1
protein_coding	LYVE1	lincRNA	LINC02405	protein_coding	MAP3K15	protein_coding	SPEF2	protein_coding	LYPD8	protein_coding	OR2T27
protein_coding	LYSMD4	protein_coding	UBE2E2	protein_coding	MAP2K4	protein_coding	SCFD2	protein_coding	LYN	antisense_RNA	KCNK15-AS1
protein_coding	LYRM9	protein_coding	AC005697.1	protein_coding	MAP2	antisense_RNA	AC097460.1	protein_coding	LY6H	protein_coding	GNAS
protein_coding	LYRM7	protein_coding	BCAP29	protein_coding	MAP1LC3A	protein_coding	ADGRG7	protein_coding	LY6G6F-LY6G6D	protein_coding	LY6G6F
protein_coding	LY6K	protein_coding	PRSS48	protein_coding	MAOB	protein_coding	RFX2	protein_coding	LY6G6F	protein_coding	LY6G6F-LY6G6D
protein_coding	LY6G6F-LY6G6D	protein_coding	LY6G6F	protein_coding	MAN2A2	protein_coding	SV2B	protein_coding	LURAP1	protein_coding	GAS7
protein_coding	LY6G6F	protein_coding	LY6G6F-LY6G6D	antisense_RNA	MALINC1	antisense_RNA	AC107884.1	protein_coding	LTV1	protein_coding	AL049844.3
protein_coding	LVRN	antisense_RNA	RNASEH2B-AS1	protein_coding	MAGI3	protein_coding	OSBP2	protein_coding	LTN1	protein_coding	METTL11B
protein_coding	LTV1	protein_coding	AL049844.3	sense_intronic	MAGI1-IT1	lincRNA	AC019330.1	protein_coding	LTF	protein_coding	CIB2
protein_coding	LSM6	protein_coding	FEZ1	protein_coding	MACROD1	protein_coding	HDAC5	protein_coding	LTBP1	protein_coding	SAE1
protein_coding	LRRFIP2	protein_coding	IFIH1	protein_coding	MACC1	protein_coding	BMPR1B	protein_coding	LTA4H	protein_coding	CCDC38
protein_coding	LRRC74A	protein_coding	TATDN1	protein_coding	LYST	protein_coding	USP13	protein_coding	LSM7	lincRNA	LINC02223
protein_coding	LRRC63	lincRNA	LINC02328	protein_coding	LYPD6B	lincRNA	AC090138.1	protein_coding	LSM6	protein_coding	SYT2
protein_coding	LRRC39	antisense_RNA	CPB2-AS1	protein_coding	LUZP4	protein_coding	TPR	protein_coding	LSG1	protein_coding	GNB1
protein_coding	LRRC37A2	misc_RNA	RN7SL199P	protein_coding	LUZP1	protein_coding	UBR5	protein_coding	LRRN1	protein_coding	USP45
transcribed_unprocessed_pseudogene	LRRC37A17P	protein_coding	AC005670.2	protein_coding	LUC7L	protein_coding	AXIN1	protein_coding	LRRIQ3	protein_coding	SOBP
protein_coding	LRRC37A	lincRNA	AC079760.2	protein_coding	LTBP4	antisense_RNA	AC068533.3	protein_coding	LRRC63	protein_coding	RSBN1L
protein_coding	LRRC23	transcribed_processed_pseudogene	RPL13P5	protein_coding	LSS	protein_coding	GRID1	protein_coding	LRRC56	protein_coding	EPS8L2
protein_coding	LRRC20	protein_coding	XIRP2	protein_coding	LSM3	protein_coding	ALG1	protein_coding	LRRC47	lincRNA	AC107973.1
protein_coding	LRP8	protein_coding	SLC1A7	protein_coding	LSM14A	protein_coding	SLC44A5	protein_coding	LRRC39	lincRNA	LINC01720
antisense_RNA	LRP4-AS1	protein_coding	SCD5	protein_coding	LRTOMT	protein_coding	SCARB1	transcribed_unprocessed_pseudogene	LRRC37A17P	protein_coding	AC005670.2
protein_coding	LRP11	antisense_RNA	AL355312.2	protein_coding	LRRC8B	protein_coding	MYH2	protein_coding	LRPPRC	protein_coding	NUTM2E
protein_coding	LRCH1	protein_coding	PLCB4	protein_coding	LRRC72	protein_coding	FOXN1	antisense_RNA	LRP4-AS1	protein_coding	DDB2
protein_coding	LPCAT3	protein_coding	NOS2	processed_pseudogene	LRRC37A9P	protein_coding	ABCG1	protein_coding	LRP11	antisense_RNA	AL355312.2
protein_coding	LPCAT2	lincRNA	AC007336.1	protein_coding	LRRC23	transcribed_processed_pseudogene	RPL13P5	protein_coding	LRBA	lincRNA	AL117329.1
protein_coding	LOXL3	protein_coding	ATP10A	protein_coding	LRRC2	protein_coding	VASH1	protein_coding	LPIN3	protein_coding	LOXHD1
protein_coding	LOXL2	protein_coding	ENTPD4	protein_coding	LRP5L	protein_coding	COQ5	protein_coding	LPCAT4	protein_coding	GOLGA8B
protein_coding	LNPEP	protein_coding	PGK1	protein_coding	LRP11	antisense_RNA	AL355312.2	protein_coding	LPCAT1	protein_coding	AKAP7
protein_coding	LNP1	protein_coding	PLOD2	protein_coding	LRIT2	protein_coding	AL049839.2	protein_coding	LONRF3	protein_coding	PIH1D2
protein_coding	LMNB1	protein_coding	C11orf58	protein_coding	LPIN2	protein_coding	SPHKAP	protein_coding	LONP2	transcribed_unprocessed_pseudogene	AF186192.2
protein_coding	LMBRD2	lincRNA	AC093655.1	protein_coding	LOXL2	protein_coding	ENTPD4	protein_coding	LNX2	lincRNA	AC245297.3
protein_coding	LIPK	protein_coding	ANKEF1	protein_coding	LONP2	protein_coding	SLC26A7	protein_coding	LNX1	antisense_RNA	AC011369.1
antisense_RNA	LINC-PINT	protein_coding	DCDC2	protein_coding	LNX2	transcribed_unprocessed_pseudogene	LINC01529	protein_coding	LMX1B	protein_coding	ZBTB43
lincRNA	LINC02550	protein_coding	ST6GAL1	protein_coding	LMOD1	antisense_RNA	AL590006.1	protein_coding	LMNB2	transcribed_unprocessed_pseudogene	AC092447.7
lincRNA	LINC02540	lincRNA	LINC01965	protein_coding	LMO7	processed_transcript	AL137782.1	protein_coding	LIPN	antisense_RNA	AC010997.2
lincRNA	LINC02509	lincRNA	AC025524.2	protein_coding	LMBRD1	protein_coding	XRRA1	protein_coding	LIPH	lincRNA	AC245407.1
lincRNA	LINC02506	protein_coding	CDC42	protein_coding	LLGL1	protein_coding	PHF20L1	antisense_RNA	LIPE-AS1	protein_coding	KCNC4
lincRNA	LINC02503	protein_coding	IGFL4	protein_coding	LITAF	protein_coding	CFAP100	antisense_RNA	LINC-PINT	protein_coding	HMGB1
lincRNA	LINC02477	protein_coding	MOB3B	lincRNA	LINC02551	lincRNA	LINC01501	lincRNA	LINC02516	protein_coding	MROH8
lincRNA	LINC02475	protein_coding	TANK	lincRNA	LINC02542	protein_coding	TPO	lincRNA	LINC02454	protein_coding	MSRB3
lincRNA	LINC02465	protein_coding	ANKIB1	lincRNA	LINC02540	antisense_RNA	AC104134.1	lincRNA	LINC02452	protein_coding	SCN4B
lincRNA	LINC02463	protein_coding	OGFOD1	lincRNA	LINC02501	protein_coding	TDRD3	lincRNA	LINC02429	protein_coding	ZDHHC21
lincRNA	LINC02438	transcribed_unprocessed_pseudogene	AC024405.2	lincRNA	LINC02492	protein_coding	SAMD12	lincRNA	LINC02427	protein_coding	TLN2
lincRNA	LINC02426	protein_coding	EFNA5	lincRNA	LINC02474	protein_coding	STIM2	lincRNA	LINC02391	antisense_RNA	MLIP-AS1
lincRNA	LINC02392	protein_coding	ADGRA3	lincRNA	LINC02445	protein_coding	RAB3C	lincRNA	LINC02386	protein_coding	DIP2C
lincRNA	LINC02390	protein_coding	SINHCAF	lincRNA	LINC02384	protein_coding	TDO2	lincRNA	LINC02337	lincRNA	AL359649.1
lincRNA	LINC02389	antisense_RNA	AC135895.1	lincRNA	LINC02380	protein_coding	PAPOLG	lincRNA	LINC02328	protein_coding	ACTN4
lincRNA	LINC02386	protein_coding	POSTN	lincRNA	LINC02377	protein_coding	MFSD2B	lincRNA	LINC02284	transcribed_processed_pseudogene	RPS11P6
lincRNA	LINC02357	protein_coding	TNIK	lincRNA	LINC02362	protein_coding	CD5L	lincRNA	LINC02253	protein_coding	KAT6B
lincRNA	LINC02354	antisense_RNA	AC106038.1	lincRNA	LINC02355	protein_coding	ZFP64	lincRNA	LINC02252	protein_coding	TMEM206
lincRNA	LINC02337	lincRNA	AL359649.1	lincRNA	LINC02335	protein_coding	ZBTB38	lincRNA	LINC02241	protein_coding	C1QTNF3-AMACR
lincRNA	LINC02327	lincRNA	AL138974.1	lincRNA	LINC02325	antisense_RNA	LINC00884	lincRNA	LINC02229	protein_coding	ARHGEF7
lincRNA	LINC02319	lincRNA	AC027288.3	lincRNA	LINC02321	protein_coding	MRPS31	lincRNA	LINC02227	protein_coding	RCN1
lincRNA	LINC02315	protein_coding	MIIP	lincRNA	LINC02306	protein_coding	NCOR2	lincRNA	LINC02217	lincRNA	MIR646HG
lincRNA	LINC02301	lincRNA	AL513285.1	lincRNA	LINC02284	lincRNA	AC020718.1	lincRNA	LINC02212	lincRNA	AC092336.1
lincRNA	LINC02299	protein_coding	TCF24	lincRNA	LINC02253	lincRNA	AL118523.1	transcribed_unitary_pseudogene	LINC02210	protein_coding	TBC1D3H
lincRNA	LINC02264	protein_coding	AQP11	lincRNA	LINC02248	protein_coding	TMEM182	lincRNA	LINC02208	protein_coding	PIK3C2B
lincRNA	LINC02257	protein_coding	TIAM1	lincRNA	LINC02245	protein_coding	RUBCNL	lincRNA	LINC02196	lincRNA	AC138512.1
lincRNA	LINC02241	protein_coding	C1QTNF3-AMACR	lincRNA	LINC02242	protein_coding	CD96	lincRNA	LINC02161	protein_coding	INTS6
lincRNA	LINC02236	protein_coding	SGCZ	lincRNA	LINC02228	protein_coding	ATP2A1	lincRNA	LINC02153	protein_coding	C16orf71
lincRNA	LINC02235	antisense_RNA	JAZF1-AS1	transcribed_unitary_pseudogene	LINC02210	protein_coding	TBC1D3H	lincRNA	LINC02131	antisense_RNA	AL358452.1
lincRNA	LINC02226	protein_coding	IL6ST	lincRNA	LINC02172	antisense_RNA	CYP1B1-AS1	lincRNA	LINC02110	antisense_RNA	GDNF-AS1
lincRNA	LINC02218	protein_coding	KCTD1	lincRNA	LINC02149	protein_coding	CUEDC1	lincRNA	LINC01963	protein_coding	NRXN1
transcribed_unitary_pseudogene	LINC02210	protein_coding	ARSG	lincRNA	LINC02147	protein_coding	CYFIP1	lincRNA	LINC01945	unprocessed_pseudogene	MTND2P18
lincRNA	LINC02208	protein_coding	DPCR1	lincRNA	LINC02131	protein_coding	PTPRM	lincRNA	LINC01943	protein_coding	TTL
lincRNA	LINC02170	protein_coding	SPOUT1	lincRNA	LINC02098	protein_coding	EGLN3	lincRNA	LINC01934	protein_coding	FCRL5
lincRNA	LINC02165	protein_coding	HSPA13	lincRNA	LINC02088	protein_coding	PCDH9	lincRNA	LINC01923	processed_pseudogene	HSPD1P1
lincRNA	LINC02147	lincRNA	AC046195.1	lincRNA	LINC02062	antisense_RNA	AC002454.1	lincRNA	LINC01887	transcribed_processed_pseudogene	AP005264.5
lincRNA	LINC02128	protein_coding	DHH	lincRNA	LINC02057	antisense_RNA	STPG2-AS1	lincRNA	LINC01883	protein_coding	AGO2
lincRNA	LINC02110	antisense_RNA	GDNF-AS1	lincRNA	LINC02045	unprocessed_pseudogene	ALOX12P1	lincRNA	LINC01877	protein_coding	DOCK3
lincRNA	LINC02099	protein_coding	RARB	lincRNA	LINC02008	protein_coding	CAPRIN2	lincRNA	LINC01873	protein_coding	USP33
lincRNA	LINC02074	lincRNA	AC137735.1	lincRNA	LINC01994	protein_coding	FAM153C	lincRNA	LINC01872	protein_coding	SIGLECL1
lincRNA	LINC02056	lincRNA	LINC00504	lincRNA	LINC01993	antisense_RNA	SLIT1-AS1	antisense_RNA	LINC01847	lincRNA	LINC00276
lincRNA	LINC02043	protein_coding	LRRC3B	lincRNA	LINC01988	protein_coding	TGFA	lincRNA	LINC01839	protein_coding	DVL3
lincRNA	LINC02026	processed_pseudogene	DPPA2P3	lincRNA	LINC01953	protein_coding	PRDM11	lincRNA	LINC01824	protein_coding	ZMYM2
lincRNA	LINC02005	protein_coding	SLC27A4	lincRNA	LINC01950	protein_coding	CNTN3	lincRNA	LINC01808	protein_coding	TP53TG3F
lincRNA	LINC01992	antisense_RNA	INO80-AS1	lincRNA	LINC01943	protein_coding	TTL	lincRNA	LINC01794	protein_coding	FCRL3
lincRNA	LINC01989	transcribed_unprocessed_pseudogene	AC010203.1	lincRNA	LINC01937	lincRNA	AC078845.1	lincRNA	LINC01791	protein_coding	MTM1
lincRNA	LINC01982	protein_coding	MOXD1	lincRNA	LINC01902	protein_coding	CPM	lincRNA	LINC01724	protein_coding	KLF3
lincRNA	LINC01980	protein_coding	YPEL2	lincRNA	LINC01887	transcribed_processed_pseudogene	AP005264.5	lincRNA	LINC01720	protein_coding	LRRC39
lincRNA	LINC01965	lincRNA	LINC02540	lincRNA	LINC01872	protein_coding	SIGLECL1	lincRNA	LINC01715	protein_coding	POU2AF1
lincRNA	LINC01943	protein_coding	TTL	lincRNA	LINC01804	protein_coding	ENPP1	lincRNA	LINC01641	protein_coding	MDGA2
lincRNA	LINC01938	processed_transcript	AC055854.1	lincRNA	LINC01801	antisense_RNA	ALDH1L1-AS2	lincRNA	LINC01630	transcribed_unprocessed_pseudogene	CCT6P1
lincRNA	LINC01933	protein_coding	OPRD1	lincRNA	LINC01799	unprocessed_pseudogene	OR4A41P	lincRNA	LINC01582	lincRNA	AC022523.1
lincRNA	LINC01911	protein_coding	EGF	lincRNA	LINC01798	protein_coding	LEKR1	lincRNA	LINC01581	protein_coding	CTSO
lincRNA	LINC01900	antisense_RNA	AC021237.1	lincRNA	LINC01781	antisense_RNA	AC007364.1	lincRNA	LINC01520	protein_coding	FRMD5
lincRNA	LINC01887	transcribed_processed_pseudogene	AP005264.5	lincRNA	LINC01721	antisense_RNA	DIO2-AS1	lincRNA	LINC01476	protein_coding	LRP4
lincRNA	LINC01878	protein_coding	RP1	lincRNA	LINC01620	protein_coding	SNX9	lincRNA	LINC01448	protein_coding	BEND7
lincRNA	LINC01877	protein_coding	CWH43	lincRNA	LINC01611	protein_coding	UBXN4	lincRNA	LINC01428	protein_coding	SART3
lincRNA	LINC01854	lincRNA	C6orf99	lincRNA	LINC01609	protein_coding	GATAD2B	lincRNA	LINC01393	protein_coding	SCARB1
antisense_RNA	LINC01847	protein_coding	KNTC1	lincRNA	LINC01606	protein_coding	SLCO6A1	lincRNA	LINC01392	protein_coding	PRKAR2B
antisense_RNA	LINC01840	protein_coding	PIWIL1	lincRNA	LINC01598	protein_coding	SMUG1	lincRNA	LINC01374	protein_coding	SPRYD7
lincRNA	LINC01822	protein_coding	CGGBP1	lincRNA	LINC01582	lincRNA	AC022523.1	lincRNA	LINC01333	lincRNA	AC106732.1
lincRNA	LINC01721	protein_coding	SYNDIG1	lincRNA	LINC01581	protein_coding	TMEFF2	lincRNA	LINC01324	protein_coding	FMNL2
lincRNA	LINC01708	protein_coding	TBC1D9B	lincRNA	LINC01551	protein_coding	ZCCHC14	lincRNA	LINC01312	protein_coding	SGMS2
lincRNA	LINC01701	protein_coding	SLC4A8	lincRNA	LINC01550	protein_coding	SLC25A26	lincRNA	LINC01307	protein_coding	ANKRD28
processed_transcript	LINC01697	antisense_RNA	AC022601.1	lincRNA	LINC01539	lincRNA	AC006305.1	lincRNA	LINC01239	transcribed_unprocessed_pseudogene	TMPRSS11BNL
lincRNA	LINC01681	protein_coding	RFTN2	lincRNA	LINC01515	lincRNA	AC004053.1	processed_transcript	LINC01226	protein_coding	TINAGL1
lincRNA	LINC01658	lincRNA	AC004597.1	lincRNA	LINC01492	protein_coding	LDLRAD3	lincRNA	LINC01184	protein_coding	STRBP
processed_transcript	LINC01619	protein_coding	PRELID2	lincRNA	LINC01491	protein_coding	STX3	lincRNA	LINC01149	sense_overlapping	HCP5
lincRNA	LINC01611	lincRNA	AC026785.3	lincRNA	LINC01476	protein_coding	PPL	lincRNA	LINC01114	protein_coding	PTPN4
lincRNA	LINC01539	lincRNA	AC006305.1	lincRNA	LINC01460	protein_coding	KCNN4	lincRNA	LINC01098	protein_coding	NFASC
lincRNA	LINC01521	protein_coding	GBE1	lincRNA	LINC01419	protein_coding	SHC4	lincRNA	LINC01060	lincRNA	AL078590.3
lincRNA	LINC01508	antisense_RNA	ADAMTS9-AS2	lincRNA	LINC01375	antisense_RNA	AC004231.1	lincRNA	LINC01033	antisense_RNA	AL078459.1
lincRNA	LINC01501	protein_coding	GUCY2F	processed_transcript	LINC01359	protein_coding	MED24	lincRNA	LINC01016	protein_coding	MLN
antisense_RNA	LINC01494	protein_coding	RNFT2	lincRNA	LINC01349	protein_coding	RTP5	lincRNA	LINC01003	transcribed_unprocessed_pseudogene	ZNF767P
lincRNA	LINC01487	protein_coding	NT5DC3	lincRNA	LINC01333	lincRNA	AC106732.1	lincRNA	LINC00989	protein_coding	CYTH1
lincRNA	LINC01482	protein_coding	TTC13	lincRNA	LINC01307	antisense_RNA	LINC00323	lincRNA	LINC00977	transcribed_processed_pseudogene	AC089987.1
antisense_RNA	LINC01481	protein_coding	NOM1	lincRNA	LINC01252	antisense_RNA	AL445465.1	lincRNA	LINC00972	protein_coding	CAMK2D
lincRNA	LINC01468	antisense_RNA	AC090371.2	antisense_RNA	LINC01248	protein_coding	SBNO2	processed_transcript	LINC00963	protein_coding	VIM
antisense_RNA	LINC01426	lincRNA	LINC00271	processed_transcript	LINC01226	protein_coding	TINAGL1	lincRNA	LINC00958	protein_coding	OFCC1
transcribed_processed_pseudogene	LINC01399	protein_coding	TUBA4A	lincRNA	LINC01204	lincRNA	AP005230.1	lincRNA	LINC00937	protein_coding	CCNJL
lincRNA	LINC01387	lincRNA	AC087672.3	lincRNA	LINC01141	protein_coding	ATF7IP	antisense_RNA	LINC00893	protein_coding	AC244197.3
antisense_RNA	LINC01386	antisense_RNA	AC012613.1	lincRNA	LINC01140	protein_coding	AC093155.3	lincRNA	LINC00870	protein_coding	ZKSCAN8
lincRNA	LINC01362	antisense_RNA	EHHADH-AS1	lincRNA	LINC01119	protein_coding	DDAH1	lincRNA	LINC00865	transcribed_unprocessed_pseudogene	NBEAP1
lincRNA	LINC01356	lincRNA	AC022196.1	lincRNA	LINC01103	lincRNA	AC010969.2	protein_coding	LINC00854	protein_coding	BRCA1
transcribed_unprocessed_pseudogene	LINC01347	protein_coding	CYP3A43	lincRNA	LINC01098	protein_coding	KCTD15	lincRNA	LINC00850	protein_coding	STAG2
lincRNA	LINC01333	lincRNA	AC106732.1	lincRNA	LINC01055	protein_coding	GATD1	lincRNA	LINC00837	lincRNA	AC076966.1
lincRNA	LINC01322	protein_coding	NHSL2	lincRNA	LINC01040	protein_coding	MKL2	lincRNA	LINC00836	antisense_RNA	AC007388.1
lincRNA	LINC01297	protein_coding	OR4N2	lincRNA	LINC01020	protein_coding	NCOA3	lincRNA	LINC00698	antisense_RNA	JAKMIP2-AS1
processed_transcript	LINC01278	protein_coding	ARHGEF9	lincRNA	LINC01019	lincRNA	AC009654.1	lincRNA	LINC00664	unprocessed_pseudogene	AC123912.3
lincRNA	LINC01266	lincRNA	AC087565.3	lincRNA	LINC01013	protein_coding	ADCK1	lincRNA	LINC00607	protein_coding	PDSS2
antisense_RNA	LINC01248	processed_transcript	AC108025.1	antisense_RNA	LINC01004	protein_coding	ENOX1	lincRNA	LINC00563	protein_coding	RUBCNL
processed_transcript	LINC01237	protein_coding	BMP5	transcribed_unprocessed_pseudogene	LINC00993	protein_coding	ANKRD30A	lincRNA	LINC00473	protein_coding	MMEL1
transcribed_unitary_pseudogene	LINC01225	protein_coding	HCRTR1	lincRNA	LINC00880	lincRNA	AL049875.1	lincRNA	LINC00472	lincRNA	AL136164.2
lincRNA	LINC01221	protein_coding	CCDC30	lincRNA	LINC00869	lincRNA	AC245297.3	lincRNA	LINC00443	processed_transcript	AL589935.1
lincRNA	LINC01205	protein_coding	ADAMTS8	lincRNA	LINC00862	protein_coding	HDAC8	lincRNA	LINC00351	protein_coding	TBC1D1
lincRNA	LINC01197	protein_coding	ELF2	lincRNA	LINC00857	protein_coding	CRTAC1	lincRNA	LINC00308	antisense_RNA	MCM8-AS1
lincRNA	LINC01192	protein_coding	MTO1	lincRNA	LINC00838	protein_coding	NRP1	lincRNA	LINC00272	protein_coding	RGSL1
lincRNA	LINC01177	antisense_RNA	AC092142.1	lincRNA	LINC00681	protein_coding	VAV3	lincRNA	LINC00265	protein_coding	RNF103-CHMP3
lincRNA	LINC01149	sense_overlapping	HCP5	lincRNA	LINC00639	lincRNA	AC015574.1	lincRNA	LINC00261	protein_coding	AL121722.1
processed_transcript	LINC01128	protein_coding	VRTN	lincRNA	LINC00635	protein_coding	CRMP1	protein_coding	LIN9	protein_coding	TSPAN3
lincRNA	LINC01117	protein_coding	C16orf95	lincRNA	LINC00615	lincRNA	AC104041.1	protein_coding	LILRA4	protein_coding	ZNF347
lincRNA	LINC01100	protein_coding	IL1R2	lincRNA	LINC00609	lincRNA	AC024230.1	antisense_RNA	LIFR-AS1	protein_coding	OSMR
lincRNA	LINC01099	protein_coding	CAB39	lincRNA	LINC00598	lincRNA	SAMMSON	protein_coding	LHFPL5	antisense_RNA	AL160191.1
transcribed_processed_pseudogene	LINC01085	protein_coding	MYO19	lincRNA	LINC00511	protein_coding	HOOK3	protein_coding	LHFPL1	protein_coding	AKR1B10
lincRNA	LINC01055	protein_coding	ERICH6B	lincRNA	LINC00499	processed_transcript	SLC7A11-AS1	protein_coding	LGR5	protein_coding	UVRAG
lincRNA	LINC01047	protein_coding	PTPRM	lincRNA	LINC00472	lincRNA	AL136164.2	protein_coding	LETM1	antisense_RNA	FO393401.1
lincRNA	LINC01035	protein_coding	PBX1	lincRNA	LINC00461	protein_coding	PDE1A	protein_coding	LDHB	protein_coding	PLCG1
lincRNA	LINC01016	protein_coding	MLN	lincRNA	LINC00381	protein_coding	PEX3	protein_coding	LDB2	protein_coding	ZPLD1
lincRNA	LINC01011	protein_coding	NQO2	lincRNA	LINC00351	protein_coding	ELOVL3	protein_coding	LDAH	protein_coding	TENM4
lincRNA	LINC01003	transcribed_unprocessed_pseudogene	ZNF767P	antisense_RNA	LINC00323	lincRNA	LINC01307	protein_coding	LCOR	unprocessed_pseudogene	AL391730.1
transcribed_unprocessed_pseudogene	LINC00993	protein_coding	ANKRD30A	lincRNA	LINC00310	lincRNA	AC009971.1	processed_transcript	LBX1-AS1	protein_coding	PCDH11Y
lincRNA	LINC00972	lincRNA	AC244131.2	lincRNA	LINC00305	lincRNA	AC022031.2	protein_coding	LARP4B	protein_coding	RANBP17
lincRNA	LINC00927	protein_coding	SNX29	lincRNA	LINC00261	protein_coding	AL121722.1	protein_coding	LAPTM4A	antisense_RNA	AC136475.1
processed_transcript	LINC00905	lincRNA	AC092490.1	lincRNA	LINC00240	protein_coding	MSI2	processed_transcript	LAMTOR5-AS1	protein_coding	WASL
lincRNA	LINC00882	lincRNA	LINC00437	transcribed_unprocessed_pseudogene	LINC00032	protein_coding	EQTN	protein_coding	LAMA3	protein_coding	FAM171A1
lincRNA	LINC00862	protein_coding	RP2	protein_coding	LIN9	antisense_RNA	EFCAB14-AS1	protein_coding	LAIR1	protein_coding	EHBP1
lincRNA	LINC00681	antisense_RNA	AF121898.1	protein_coding	LIN7A	protein_coding	SYBU	protein_coding	LAD1	protein_coding	TNNT2
lincRNA	LINC00670	transcribed_unitary_pseudogene	PTPRVP	protein_coding	LIMCH1	protein_coding	OAF	protein_coding	L3MBTL4	protein_coding	ATRN
lincRNA	LINC00654	protein_coding	FRAS1	protein_coding	LIFR	protein_coding	MSR1	protein_coding	KRTAP4-9	protein_coding	FAM208B
antisense_RNA	LINC00649	protein_coding	ITSN1	protein_coding	LHX2	processed_transcript	COX10-AS1	protein_coding	KRT86	protein_coding	LAMA1
lincRNA	LINC00640	antisense_RNA	AC087457.1	protein_coding	LGR6	protein_coding	SLC8A1	protein_coding	KRT75	lincRNA	AC124290.1
lincRNA	LINC00500	protein_coding	ANKRD12	protein_coding	LGALS9C	protein_coding	ZNF624	protein_coding	KRT32	protein_coding	SAMD12
processed_transcript	LINC00476	protein_coding	PRPF40B	protein_coding	LGALS3	protein_coding	C3orf85	protein_coding	KRT23	protein_coding	COL4A6
lincRNA	LINC00437	lincRNA	LINC00882	protein_coding	LETM1	protein_coding	FAM13B	processed_pseudogene	KNOP1P4	protein_coding	CCND3
lincRNA	LINC00393	antisense_RNA	AADACL2-AS1	protein_coding	LEFTY1	protein_coding	AL117348.2	antisense_RNA	KMT2E-AS1	protein_coding	HCN4
lincRNA	LINC00348	protein_coding	MAN2A1	protein_coding	LECT2	protein_coding	WFS1	protein_coding	KMT2C	protein_coding	TMEM109
processed_transcript	LINC00343	protein_coding	EFR3A	protein_coding	LDLRAD3	lincRNA	LINC01492	protein_coding	KLK14	protein_coding	CTTNBP2NL
lincRNA	LINC00315	transcribed_unprocessed_pseudogene	AC008013.1	protein_coding	LDHC	protein_coding	AC068775.2	protein_coding	KLHL42	protein_coding	STK38L
lincRNA	LINC00272	protein_coding	RGSL1	protein_coding	LATS2	antisense_RNA	AL117382.1	TEC	KLHL30-AS1	protein_coding	MCHR2
lincRNA	LINC00271	antisense_RNA	LINC01426	protein_coding	LAT2	protein_coding	GTF2IRD1	protein_coding	KLHL3	protein_coding	SPOCK1
lincRNA	LINC00261	protein_coding	AL121722.1	protein_coding	LAT	processed_transcript	AC109460.3	protein_coding	KLHL28	protein_coding	PARD3B
protein_coding	LIN54	protein_coding	SORCS3	antisense_RNA	LARS2-AS1	protein_coding	MGST2	protein_coding	KLHL13	protein_coding	MCF2L2
protein_coding	LIMCH1	antisense_RNA	AC068305.3	protein_coding	LARP1B	protein_coding	SH3BGR	protein_coding	KLHDC9	protein_coding	UBASH3A
processed_transcript	LHFPL3-AS1	protein_coding	SYT16	processed_transcript	LARGE-AS1	protein_coding	CTXND2	protein_coding	KLHDC10	protein_coding	TENM1
protein_coding	LHCGR	protein_coding	AC073082.1	antisense_RNA	LANCL1-AS1	protein_coding	GUCY1B3	protein_coding	KLHDC1	protein_coding	FAAH2
protein_coding	LGR5	antisense_RNA	ISPD-AS1	processed_transcript	LAMTOR5-AS1	antisense_RNA	AL355488.1	protein_coding	KLF3	lincRNA	LINC01724
protein_coding	LGI2	protein_coding	ATL2	protein_coding	LAMP5	protein_coding	CCDC178	protein_coding	KL	protein_coding	SBNO2
protein_coding	LGALS9C	protein_coding	ZNF624	protein_coding	LAMC3	protein_coding	PRDM4	protein_coding	KISS1R	protein_coding	ARID3A
protein_coding	LEPROTL1	protein_coding	SSBP2	protein_coding	LAMC2	protein_coding	BCLAF3	protein_coding	KIR3DL3	protein_coding	SYT5
protein_coding	LEP	protein_coding	PPM1D	protein_coding	LAMA5	protein_coding	UBE2M	protein_coding	KIFC1	protein_coding	UBE2G2
protein_coding	LCMT1	protein_coding	RHOH	protein_coding	LAMA4	protein_coding	EDDM3A	protein_coding	KIF6	protein_coding	ZSCAN2
protein_coding	LCLAT1	antisense_RNA	AL022322.2	protein_coding	LAD1	protein_coding	TNNT2	transcribed_unitary_pseudogene	KIF28P	lincRNA	AL390728.5
protein_coding	LBH	protein_coding	EIPR1	protein_coding	KRTDAP	processed_transcript	DISC1FP1	protein_coding	KIF21B	protein_coding	SPAG9
protein_coding	LAYN	transcribed_unitary_pseudogene	AP002008.2	processed_pseudogene	KRT8P22	antisense_RNA	AC079414.1	protein_coding	KIF1A	protein_coding	USP8
protein_coding	LAX1	protein_coding	SORD	transcribed_unprocessed_pseudogene	KRT87P	protein_coding	ADCY1	protein_coding	KIF19	protein_coding	NCOA2
protein_coding	LARP4B	antisense_RNA	TSPOAP1-AS1	protein_coding	KRT34	antisense_RNA	PRKG1-AS1	protein_coding	KIF18A	protein_coding	SLCO5A1
protein_coding	LARP4	protein_coding	DIP2B	protein_coding	KRI1	lincRNA	AC009975.1	protein_coding	KIF16B	protein_coding	FBXO22
protein_coding	LANCL2	protein_coding	TFAP2A	protein_coding	KRCC1	protein_coding	RGPD2	protein_coding	KIAA2012	protein_coding	BMPR2
protein_coding	LAMP3	protein_coding	RADIL	protein_coding	KLRK1	protein_coding	KLRC4-KLRK1	protein_coding	KIAA1958	protein_coding	PRR5
protein_coding	LAIR2	protein_coding	SPAG16	protein_coding	KLRG2	unprocessed_pseudogene	AL109933.4	protein_coding	KIAA1614	protein_coding	ACBD6
protein_coding	LAD1	protein_coding	TNNT2	protein_coding	KLRC4-KLRK1	protein_coding	KLRK1	protein_coding	KIAA1522	protein_coding	DCC
protein_coding	LACTB2	protein_coding	EPRS	protein_coding	KLK9	protein_coding	AC011473.4	protein_coding	KIAA1324L	protein_coding	EFEMP1
protein_coding	L3HYPDH	processed_transcript	AL121694.1	protein_coding	KLK8	protein_coding	PSG8	protein_coding	KIAA1324	protein_coding	CD34
protein_coding	L1CAM	lincRNA	AC009975.2	protein_coding	KLHL25	lincRNA	AL049765.1	protein_coding	KIAA1257	protein_coding	AC112484.1
protein_coding	KSR1	protein_coding	KLHL32	protein_coding	KLHL2	protein_coding	ICE1	protein_coding	KIAA1211L	protein_coding	CENPK
processed_pseudogene	KRT8P22	antisense_RNA	AC079414.1	protein_coding	KLHDC7B	protein_coding	HDX	protein_coding	KIAA1107	protein_coding	CEP89
protein_coding	KNTC1	antisense_RNA	LINC01847	protein_coding	KLHDC10	protein_coding	NT5C2	protein_coding	KIAA0930	protein_coding	SLC39A11
protein_coding	KLHL33	antisense_RNA	AF127577.3	processed_transcript	KLF3-AS1	protein_coding	FHOD3	protein_coding	KIAA0319L	protein_coding	PRRC1
protein_coding	KLHL29	protein_coding	DMBT1	protein_coding	KLF2	protein_coding	BTBD2	processed_pseudogene	KHSRPP1	protein_coding	KHSRP
protein_coding	KLHL26	protein_coding	ZNF618	protein_coding	KLF12	lincRNA	AC110058.1	protein_coding	KHDRBS2	protein_coding	ITSN2
protein_coding	KLHL18	protein_coding	SHROOM3	protein_coding	KIR3DL1	unprocessed_pseudogene	AC243962.1	protein_coding	KDSR	protein_coding	TMEM204
protein_coding	KLHL1	protein_coding	OR11A1	protein_coding	KIR2DL3	processed_transcript	AC245128.1	protein_coding	KDR	protein_coding	ADAMTS18
protein_coding	KLHDC10	protein_coding	MFSD6	protein_coding	KIFC3	protein_coding	CNGB1	protein_coding	KDM7A	lincRNA	AC104233.2
protein_coding	KISS1R	protein_coding	TAF2	protein_coding	KIFC1	lincRNA	AL356277.3	protein_coding	KDM6A	lincRNA	LINC01362
antisense_RNA	KIRREL3-AS1	protein_coding	CCDC110	protein_coding	KIF3C	protein_coding	ASXL2	protein_coding	KDM1B	protein_coding	ELP1
protein_coding	KIR3DL3	protein_coding	PTPRH	protein_coding	KIF27	lincRNA	LINC02340	protein_coding	KDM1A	protein_coding	DRAXIN
protein_coding	KIR3DL1	unprocessed_pseudogene	AC243962.1	protein_coding	KIF24	lincRNA	AC099511.1	protein_coding	KDELC2	protein_coding	PRPF19
protein_coding	KIN	protein_coding	ZCCHC7	protein_coding	KIF1C	processed_transcript	AC005083.1	processed_pseudogene	KCTD9P6	protein_coding	PURG
protein_coding	KIF4A	protein_coding	ATP2A2	protein_coding	KIF12	protein_coding	CARNMT1	protein_coding	KCTD18	protein_coding	C4orf22
protein_coding	KIF3C	protein_coding	DNASE1L3	protein_coding	KIAA1211	lincRNA	LINC01456	protein_coding	KCTD16	sense_intronic	AC008652.1
protein_coding	KIAA2026	protein_coding	PTPRQ	protein_coding	KIAA0930	protein_coding	PHF21B	protein_coding	KCP	antisense_RNA	MRVI1-AS1
protein_coding	KIAA2012	lincRNA	AC096543.1	protein_coding	KIAA0753	antisense_RNA	AL031283.2	protein_coding	KCNU1	protein_coding	STAMBP
protein_coding	KIAA1841	protein_coding	USP34	protein_coding	KIAA0513	lincRNA	AC100849.1	protein_coding	KCNT2	protein_coding	CYP20A1
protein_coding	KIAA1671	unprocessed_pseudogene	CHEK2P3	protein_coding	KIAA0355	protein_coding	DNAH1	protein_coding	KCNT1	protein_coding	BCAR3
protein_coding	KIAA1614	protein_coding	XPR1	protein_coding	KIAA0319L	protein_coding	ACTL8	protein_coding	KCNN3	lincRNA	AC024132.2
protein_coding	KIAA1257	protein_coding	AC112484.1	protein_coding	KEAP1	sense_intronic	AC011461.1	protein_coding	KCNN2	protein_coding	DIEXF
protein_coding	KIAA1147	protein_coding	SETD7	protein_coding	KDM5B	protein_coding	SYT2	protein_coding	KCNMB4	lincRNA	LINC01331
protein_coding	KIAA1107	protein_coding	MBD5	protein_coding	KDM4D	protein_coding	BNIP3L	processed_transcript	KCNK4-TEX40	protein_coding	KCNK4
protein_coding	KIAA0513	lincRNA	ATP11AUN	protein_coding	KDM3A	antisense_RNA	AC009299.3	protein_coding	KCNK4	processed_transcript	KCNK4-TEX40
protein_coding	KIAA0319L	protein_coding	KCNQ3	protein_coding	KDM1B	antisense_RNA	SEC62-AS1	antisense_RNA	KCNK15-AS1	protein_coding	LYN
protein_coding	KHDRBS3	protein_coding	CSNK1G3	protein_coding	KCTD21	protein_coding	GCNT1	protein_coding	KCNK13	protein_coding	ENC1
protein_coding	KDM7A	protein_coding	SLC37A3	protein_coding	KCTD15	lincRNA	LINC01098	protein_coding	KCNK12	protein_coding	CHST3
protein_coding	KDM5B	protein_coding	SYT2	protein_coding	KCTD1	protein_coding	PLXNA4	protein_coding	KCNJ6	protein_coding	HIP1R
antisense_RNA	KCTD21-AS1	lincRNA	LINC02398	protein_coding	KCP	protein_coding	NDRG1	protein_coding	KCNJ3	protein_coding	FBXO11
protein_coding	KCTD1	lincRNA	LINC02218	protein_coding	KCNT1	protein_coding	FLT3	protein_coding	KCNB1	protein_coding	VWA8
protein_coding	KCNQ3	protein_coding	KIAA0319L	processed_transcript	KCNK4-TEX40	protein_coding	CATSPERZ	protein_coding	KCNAB1	protein_coding	KHDRBS3
protein_coding	KCNN3	protein_coding	SPAG6	protein_coding	KCNK2	protein_coding	SDR16C5	protein_coding	KBTBD2	protein_coding	ANAPC5
protein_coding	KCNJ6	protein_coding	TMEM234	protein_coding	KCNJ5	protein_coding	SGCE	protein_coding	KATNAL1	protein_coding	ZC3H12C
protein_coding	KCNJ10	protein_coding	IMMP2L	protein_coding	KCNIP2	antisense_RNA	AP003049.2	protein_coding	KANSL3	lincRNA	AC136944.1
protein_coding	KCNAB1	protein_coding	UBN2	protein_coding	KCNH2	protein_coding	CPA6	protein_coding	KANSL1	antisense_RNA	MAPT-AS1
protein_coding	KAT14	lincRNA	AC016705.2	protein_coding	KBTBD2	protein_coding	ZNF85	protein_coding	JPH3	protein_coding	SPDYE1
protein_coding	KANSL1L	protein_coding	CTNNA2	protein_coding	KBTBD12	protein_coding	ANK1	protein_coding	JPH1	protein_coding	PFKFB3
protein_coding	JMY	protein_coding	ADAM18	protein_coding	KATNA1	protein_coding	GPR156	protein_coding	JAM3	protein_coding	NCOA1
protein_coding	JDP2	protein_coding	BATF	protein_coding	KAT8	sense_intronic	AC135050.6	antisense_RNA	JAKMIP2-AS1	lincRNA	LINC00698
antisense_RNA	JAZF1-AS1	lincRNA	LINC02235	protein_coding	KANTR	protein_coding	CUL4A	protein_coding	JAGN1	protein_coding	SENP7
protein_coding	ITPR3	protein_coding	ATP10B	protein_coding	KANSL1L	protein_coding	RAB27B	protein_coding	ITIH4	protein_coding	AC006254.1
protein_coding	ITIH4	protein_coding	AC006254.1	protein_coding	JOSD1	protein_coding	HPSE	lincRNA	ITGB1-DT	protein_coding	TRPC5
protein_coding	ITGB3BP	protein_coding	PLA2G6	protein_coding	JCAD	lincRNA	AC112206.2	protein_coding	ITGAM	protein_coding	FGF8
protein_coding	ITGB1	protein_coding	DLG1	protein_coding	JAKMIP2	protein_coding	NECTIN1	protein_coding	ITGA5	protein_coding	GRM4
protein_coding	ITGA5	protein_coding	C15orf41	protein_coding	ITPKC	protein_coding	GREB1L	protein_coding	ISY1	protein_coding	ISY1-RAB43
protein_coding	ITGA2	protein_coding	FAM149A	protein_coding	ITIH5	protein_coding	PDCL	protein_coding	IST1	protein_coding	ATXN1L
protein_coding	ITCH	protein_coding	LYZL6	protein_coding	ITIH4	protein_coding	AC006254.1	protein_coding	ISOC2	protein_coding	BICD1
protein_coding	IST1	protein_coding	ATXN1L	protein_coding	ITIH1	antisense_RNA	AC016907.2	protein_coding	IRGC	transcribed_unprocessed_pseudogene	AC005622.1
antisense_RNA	ISPD-AS1	protein_coding	LGR5	protein_coding	ITGB4	protein_coding	FCHO2	protein_coding	IRF2	protein_coding	SEC24C
protein_coding	IRGM	protein_coding	GRIK1	protein_coding	ITGB3	protein_coding	AC068234.1	protein_coding	IQSEC3	protein_coding	RHBDF1
protein_coding	IQSEC3	protein_coding	RHBDF1	protein_coding	ITGA3	protein_coding	HMCES	protein_coding	IQSEC2	protein_coding	RBM42
protein_coding	IQSEC1	protein_coding	NUP210	protein_coding	ITGA2	lincRNA	LINC01162	protein_coding	IQSEC1	protein_coding	NUP210
protein_coding	IQGAP1	protein_coding	BLM	antisense_RNA	ISPD-AS1	protein_coding	ATP2B2	protein_coding	IQGAP3	protein_coding	DNAH9
protein_coding	IQCK	protein_coding	RPL23	protein_coding	ISM1	transcribed_unprocessed_pseudogene	AP002001.1	lincRNA	IQCH-AS1	protein_coding	MANBA
protein_coding	IPO5	protein_coding	MOGAT1	protein_coding	IRX1	protein_coding	PPP6R2	protein_coding	IQCD	protein_coding	NSD2
protein_coding	INTU	protein_coding	LRRC28	protein_coding	IREB2	protein_coding	NXT2	protein_coding	IPP	protein_coding	LY9
protein_coding	INTS6L	protein_coding	HDAC7	protein_coding	IQCD	protein_coding	FAR2	protein_coding	INTS3	protein_coding	COL4A2
protein_coding	INTS2	protein_coding	ARID5B	protein_coding	IPMK	protein_coding	PTPRE	protein_coding	INTS14	protein_coding	EXOC1
protein_coding	INTS14	protein_coding	EXOC1	protein_coding	INTS7	protein_coding	LPGAT1	protein_coding	INSL6	protein_coding	GULP1
protein_coding	INTS13	protein_coding	AMOTL1	protein_coding	INTS4	protein_coding	GCNT3	antisense_RNA	INO80-AS1	protein_coding	YEATS2
protein_coding	INPP5K	protein_coding	ANKRD20A3	protein_coding	INTS3	protein_coding	SLC35E4	protein_coding	IMPG2	snRNA	RNU6-964P
protein_coding	INHBC	protein_coding	MAP9	protein_coding	INTS14	protein_coding	EXOC1	protein_coding	IMMP1L	protein_coding	DCDC1
protein_coding	INA	protein_coding	EPN2	protein_coding	INPP5D	protein_coding	SAG	protein_coding	IL5RA	lincRNA	AC087430.1
protein_coding	IL6ST	lincRNA	LINC02226	protein_coding	IMPG1	lincRNA	AP002856.2	protein_coding	IL22RA2	antisense_RNA	SLC8A1-AS1
protein_coding	IL1R2	lincRNA	LINC01100	protein_coding	ILKAP	protein_coding	VSTM5	antisense_RNA	IL20RB-AS1	antisense_RNA	AC098829.1
protein_coding	IL17D	TEC	AL512652.2	protein_coding	IL6ST	protein_coding	DSP	protein_coding	IL12RB1	protein_coding	PDE4C
protein_coding	IKBKE	unprocessed_pseudogene	SRGAP2D	protein_coding	IL5RA	protein_coding	SPPL3	protein_coding	IKZF4	protein_coding	TEX2
protein_coding	IGSF6	transcribed_unprocessed_pseudogene	RRN3P1	protein_coding	IL27RA	protein_coding	EPHA6	protein_coding	IKBKE	unprocessed_pseudogene	SRGAP2D
protein_coding	IGSF3	protein_coding	ZNF579	protein_coding	IL1RL1	protein_coding	IL18R1	IG_C_gene	IGHD	protein_coding	BSG
IG_V_pseudogene	IGLVIVOR22-2	lincRNA	AL021937.1	protein_coding	IL18R1	protein_coding	IL1RL1	protein_coding	IGFLR1	protein_coding	AD000671.2
IG_V_gene	IGLV10-54	protein_coding	PCM1	protein_coding	IL15	processed_transcript	AL807742.1	lincRNA	IGFL2-AS1	protein_coding	SNRPD2
IG_V_pseudogene	IGKV1OR22-1	unprocessed_pseudogene	AC138915.3	protein_coding	IL10RB	protein_coding	UBASH3A	protein_coding	IGFL2	lincRNA	AC007785.1
protein_coding	IGHMBP2	protein_coding	TTYH2	protein_coding	IGLL1	protein_coding	ARHGEF10L	protein_coding	IFT80	protein_coding	AC079594.2
protein_coding	IGFLR1	protein_coding	AD000671.2	IG_V_pseudogene	IGKV1OR22-1	unprocessed_pseudogene	AC138915.3	protein_coding	IFT27	protein_coding	ADCY2
protein_coding	IGFL4	lincRNA	LINC02503	unprocessed_pseudogene	IGHV3OR16-16	protein_coding	SWT1	protein_coding	IFIT3	protein_coding	IFIT2
lincRNA	IGFL2-AS1	antisense_RNA	AL354771.1	IG_V_pseudogene	IGHV1OR16-1	transcribed_unprocessed_pseudogene	BMS1P8	protein_coding	IFIT2	protein_coding	IFIT3
protein_coding	IGFL2	lincRNA	AC007785.1	protein_coding	IGFN1	protein_coding	C1orf87	protein_coding	IFIT1	protein_coding	HIVEP2
protein_coding	IFITM3	protein_coding	IFITM2	protein_coding	IGFL2	lincRNA	AC007785.1	protein_coding	IFI6	bidirectional_promoter_lncRNA	AL132857.3
protein_coding	IFITM2	protein_coding	IFITM3	protein_coding	IGFBPL1	protein_coding	IFFO2	protein_coding	HYAL3	protein_coding	NAT6
protein_coding	IFIH1	protein_coding	LRRFIP2	protein_coding	IGF1	lincRNA	LINC01510	protein_coding	HTD2	protein_coding	RPP14
protein_coding	IDH3A	protein_coding	RASGEF1B	processed_pseudogene	IGBP1P4	protein_coding	SERPINB5	protein_coding	HSPG2	protein_coding	EPHA7
protein_coding	ICE2	protein_coding	TFAP4	protein_coding	IGBP1	lincRNA	AC005537.1	processed_pseudogene	HSPD1P1	lincRNA	LINC01923
protein_coding	ICAM5	protein_coding	MBNL1	protein_coding	IFT80	protein_coding	AC079594.2	antisense_RNA	HSPC324	antisense_RNA	AL133346.1
protein_coding	HYLS1	protein_coding	MUSK	protein_coding	IFT74	protein_coding	TEK	protein_coding	HSPA4L	TR_V_gene	TRBV24-1
protein_coding	HYAL3	protein_coding	NAT6	protein_coding	IFNGR1	protein_coding	AFF1	protein_coding	HSP90AB1	transcribed_unprocessed_pseudogene	SEPT7P9
transcribed_processed_pseudogene	HTR7P1	lincRNA	AC023790.2	antisense_RNA	IFNG-AS1	lincRNA	AL591848.4	protein_coding	HSF2	protein_coding	COL6A5
protein_coding	HTD2	protein_coding	RPP14	protein_coding	IFI16	transcribed_unprocessed_pseudogene	ALOX12P2	protein_coding	HS6ST2	protein_coding	ZNF226
protein_coding	HSPA6	unprocessed_pseudogene	HSPA7	protein_coding	IFFO2	protein_coding	IGFBPL1	protein_coding	HS1BP3	protein_coding	USP6NL
protein_coding	HSPA13	lincRNA	LINC02165	lincRNA	IDH2-DT	protein_coding	TLN2	protein_coding	HR	antisense_RNA	AC005476.2
protein_coding	HSD17B3	lincRNA	AL449403.1	protein_coding	ICAM3	protein_coding	SH3RF3	protein_coding	HPS4	lincRNA	LINC02484
protein_coding	HSD17B12	protein_coding	RBM20	protein_coding	HTT	protein_coding	AC005885.1	protein_coding	HPCAL1	lincRNA	AC007249.1
protein_coding	HSD17B11	protein_coding	ARHGEF7	protein_coding	HTRA1	protein_coding	OSBPL8	protein_coding	HOXB3	sense_intronic	AC103702.1
protein_coding	HRASLS	lincRNA	AC010266.2	transcribed_processed_pseudogene	HTR7P1	lincRNA	AC023790.2	antisense_RNA	HOXA-AS3	antisense_RNA	HOXA-AS2
protein_coding	HPS5	protein_coding	SAA1	antisense_RNA	HTR2A-AS1	protein_coding	EIF2B1	antisense_RNA	HOXA-AS2	antisense_RNA	HOXA-AS3
processed_transcript	HOXC-AS3	lincRNA	AC009803.1	protein_coding	HTR2A	protein_coding	C1QL4	protein_coding	HORMAD2	protein_coding	ATP13A1
protein_coding	HOXB3	sense_intronic	AC103702.1	protein_coding	HTD2	protein_coding	RPP14	protein_coding	HOOK3	protein_coding	ALG1
antisense_RNA	HOXA-AS2	antisense_RNA	HOXA-AS3	protein_coding	HSPA13	protein_coding	FREM2	protein_coding	HOMEZ	lincRNA	LINC01663
misc_RNA	HOTTIP_2	antisense_RNA	HOTTIP	protein_coding	HSFY2	protein_coding	EPS8	protein_coding	HNRNPC	protein_coding	RARB
antisense_RNA	HOTTIP	misc_RNA	HOTTIP_2	protein_coding	HSF5	processed_transcript	LINC01237	processed_transcript	HNF1A-AS1	protein_coding	SPPL3
protein_coding	HORMAD2	protein_coding	SPRYD4	protein_coding	HSF2BP	unprocessed_pseudogene	HNRNPDLP2	protein_coding	HMGN3	antisense_RNA	AP006621.1
protein_coding	HOPX	TEC	AC108215.1	unprocessed_pseudogene	HSD3BP1	protein_coding	ADARB2	processed_pseudogene	HMGB1P15	protein_coding	ADAM10
protein_coding	HOMER2	protein_coding	CPEB1	protein_coding	HSD17B14	protein_coding	PLA2G6	protein_coding	HMG20A	protein_coding	MORC2
transcribed_processed_pseudogene	HNRNPKP3	protein_coding	TMEM125	protein_coding	HS1BP3	lincRNA	AC012065.3	protein_coding	HLA-DMB	lincRNA	AC114763.1
protein_coding	HNRNPD	protein_coding	RTN4RL1	protein_coding	HPSE	protein_coding	JOSD1	protein_coding	HLA-C	protein_coding	HLA-B
processed_pseudogene	HNRNPA1P31	protein_coding	GYS2	antisense_RNA	HPN-AS1	protein_coding	FXYD5	protein_coding	HIST1H2BI	protein_coding	HIST1H2BH
protein_coding	HNF4G	protein_coding	FGF1	protein_coding	HOXB13	protein_coding	CCDC187	protein_coding	HIST1H2BH	protein_coding	HIST1H2BI
protein_coding	HMOX2	protein_coding	C16orf96	antisense_RNA	HOXA-AS3	antisense_RNA	HOXA-AS2	protein_coding	HIPK1	protein_coding	RSRC1
protein_coding	HMBS	protein_coding	CRYL1	antisense_RNA	HOXA-AS2	antisense_RNA	HOXA-AS3	protein_coding	HINT1	protein_coding	ARPP21
protein_coding	HMBOX1	lincRNA	LINC01115	misc_RNA	HOTTIP_2	antisense_RNA	HOTTIP	protein_coding	HIF1AN	protein_coding	PREP
protein_coding	HM13	protein_coding	CPED1	antisense_RNA	HOTTIP	misc_RNA	HOTTIP_2	lincRNA	HIF1A-AS1	protein_coding	CAPZB
protein_coding	HLF	protein_coding	CELF5	protein_coding	HOPX	TEC	AC108215.1	protein_coding	HIC2	protein_coding	KIF26B
transcribed_unprocessed_pseudogene	HLA-L	antisense_RNA	AC087242.1	protein_coding	HNRNPUL1	protein_coding	CAMKMT	protein_coding	HHIP	protein_coding	STARD4
transcribed_unprocessed_pseudogene	HLA-DRB6	antisense_RNA	AC009139.1	transcribed_processed_pseudogene	HNRNPKP3	protein_coding	ADAM29	protein_coding	HERC5	protein_coding	RABGAP1L
protein_coding	HLA-DRB1	protein_coding	DSCR3	protein_coding	HNRNPH2	protein_coding	RPL36A-HNRNPH2	transcribed_unprocessed_pseudogene	HERC2P3	protein_coding	PEPD
unprocessed_pseudogene	HLA-DPA3	transcribed_unitary_pseudogene	AFG3L1P	protein_coding	HNRNPH1	protein_coding	CSPP1	protein_coding	HELLS	sense_overlapping	AL138759.1
protein_coding	HLA-DMA	protein_coding	AL645941.2	protein_coding	HNRNPC	transcribed_unprocessed_pseudogene	ABCC6P1	macro_lncRNA	HELLPAR	processed_pseudogene	KRT18P13
protein_coding	HLA-C	protein_coding	HLA-B	processed_pseudogene	HNRNPA1P54	antisense_RNA	AC003991.1	protein_coding	HEATR5B	protein_coding	STRN
protein_coding	HLA-B	protein_coding	HLA-C	protein_coding	HNF4G	lincRNA	AL359710.1	protein_coding	HDHD2	protein_coding	AC012254.2
protein_coding	HINT2	lincRNA	AL356133.2	protein_coding	HNF1B	protein_coding	ITGBL1	protein_coding	HDGFL3	protein_coding	FSD2
protein_coding	HIKESHI	protein_coding	CNTN3	protein_coding	HMCES	protein_coding	ITGA3	protein_coding	HDAC5	protein_coding	PPP1R9A
protein_coding	HIGD1C	protein_coding	OXR1	protein_coding	HLCS	protein_coding	TBC1D22B	protein_coding	HCN4	antisense_RNA	KMT2E-AS1
processed_pseudogene	HIGD1AP6	transcribed_processed_pseudogene	TPRXL	transcribed_unprocessed_pseudogene	HLA-DRB6	protein_coding	GSDME	protein_coding	HCN1	protein_coding	ACOT13
protein_coding	HIC2	protein_coding	TMEM191C	protein_coding	HLA-DQA1	protein_coding	ADAM9	antisense_RNA	HCG18	lincRNA	HCG17
protein_coding	HHEX	lincRNA	LINC01799	protein_coding	HLA-B	lincRNA	AL096869.1	lincRNA	HCG17	antisense_RNA	HCG18
protein_coding	HGSNAT	protein_coding	VPS50	protein_coding	HID1	protein_coding	JPT1	protein_coding	HAUS8	protein_coding	CPAMD8
protein_coding	HGF	protein_coding	MOCS1	protein_coding	HGH1	protein_coding	ADCK5	protein_coding	HADHB	protein_coding	CDKL4
protein_coding	HERPUD1	protein_coding	TMEM245	protein_coding	HESX1	protein_coding	DNAH12	protein_coding	HACD2	protein_coding	MYLK
protein_coding	HERC3	protein_coding	TBPL1	protein_coding	HERPUD1	protein_coding	AR	protein_coding	H2AFY2	antisense_RNA	AL513164.1
transcribed_unprocessed_pseudogene	HERC2P3	protein_coding	PEPD	transcribed_unprocessed_pseudogene	HERC2P9	processed_pseudogene	AC138649.2	protein_coding	H2AFY	unprocessed_pseudogene	AC078899.4
protein_coding	HELB	protein_coding	THOC2	transcribed_unprocessed_pseudogene	HERC2P8	transcribed_unprocessed_pseudogene	HERC2P4	protein_coding	GZMK	protein_coding	ZCCHC7
protein_coding	HEG1	protein_coding	CHST8	protein_coding	HECTD2	transcribed_unprocessed_pseudogene	AC022748.2	protein_coding	GYPB	protein_coding	KSR2
protein_coding	HECA	protein_coding	ACPP	protein_coding	HECA	lincRNA	LINC00910	processed_pseudogene	GYG1P3	lincRNA	MIR4422HG
protein_coding	HEATR5B	antisense_RNA	AL138828.1	protein_coding	HEATR6	protein_coding	EHF	transcribed_unprocessed_pseudogene	GVINP1	protein_coding	TNFRSF21
protein_coding	HEATR5A	protein_coding	AL139353.1	protein_coding	HEATR5B	protein_coding	NCAPD2	protein_coding	GULP1	protein_coding	INSL6
protein_coding	HDHD2	protein_coding	AC012254.2	protein_coding	HDX	protein_coding	KLHDC7B	protein_coding	GUCA1A	protein_coding	AL096814.1
protein_coding	HDAC7	protein_coding	INTS6L	protein_coding	HDLBP	protein_coding	HDHD5	protein_coding	GTF3C4	unprocessed_pseudogene	C4BPAP2
protein_coding	HCRTR1	transcribed_unitary_pseudogene	LINC01225	protein_coding	HDC	protein_coding	PEX1	unprocessed_pseudogene	GTF2IP6	protein_coding	BTBD16
sense_overlapping	HCP5	lincRNA	LINC01149	protein_coding	HDAC8	lincRNA	LINC00862	unprocessed_pseudogene	GTF2IP5	protein_coding	PGRMC2
antisense_RNA	HCG21	protein_coding	SFTA2	protein_coding	HDAC5	protein_coding	MACROD1	transcribed_unprocessed_pseudogene	GTF2IP20	protein_coding	TP53BP2
antisense_RNA	HCG18	lincRNA	HCG17	protein_coding	HDAC4	antisense_RNA	AL161729.1	transcribed_unprocessed_pseudogene	GTF2IP13	lincRNA	AC073325.1
lincRNA	HCG17	antisense_RNA	HCG18	protein_coding	HDAC2	lincRNA	LINC01331	protein_coding	GTF2F1	protein_coding	SLC25A41
protein_coding	HBP1	protein_coding	WRNIP1	transcribed_processed_pseudogene	HDAC1P2	protein_coding	MARK1	protein_coding	GTF2E2	protein_coding	AKAP6
protein_coding	HAPLN4	processed_transcript	AC138430.1	antisense_RNA	HCG21	protein_coding	SFTA2	polymorphic_pseudogene	GSTT2	lincRNA	AC097487.1
protein_coding	HACD2	protein_coding	TMEM182	protein_coding	HBS1L	protein_coding	DTWD2	unprocessed_pseudogene	GSTA6P	protein_coding	LAMA2
protein_coding	H3F3A	protein_coding	POLA2	protein_coding	HAUS8	protein_coding	GGA1	protein_coding	GRK3	protein_coding	MYO18B
protein_coding	H2AFY2	protein_coding	ADH4	protein_coding	HAUS6	protein_coding	FAM110B	protein_coding	GRIK5	protein_coding	ATP1A3
protein_coding	GYS2	processed_pseudogene	HNRNPA1P31	protein_coding	HAUS5	protein_coding	SCML2	protein_coding	GRIK3	protein_coding	OBSCN
protein_coding	GVQW2	protein_coding	NHSL1	protein_coding	HADH	protein_coding	LRP6	protein_coding	GREM1	protein_coding	SCG5
unitary_pseudogene	GULOP	protein_coding	SCN9A	protein_coding	HACE1	protein_coding	DNAH5	protein_coding	GRAP2	protein_coding	SFXN5
protein_coding	GUCY2F	lincRNA	LINC01501	antisense_RNA	H1FX-AS1	protein_coding	CCDC87	processed_pseudogene	GPS2P1	protein_coding	DLG4
protein_coding	GUCY2C	antisense_RNA	RASSF8-AS1	protein_coding	H1FOO	protein_coding	SLC2A14	protein_coding	GPR75-ASB3	protein_coding	ASB3
protein_coding	GUCA1A	protein_coding	AL096814.1	protein_coding	GYS2	protein_coding	TMEM192	protein_coding	GPR180	antisense_RNA	AC097467.3
lincRNA	GTSCR1	protein_coding	ERI3	protein_coding	GYS1	protein_coding	NUDCD1	protein_coding	GPR137C	protein_coding	COPRS
protein_coding	GTPBP10	protein_coding	NVL	protein_coding	GYPE	processed_pseudogene	AC012085.1	protein_coding	GPM6A	protein_coding	TERF2IP
transcribed_unprocessed_pseudogene	GTF2IP20	protein_coding	TP53BP2	protein_coding	GYG2	protein_coding	XG	protein_coding	GPATCH8	protein_coding	CCDC43
protein_coding	GTF2H4	protein_coding	VARS2	protein_coding	GUCY1B3	antisense_RNA	LANCL1-AS1	protein_coding	GOLT1A	protein_coding	POU6F2
protein_coding	GTF2B	protein_coding	MOSPD2	protein_coding	GTPBP2	antisense_RNA	AL161747.2	protein_coding	GOLPH3L	protein_coding	ENSA
protein_coding	GSTA3	protein_coding	FGF13	transcribed_unprocessed_pseudogene	GTF2IP12	protein_coding	SDCCAG8	protein_coding	GOLGA8O	protein_coding	ARHGAP11B
unprocessed_pseudogene	GSTA10P	protein_coding	ANGPT2	protein_coding	GTF2I	unprocessed_pseudogene	PMS2P5	protein_coding	GOLGA8B	protein_coding	LPCAT4
protein_coding	GSR	protein_coding	MKNK1	protein_coding	GTF2H4	protein_coding	VARS2	protein_coding	GOLGA8A	protein_coding	AVEN
protein_coding	GSDME	transcribed_unprocessed_pseudogene	WASH2P	protein_coding	GTF2H3	protein_coding	KRT86	protein_coding	GOLGA6L1	protein_coding	APBA2
protein_coding	GRPEL1	protein_coding	BRF1	protein_coding	GTF2E2	protein_coding	GALNT18	transcribed_unprocessed_pseudogene	GOLGA2P8	protein_coding	AC091167.7
lincRNA	GRM7-AS3	protein_coding	SNX10	protein_coding	GSTM3	lincRNA	AC012668.3	protein_coding	GNMT	protein_coding	MRPL37
protein_coding	GRIN3A	protein_coding	ZHX3	protein_coding	GSDMA	protein_coding	RNF24	protein_coding	GNG12	snRNA	RNU7-80P
protein_coding	GREM1	protein_coding	SCG5	protein_coding	GRPEL2	protein_coding	FAM129A	protein_coding	GNB4	protein_coding	RAPGEF5
protein_coding	GREB1	protein_coding	LPIN1	protein_coding	GRK6	protein_coding	SFXN1	antisense_RNA	GNAS-AS1	protein_coding	NEO1
protein_coding	GRAMD1B	protein_coding	PTPRO	protein_coding	GRK1	protein_coding	AL160396.2	protein_coding	GNAQ	protein_coding	ZFYVE1
processed_pseudogene	GPS2P1	protein_coding	DLG4	protein_coding	GRIPAP1	protein_coding	CHD7	protein_coding	GNAI3	processed_pseudogene	AC138951.1
protein_coding	GPR83	transcribed_unprocessed_pseudogene	DPY19L2P3	protein_coding	GREB1L	protein_coding	ITPKC	protein_coding	GNA14	protein_coding	CLTCL1
protein_coding	GPNMB	processed_pseudogene	REXO1L10P	protein_coding	GRAMD2B	protein_coding	TNFRSF1A	protein_coding	GMDS	protein_coding	CDK13
protein_coding	GPI	lincRNA	AL356108.1	antisense_RNA	GPRC5D-AS1	protein_coding	REEP1	protein_coding	GMCL1	protein_coding	DCPS
protein_coding	GPC4	protein_coding	AVPI1	protein_coding	GPR89A	antisense_RNA	AC016722.2	protein_coding	GLYATL2	protein_coding	SLC26A4
protein_coding	GPATCH8	protein_coding	CCDC43	protein_coding	GPR68	unprocessed_pseudogene	RBMY2XP	unprocessed_pseudogene	GLYATL1P1	protein_coding	GLYATL1
protein_coding	GPATCH2L	antisense_RNA	AL499616.1	protein_coding	GPR55	protein_coding	CROCC2	protein_coding	GLYATL1	unprocessed_pseudogene	GLYATL1P1
protein_coding	GPA33	transcribed_unprocessed_pseudogene	UBE2Q2P1	protein_coding	GPR19	protein_coding	AC003002.1	protein_coding	GLTPD2	protein_coding	WSB2
protein_coding	GORASP2	protein_coding	PPARG	protein_coding	GPR179	lincRNA	LINC01376	protein_coding	GLS	protein_coding	C11orf88
protein_coding	GOLGA8S	protein_coding	NIPA2	protein_coding	GPR156	protein_coding	KATNA1	protein_coding	GLP2R	protein_coding	USP43
protein_coding	GOLGA8F	protein_coding	TRPM1	protein_coding	GPR137C	protein_coding	BICD2	protein_coding	GLOD4	protein_coding	ZBBX
protein_coding	GOLGA8A	protein_coding	USP24	protein_coding	GPR137B	lincRNA	LINC00922	protein_coding	GLIS3	protein_coding	APBB2
transcribed_unprocessed_pseudogene	GOLGA2P8	protein_coding	AC091167.7	protein_coding	GPM6B	protein_coding	GRIA2	protein_coding	GLB1L3	TEC	AL353726.2
transcribed_unprocessed_pseudogene	GOLGA2P11	protein_coding	C9	protein_coding	GPCPD1	protein_coding	PPM1H	protein_coding	GLB1L2	antisense_RNA	AC108866.1
protein_coding	GNG12	antisense_RNA	AC104793.1	protein_coding	GPBP1L1	lincRNA	AC007952.7	protein_coding	GIMAP5	processed_pseudogene	BET1P1
protein_coding	GNAT3	antisense_RNA	AC004862.1	protein_coding	GPBP1	antisense_RNA	AC025180.1	protein_coding	GGT5	protein_coding	ARHGEF28
protein_coding	GNAT2	protein_coding	ELOVL2	protein_coding	GOPC	protein_coding	GLT8D2	protein_coding	GFM2	protein_coding	SNTA1
protein_coding	GNAI3	protein_coding	TRIM5	protein_coding	GON4L	lincRNA	ZNF503-AS1	protein_coding	GEMIN5	protein_coding	CARS
protein_coding	GMPS	protein_coding	RBSN	protein_coding	GOLPH3	protein_coding	C2orf42	protein_coding	GDPGP1	protein_coding	AC091167.8
protein_coding	GLYR1	lincRNA	LINC02145	protein_coding	GOLM1	antisense_RNA	AP002518.2	protein_coding	GDPD2	protein_coding	MYLK4
processed_transcript	GLYCTK-AS1	protein_coding	SPINK8	unprocessed_pseudogene	GOLGA8UP	protein_coding	FMN1	antisense_RNA	GDNF-AS1	lincRNA	LINC02110
protein_coding	GLYATL3	lincRNA	AL162725.2	protein_coding	GOLGA8S	protein_coding	NIPA2	protein_coding	GDF1	protein_coding	CERS1
unprocessed_pseudogene	GLYATL1P1	protein_coding	GLYATL1	protein_coding	GOLGA8O	protein_coding	ARHGAP11B	protein_coding	GCOM1	protein_coding	MYZAP
protein_coding	GLE1	protein_coding	FYN	unprocessed_pseudogene	GOLGA6L3	protein_coding	QRICH2	protein_coding	GCK	processed_pseudogene	E2F3P1
protein_coding	GIMAP8	protein_coding	PREX1	protein_coding	GOLGA6L2	lincRNA	AC012414.3	protein_coding	GC	protein_coding	SLCO1C1
protein_coding	GIMAP5	protein_coding	GIMAP1-GIMAP5	protein_coding	GOLGA6L1	protein_coding	MAST3	protein_coding	GBA2	protein_coding	MST1R
protein_coding	GIMAP1-GIMAP5	protein_coding	GIMAP5	protein_coding	GOLGA6B	protein_coding	AFAP1	protein_coding	GATB	protein_coding	MAPT
protein_coding	GGT1	protein_coding	SNRPD3	protein_coding	GOLGA5	lincRNA	AC021979.1	protein_coding	GALR1	protein_coding	ZNF397
protein_coding	GFRAL	antisense_RNA	AL353612.1	transcribed_unprocessed_pseudogene	GOLGA2P8	protein_coding	AC091167.7	protein_coding	GALM	antisense_RNA	AC125616.1
protein_coding	GFPT2	protein_coding	C4orf45	protein_coding	GNG4	protein_coding	ARHGEF28	protein_coding	GALC	protein_coding	WDPCP
protein_coding	GDPD5	protein_coding	CASP8	protein_coding	GNB4	protein_coding	ARSH	protein_coding	GABRR3	transcribed_processed_pseudogene	AC027613.1
antisense_RNA	GDNF-AS1	lincRNA	LINC02110	protein_coding	GNAT3	protein_coding	TREML4	protein_coding	GABRG1	protein_coding	GABRA2
protein_coding	GDF1	protein_coding	CERS1	protein_coding	GNAT2	protein_coding	CLDN14	protein_coding	GABRA1	protein_coding	TSPAN8
protein_coding	GDAP2	lincRNA	FTX	protein_coding	GMIP	unprocessed_pseudogene	NF1P4	protein_coding	GABBR2	protein_coding	SULT1A2
protein_coding	GCNT3	protein_coding	CHRNB3	protein_coding	GMEB1	protein_coding	OPRD1	protein_coding	GAB2	protein_coding	CWC27
protein_coding	GCLC	lincRNA	AL033397.1	protein_coding	GM2A	lincRNA	AC025437.4	protein_coding	G3BP1	protein_coding	BBS2
protein_coding	GCA	protein_coding	ABI1	unprocessed_pseudogene	GLYATL1P1	protein_coding	GLYATL1	protein_coding	FYN	protein_coding	RILPL1
protein_coding	GBF1	protein_coding	PDE10A	protein_coding	GLYATL1	unprocessed_pseudogene	GLYATL1P1	protein_coding	FXYD6	protein_coding	DSCAML1
protein_coding	GATS	protein_coding	SV2B	protein_coding	GLRA1	rRNA	RNA5SP198	protein_coding	FXR2	protein_coding	SH2D3C
lincRNA	GAS1RR	transcribed_unprocessed_pseudogene	AC009093.3	protein_coding	GLIS3	protein_coding	RNF149	protein_coding	FSTL5	lincRNA	AC111198.1
protein_coding	GALNT9	protein_coding	MED27	protein_coding	GLI3	antisense_RNA	AC098864.1	protein_coding	FSIP1	processed_transcript	AC023908.2
protein_coding	GALNT10	protein_coding	MFAP3	protein_coding	GLCE	protein_coding	XBP1	protein_coding	FSHR	lincRNA	AC009975.2
protein_coding	GALNS	lincRNA	PLUT	antisense_RNA	GK-AS1	protein_coding	SPAG17	protein_coding	FRYL	protein_coding	RFLNA
protein_coding	GADL1	protein_coding	USP3	protein_coding	GJB2	protein_coding	ACOXL	protein_coding	FRMPD2	lincRNA	AC245041.2
protein_coding	GABRB3	processed_transcript	AL160236.2	protein_coding	GIN1	protein_coding	SLCO1C1	protein_coding	FPGT	protein_coding	FPGT-TNNI3K
protein_coding	GABRA1	protein_coding	RIC1	protein_coding	GIMAP1-GIMAP5	protein_coding	GIMAP1	protein_coding	FOXO3	protein_coding	PXN
protein_coding	GABPB2	protein_coding	PIP5K1A	protein_coding	GIMAP1	protein_coding	GIMAP1-GIMAP5	protein_coding	FOXM1	protein_coding	GRB14
protein_coding	FXYD6-FXYD2	protein_coding	FXYD6	protein_coding	GGT1	protein_coding	SNRPD3	protein_coding	FOLH1	antisense_RNA	AC092611.2
protein_coding	FXYD6	protein_coding	FXYD6-FXYD2	protein_coding	GGA1	protein_coding	HAUS8	antisense_RNA	FO393401.1	protein_coding	LETM1
protein_coding	FXYD5	protein_coding	THRB	protein_coding	GFRA2	protein_coding	ARCN1	protein_coding	FNTB	protein_coding	CHURC1-FNTB
antisense_RNA	FSIP2-AS1	protein_coding	FSCN3	protein_coding	GFM1	protein_coding	VRK3	protein_coding	FNTA	protein_coding	AC110275.1
protein_coding	FSIP1	processed_transcript	AC023908.2	protein_coding	GFI1B	protein_coding	ANXA4	protein_coding	FNDC7	processed_transcript	AC008592.1
protein_coding	FSCN3	antisense_RNA	FSIP2-AS1	protein_coding	GDI2	protein_coding	MYOC	sense_intronic	FNDC1-IT1	protein_coding	FNDC1
lincRNA	FRMD6-AS2	lincRNA	AL139317.1	protein_coding	GCNT3	protein_coding	INTS4	protein_coding	FLVCR2	protein_coding	TTLL5
lincRNA	FRG1-DT	protein_coding	STXBP5L	protein_coding	GCG	protein_coding	TLK1	protein_coding	FLOT2	protein_coding	FAM222B
protein_coding	FRA10AC1	protein_coding	SH3RF3	protein_coding	GBE1	protein_coding	BICC1	protein_coding	FLNA	protein_coding	FGGY
protein_coding	FPR1	unprocessed_pseudogene	AC120036.2	polymorphic_pseudogene	GBA3	lincRNA	LINC02042	lincRNA	FLJ40288	protein_coding	CAMK4
protein_coding	FPGT	protein_coding	FPGT-TNNI3K	protein_coding	GATD1	lincRNA	LINC01055	lincRNA	FLJ22447	protein_coding	AL355916.3
lincRNA	FP700111.1	unprocessed_pseudogene	FP700107.1	protein_coding	GATB	protein_coding	BORA	protein_coding	FKBP6	protein_coding	NKD1
unprocessed_pseudogene	FP700107.1	lincRNA	FP700111.1	protein_coding	GAP43	protein_coding	ATP13A4	protein_coding	FKBP1A	protein_coding	AL136531.2
protein_coding	FOXO1	protein_coding	SKAP2	protein_coding	GANC	processed_transcript	AC005906.2	protein_coding	FILIP1L	protein_coding	CMSS1
protein_coding	FOXN4	antisense_RNA	STXBP5-AS1	protein_coding	GALNT8	protein_coding	RAD51AP1	protein_coding	FILIP1	protein_coding	CLEC10A
protein_coding	FOXJ3	protein_coding	FAM49B	protein_coding	GALNT1	protein_coding	THEMIS	protein_coding	FIGNL1	protein_coding	DDC
protein_coding	FNTA	protein_coding	AC110275.1	protein_coding	GABRR2	protein_coding	UPF2	protein_coding	FIGN	protein_coding	GM2A
sense_intronic	FNDC1-IT1	protein_coding	FNDC1	protein_coding	GABRB2	protein_coding	ELP4	protein_coding	FHL2	protein_coding	NDST3
protein_coding	FNDC10	protein_coding	SLC35E2B	protein_coding	GABRB1	protein_coding	CBLN2	protein_coding	FGF8	protein_coding	ITGAM
protein_coding	FNDC1	sense_intronic	FNDC1-IT1	protein_coding	GABPB1	protein_coding	NDUFS4	transcribed_unprocessed_pseudogene	FGF7P3	lincRNA	BX005214.1
protein_coding	FLVCR2	protein_coding	TTLL5	antisense_RNA	G2E3-AS1	protein_coding	ABCA8	protein_coding	FGF2	protein_coding	RUBCN
lincRNA	FLJ22447	protein_coding	AL355916.3	protein_coding	FZD6	unprocessed_pseudogene	ANKRD26P2	protein_coding	FGD6	protein_coding	SLC26A7
protein_coding	FLI1	protein_coding	PIK3R1	protein_coding	FXYD5	antisense_RNA	HPN-AS1	protein_coding	FER1L5	protein_coding	VWA3B
protein_coding	FKBP1A	protein_coding	AL136531.2	protein_coding	FXR1	protein_coding	AGAP1	protein_coding	FDFT1	protein_coding	CLVS1
protein_coding	FGGY	protein_coding	CTNNAL1	antisense_RNA	FSIP2-AS1	protein_coding	LAMP3	protein_coding	FCRL5	lincRNA	LINC01934
protein_coding	FGF2	protein_coding	GDAP1	protein_coding	FRS2	protein_coding	MGAT5	protein_coding	FCRL3	lincRNA	LINC01794
protein_coding	FFAR4	protein_coding	EXOC6B	protein_coding	FRMPD1	protein_coding	MYT1L	protein_coding	FCHO2	protein_coding	CLNK
protein_coding	FEZ1	protein_coding	LSM6	protein_coding	FREM2	protein_coding	HSPA13	protein_coding	FCGR3B	protein_coding	FCGR3A
protein_coding	FERMT3	lincRNA	LINC00299	protein_coding	FPGT	protein_coding	FPGT-TNNI3K	protein_coding	FCGR3A	protein_coding	FCGR3B
antisense_RNA	FER1L6-AS2	antisense_RNA	AC006487.1	protein_coding	FOXN1	protein_coding	LRRC72	protein_coding	FCGBP	protein_coding	PRELID2
protein_coding	FCN1	protein_coding	C1orf228	lincRNA	FO393415.3	protein_coding	PLEKHD1	protein_coding	FBXW4	protein_coding	PUM1
protein_coding	FCGR3B	protein_coding	FCGR3A	protein_coding	FNTA	protein_coding	AC110275.1	protein_coding	FBXO43	lincRNA	ELDR
protein_coding	FCAR	protein_coding	F3	protein_coding	FNIP2	protein_coding	MLIP	protein_coding	FBXO4	protein_coding	VRK3
protein_coding	FBXW8	protein_coding	PDE9A	protein_coding	FNIP1	protein_coding	AC008695.1	protein_coding	FBXO22	protein_coding	KIF16B
protein_coding	FBXO36	lincRNA	AC092138.2	protein_coding	FMO2	protein_coding	CYTIP	protein_coding	FBXO21	protein_coding	KCNIP1
protein_coding	FBXO28	protein_coding	MIA3	unprocessed_pseudogene	FMO10P	antisense_RNA	AC015878.1	protein_coding	FBXL2	protein_coding	VPS45
protein_coding	FBXO25	protein_coding	MDGA2	protein_coding	FLVCR1	protein_coding	CHD5	protein_coding	FBRS	protein_coding	RLN3
protein_coding	FBXO16	protein_coding	ZNF395	protein_coding	FLT1	protein_coding	MCM4	protein_coding	FBN1	protein_coding	CCDC149
protein_coding	FBXL2	protein_coding	OFCC1	protein_coding	FLNC	protein_coding	MYO3B	protein_coding	FBLN5	protein_coding	SIPA1L1
protein_coding	FBLN1	processed_pseudogene	AL133268.1	lincRNA	FLJ42969	protein_coding	SNAI3	protein_coding	FAT4	protein_coding	NEGR1
protein_coding	FBF1	protein_coding	AC087289.3	protein_coding	FKBP7	protein_coding	TSGA10	protein_coding	FAR2	antisense_RNA	AC024075.3
protein_coding	FARSB	protein_coding	RBPMS	protein_coding	FKBP1A	protein_coding	AL136531.2	protein_coding	FAP	antisense_RNA	AC064805.2
protein_coding	FARSA	protein_coding	MACF1	protein_coding	FIGNL1	protein_coding	DDC	protein_coding	FANK1	protein_coding	EXPH5
protein_coding	FAR2	protein_coding	SLC39A8	protein_coding	FIG4	protein_coding	WDR44	protein_coding	FANCE	transcribed_unprocessed_pseudogene	AL390879.2
protein_coding	FANCI	protein_coding	LMBRD1	protein_coding	FHL5	protein_coding	DDX60L	protein_coding	FANCD2OS	protein_coding	PTPN5
protein_coding	FANCD2	unprocessed_pseudogene	MARK2P14	protein_coding	FHAD1	lincRNA	LINC00662	protein_coding	FANCC	antisense_RNA	AC083973.1
transcribed_unprocessed_pseudogene	FAM90A24P	protein_coding	COL14A1	protein_coding	FGL1	protein_coding	SGMS2	transcribed_unprocessed_pseudogene	FAM86EP	unprocessed_pseudogene	ENPP7P14
unprocessed_pseudogene	FAM90A14P	lincRNA	FAM66B	protein_coding	FGFR2	protein_coding	MYH3	protein_coding	FAM76B	protein_coding	C12orf75
unprocessed_pseudogene	FAM90A11P	lincRNA	FAM66A	protein_coding	FFAR3	protein_coding	PLOD1	protein_coding	FAM72C	protein_coding	NBPF26
lincRNA	FAM87A	antisense_RNA	AC092809.4	antisense_RNA	FER1L6-AS2	protein_coding	SCNN1B	protein_coding	FAM69A	protein_coding	BACH2
transcribed_unprocessed_pseudogene	FAM86EP	unprocessed_pseudogene	ENPP7P14	antisense_RNA	FER1L6-AS1	protein_coding	TNC	protein_coding	FAM57B	protein_coding	SEZ6L2
protein_coding	FAM86B1	antisense_RNA	AC135279.3	protein_coding	FER1L5	protein_coding	VWA3B	protein_coding	FAM53C	protein_coding	SDC1
protein_coding	FAM81B	protein_coding	LRBA	protein_coding	FECH	protein_coding	DNM1L	protein_coding	FAM53B	protein_coding	AC068896.1
protein_coding	FAM72C	protein_coding	NBPF26	protein_coding	FCGR3B	protein_coding	FCGR3A	protein_coding	FAM3C	protein_coding	CHRM2
lincRNA	FAM66B	unprocessed_pseudogene	FAM90A14P	protein_coding	FCGR3A	protein_coding	FCGR3B	protein_coding	FAM228B	protein_coding	AC008073.3
lincRNA	FAM66A	unprocessed_pseudogene	FAM90A11P	protein_coding	FBXO41	antisense_RNA	UBA6-AS1	protein_coding	FAM222B	protein_coding	FLOT2
protein_coding	FAM53B	protein_coding	AC068896.1	protein_coding	FBXO40	protein_coding	MAP3K13	protein_coding	FAM221A	protein_coding	PCDH7
protein_coding	FAM53A	protein_coding	RIPOR1	protein_coding	FBXO21	protein_coding	THRAP3	protein_coding	FAM196B	protein_coding	NPHP4
protein_coding	FAM49A	protein_coding	FAM234B	protein_coding	FBXO15	lincRNA	AC090125.1	protein_coding	FAM163A	protein_coding	UBE3D
protein_coding	FAM47E-STBD1	protein_coding	ZBTB49	protein_coding	FBXL5	protein_coding	P4HA1	protein_coding	FAM160B2	transcribed_unprocessed_pseudogene	DPY19L2P1
protein_coding	FAM234B	protein_coding	FAM49A	protein_coding	FBXL4	lincRNA	AL353740.1	sense_intronic	FAM155A-IT1	protein_coding	FAM155A
protein_coding	FAM228B	protein_coding	AC008073.3	protein_coding	FANCL	protein_coding	MTMR12	protein_coding	FAM13A	protein_coding	PPP1R12A
lincRNA	FAM224B	lincRNA	AC067956.1	protein_coding	FANCD2	unprocessed_pseudogene	MARK2P14	protein_coding	FAM126A	protein_coding	MTUS2
transcribed_unprocessed_pseudogene	FAM21EP	processed_pseudogene	AC016831.2	protein_coding	FAM9B	protein_coding	SERGEF	protein_coding	FAM120A	protein_coding	SSUH2
protein_coding	FAM210A	protein_coding	COL28A1	protein_coding	FAM83E	protein_coding	PPME1	protein_coding	FAM118B	protein_coding	KIF13A
protein_coding	FAM20A	protein_coding	GRIK2	protein_coding	FAM72D	antisense_RNA	AP002498.1	protein_coding	FADD	protein_coding	SH3YL1
transcribed_unprocessed_pseudogene	FAM205BP	protein_coding	FAM205A	protein_coding	FAM71F2	protein_coding	C2CD2	protein_coding	FAAH	lincRNA	LINC01344
protein_coding	FAM205A	transcribed_unprocessed_pseudogene	FAM205BP	protein_coding	FAM71E1	protein_coding	MYBPC2	protein_coding	F13B	antisense_RNA	AC090607.3
protein_coding	FAM19A2	protein_coding	MAP6	processed_pseudogene	FAM58DP	unprocessed_pseudogene	PARP4P2	protein_coding	F11R	protein_coding	AL591806.3
protein_coding	FAM199X	protein_coding	CFAP47	protein_coding	FAM57B	protein_coding	PFKFB3	protein_coding	EZH2	protein_coding	RIT1
protein_coding	FAM189A1	antisense_RNA	AC007563.2	protein_coding	FAM53B	protein_coding	AC068896.1	protein_coding	EXTL3	protein_coding	BMT2
protein_coding	FAM182B	unprocessed_pseudogene	AC023141.7	protein_coding	FAM47E	protein_coding	AGPS	protein_coding	EXPH5	protein_coding	FANK1
protein_coding	FAM181A	protein_coding	LRRFIP1	antisense_RNA	FAM3D-AS1	protein_coding	EPB41L3	protein_coding	EXOC8	protein_coding	EGLN1
protein_coding	FAM177A1	protein_coding	SRP54	protein_coding	FAM234B	protein_coding	DYTN	protein_coding	EXOC6	protein_coding	ARMC8
protein_coding	FAM174B	protein_coding	RBMS1	protein_coding	FAM227B	protein_coding	GNPTAB	protein_coding	EXOC1	protein_coding	INTS14
protein_coding	FAM171B	protein_coding	DGKB	transcribed_unprocessed_pseudogene	FAM21EP	protein_coding	AC079447.1	protein_coding	EVA1A	protein_coding	PIGN
protein_coding	FAM169A	protein_coding	BTF3	protein_coding	FAM212B	processed_transcript	AL445237.1	protein_coding	ETV6	protein_coding	LRCH1
sense_intronic	FAM155A-IT1	protein_coding	FAM155A	protein_coding	FAM184B	protein_coding	ARL17A	protein_coding	ETFB	protein_coding	AC008750.8
protein_coding	FAM149A	protein_coding	ITGA2	protein_coding	FAM174B	antisense_RNA	AC013269.2	protein_coding	ERMARD	sense_intronic	AL354892.3
protein_coding	FAM129A	protein_coding	MYO3A	protein_coding	FAM171B	protein_coding	DGKB	antisense_RNA	ERICH6-AS1	protein_coding	TNIP3
protein_coding	FAM120C	protein_coding	PHF8	protein_coding	FAM169B	protein_coding	AEBP2	protein_coding	EPS8	protein_coding	ATP5D
protein_coding	FAM107B	protein_coding	GALNT18	protein_coding	FAM160A2	protein_coding	KIFAP3	protein_coding	EPS15L1	protein_coding	AC008764.1
protein_coding	FAM105A	protein_coding	TRIO	protein_coding	FAM153C	lincRNA	LINC01994	protein_coding	EPS15	protein_coding	CLSTN3
protein_coding	FADS3	transcribed_unprocessed_pseudogene	ZNF876P	protein_coding	FAM13A	protein_coding	PCLO	protein_coding	EPRS	lincRNA	LINC01707
protein_coding	F3	protein_coding	FCAR	protein_coding	FAM129A	protein_coding	GRPEL2	protein_coding	EPOR	protein_coding	AC010255.3
protein_coding	F13A1	transcribed_unprocessed_pseudogene	AC116050.1	protein_coding	FAM126A	protein_coding	FREM1	protein_coding	EPHA7	protein_coding	HSPG2
protein_coding	EYA4	antisense_RNA	AC025470.2	protein_coding	FAM124A	protein_coding	MOB3B	protein_coding	EPC2	protein_coding	CD2AP
protein_coding	EXT1	protein_coding	CCDC33	protein_coding	FAM122C	protein_coding	TMTC3	protein_coding	EPB42	protein_coding	TGM7
protein_coding	EXOG	protein_coding	NETO2	protein_coding	FAM117A	protein_coding	CDKN1C	protein_coding	EPB41L4B	lincRNA	C15orf32
protein_coding	EXOC6	transcribed_unprocessed_pseudogene	AC138207.6	protein_coding	FAM107A	protein_coding	ITCH	protein_coding	EPB41L1	protein_coding	NDRG3
protein_coding	EXOC3L2	protein_coding	NKPD1	protein_coding	FAHD2B	protein_coding	PHLPP1	protein_coding	ENTPD5	antisense_RNA	AC005480.1
protein_coding	EXOC1	protein_coding	INTS14	processed_pseudogene	FABP5P2	protein_coding	GNL1	protein_coding	ENTHD1	lincRNA	AC010997.3
protein_coding	EVI5	protein_coding	FXN	protein_coding	F8	protein_coding	MPP1	protein_coding	ENSA	protein_coding	GOLPH3L
protein_coding	EVC	protein_coding	NEO1	protein_coding	F12	protein_coding	ZNF354C	transcribed_unprocessed_pseudogene	ENPP7P8	protein_coding	THOC7
protein_coding	ETV6	transcribed_processed_pseudogene	RPS11P6	protein_coding	F11R	protein_coding	AL591806.3	transcribed_unprocessed_pseudogene	ENPP7P4	protein_coding	MFHAS1
protein_coding	ETV5	protein_coding	SPAG9	protein_coding	F10	protein_coding	TLE2	unprocessed_pseudogene	ENPP7P10	transcribed_unprocessed_pseudogene	AC127526.5
protein_coding	ETV3L	protein_coding	KIAA1549	protein_coding	EZH1	antisense_RNA	AC139491.1	transcribed_unprocessed_pseudogene	ENPP7P1	processed_transcript	AC105233.5
protein_coding	ETV1	protein_coding	DYNC1I1	protein_coding	EYA4	protein_coding	HMCN1	protein_coding	ENPP3	protein_coding	CHIT1
protein_coding	ESYT1	protein_coding	ZC3H10	protein_coding	EXOSC3	protein_coding	MFN2	protein_coding	ENOSF1	protein_coding	PRKCH
protein_coding	ESRP1	protein_coding	CDKAL1	protein_coding	EXOC1	protein_coding	INTS14	protein_coding	ENO3	processed_transcript	SLC7A11-AS1
protein_coding	ERP44	lincRNA	AL449403.2	protein_coding	EXD3	protein_coding	PNPLA7	protein_coding	ENKD1	protein_coding	CDH17
protein_coding	ERN1	protein_coding	TRIM16	protein_coding	ETV5	protein_coding	RPTOR	protein_coding	ENG	antisense_RNA	AL050403.2
protein_coding	ERICH6B	lincRNA	LINC01055	protein_coding	ETS1	protein_coding	ACTR3C	protein_coding	EMP2	protein_coding	TEKT5
antisense_RNA	ERICH6-AS1	protein_coding	HIVEP2	protein_coding	ESYT1	protein_coding	ZC3H10	protein_coding	ELP1	protein_coding	KDM1B
protein_coding	ERI3	lincRNA	GTSCR1	protein_coding	ESRP1	protein_coding	TMEM167A	protein_coding	ELL	protein_coding	NOP14
protein_coding	ERG	protein_coding	GRIK4	protein_coding	ESF1	protein_coding	WDPCP	antisense_RNA	ELF3-AS1	protein_coding	PRDM11
protein_coding	EPS8	antisense_RNA	AC008250.1	protein_coding	ESD	protein_coding	SHPRH	lincRNA	ELDR	protein_coding	FBXO43
protein_coding	EPN2	protein_coding	INA	processed_transcript	ERVK13-1	protein_coding	PDE7B	protein_coding	ELAVL4	lincRNA	AC079340.1
protein_coding	EPHA2	protein_coding	RBPJL	protein_coding	ERN1	protein_coding	TMEM135	protein_coding	EIPR1	lincRNA	LINC01250
protein_coding	EPCAM	protein_coding	NAA16	antisense_RNA	ERICH3-AS1	protein_coding	BAIAP2L1	protein_coding	EIF4E	lincRNA	LINC02055
protein_coding	EPC2	protein_coding	SCYL2	protein_coding	ERICH1	protein_coding	SLC16A2	protein_coding	EIF4B	sense_intronic	AC068888.2
protein_coding	ENTPD5	protein_coding	ELMSAN1	protein_coding	ERGIC2	protein_coding	MTMR9	protein_coding	EIF2AK2	protein_coding	SORL1
protein_coding	ENTPD4	protein_coding	LOXL2	protein_coding	EPS15	protein_coding	ANK3	protein_coding	EHD2	lincRNA	AC010519.1
transcribed_unprocessed_pseudogene	ENPP7P8	protein_coding	MS4A10	protein_coding	EPOP	protein_coding	44630	protein_coding	EFR3A	protein_coding	GYG2
transcribed_unprocessed_pseudogene	ENPP7P6	processed_transcript	AC068587.6	protein_coding	EPHX1	protein_coding	DOCK10	protein_coding	EFL1	protein_coding	CIT
transcribed_unprocessed_pseudogene	ENPP7P1	processed_transcript	AC105233.5	protein_coding	EPHB4	protein_coding	MEGF10	protein_coding	EFEMP1	protein_coding	KIAA1324L
protein_coding	ENOX2	protein_coding	TECRL	protein_coding	EPHB1	lincRNA	LINC02141	protein_coding	EFCAB6	protein_coding	PCDH10
protein_coding	ENGASE	protein_coding	HIVEP1	protein_coding	EPHA5	protein_coding	UGT8	protein_coding	EFCAB5	protein_coding	CD8A
protein_coding	ENG	processed_pseudogene	AC009927.1	protein_coding	EPHA4	protein_coding	CYTH1	protein_coding	EFCAB3	protein_coding	PRRC2C
protein_coding	ENAM	protein_coding	SLC46A1	protein_coding	EPC1	protein_coding	MTUS2	protein_coding	EFCAB14	protein_coding	COG1
protein_coding	EMP3	protein_coding	ZNF114	protein_coding	EPB41L3	antisense_RNA	FAM3D-AS1	protein_coding	EFCAB12	protein_coding	TMCC1
protein_coding	EML5	protein_coding	PTPN21	protein_coding	EP300	protein_coding	NKPD1	protein_coding	EEF1G	protein_coding	AP002990.1
protein_coding	ELP4	protein_coding	CFAP161	protein_coding	EOGT	protein_coding	TRPM6	protein_coding	EED	protein_coding	WNT7B
protein_coding	ELOVL6	lincRNA	AC012322.1	protein_coding	ENTPD5	protein_coding	TSPAN8	protein_coding	EEA1	lincRNA	AL157359.2
antisense_RNA	ELOVL2-AS1	protein_coding	ZNF267	protein_coding	ENTPD4	protein_coding	LOXL2	protein_coding	ECT2	protein_coding	PDE8B
antisense_RNA	ELOA-AS1	protein_coding	PCDH11Y	transcribed_unprocessed_pseudogene	ENPP7P6	processed_transcript	AC068587.6	protein_coding	ECH1	protein_coding	AC008982.1
protein_coding	ELMSAN1	protein_coding	ENTPD5	unprocessed_pseudogene	ENPP7P10	processed_transcript	PCBP1-AS1	protein_coding	EBF3	lincRNA	AL139383.1
protein_coding	ELMO2	transcribed_unitary_pseudogene	ZNF663P	transcribed_unprocessed_pseudogene	ENPP7P1	protein_coding	CLYBL	protein_coding	EAF1	protein_coding	CAPN7
protein_coding	ELL	protein_coding	DTNB	protein_coding	ENPP3	antisense_RNA	AL133346.1	processed_pseudogene	E2F3P1	protein_coding	GCK
protein_coding	ELF2	lincRNA	LINC01197	protein_coding	ENPP1	lincRNA	LINC01804	protein_coding	DYNLL2	protein_coding	SLC52A1
protein_coding	EIF6	protein_coding	AL121753.1	sense_intronic	ENO1-IT1	protein_coding	ENO1	protein_coding	DYNC2H1	protein_coding	DHX15
protein_coding	EIF4G2	snoRNA	SNORD97	protein_coding	ENO1	sense_intronic	ENO1-IT1	protein_coding	DVL3	lincRNA	LINC01839
protein_coding	EIF4EBP1	protein_coding	RWDD4	protein_coding	ENDOD1	protein_coding	PDSS1	processed_pseudogene	DUX4L51	transcribed_unprocessed_pseudogene	AL035685.1
protein_coding	EIF4B	sense_intronic	AC068888.2	protein_coding	ENC1	protein_coding	RNF215	protein_coding	DUS2	protein_coding	NUTF2
processed_pseudogene	EIF3LP1	lincRNA	AL355838.1	protein_coding	EMX1	protein_coding	CBX7	protein_coding	DTNA	lincRNA	AC007952.7
protein_coding	EIF3K	protein_coding	THEM4	protein_coding	EML5	protein_coding	TXNRD3	protein_coding	DTHD1	protein_coding	ASB2
protein_coding	EIF3H	protein_coding	GRID1	transcribed_unprocessed_pseudogene	EMC3-AS1	protein_coding	MGAT4C	protein_coding	DST	protein_coding	RASSF8
protein_coding	EIF3C	lincRNA	AC145285.2	protein_coding	ELOVL3	lincRNA	LINC00351	sense_intronic	DSCR4-IT1	protein_coding	DSCR4
protein_coding	EIF2AK1	protein_coding	RSPH10B2	protein_coding	ELMOD1	protein_coding	SENP7	protein_coding	DSCR4	sense_intronic	DSCR4-IT1
processed_transcript	EIF1B-AS1	transcribed_unprocessed_pseudogene	ZNF542P	transcribed_unprocessed_pseudogene	ELMO2P1	protein_coding	CFTR	antisense_RNA	DSCAS	protein_coding	XIRP2
protein_coding	EHD2	lincRNA	AC010519.1	protein_coding	ELF2	protein_coding	GABBR2	protein_coding	DRAXIN	protein_coding	KDM1A
protein_coding	EGF	lincRNA	LINC01911	protein_coding	EIF6	protein_coding	AL121753.1	lincRNA	DRAIC	antisense_RNA	AL139142.1
protein_coding	EFR3A	processed_transcript	LINC00343	protein_coding	EIF4B	sense_intronic	AC068888.2	processed_pseudogene	DPPA2P4	processed_transcript	AC026461.1
protein_coding	EFNB2	protein_coding	QDPR	protein_coding	EIF3A	protein_coding	NWD1	protein_coding	DPH5	protein_coding	PLCD4
protein_coding	EFHC1	protein_coding	CCNYL1	protein_coding	EIF2B3	protein_coding	PRTG	protein_coding	DOK3	antisense_RNA	AC138028.2
protein_coding	EEF1G	protein_coding	AP002990.1	protein_coding	EIF2B1	antisense_RNA	HTR2A-AS1	protein_coding	DNM1	protein_coding	SLC25A25
protein_coding	EDEM1	protein_coding	ALDH18A1	protein_coding	EIF1B	protein_coding	MTO1	protein_coding	DNHD1	protein_coding	CCKBR
protein_coding	EDARADD	protein_coding	ATL1	protein_coding	EHMT1	lincRNA	AP003721.2	protein_coding	DNAL4	protein_coding	FAM227A
protein_coding	ECT2	protein_coding	TFIP11	protein_coding	EHF	protein_coding	HEATR6	protein_coding	DNAJC6	protein_coding	ACADS
protein_coding	EBNA1BP2	protein_coding	LAMA3	protein_coding	EGLN3	lincRNA	LINC02098	protein_coding	DNAJC13	protein_coding	CHEK2
protein_coding	EBF4	processed_pseudogene	AC110588.1	protein_coding	EGFR	protein_coding	NWD2	protein_coding	DNAI2	protein_coding	DCBLD1
protein_coding	DZIP1L	protein_coding	MELK	protein_coding	EFR3B	transcribed_processed_pseudogene	ZNF37BP	protein_coding	DNAH9	protein_coding	IQGAP3
protein_coding	DYSF	antisense_RNA	AC025263.1	antisense_RNA	EFCAB14-AS1	protein_coding	LIN9	protein_coding	DNAH8	lincRNA	AC016903.2
protein_coding	DYNC1I2	lincRNA	AC114689.3	protein_coding	EDN3	protein_coding	GARNL3	protein_coding	DNAH10OS	protein_coding	CCDC92
protein_coding	DUXB	protein_coding	ASPH	protein_coding	EDDM3A	protein_coding	LAMA4	protein_coding	DNAH1	protein_coding	STEAP2
protein_coding	DTX1	antisense_RNA	COL4A2-AS1	protein_coding	EDARADD	protein_coding	DIAPH2	protein_coding	DMRTC1	antisense_RNA	PLCE1-AS2
protein_coding	DTWD1	protein_coding	DEF8	protein_coding	EDA2R	protein_coding	BANP	protein_coding	DLG4	processed_pseudogene	GPS2P1
protein_coding	DTHD1	protein_coding	COL3A1	protein_coding	ECHDC2	protein_coding	RBM44	protein_coding	DIRC3	protein_coding	NINJ2
sense_intronic	DSCR4-IT1	protein_coding	DSCR4	protein_coding	ECHDC1	protein_coding	R3HDM4	protein_coding	DIEXF	protein_coding	KCNN2
protein_coding	DSCR4	sense_intronic	DSCR4-IT1	protein_coding	ECH1	protein_coding	AC008982.1	protein_coding	DIDO1	protein_coding	PDE5A
protein_coding	DSCR3	protein_coding	HLA-DRB1	protein_coding	EBNA1BP2	protein_coding	RUBCN	antisense_RNA	DIAPH3-AS2	protein_coding	DGKH
antisense_RNA	DSCAS	transcribed_processed_pseudogene	AC092573.2	protein_coding	EARS2	protein_coding	SRGAP2	protein_coding	DIAPH3	protein_coding	FAM114A1
protein_coding	DRD1	protein_coding	NSD1	antisense_RNA	EAF1-AS1	protein_coding	SH3BP5	protein_coding	DHX9	unprocessed_pseudogene	AP001960.1
protein_coding	DRC3	processed_pseudogene	AC087163.2	protein_coding	DZIP1	protein_coding	TRIO	protein_coding	DHX15	protein_coding	DYNC2H1
protein_coding	DPY19L4	protein_coding	RTF1	protein_coding	DYSF	lincRNA	AC010343.3	protein_coding	DHRS3	unprocessed_pseudogene	TRIM51JP
protein_coding	DPY19L2	antisense_RNA	AC084357.2	protein_coding	DYRK3	lincRNA	LINC02267	processed_transcript	DGCR5	sense_intronic	DGCR10
processed_pseudogene	DPPA2P3	lincRNA	LINC02026	processed_pseudogene	DUX4L27	lincRNA	AC140847.2	sense_intronic	DGCR10	processed_transcript	DGCR5
protein_coding	DPH6	protein_coding	PAK1	protein_coding	DUSP19	protein_coding	SP140	protein_coding	DENND5B	transcribed_unprocessed_pseudogene	FAM90A24P
protein_coding	DPCR1	lincRNA	LINC02208	protein_coding	DUSP15	protein_coding	FOXJ3	protein_coding	DENND4A	protein_coding	FLT3
protein_coding	DPAGT1	antisense_RNA	STPG2-AS1	protein_coding	DUOX1	antisense_RNA	CERS3-AS1	protein_coding	DENND2C	protein_coding	PKP1
protein_coding	DOK1	protein_coding	SEMA4F	protein_coding	DTX1	protein_coding	AVL9	protein_coding	DENND2A	protein_coding	BTBD11
protein_coding	DOCK2	antisense_RNA	NUTM2A-AS1	protein_coding	DSP	protein_coding	IL6ST	protein_coding	DENND1B	protein_coding	SKAP2
protein_coding	DOCK10	protein_coding	PDS5A	protein_coding	DRAXIN	protein_coding	ESPN	protein_coding	DEAF1	protein_coding	ANO9
protein_coding	DNMT3B	protein_coding	MAPRE1	protein_coding	DRAM1	protein_coding	UNC13B	protein_coding	DDX47	protein_coding	APOLD1
protein_coding	DNHD1	protein_coding	AC084337.2	protein_coding	DPYS	protein_coding	AP2B1	protein_coding	DDX25	protein_coding	OSBPL8
protein_coding	DNASE1L3	protein_coding	KIF3C	protein_coding	DPY30	protein_coding	MEMO1	protein_coding	DDO	protein_coding	WASF1
protein_coding	DNAL1	protein_coding	EPB41	protein_coding	DPT	protein_coding	TSC2	protein_coding	DDHD1	protein_coding	UBASH3B
protein_coding	DNAJC14	protein_coding	AC023055.1	protein_coding	DPP9	protein_coding	VAC14	protein_coding	DDC	protein_coding	FIGNL1
protein_coding	DNAJA4	protein_coding	RASGRF1	protein_coding	DPP4	antisense_RNA	AC093001.1	protein_coding	DDB2	antisense_RNA	LRP4-AS1
protein_coding	DNAI2	protein_coding	VEGFC	antisense_RNA	DPP10-AS1	lincRNA	LINC01505	protein_coding	DCTN5	antisense_RNA	AC005920.2
protein_coding	DNAH9	protein_coding	RNF17	protein_coding	DOCK4	protein_coding	ARRDC2	protein_coding	DCPS	protein_coding	GMCL1
protein_coding	DNAAF5	protein_coding	APPBP2	protein_coding	DOCK10	protein_coding	EPHX1	protein_coding	DCP1B	protein_coding	MYO15A
protein_coding	DMXL2	protein_coding	CYP19A1	protein_coding	DOC2A	protein_coding	PPM1A	protein_coding	DCC	protein_coding	KIAA1522
protein_coding	DMRT1	protein_coding	PLA1A	protein_coding	DNHD1	protein_coding	AC084337.2	protein_coding	DCBLD2	lincRNA	MIR2052HG
protein_coding	DMBT1	protein_coding	KLHL29	protein_coding	DNASE1L1	lincRNA	LINC02533	protein_coding	DCBLD1	protein_coding	DNAI2
antisense_RNA	DM1-AS	antisense_RNA	ZNF341-AS1	protein_coding	DNAJC17	protein_coding	SRPX	protein_coding	DCAF8	protein_coding	AL139011.2
protein_coding	DLGAP3	protein_coding	DCLK2	protein_coding	DNAJB6	protein_coding	AMPH	protein_coding	DCAF6	protein_coding	POU2F1
protein_coding	DLG5	protein_coding	ATL3	protein_coding	DNAJA4	protein_coding	RASGRF1	protein_coding	DBNL	protein_coding	CUX1
protein_coding	DLG4	processed_pseudogene	GPS2P1	protein_coding	DNAH14	protein_coding	POLN	protein_coding	DAZ1	protein_coding	ACSM1
protein_coding	DLG3	lincRNA	AC068722.1	protein_coding	DNAH10OS	protein_coding	CCDC92	protein_coding	DARS	lincRNA	LINC01692
protein_coding	DLG1	protein_coding	ITGB1	protein_coding	DNAH10	protein_coding	HECW1	protein_coding	DAP3	protein_coding	SYT11
protein_coding	DKK3	protein_coding	CCDC88A	protein_coding	DNAAF4	processed_transcript	DNAAF4-CCPG1	antisense_RNA	CYYR1-AS1	antisense_RNA	AP001596.1
protein_coding	DISP1	lincRNA	AC093152.1	protein_coding	DLGAP3	protein_coding	KANK1	protein_coding	CYTH2	protein_coding	AC008403.1
protein_coding	DIRC2	lincRNA	LINC02161	protein_coding	DISP1	lincRNA	AC093152.1	protein_coding	CYTH1	lincRNA	LINC00989
protein_coding	DIRC1	processed_pseudogene	BCLAF1P2	protein_coding	DIP2B	lincRNA	AC007100.1	protein_coding	CYS1	protein_coding	MTERF3
protein_coding	DIO2	protein_coding	CNOT9	protein_coding	DHX37	processed_transcript	SNHG14	protein_coding	CYP4X1	unprocessed_pseudogene	RBMY2JP
protein_coding	DIDO1	protein_coding	RAD54L2	protein_coding	DHRS9	antisense_RNA	AC024619.2	protein_coding	CYP4F2	protein_coding	CAMK2B
protein_coding	DHX8	protein_coding	LRRC7	protein_coding	DHRS7	protein_coding	SLC4A3	protein_coding	CYP4F12	protein_coding	COL4A4
protein_coding	DHX30	protein_coding	ATRN	antisense_RNA	DHRS4-AS1	protein_coding	ARHGEF38	protein_coding	CYP4B1	protein_coding	RAB18
protein_coding	DHX29	protein_coding	SERHL2	protein_coding	DHCR7	lincRNA	AC127526.3	protein_coding	CYP3A43	protein_coding	CDYL
protein_coding	DHH	lincRNA	LINC02128	protein_coding	DGKQ	protein_coding	RNF212	protein_coding	CYP2E1	protein_coding	SGSM2
protein_coding	DHFR2	protein_coding	SSBP1	protein_coding	DGKK	protein_coding	RANBP17	protein_coding	CYP2C19	protein_coding	AL583836.1
protein_coding	DGUOK	protein_coding	STAMBP	protein_coding	DGKG	transcribed_unprocessed_pseudogene	POM121L9P	protein_coding	CYP20A1	protein_coding	KCNT2
protein_coding	DGKI	protein_coding	UNC5D	protein_coding	DEPTOR	protein_coding	COX10	protein_coding	CYP19A1	protein_coding	CDK17
protein_coding	DGKH	protein_coding	BEND4	protein_coding	DEGS1	unprocessed_pseudogene	SLC9B1P3	protein_coding	CYFIP2	protein_coding	RMI2
protein_coding	DGCR8	protein_coding	DTWD2	protein_coding	DDX6	processed_pseudogene	AL512637.2	protein_coding	CYBRD1	protein_coding	MAP7D1
protein_coding	DFFA	protein_coding	ZDHHC17	protein_coding	DDX21	protein_coding	MKLN1	protein_coding	CYB5R3	protein_coding	PACSIN2
antisense_RNA	DEPDC1-AS1	lincRNA	LINC01250	protein_coding	DDX20	protein_coding	ANKDD1A	protein_coding	CYB5D1	TEC	AC104581.4
protein_coding	DENND4A	protein_coding	FLT3	protein_coding	DDT	protein_coding	GRK3	protein_coding	CWC27	protein_coding	GAB2
protein_coding	DEGS1	unprocessed_pseudogene	SLC9B1P3	protein_coding	DDHD1	protein_coding	SEZ6L2	protein_coding	CUX2	protein_coding	ACAD10
protein_coding	DEFB133	protein_coding	TLE2	protein_coding	DDC	protein_coding	FIGNL1	protein_coding	CTTNBP2NL	protein_coding	KLK14
protein_coding	DEFB1	protein_coding	XKR5	protein_coding	DDB2	protein_coding	C11orf49	protein_coding	CTPS1	protein_coding	ATP8B4
protein_coding	DEF8	protein_coding	DTWD1	protein_coding	DDB1	protein_coding	DEPDC5	protein_coding	CTNNBL1	protein_coding	SNX29
protein_coding	DDX47	protein_coding	CSNK1A1	protein_coding	DDA1	protein_coding	VWCE	protein_coding	CTNNA1	antisense_RNA	AC079385.1
protein_coding	DDX19A	protein_coding	CLEC18C	protein_coding	DCX	protein_coding	COL14A1	protein_coding	CTHRC1	lincRNA	AL122019.1
unprocessed_pseudogene	DDX12P	processed_transcript	AC092821.3	protein_coding	DCTN4	lincRNA	AC008415.1	antisense_RNA	CTD-2270F17.1	lincRNA	LINC01501
protein_coding	DCTD	antisense_RNA	AC016708.1	protein_coding	DCLK2	lincRNA	AL139383.1	protein_coding	CTCFL	protein_coding	BCAS3
protein_coding	DCST2	lincRNA	AC008415.1	protein_coding	DCAF8	protein_coding	AL139011.2	protein_coding	CSTF3	protein_coding	XPO7
protein_coding	DCP1B	protein_coding	OXNAD1	protein_coding	DCAF7	protein_coding	ZNF425	protein_coding	CSRP1	protein_coding	ADD1
protein_coding	DCK	protein_coding	MOB1B	protein_coding	DCAF12	transcribed_unprocessed_pseudogene	AC244669.1	protein_coding	CSPG4	protein_coding	IFT74
protein_coding	DCAF8	protein_coding	AL139011.2	protein_coding	DAP3	antisense_RNA	TRAF3IP2-AS1	protein_coding	CSNK1G3	protein_coding	VPS54
protein_coding	DCAF5	protein_coding	ACTR10	protein_coding	DAGLA	protein_coding	DNAJC9	protein_coding	CSNK1G2	lincRNA	SAMMSON
protein_coding	DBR1	sense_overlapping	AF064860.1	protein_coding	DAAM2	protein_coding	ASXL3	protein_coding	CS	protein_coding	AC073896.1
protein_coding	DAG1	protein_coding	BSN	lincRNA	CYTOR	lincRNA	AC103409.1	protein_coding	CRYL1	lincRNA	AL139158.2
protein_coding	DAB2	protein_coding	TTC23L	protein_coding	CYTH1	protein_coding	EPHA4	protein_coding	CRYBB3	protein_coding	PRPF40B
lincRNA	CYTOR	transcribed_unprocessed_pseudogene	POM121L1P	protein_coding	CYSLTR2	protein_coding	TSPOAP1	protein_coding	CRMP1	protein_coding	JAKMIP1
protein_coding	CYTH2	protein_coding	AC008403.1	protein_coding	CYS1	protein_coding	MPHOSPH9	protein_coding	CRLS1	protein_coding	LYPLA1
protein_coding	CYTH1	lincRNA	AC010983.1	protein_coding	CYP4X1	protein_coding	GRIK2	protein_coding	CRIP1	protein_coding	AL928654.4
transcribed_unprocessed_pseudogene	CYP4F35P	processed_transcript	AP005212.5	transcribed_unprocessed_pseudogene	CYP4F35P	processed_transcript	AP005212.5	protein_coding	CRHR2	lincRNA	AL354821.1
unprocessed_pseudogene	CYP4F24P	lincRNA	AC099687.1	protein_coding	CYP4B1	protein_coding	BCL7C	protein_coding	CREB1	protein_coding	OTUD5
protein_coding	CYP4F11	TEC	AC005336.3	protein_coding	CYP46A1	protein_coding	MTMR4	protein_coding	CRABP2	protein_coding	ZNF652
unprocessed_pseudogene	CYP3A51P	protein_coding	CYP3A7-CYP3A51P	protein_coding	CYP3A7-CYP3A51P	unprocessed_pseudogene	CYP3A51P	protein_coding	CPSF4L	lincRNA	AC064805.1
protein_coding	CYP3A43	transcribed_unprocessed_pseudogene	LINC01347	unprocessed_pseudogene	CYP3A51P	protein_coding	CYP3A7-CYP3A51P	protein_coding	CPNE3	protein_coding	RPP38
transcribed_unprocessed_pseudogene	CYP2G1P	protein_coding	AC008537.1	transcribed_unprocessed_pseudogene	CYP2G1P	protein_coding	AC008537.1	protein_coding	CPLX1	protein_coding	DENND1A
transcribed_unprocessed_pseudogene	CYP2B7P	sense_intronic	AC092071.1	transcribed_unprocessed_pseudogene	CYP2B7P	protein_coding	AOAH	lincRNA	CPEB2-AS1	protein_coding	CA10
transcribed_unprocessed_pseudogene	CYP21A1P	protein_coding	STK19	protein_coding	CYP26B1	lincRNA	U91319.1	protein_coding	CPEB1	protein_coding	AC245033.1
protein_coding	CYP20A1	protein_coding	VSIG4	antisense_RNA	CYP1B1-AS1	lincRNA	LINC02172	protein_coding	CPA2	protein_coding	CPA1
protein_coding	CYP19A1	protein_coding	DMXL2	unitary_pseudogene	CYCTP	protein_coding	PDE11A	protein_coding	CPA1	protein_coding	CPA2
protein_coding	CYFIP2	protein_coding	NCAM1	protein_coding	CYB5R3	protein_coding	NFAM1	protein_coding	COX7B2	lincRNA	LINC01731
protein_coding	CYB5R3	protein_coding	NFAM1	protein_coding	CYB5D2	protein_coding	MAPK8	protein_coding	COX6C	protein_coding	RGS22
protein_coding	CYB5D1	TEC	AC104581.4	protein_coding	CYB5B	protein_coding	DMXL2	protein_coding	CORT	protein_coding	CENPS-CORT
protein_coding	CYB561	protein_coding	NOD1	protein_coding	CYB5A	antisense_RNA	RNF219-AS1	protein_coding	COQ8A	protein_coding	KCNQ5
protein_coding	CWH43	lincRNA	LINC01877	protein_coding	CYB561	TR_V_gene	TRAV8-1	protein_coding	COQ7	protein_coding	UBE2E2
unprocessed_pseudogene	CUBNP1	antisense_RNA	AC007388.1	protein_coding	CXorf57	protein_coding	HNF4A	protein_coding	COPZ1	sense_overlapping	AC078778.2
protein_coding	CTSS	protein_coding	SLC30A8	protein_coding	CWH43	processed_pseudogene	AC022182.3	protein_coding	COPS2	protein_coding	CBX7
transcribed_unprocessed_pseudogene	CTSL3P	protein_coding	ADAMTS16	protein_coding	CWF19L2	protein_coding	ZNF609	protein_coding	COPRS	protein_coding	GPR137C
protein_coding	CTSD	protein_coding	AC068580.4	protein_coding	CWF19L1	protein_coding	ZNF318	protein_coding	COPG2	lincRNA	AC016831.1
protein_coding	CSNK1G3	protein_coding	KHDRBS3	protein_coding	CUL4A	protein_coding	KANTR	protein_coding	COMMD1	protein_coding	B3GNT2
protein_coding	CSE1L	protein_coding	NDUFA12	protein_coding	CUL3	protein_coding	RARB	protein_coding	COLEC12	antisense_RNA	UFL1-AS1
protein_coding	CRY1	processed_pseudogene	CKAP2P1	protein_coding	CUL2	antisense_RNA	AC005291.1	protein_coding	COL8A2	protein_coding	MEI4
protein_coding	CRTC3	antisense_RNA	AC004830.1	protein_coding	CTXND2	processed_transcript	LARGE-AS1	protein_coding	COL6A5	protein_coding	HSF2
protein_coding	CRTAC1	antisense_RNA	AC092801.1	protein_coding	CTXND1	lincRNA	AC016705.2	protein_coding	COL4A4	protein_coding	CYP4F12
lincRNA	CRNDE	protein_coding	DAB1	protein_coding	CTNNBIP1	protein_coding	PCDH11Y	protein_coding	COL4A3	protein_coding	NFIB
protein_coding	CRELD1	sense_intronic	AC018809.1	protein_coding	CTNNAL1	protein_coding	MED16	protein_coding	COL17A1	protein_coding	GUCY1A2
processed_pseudogene	CRB3P1	protein_coding	TRIM44	protein_coding	CTBP2	processed_transcript	AL512310.12	protein_coding	COL16A1	protein_coding	ADGRB2
protein_coding	CRADD	sense_intronic	AC012464.2	protein_coding	CSTA	lincRNA	AC016152.1	protein_coding	COL10A1	processed_transcript	AL137230.2
protein_coding	CRACR2A	antisense_RNA	TRDN-AS1	protein_coding	CSRP2	protein_coding	GRIN2B	protein_coding	COG1	protein_coding	EFCAB14
protein_coding	CPSF4L	lincRNA	AC064805.1	protein_coding	CSNK1G2	lincRNA	ARRDC3-AS1	protein_coding	COBLL1	protein_coding	ZNF565
protein_coding	CPSF2	protein_coding	ZNF175	protein_coding	CSNK1G1	protein_coding	DAPK2	protein_coding	COA6	lincRNA	LINC01483
protein_coding	CPED1	protein_coding	HM13	protein_coding	CS	protein_coding	AC073896.1	protein_coding	CNTNAP1	protein_coding	AOC3
lincRNA	CPEB2-AS1	lincRNA	AC006504.2	protein_coding	CRYZL1	protein_coding	AP000311.1	protein_coding	CNTN3	protein_coding	SLC25A26
protein_coding	CPEB1	protein_coding	HOMER2	protein_coding	CRTC3	protein_coding	IQGAP1	protein_coding	CNST	antisense_RNA	AC005288.1
protein_coding	CPB1	protein_coding	AFMID	protein_coding	CROCC2	protein_coding	GPR55	protein_coding	CNPY4	antisense_RNA	AC004522.2
processed_pseudogene	COX6CP13	antisense_RNA	AL139294.1	lincRNA	CRNDE	antisense_RNA	AC079298.3	protein_coding	CNKSR3	protein_coding	LPIN1
protein_coding	COX6C	protein_coding	RGS22	protein_coding	CRMP1	lincRNA	LINC00635	protein_coding	CMPK2	protein_coding	HS6ST1
protein_coding	COX15	protein_coding	NUDT5	protein_coding	CREBL2	protein_coding	KAT6A	unprocessed_pseudogene	CLUHP11	unprocessed_pseudogene	CCNYL3
protein_coding	CORO2B	protein_coding	OFD1	protein_coding	CREB3L1	protein_coding	GABBR1	protein_coding	CLU	protein_coding	SUMO2
protein_coding	COPZ1	sense_overlapping	AC078778.2	protein_coding	CPOX	lincRNA	LINC01060	protein_coding	CLSTN3	protein_coding	EPS15
protein_coding	COMMD1	protein_coding	HEATR4	protein_coding	CPNE3	protein_coding	CEP63	antisense_RNA	CLRN1-AS1	protein_coding	STAT4
protein_coding	COLEC12	protein_coding	AMY2B	protein_coding	CPM	lincRNA	LINC01902	protein_coding	CLPX	protein_coding	CD247
transcribed_unprocessed_pseudogene	COL6A4P1	protein_coding	SULF2	protein_coding	CPLX2	protein_coding	CNTN5	protein_coding	CLP1	protein_coding	ZNF235
antisense_RNA	COL4A2-AS1	protein_coding	DTX1	protein_coding	CPED1	protein_coding	PRDX3	protein_coding	CLNS1A	protein_coding	RSF1
protein_coding	COL4A2	protein_coding	MYO5B	protein_coding	CPEB3	lincRNA	C20orf197	protein_coding	CLN3	protein_coding	VPS13C
protein_coding	COL3A1	protein_coding	DTHD1	protein_coding	CPEB2	protein_coding	KDM2B	protein_coding	CLIP1	protein_coding	SLCO1A2
protein_coding	COL28A1	protein_coding	FAM210A	protein_coding	CPA2	protein_coding	USP43	protein_coding	CLHC1	protein_coding	DHX35
protein_coding	COL22A1	protein_coding	ST3GAL6	protein_coding	CP	lincRNA	AL139042.1	protein_coding	CLEC7A	protein_coding	ANO6
protein_coding	COL16A1	lincRNA	LINC00871	processed_pseudogene	COX6CP13	antisense_RNA	AL139294.1	protein_coding	CLEC6A	protein_coding	OSBPL11
protein_coding	COL15A1	protein_coding	DKK2	protein_coding	COX6C	protein_coding	RGS22	protein_coding	CLEC17A	misc_RNA	RN7SL842P
protein_coding	CNOT9	protein_coding	DIO2	processed_pseudogene	COX5BP6	protein_coding	TMTC4	protein_coding	CLDN7	protein_coding	AC003688.1
protein_coding	CNNM2	protein_coding	PPP1R12C	protein_coding	CORT	protein_coding	CENPS-CORT	protein_coding	CLDN4	protein_coding	CHPF
protein_coding	CNBP	protein_coding	VPS37A	protein_coding	CORO7-PAM16	protein_coding	CORO7	protein_coding	CLDN16	protein_coding	PTPDC1
unprocessed_pseudogene	CLUHP11	unprocessed_pseudogene	CCNYL3	protein_coding	CORO7	protein_coding	CORO7-PAM16	protein_coding	CLCN7	sense_intronic	AL031600.2
protein_coding	CLUH	protein_coding	C10orf90	protein_coding	CORO2A	protein_coding	CA8	protein_coding	CLCF1	protein_coding	AP003419.1
protein_coding	CLTCL1	lincRNA	LINC01663	protein_coding	CORIN	protein_coding	GNA14	protein_coding	CLASP2	protein_coding	C2orf16
protein_coding	CLTA	protein_coding	TJP1	protein_coding	COQ9	sense_overlapping	AL157871.6	protein_coding	CIT	protein_coding	EFL1
protein_coding	CLOCK	protein_coding	OSTF1	protein_coding	COQ5	protein_coding	LRP5L	protein_coding	CIRBP	protein_coding	PRICKLE2
protein_coding	CLNK	protein_coding	ACTN1	protein_coding	COPS4	protein_coding	ZNF804B	protein_coding	CILP	lincRNA	AC009902.3
protein_coding	CLN8	protein_coding	KBTBD11-OT1	protein_coding	COL9A1	protein_coding	SYN2	protein_coding	CIB2	protein_coding	LTF
protein_coding	CLMP	protein_coding	ATP2B1	protein_coding	COL8A2	protein_coding	BFAR	protein_coding	CHURC1-FNTB	protein_coding	FNTB
protein_coding	CLIP1	lincRNA	AC091078.1	protein_coding	COL8A1	antisense_RNA	AC091435.2	protein_coding	CHUK	protein_coding	TMTC4
protein_coding	CLEC17A	misc_RNA	RN7SL842P	protein_coding	COL28A1	protein_coding	RPA3	protein_coding	CHSY3	antisense_RNA	AC022639.1
protein_coding	CLEC16A	protein_coding	PGA3	protein_coding	COL18A1	protein_coding	SPIN3	protein_coding	CHSY1	antisense_RNA	AC104248.1
protein_coding	CLDN7	protein_coding	AC003688.1	protein_coding	COG6	protein_coding	CDC123	protein_coding	CHST3	protein_coding	KCNK12
transcribed_unprocessed_pseudogene	CLCN3P1	lincRNA	AC005154.5	protein_coding	COA1	protein_coding	ZNF189	protein_coding	CHRM5	protein_coding	CHD7
protein_coding	CLCN3	unprocessed_pseudogene	PRYP1	protein_coding	CNTN6	protein_coding	RASAL2	protein_coding	CHRM2	protein_coding	FAM3C
protein_coding	CLCA1	protein_coding	ANKRD13C	protein_coding	CNTF	protein_coding	OR4D9	protein_coding	CHPF	protein_coding	CLDN4
protein_coding	CLBA1	protein_coding	UGT8	protein_coding	CNOT6L	protein_coding	RNF6	protein_coding	CHN1	protein_coding	WIPF1
protein_coding	CLASP2	protein_coding	FMNL3	protein_coding	CNNM1	antisense_RNA	AC138356.3	protein_coding	CHM	protein_coding	NAV3
processed_pseudogene	CKAP2P1	protein_coding	CRY1	protein_coding	CNGB1	protein_coding	KIFC3	protein_coding	CHIT1	protein_coding	ENPP3
protein_coding	CISH	protein_coding	CNGA3	protein_coding	CNEP1R1	antisense_RNA	AC093607.1	protein_coding	CHID1	antisense_RNA	AC109587.1
protein_coding	CIRBP	protein_coding	MIDN	protein_coding	CNBP	protein_coding	MMP24OS	protein_coding	CHIC1	protein_coding	PAX3
protein_coding	CHSY3	lincRNA	AL096799.1	protein_coding	CMC1	protein_coding	TRPM3	protein_coding	CHD7	protein_coding	CHRM5
protein_coding	CHST8	protein_coding	HEG1	protein_coding	CLUL1	protein_coding	CDK14	protein_coding	CHD1L	processed_transcript	AC242426.4
protein_coding	CHST5	protein_coding	AC009163.2	unprocessed_pseudogene	CLUHP11	unprocessed_pseudogene	CCNYL3	protein_coding	CFHR1	protein_coding	CFH
protein_coding	CHRNE	protein_coding	PELP1	protein_coding	CLTA	protein_coding	ITFG1	protein_coding	CFAP74	protein_coding	SYCP2L
protein_coding	CHRNA5	protein_coding	DERA	protein_coding	CLNK	protein_coding	ACTN1	protein_coding	CFAP70	lincRNA	AC012593.1
protein_coding	CHRNA2	protein_coding	ACBD6	protein_coding	CLN8	protein_coding	KBTBD11-OT1	protein_coding	CFAP161	TEC	AC009229.4
protein_coding	CHP1	protein_coding	RAD51B	protein_coding	CLIP4	protein_coding	TOGARAM2	protein_coding	CERS5	rRNA	RNA5SP199
protein_coding	CHL1	lincRNA	AL033504.1	protein_coding	CLIC6	protein_coding	MPHOSPH6	protein_coding	CERS3	protein_coding	ZRANB2
protein_coding	CHD8	protein_coding	SUPT16H	protein_coding	CLIC4	protein_coding	UTP14A	protein_coding	CERS1	protein_coding	GDF1
protein_coding	CHD7	protein_coding	NCAPD3	protein_coding	CLEC4A	processed_transcript	AC006511.5	protein_coding	CERKL	antisense_RNA	AC099066.2
protein_coding	CHD3	scaRNA	SCARNA21	protein_coding	CLEC2D	protein_coding	SINHCAF	protein_coding	CERK	protein_coding	AMZ1
protein_coding	CGNL1	protein_coding	BRINP3	protein_coding	CLEC18C	transcribed_unprocessed_pseudogene	AC009053.1	protein_coding	CERCAM	antisense_RNA	SNHG22
protein_coding	CGGBP1	lincRNA	LINC01822	lincRNA	CLEC12A-AS1	antisense_RNA	AC020907.4	protein_coding	CEP85L	protein_coding	METTL6
protein_coding	CFHR4	protein_coding	CFHR3	protein_coding	CLDN8	protein_coding	EBF3	protein_coding	CEP350	protein_coding	BAZ1A
protein_coding	CFHR1	protein_coding	CFH	protein_coding	CLDN7	protein_coding	AC003688.1	protein_coding	CEP250	unprocessed_pseudogene	AF117829.2
protein_coding	CFAP74	transcribed_unprocessed_pseudogene	CEACAM22P	protein_coding	CLCN7	protein_coding	IFT140	protein_coding	CEP170	transcribed_unprocessed_pseudogene	AC093752.1
protein_coding	CFAP47	protein_coding	FAM199X	transcribed_unprocessed_pseudogene	CLCA3P	protein_coding	PLPP1	protein_coding	CEP126	protein_coding	TCTN2
protein_coding	CETN3	lincRNA	UNQ6494	protein_coding	CIRBP	antisense_RNA	AC104248.1	protein_coding	CEP120	protein_coding	STXBP5L
protein_coding	CERS1	protein_coding	GDF1	protein_coding	CHST7	protein_coding	NCAPG2	protein_coding	CENPU	protein_coding	RNF220
protein_coding	CERKL	protein_coding	PHF21A	protein_coding	CHST5	protein_coding	AC009163.2	protein_coding	CENPS-CORT	protein_coding	CORT
protein_coding	CEP89	protein_coding	CREB5	protein_coding	CHST12	antisense_RNA	AC023866.2	protein_coding	CELSR3	protein_coding	PFKFB4
protein_coding	CEP350	protein_coding	ATG5	protein_coding	CHRNE	protein_coding	PELP1	protein_coding	CELF4	protein_coding	DOCK2
protein_coding	CEP128	protein_coding	MMP24	protein_coding	CHRNA6	protein_coding	HFM1	protein_coding	CEACAM6	protein_coding	SLC22A23
protein_coding	CENPP	lincRNA	AP003063.1	protein_coding	CHRNA1	protein_coding	WIPF1	protein_coding	CDKN1A	processed_transcript	AC079781.5
protein_coding	CELF5	protein_coding	HLF	protein_coding	CHP1	protein_coding	FAM172A	protein_coding	CDKL4	protein_coding	HADHB
transcribed_unprocessed_pseudogene	CECR7	lincRNA	AC141257.2	protein_coding	CHML	protein_coding	RIPPLY3	protein_coding	CDK17	protein_coding	CYP19A1
protein_coding	CECR2	sense_overlapping	AC092598.1	protein_coding	CHM	antisense_RNA	AL162171.2	protein_coding	CDK11A	processed_transcript	AL031282.2
protein_coding	CEACAM5	protein_coding	AC243967.1	protein_coding	CHDH	protein_coding	RMDN1	protein_coding	CDH17	protein_coding	ENKD1
transcribed_unprocessed_pseudogene	CEACAM22P	protein_coding	CFAP74	protein_coding	CHD5	protein_coding	FLVCR1	protein_coding	CDH11	protein_coding	PRKCE
protein_coding	CDRT1	protein_coding	AC005324.3	protein_coding	CHD1L	processed_transcript	AC242426.4	protein_coding	CDC73	protein_coding	ZNF420
protein_coding	CDK5RAP3	processed_transcript	AC018521.1	processed_pseudogene	CHCHD2P7	antisense_RNA	AC093895.1	protein_coding	CDC5L	protein_coding	SERTAD2
protein_coding	CDK5	protein_coding	WDR86	protein_coding	CHAT	transcribed_unprocessed_pseudogene	AC010980.1	protein_coding	CDC45	protein_coding	UTRN
protein_coding	CDK2AP1	protein_coding	MAML1	protein_coding	CGNL1	protein_coding	GDAP2	protein_coding	CDC27	antisense_RNA	AC040934.1
protein_coding	CDK19	antisense_RNA	RAPGEF4-AS1	protein_coding	CFTR	transcribed_unprocessed_pseudogene	ELMO2P1	protein_coding	CD8A	protein_coding	EFCAB5
protein_coding	CDK11A	processed_transcript	AL031282.2	protein_coding	CFL2	protein_coding	44621	protein_coding	CD70	protein_coding	FUT8
protein_coding	CDH6	protein_coding	ACSL3	protein_coding	CFHR5	protein_coding	CCR1	protein_coding	CD46	protein_coding	SPTBN2
protein_coding	CDH10	protein_coding	SLC23A2	protein_coding	CFAP53	protein_coding	QTRT2	protein_coding	CD44	protein_coding	RAP1GDS1
sense_intronic	CDC42-IT1	protein_coding	ABLIM1	protein_coding	CFAP52	protein_coding	NEDD4L	protein_coding	CD40	protein_coding	OTUD7A
processed_pseudogene	CDC27P1	protein_coding	ZNF629	antisense_RNA	CFAP44-AS1	protein_coding	SETDB2	protein_coding	CD38	protein_coding	SCAMP1
protein_coding	CD59	protein_coding	JARID2	protein_coding	CFAP100	protein_coding	LITAF	protein_coding	CD34	protein_coding	KIAA1324
protein_coding	CCT7	protein_coding	CNOT1	protein_coding	CES5A	protein_coding	CES1	protein_coding	CD302	protein_coding	LY75-CD302
protein_coding	CCT5	antisense_RNA	AC012640.1	protein_coding	CES4A	protein_coding	PDP2	protein_coding	CD2AP	protein_coding	EPC2
protein_coding	CCS	protein_coding	CLPX	protein_coding	CES1	protein_coding	CES5A	protein_coding	CD276	lincRNA	AC090502.1
protein_coding	CCPG1	lincRNA	AC009262.1	antisense_RNA	CERS3-AS1	protein_coding	DUOX1	protein_coding	CD164	protein_coding	CEP57L1
unprocessed_pseudogene	CCNYL3	unprocessed_pseudogene	CLUHP11	protein_coding	CERKL	lincRNA	AC092378.1	protein_coding	CD163L1	protein_coding	NECTIN3
protein_coding	CCNYL1	protein_coding	EFHC1	protein_coding	CEPT1	protein_coding	LINGO1	protein_coding	CD109	protein_coding	PPM1D
protein_coding	CCNJL	protein_coding	ZNF652	protein_coding	CEP85	protein_coding	ZNF365	transcribed_unprocessed_pseudogene	CCT6P1	lincRNA	LINC01630
protein_coding	CCL16	protein_coding	PIWIL3	protein_coding	CEP83	antisense_RNA	AC007728.1	protein_coding	CCT5	antisense_RNA	AC012640.1
protein_coding	CCER2	protein_coding	KIAA1468	protein_coding	CEP78	protein_coding	TSHZ1	unprocessed_pseudogene	CCNYL3	unprocessed_pseudogene	CLUHP11
protein_coding	CCDC88A	protein_coding	DKK3	protein_coding	CEP250	unprocessed_pseudogene	AF117829.2	protein_coding	CCNT2	lincRNA	AP005328.1
protein_coding	CCDC62	protein_coding	REXO1	protein_coding	CEP128	protein_coding	CAMK2G	protein_coding	CCNJL	lincRNA	LINC00937
protein_coding	CCDC43	protein_coding	GPATCH8	protein_coding	CENPS-CORT	protein_coding	CORT	protein_coding	CCNA1	protein_coding	CREBBP
protein_coding	CCDC30	lincRNA	LINC01221	protein_coding	CENPP	antisense_RNA	AC008591.1	protein_coding	CCKBR	protein_coding	DNHD1
protein_coding	CCDC177	protein_coding	CORIN	protein_coding	CENPF	antisense_RNA	AC025569.1	protein_coding	CCDC92	protein_coding	DNAH10OS
protein_coding	CCDC169	protein_coding	CCDC169-SOHLH2	protein_coding	CELF1	protein_coding	AGBL2	protein_coding	CCDC88A	protein_coding	TNFSF8
antisense_RNA	CCDC148-AS1	antisense_RNA	AC120193.1	transcribed_unprocessed_pseudogene	CECR7	lincRNA	AC141257.2	protein_coding	CCDC66	protein_coding	PLCXD2
protein_coding	CCDC144A	protein_coding	AC098850.4	transcribed_processed_pseudogene	CEACAMP10	protein_coding	PSG9	protein_coding	CCDC43	protein_coding	GPATCH8
protein_coding	CCDC117	protein_coding	CENPF	protein_coding	CEACAM5	protein_coding	AC243967.1	protein_coding	CCDC38	protein_coding	LTA4H
protein_coding	CCDC110	antisense_RNA	KIRREL3-AS1	protein_coding	CDRT1	antisense_RNA	AC005324.1	protein_coding	CCDC3	protein_coding	FOXP1
protein_coding	CBR4	protein_coding	TMEM184A	protein_coding	CDKN1C	protein_coding	FAM117A	protein_coding	CCDC190	protein_coding	FRY
protein_coding	CBL	processed_transcript	AC079160.1	protein_coding	CDK8	protein_coding	C1orf94	protein_coding	CCDC169	protein_coding	CCDC169-SOHLH2
protein_coding	CATSPER3	protein_coding	PCBD2	protein_coding	CDK6	protein_coding	PARVB	protein_coding	CCDC167	protein_coding	MDGA1
protein_coding	CASP8	protein_coding	GDPD5	protein_coding	CDK11A	processed_transcript	AL031282.2	protein_coding	CCDC157	transcribed_unitary_pseudogene	MYH16
lincRNA	CASC22	lincRNA	AC007333.1	protein_coding	CDHR2	protein_coding	FAF2	protein_coding	CCDC150	protein_coding	TAF1B
processed_transcript	CASC19	processed_pseudogene	AC020688.1	protein_coding	CDH22	protein_coding	DNAH8	protein_coding	CCDC149	protein_coding	FBN1
protein_coding	CASC1	protein_coding	FMNL2	protein_coding	CDH15	lincRNA	AC135782.2	protein_coding	CCDC148	protein_coding	GLT8D2
protein_coding	CARD8	protein_coding	TMEM143	protein_coding	CDC123	protein_coding	COG6	antisense_RNA	CCDC144NL-AS1	lincRNA	AC087269.1
protein_coding	CAPN9	protein_coding	TWIST2	transcribed_unprocessed_pseudogene	CD8B2	protein_coding	CPNE4	transcribed_processed_pseudogene	CCDC144CP	antisense_RNA	AL353997.2
protein_coding	CAPN13	protein_coding	AP1G1	protein_coding	CD79A	lincRNA	AC005523.1	protein_coding	CCDC144A	protein_coding	AC098850.4
transcribed_processed_pseudogene	CAP2P1	protein_coding	FOXN3	protein_coding	CD5L	lincRNA	LINC02362	protein_coding	CCDC129	protein_coding	PLEKHG1
protein_coding	CAMSAP1	antisense_RNA	AC104596.1	protein_coding	CD55	protein_coding	ABCB11	protein_coding	CCDC122	protein_coding	ENOX1
protein_coding	CAMKK1	protein_coding	AP3B1	protein_coding	CD226	protein_coding	SV2C	protein_coding	CCDC12	protein_coding	THSD7B
protein_coding	CALU	protein_coding	MAP2K2	protein_coding	CCT8	protein_coding	CALCB	protein_coding	CCDC102B	protein_coding	ARHGAP42
transcribed_unitary_pseudogene	CALR4P	protein_coding	CD163L1	protein_coding	CCT6B	protein_coding	SCEL	protein_coding	CCBE1	protein_coding	SUZ12
protein_coding	CALR3	protein_coding	DNAJC1	protein_coding	CCR1	protein_coding	CFHR5	protein_coding	CBX7	protein_coding	COPS2
protein_coding	CACNG3	protein_coding	ZNF821	unprocessed_pseudogene	CCNYL3	unprocessed_pseudogene	CLUHP11	protein_coding	CBWD2	processed_transcript	PAX8-AS1
protein_coding	CABIN1	antisense_RNA	AC026704.1	protein_coding	CCNQ	protein_coding	TYR	protein_coding	CBL	protein_coding	KDM2A
protein_coding	CA3	protein_coding	CMTM8	protein_coding	CCNL2	protein_coding	ANKRD65	protein_coding	CAV3	protein_coding	UBE2H
protein_coding	C9orf24	protein_coding	FAM219A	protein_coding	CCND3	snRNA	RNU6-761P	protein_coding	CATSPER3	protein_coding	PCBD2
protein_coding	C9orf153	protein_coding	ADAM10	protein_coding	CCDC92	protein_coding	DNAH10OS	protein_coding	CASZ1	protein_coding	B3GAT3
protein_coding	C9	transcribed_unprocessed_pseudogene	GOLGA2P11	protein_coding	CCDC87	antisense_RNA	H1FX-AS1	protein_coding	CAST	sense_overlapping	AC011445.1
protein_coding	C8orf74	lincRNA	AC023824.4	protein_coding	CCDC69	protein_coding	AL592490.1	protein_coding	CASP3	protein_coding	GRIN2A
protein_coding	C8orf44-SGK3	protein_coding	SGK3	protein_coding	CCDC47	protein_coding	DNAJC3	lincRNA	CASC9	antisense_RNA	UBA6-AS1
protein_coding	C8B	protein_coding	XRCC5	protein_coding	CCDC196	lincRNA	AL359232.1	protein_coding	CASC3	protein_coding	LARS2
protein_coding	C7orf61	protein_coding	TSC22D4	processed_transcript	CCDC18-AS1	protein_coding	AFAP1L2	lincRNA	CASC22	lincRNA	AC007333.1
lincRNA	C6orf99	lincRNA	LINC01854	protein_coding	CCDC187	protein_coding	HOXB13	lincRNA	CASC20	lincRNA	AC078845.1
protein_coding	C6orf229	protein_coding	AL512428.1	protein_coding	CCDC180	processed_transcript	AL512590.3	protein_coding	CARS	protein_coding	GEMIN5
protein_coding	C6orf132	lincRNA	AC092691.1	protein_coding	CCDC168	protein_coding	FARP1	protein_coding	CARD9	protein_coding	DNAH14
protein_coding	C5orf46	protein_coding	JAKMIP2	protein_coding	CCDC150	protein_coding	TDRD5	protein_coding	CAPZB	lincRNA	HIF1A-AS1
protein_coding	C5	protein_coding	C8orf34	protein_coding	CCDC15	protein_coding	PPP1R10	protein_coding	CAPN7	protein_coding	EAF1
protein_coding	C4orf51	protein_coding	ATAD2B	protein_coding	CCDC144NL	protein_coding	PRSS12	protein_coding	CAPN3	protein_coding	AC012651.1
protein_coding	C4orf45	protein_coding	GFPT2	transcribed_unprocessed_pseudogene	CCDC144B	protein_coding	ARMC2	transcribed_processed_pseudogene	CAP2P1	protein_coding	FOXN3
protein_coding	C4A	protein_coding	SKIV2L	protein_coding	CCDC114	protein_coding	SYNGR4	protein_coding	CAMK4	lincRNA	FLJ40288
protein_coding	C3orf67	protein_coding	ATP13A4	protein_coding	CCDC102B	protein_coding	MAML2	protein_coding	CAMK2D	lincRNA	LINC00972
protein_coding	C3orf30	protein_coding	AC083800.1	protein_coding	CBX7	protein_coding	EMX1	protein_coding	CAMK2B	protein_coding	CYP4F2
protein_coding	C2orf78	protein_coding	ARFIP1	protein_coding	CBX1	protein_coding	SKAP1	protein_coding	CALU	protein_coding	MAP2K2
protein_coding	C2orf74	processed_transcript	AC016747.4	protein_coding	CBR4	lincRNA	AL354810.1	protein_coding	CACUL1	lincRNA	AC020559.1
protein_coding	C2orf69	protein_coding	AGO2	protein_coding	CBLN2	protein_coding	GABRB1	protein_coding	CACNG7	protein_coding	MYADM
lincRNA	C2orf48	protein_coding	AC007240.1	protein_coding	CBL	protein_coding	APOL4	protein_coding	CACNA1S	unprocessed_pseudogene	ZNF209P
protein_coding	C2orf40	transcribed_unprocessed_pseudogene	AC027559.1	protein_coding	CAV2	protein_coding	ANXA6	protein_coding	CACNA1G	protein_coding	NLGN4Y
antisense_RNA	C21orf62-AS1	antisense_RNA	AC244517.5	protein_coding	CATSPERZ	processed_transcript	KCNK4-TEX40	protein_coding	CABP1	protein_coding	SMG5
protein_coding	C20orf24	protein_coding	TGIF2-C20orf24	protein_coding	CATSPERG	protein_coding	SIPA1L3	protein_coding	CA5A	lincRNA	AC011287.1
protein_coding	C20orf141	protein_coding	AL035460.1	protein_coding	CATSPERE	protein_coding	NEDD9	protein_coding	CA11	protein_coding	OIP5
protein_coding	C1orf27	protein_coding	KDM4C	protein_coding	CATSPER3	protein_coding	PCBD2	protein_coding	C9orf85	protein_coding	MAPKAP1
protein_coding	C1orf228	protein_coding	FCN1	polymorphic_pseudogene	CASP12	protein_coding	MAPK4	antisense_RNA	C9orf147	protein_coding	LHFPL2
protein_coding	C1orf226	protein_coding	AL512785.2	protein_coding	CASP1	protein_coding	RASAL1	protein_coding	C8orf46	protein_coding	B3GLCT
protein_coding	C1orf185	transcribed_unprocessed_pseudogene	AL606534.2	protein_coding	CASD1	protein_coding	POLR3C	protein_coding	C7orf57	protein_coding	ABCA13
protein_coding	C1orf159	protein_coding	SLC25A46	antisense_RNA	CASC8	protein_coding	TTC27	protein_coding	C7orf26	protein_coding	CEP152
protein_coding	C1D	protein_coding	SAFB2	lincRNA	CASC22	lincRNA	AC007333.1	protein_coding	C6orf132	protein_coding	PEX6
protein_coding	C19orf12	protein_coding	TNRC6B	lincRNA	CASC17	antisense_RNA	AC106820.2	lincRNA	C5orf66-AS2	protein_coding	AHCYL2
protein_coding	C17orf53	protein_coding	WWTR1	protein_coding	CARNMT1	protein_coding	KIF12	processed_transcript	C5orf64	protein_coding	GFOD2
protein_coding	C17orf100	transcribed_unprocessed_pseudogene	AC004706.3	protein_coding	CARMIL3	lincRNA	AL356417.1	protein_coding	C5orf58	antisense_RNA	AC105402.3
protein_coding	C16orf96	protein_coding	HMOX2	protein_coding	CAPRIN2	lincRNA	LINC02008	protein_coding	C5orf47	protein_coding	SPAG1
protein_coding	C15orf48	protein_coding	IL17RD	protein_coding	CAMK2A	lincRNA	AC124254.1	lincRNA	C5orf17	lincRNA	AC110995.1
protein_coding	C15orf40	transcribed_processed_pseudogene	ACTG1P17	protein_coding	CALCB	protein_coding	CCT8	protein_coding	C4orf45	protein_coding	TMEM182
protein_coding	C14orf93	TEC	AL132780.5	antisense_RNA	CADM2-AS1	protein_coding	SLC35F4	unprocessed_pseudogene	C4BPAP2	protein_coding	GTF3C4
lincRNA	C14orf144	protein_coding	TDRD9	protein_coding	CACNG8	protein_coding	CACNG7	protein_coding	C3orf70	processed_pseudogene	RPL4P5
protein_coding	C12orf73	antisense_RNA	LIPE-AS1	protein_coding	CACNG7	protein_coding	CACNG8	antisense_RNA	C3orf67-AS1	lincRNA	AC114400.1
protein_coding	C12orf50	lincRNA	AL078590.3	protein_coding	CACNG3	protein_coding	ARMC9	protein_coding	C3orf67	protein_coding	NCBP3
protein_coding	C12orf40	protein_coding	TPR	protein_coding	CACNA1A	protein_coding	PALLD	protein_coding	C2orf82	antisense_RNA	AC023510.1
protein_coding	C11orf96	sense_overlapping	AC087521.3	protein_coding	CA8	protein_coding	CORO2A	protein_coding	C2orf80	protein_coding	MED6
protein_coding	C11orf74	protein_coding	ATXN7L2	protein_coding	CA12	protein_coding	CACNA2D3	protein_coding	C2orf69	protein_coding	GON4L
protein_coding	C11orf58	protein_coding	LMNB1	protein_coding	C9orf57	protein_coding	DISP3	lincRNA	C2orf48	protein_coding	AC007240.1
protein_coding	C11orf54	protein_coding	AP001273.2	protein_coding	C9orf153	protein_coding	TXLNG	protein_coding	C2orf16	protein_coding	CLASP2
processed_transcript	BX664615.2	transcribed_unprocessed_pseudogene	FGF7P3	antisense_RNA	C9orf147	protein_coding	SRBD1	antisense_RNA	C20orf166-AS1	lincRNA	BX640514.2
protein_coding	BTF3	protein_coding	FAM169A	protein_coding	C8orf88	protein_coding	SLC22A16	protein_coding	C2	protein_coding	AL645922.1
protein_coding	BTBD8	protein_coding	AC104836.1	protein_coding	C8orf46	protein_coding	SH3D19	protein_coding	C1QTNF3-AMACR	lincRNA	LINC02241
protein_coding	BTBD2	protein_coding	SLC3A2	protein_coding	C8B	lincRNA	AC104461.1	protein_coding	C1orf226	protein_coding	AL512785.2
protein_coding	BSN	protein_coding	DAG1	protein_coding	C8A	protein_coding	COL6A6	protein_coding	C1orf159	protein_coding	TTC29
protein_coding	BSG	protein_coding	GOLGA8B	protein_coding	C7orf61	protein_coding	TSC22D4	protein_coding	C19orf54	protein_coding	UBR2
protein_coding	BRWD3	protein_coding	PLXDC2	protein_coding	C7orf49	protein_coding	CNOT4	protein_coding	C19orf38	protein_coding	ILF3
protein_coding	BRMS1L	sense_overlapping	AL133304.3	protein_coding	C6orf229	protein_coding	AL512428.1	processed_transcript	C16orf97	lincRNA	AC034195.1
protein_coding	BRINP2	lincRNA	AF096876.1	protein_coding	C6orf132	protein_coding	KITLG	protein_coding	C16orf96	protein_coding	UBN1
protein_coding	BRF1	protein_coding	GRPEL1	protein_coding	C6orf10	protein_coding	TOMM20	protein_coding	C16orf45	protein_coding	AC140504.1
unprocessed_pseudogene	BRD9P2	protein_coding	BRD9	protein_coding	C5orf56	protein_coding	AC116366.3	lincRNA	C15orf32	protein_coding	EPB41L4B
protein_coding	BRD9	unprocessed_pseudogene	BRD9P2	protein_coding	C5	antisense_RNA	AC097478.1	protein_coding	C14orf37	lincRNA	SEPT7-AS1
protein_coding	BPY2	lincRNA	AC022784.6	protein_coding	C4orf47	antisense_RNA	AL451062.1	protein_coding	C14orf132	protein_coding	HERC1
protein_coding	BPHL	protein_coding	VWA2	protein_coding	C4BPA	antisense_RNA	AC079385.1	protein_coding	C12orf75	protein_coding	FAM76B
transcribed_processed_pseudogene	BNIP3P41	protein_coding	BRAF	protein_coding	C4B	antisense_RNA	ZBTB20-AS1	protein_coding	C11orf49	protein_coding	ZNF536
protein_coding	BMP6	protein_coding	SESN1	protein_coding	C4A	protein_coding	NELFE	protein_coding	C10orf67	protein_coding	AAK1
protein_coding	BLOC1S6	protein_coding	AC090527.2	protein_coding	C3orf85	protein_coding	LGALS3	protein_coding	C10orf143	protein_coding	PRSS54
protein_coding	BLMH	protein_coding	MYO18A	lincRNA	C3orf79	lincRNA	AC087857.1	protein_coding	C10orf126	protein_coding	POMT1
protein_coding	BLM	protein_coding	IQGAP1	protein_coding	C3orf30	protein_coding	AC083800.1	protein_coding	BZW2	protein_coding	ERBIN
protein_coding	BLCAP	lincRNA	AP002784.1	protein_coding	C2orf74	processed_transcript	AC016747.4	lincRNA	BX640514.2	antisense_RNA	C20orf166-AS1
protein_coding	BIRC3	antisense_RNA	AC097478.1	lincRNA	C2orf48	protein_coding	AC007240.1	lincRNA	BX005214.1	transcribed_unprocessed_pseudogene	FGF7P3
protein_coding	BIRC2	protein_coding	TFR2	lincRNA	C22orf34	lincRNA	AP001631.1	protein_coding	BUB1B	protein_coding	BUB1B-PAK6
protein_coding	BHLHE40	protein_coding	PXYLP1	lincRNA	C21orf91-OT1	protein_coding	MYO16	protein_coding	BTRC	protein_coding	EXOC3
protein_coding	BEND2	protein_coding	PRKCH	lincRNA	C20orf197	protein_coding	CPEB3	protein_coding	BTG4	processed_transcript	NPSR1-AS1
protein_coding	BDP1	protein_coding	RNF144B	protein_coding	C20orf141	protein_coding	AL035460.1	protein_coding	BTBD8	protein_coding	AC104836.1
antisense_RNA	BDNF-AS	antisense_RNA	AL591721.1	protein_coding	C1QTNF7	protein_coding	AKR1E2	protein_coding	BTBD17	lincRNA	AC137735.1
protein_coding	BDKRB2	protein_coding	AL355102.2	protein_coding	C1QTNF3-AMACR	lincRNA	LINC02241	protein_coding	BTBD16	unprocessed_pseudogene	GTF2IP6
protein_coding	BCL7C	protein_coding	NKAIN2	protein_coding	C1QL4	protein_coding	HTR2A	protein_coding	BTBD11	protein_coding	DENND2A
protein_coding	BCL2L2-PABPN1	protein_coding	PABPN1	protein_coding	C1orf87	protein_coding	IGFN1	protein_coding	BTBD10	lincRNA	AC092100.1
protein_coding	BCL2	protein_coding	PPP3CA	protein_coding	C1orf50	protein_coding	CDH7	protein_coding	BSG	IG_C_gene	IGHD
protein_coding	BCKDHA	protein_coding	AC011462.1	protein_coding	C1orf232	protein_coding	SNAP25	protein_coding	BSDC1	lincRNA	AC023632.2
protein_coding	BBS1	protein_coding	AP002748.4	protein_coding	C1orf158	protein_coding	PCK1	protein_coding	BRINP2	lincRNA	AC004053.1
protein_coding	BATF	protein_coding	JDP2	lincRNA	C1orf132	protein_coding	OR5AS1	protein_coding	BRF1	protein_coding	MAP3K14
antisense_RNA	BASP1-AS1	protein_coding	APP	protein_coding	C1orf123	protein_coding	CNIH3	protein_coding	BRD3	protein_coding	VAV2
protein_coding	BARX2	protein_coding	USP35	protein_coding	C19orf18	TEC	AC007342.9	protein_coding	BRCA2	protein_coding	TFB2M
protein_coding	BAIAP2	lincRNA	AC069208.1	protein_coding	C18orf63	protein_coding	FAM107B	protein_coding	BOD1L2	protein_coding	DSCAM
sense_intronic	BACH1-IT1	protein_coding	BACH1	protein_coding	C18orf25	protein_coding	TMED9	protein_coding	BMT2	protein_coding	EXTL3
protein_coding	BAAT	protein_coding	NEK10	protein_coding	C17orf100	transcribed_unprocessed_pseudogene	AC004706.3	protein_coding	BMPR2	protein_coding	KIAA2012
protein_coding	B4GALT3	protein_coding	TRMT1L	protein_coding	C15orf52	rRNA	RNA5SP392	protein_coding	BMPR1B	protein_coding	PDLIM5
antisense_RNA	AZIN1-AS1	bidirectional_promoter_lncRNA	AP002851.1	protein_coding	C14orf93	TEC	AL132780.5	protein_coding	BMP2K	antisense_RNA	AC243964.2
transcribed_processed_pseudogene	AURKAPS1	protein_coding	RAB3GAP2	protein_coding	C12orf60	protein_coding	PTPRQ	protein_coding	BLOC1S6	protein_coding	AC090527.2
protein_coding	ATXN7L2	protein_coding	C11orf74	protein_coding	C12orf54	protein_coding	SORBS2	protein_coding	BLNK	protein_coding	UBXN7
protein_coding	ATXN1L	protein_coding	IST1	protein_coding	C12orf4	protein_coding	TXNRD3NB	protein_coding	BIRC2	antisense_RNA	AP001830.2
protein_coding	ATRX	protein_coding	STK3	protein_coding	C11orf74	protein_coding	SOSTDC1	protein_coding	BIN2	protein_coding	SLC11A2
protein_coding	ATRN	protein_coding	DHX30	protein_coding	C11orf54	protein_coding	AP001273.2	protein_coding	BICDL1	protein_coding	FBXW11
protein_coding	ATP6V0A2	protein_coding	PALM2-AKAP2	protein_coding	C11orf49	protein_coding	DDB2	processed_pseudogene	BET1P1	protein_coding	GIMAP5
protein_coding	ATP5L	protein_coding	UPK2	unprocessed_pseudogene	BX284668.3	protein_coding	UNC13A	protein_coding	BDKRB2	protein_coding	AL355102.2
protein_coding	ATP2C2	protein_coding	UNC5A	protein_coding	BUD23	protein_coding	RELN	protein_coding	BCORL1	protein_coding	ARID1B
protein_coding	ATP2C1	protein_coding	COL6A5	protein_coding	BTBD8	protein_coding	AC104836.1	protein_coding	BCL9L	protein_coding	C4orf50
protein_coding	ATP13A4	protein_coding	C3orf67	protein_coding	BSG	protein_coding	NFIC	protein_coding	BCL9	protein_coding	CEP72
lincRNA	ATP11AUN	protein_coding	KIAA0513	sense_overlapping	BRWD1-IT1	protein_coding	PRDM16	protein_coding	BCL2L2-PABPN1	protein_coding	PABPN1
protein_coding	ATP10A	protein_coding	LOXL3	protein_coding	BRPF3	lincRNA	MIR9-3HG	protein_coding	BCKDHA	protein_coding	AC011462.1
protein_coding	ATL3	protein_coding	DLG5	protein_coding	BRD4	protein_coding	RASAL3	antisense_RNA	BCDIN3D-AS1	protein_coding	ABCC1
protein_coding	ATL1	protein_coding	EDARADD	protein_coding	BORCS8-MEF2B	protein_coding	MEF2B	protein_coding	BCCIP	protein_coding	BCAT1
protein_coding	ATF7	protein_coding	AC023509.3	protein_coding	BORA	protein_coding	GATB	protein_coding	BCAT1	protein_coding	BCCIP
protein_coding	ATAD5	protein_coding	AGPAT4	processed_pseudogene	BOD1P2	protein_coding	RPS6KA2	protein_coding	BCAS3	protein_coding	CTCFL
protein_coding	ATAD3C	antisense_RNA	AL391244.2	protein_coding	BNIP3L	protein_coding	KDM4D	protein_coding	BCAR3	protein_coding	KCNT1
protein_coding	ASPM	lincRNA	AC090791.1	transcribed_unprocessed_pseudogene	BMS1P8	IG_V_pseudogene	IGHV1OR16-1	protein_coding	BBS4	protein_coding	HYDIN
protein_coding	ASIP	transcribed_unprocessed_pseudogene	SMG1P5	protein_coding	BLZF1	protein_coding	44813	protein_coding	BBS2	protein_coding	G3BP1
protein_coding	ASB9	protein_coding	RUNDC3B	protein_coding	BLOC1S6	protein_coding	AC090527.2	protein_coding	BBS1	protein_coding	AP002748.4
protein_coding	ASB3	protein_coding	GPR75-ASB3	protein_coding	BLMH	protein_coding	MMP2	protein_coding	BAZ1A	protein_coding	CEP350
antisense_RNA	ASB16-AS1	protein_coding	GJA10	protein_coding	BLCAP	lincRNA	TTTY14	protein_coding	BARX2	protein_coding	RANGAP1
protein_coding	ASB10	protein_coding	ABCF2	protein_coding	BICD2	protein_coding	GPR137C	sense_intronic	BACH1-IT1	protein_coding	BACH1
protein_coding	ARV1	protein_coding	PDCD11	antisense_RNA	BFSP2-AS1	protein_coding	STPG2	antisense_RNA	BAALC-AS1	lincRNA	AC067956.1
protein_coding	ARPP21	protein_coding	RIPOR2	protein_coding	BFSP2	antisense_RNA	AC011369.1	protein_coding	BAALC	protein_coding	AP3D1
protein_coding	ARPP19	protein_coding	EPDR1	protein_coding	BFAR	protein_coding	COL8A2	protein_coding	B4GALNT4	protein_coding	SLC41A2
protein_coding	ARPC3	processed_transcript	AC144548.2	protein_coding	BEND6	protein_coding	TMEM200A	protein_coding	B3GNT2	protein_coding	COMMD1
protein_coding	ARPC1A	protein_coding	AC004922.1	protein_coding	BDKRB2	protein_coding	AL355102.2	protein_coding	B3GLCT	protein_coding	C8orf46
processed_transcript	ARMCX5-GPRASP2	protein_coding	ARMCX5	processed_transcript	BCRP3	transcribed_unprocessed_pseudogene	AP000356.3	protein_coding	B3GAT2	lincRNA	AC092078.2
protein_coding	ARMCX5	processed_transcript	ARMCX5-GPRASP2	protein_coding	BCO1	antisense_RNA	AL671511.2	protein_coding	B3GALNT2	protein_coding	CNIH3
protein_coding	ARMC6	protein_coding	IL1RAPL1	protein_coding	BCLAF3	protein_coding	LAMC2	protein_coding	AVL9	protein_coding	ZDHHC8
transcribed_unprocessed_pseudogene	ARMC4P1	protein_coding	44626	protein_coding	BCL2L2-PABPN1	protein_coding	PABPN1	protein_coding	AVIL	protein_coding	ARIH2
protein_coding	ARMC4	lincRNA	AC068599.1	protein_coding	BCL2L14	protein_coding	EMID1	protein_coding	AVEN	protein_coding	GOLGA8A
protein_coding	ARL2-SNX15	protein_coding	SNX15	protein_coding	BCL11A	protein_coding	ME3	protein_coding	AURKC	protein_coding	AC003002.1
protein_coding	ARHGEF9	processed_transcript	LINC01278	protein_coding	BCKDHA	protein_coding	AC011462.1	protein_coding	ATXN7	protein_coding	RECQL5
protein_coding	ARHGEF5	protein_coding	JPT1	protein_coding	BCAS4	protein_coding	EEF2K	protein_coding	ATXN1L	protein_coding	IST1
protein_coding	ARHGEF33	protein_coding	MORN2	antisense_RNA	BBOX1-AS1	protein_coding	MLLT10	protein_coding	ATRN	protein_coding	L3MBTL4
processed_transcript	ARHGEF26-AS1	protein_coding	TTPA	protein_coding	BBIP1	antisense_RNA	AL121852.1	protein_coding	ATPAF1	protein_coding	MKNK1
protein_coding	ARHGEF18	protein_coding	AC008878.3	protein_coding	BAZ2A	protein_coding	NDUFC2-KCTD14	unprocessed_pseudogene	ATP8A2P3	protein_coding	CLSTN2
protein_coding	ARHGEF15	protein_coding	NSMCE2	protein_coding	BARD1	protein_coding	GTF2IRD2B	protein_coding	ATP6V1D	antisense_RNA	AC090907.2
protein_coding	ARHGDIB	protein_coding	NF1	protein_coding	BANP	protein_coding	EDA2R	protein_coding	ATP6V0D2	protein_coding	TRHR
protein_coding	ARHGAP8	protein_coding	PRR5-ARHGAP8	protein_coding	BANF2	protein_coding	NEURL1	protein_coding	ATP5D	protein_coding	EPS8
protein_coding	ARHGAP6	protein_coding	NCOA1	protein_coding	BAIAP2L1	antisense_RNA	ERICH3-AS1	protein_coding	ATP2C1	processed_transcript	LINC01339
protein_coding	ARHGAP5	protein_coding	SENP7	sense_intronic	BACH1-IT1	protein_coding	BACH1	protein_coding	ATP2B3	protein_coding	ZNF275
protein_coding	ARHGAP29	antisense_RNA	AC105942.1	protein_coding	BACE2	protein_coding	OPN3	protein_coding	ATP1A3	protein_coding	GRIK5
protein_coding	ARHGAP28	protein_coding	LAMA1	protein_coding	B4GALNT3	protein_coding	WNK1	protein_coding	ATP13A1	protein_coding	HORMAD2
protein_coding	ARHGAP15	protein_coding	POLA1	protein_coding	AXIN1	protein_coding	LUC7L	protein_coding	ATP11C	lincRNA	AC087762.1
protein_coding	ARFGAP3	protein_coding	PACSIN2	protein_coding	AVL9	protein_coding	DTX1	protein_coding	ATP11B	protein_coding	SH3RF2
protein_coding	AREG	protein_coding	NXPH1	protein_coding	AUH	protein_coding	MAP3K7CL	protein_coding	ATG2B	antisense_RNA	AC099329.1
protein_coding	AR	lincRNA	AB015752.1	protein_coding	ATXN7L2	protein_coding	ANP32B	protein_coding	ATG16L2	protein_coding	OR10G3
protein_coding	APPBP2	protein_coding	DNAAF5	protein_coding	ATXN3	protein_coding	TRIP11	protein_coding	ATF6B	protein_coding	TNXB
processed_transcript	APCDD1L-AS1	lincRNA	AL355306.2	protein_coding	ATR	protein_coding	NRF1	protein_coding	ATF1	protein_coding	DIP2B
protein_coding	APC	protein_coding	AC008575.1	protein_coding	ATP9A	processed_transcript	SGO1-AS1	protein_coding	ATAD2	antisense_RNA	AL356124.2
protein_coding	APBA1	unprocessed_pseudogene	ANKRD20A7P	protein_coding	ATP8B2	protein_coding	IL6R	protein_coding	ASXL3	protein_coding	ESRRB
protein_coding	AP4S1	lincRNA	LINC01170	protein_coding	ATP6V1G2-DDX39B	protein_coding	ATP6V1G2	protein_coding	ASGR1	protein_coding	WDFY2
protein_coding	AP3S1	antisense_RNA	AL133481.1	protein_coding	ATP6V1G2	protein_coding	ATP6V1G2-DDX39B	protein_coding	ASB2	protein_coding	DTHD1
protein_coding	AP3M2	protein_coding	SAMD12	protein_coding	ATP6V1E2	protein_coding	PHEX	protein_coding	ASB10	protein_coding	ABCF2
protein_coding	AP1G1	protein_coding	CAPN13	protein_coding	ATP6V1D	antisense_RNA	AC090907.2	protein_coding	ARSK	protein_coding	MYBPC3
lincRNA	AP005328.1	protein_coding	TSNARE1	protein_coding	ATP6V1C2	antisense_RNA	AC036108.3	protein_coding	ARSB	protein_coding	DMGDH
transcribed_processed_pseudogene	AP005264.5	lincRNA	LINC01887	protein_coding	ATP6V0E1	protein_coding	CDH12	protein_coding	ARPC3	processed_transcript	AC144548.2
lincRNA	AP005264.4	lincRNA	AP001180.2	protein_coding	ATP5A1	protein_coding	OPCML	protein_coding	ARNT2	protein_coding	SERF1A
antisense_RNA	AP004147.1	lincRNA	AC114316.2	protein_coding	ATP2A2	lincRNA	AC004704.1	processed_transcript	ARMCX5-GPRASP2	protein_coding	ARMCX5
lincRNA	AP003721.2	protein_coding	C1orf21	protein_coding	ATP2A1	lincRNA	LINC02228	protein_coding	ARMCX5	processed_transcript	ARMCX5-GPRASP2
unprocessed_pseudogene	AP003399.1	protein_coding	OSBPL2	protein_coding	ATP13A4	protein_coding	GAP43	protein_coding	ARMC8	protein_coding	EXOC6
lincRNA	AP003354.2	protein_coding	LARS2	protein_coding	ATP10B	antisense_RNA	KCNMB2-AS1	protein_coding	ARMC3	lincRNA	LINC02086
lincRNA	AP003063.1	protein_coding	CENPP	protein_coding	ATG4B	protein_coding	THAP4	protein_coding	ARMC2	protein_coding	THRB
protein_coding	AP002990.1	protein_coding	EEF1G	protein_coding	ATG2B	protein_coding	NUSAP1	protein_coding	ARL8B	protein_coding	NTNG2
antisense_RNA	AP002954.1	lincRNA	MIR381HG	protein_coding	ATG14	protein_coding	TEX45	protein_coding	ARL2-SNX15	protein_coding	SNX15
bidirectional_promoter_lncRNA	AP002851.1	antisense_RNA	AZIN1-AS1	protein_coding	ATG12	protein_coding	RNF135	protein_coding	ARL13B	protein_coding	RAP2A
lincRNA	AP002802.1	protein_coding	PCMT1	protein_coding	ATF7IP2	protein_coding	AKT3	protein_coding	ARHGEF9	processed_transcript	LINC01278
lincRNA	AP002784.1	protein_coding	BLCAP	protein_coding	ATF2	lincRNA	AC093459.1	protein_coding	ARHGEF6	transcribed_unprocessed_pseudogene	GOLGA2P7
protein_coding	AP002748.4	protein_coding	BBS1	protein_coding	ATCAY	protein_coding	TJP3	protein_coding	ARHGAP8	protein_coding	PRR5-ARHGAP8
antisense_RNA	AP002748.3	protein_coding	RUNX3	protein_coding	ATAD3C	antisense_RNA	AL391244.2	protein_coding	ARHGAP45	protein_coding	ABCA7
protein_coding	AP002373.1	protein_coding	REXO2	protein_coding	ASXL3	protein_coding	DAAM2	protein_coding	ARHGAP42	protein_coding	CCDC102B
antisense_RNA	AP002075.1	processed_transcript	AC007389.1	protein_coding	ASXL2	protein_coding	KIF3C	protein_coding	ARHGAP18	protein_coding	KLF12
antisense_RNA	AP002008.1	protein_coding	EPHA3	protein_coding	ASIC4	protein_coding	RGL1	protein_coding	ARFGEF1	protein_coding	CNTLN
transcribed_unprocessed_pseudogene	AP002004.1	protein_coding	FRMD5	protein_coding	ASH1L	protein_coding	YY1AP1	protein_coding	ARF3	protein_coding	AC073610.3
antisense_RNA	AP001972.4	protein_coding	PKD2	protein_coding	ASB10	protein_coding	ABCF2	protein_coding	ARCN1	protein_coding	PRODH
antisense_RNA	AP001922.5	protein_coding	SMIM35	protein_coding	ASAP2	protein_coding	MAD1L1	protein_coding	AQR	protein_coding	TRMT11
antisense_RNA	AP001783.1	protein_coding	RGS7	protein_coding	ASAH2	protein_coding	GRM5	transcribed_processed_pseudogene	APOOP5	lincRNA	LINC01829
antisense_RNA	AP001610.1	antisense_RNA	LY86-AS1	protein_coding	ASAH1	protein_coding	KMT2E	protein_coding	APOLD1	protein_coding	DDX47
lincRNA	AP001605.1	protein_coding	UBE2H	protein_coding	AS3MT	protein_coding	BORCS7-ASMT	processed_transcript	APCDD1L-AS1	protein_coding	PHKG1
antisense_RNA	AP001372.3	antisense_RNA	AP001372.1	protein_coding	ART1	lincRNA	LINC01692	protein_coding	APC	protein_coding	AC008575.1
antisense_RNA	AP001372.1	antisense_RNA	AP001372.3	protein_coding	ARSH	protein_coding	GNB4	protein_coding	AP4S1	protein_coding	EPB41L2
protein_coding	AP001273.2	protein_coding	C11orf54	protein_coding	ARRDC2	protein_coding	DOCK4	protein_coding	AP4E1	lincRNA	MIR4713HG
antisense_RNA	AP001267.3	protein_coding	SLC2A13	protein_coding	ARPIN	antisense_RNA	C9orf41-AS1	protein_coding	AP3B2	protein_coding	BTBD1
antisense_RNA	AP001198.1	protein_coding	ODF2L	protein_coding	ARNT2	protein_coding	NAV1	protein_coding	AP1G1	snoRNA	SNORD71
lincRNA	AP001180.2	lincRNA	AP005264.4	protein_coding	ARMC4	protein_coding	ITPK1	antisense_RNA	AP006621.1	protein_coding	HMGN3
lincRNA	AP001025.3	protein_coding	ZFYVE26	protein_coding	ARL17B	protein_coding	KANSL1	lincRNA	AP005530.1	protein_coding	TUBB8
antisense_RNA	AP000777.2	lincRNA	LINC00698	protein_coding	ARL17A	protein_coding	FAM184B	transcribed_processed_pseudogene	AP005264.5	lincRNA	LINC01887
[truncated: 712 more rows]

## Sheet: NSP-RNAs
Non-overlapping single partner RNAs (NSP-RNAs)
(green, paracancer; red, adenoma; blue, cancer)
protein_coding	UBXN7	protein_coding	AKAP7
protein_coding	UBXN7	protein_coding	SLC7A14
protein_coding	UBXN7	protein_coding	BLNK
protein_coding	STOX1	protein_coding	PTEN
protein_coding	STOX1	protein_coding	ALK
protein_coding	STOX1	protein_coding	KCNH5
protein_coding	SOAT1	protein_coding	C1orf112
protein_coding	SOAT1	protein_coding	CLNS1A
protein_coding	SOAT1	protein_coding	GAD1
protein_coding	SLC3A2	protein_coding	BTBD2
protein_coding	SLC3A2	protein_coding	MRC2
protein_coding	SLC3A2	protein_coding	USP15
protein_coding	SENP7	protein_coding	ARHGAP5
protein_coding	SENP7	protein_coding	ELMOD1
protein_coding	SENP7	protein_coding	JAGN1
protein_coding	RNF17	protein_coding	DNAH9
protein_coding	RNF17	lincRNA	AC087473.1
protein_coding	RNF17	protein_coding	TK2
protein_coding	PELI2	protein_coding	PLCL1
protein_coding	PELI2	protein_coding	ADAMTS9
protein_coding	PELI2	processed_pseudogene	AC012435.1
protein_coding	PDLIM1	protein_coding	PHC2
protein_coding	PDLIM1	lincRNA	AC004895.1
protein_coding	PDLIM1	processed_pseudogene	RPL7P13
protein_coding	PAK6	lincRNA	AC096577.1
protein_coding	PAK6	protein_coding	PARN
protein_coding	PAK6	protein_coding	POLA1
antisense_RNA	OIP5-AS1	miRNA	MIR873
antisense_RNA	OIP5-AS1	miRNA	MIR335
antisense_RNA	OIP5-AS1	miRNA	MIR323A
protein_coding	KLHDC10	protein_coding	MFSD6
protein_coding	KLHDC10	protein_coding	NT5C2
protein_coding	KLHDC10	protein_coding	TENM1
protein_coding	KIAA0319L	protein_coding	KCNQ3
protein_coding	KIAA0319L	protein_coding	ACTL8
protein_coding	KIAA0319L	protein_coding	PRRC1
protein_coding	HEATR5B	antisense_RNA	AL138828.1
protein_coding	HEATR5B	protein_coding	NCAPD2
protein_coding	HEATR5B	protein_coding	STRN
protein_coding	ENTPD5	protein_coding	ELMSAN1
protein_coding	ENTPD5	protein_coding	TSPAN8
protein_coding	ENTPD5	antisense_RNA	AC005480.1
protein_coding	CYTH1	lincRNA	AC010983.1
protein_coding	CYTH1	protein_coding	EPHA4
protein_coding	CYTH1	lincRNA	LINC00989
protein_coding	CIRBP	protein_coding	MIDN
protein_coding	CIRBP	antisense_RNA	AC104248.1
protein_coding	CIRBP	protein_coding	PRICKLE2
protein_coding	CERKL	protein_coding	PHF21A
protein_coding	CERKL	lincRNA	AC092378.1
protein_coding	CERKL	antisense_RNA	AC099066.2
protein_coding	CBL	processed_transcript	AC079160.1
protein_coding	CBL	protein_coding	APOL4
protein_coding	CBL	protein_coding	KDM2A
protein_coding	C6orf132	lincRNA	AC092691.1
protein_coding	C6orf132	protein_coding	KITLG
protein_coding	C6orf132	protein_coding	PEX6
protein_coding	BSG	protein_coding	GOLGA8B
protein_coding	BSG	protein_coding	NFIC
protein_coding	BSG	IG_C_gene	IGHD
lincRNA	AC024230.1	processed_transcript	AL354863.1
lincRNA	AC024230.1	lincRNA	LINC00609
lincRNA	AC024230.1	protein_coding	SHROOM4
antisense_RNA	AC012464.1	protein_coding	MUC21
antisense_RNA	AC012464.1	protein_coding	POU2F1
antisense_RNA	AC012464.1	protein_coding	ERICH3
