# Supplementary material for: The selective sponging of miRNAs by OIP5-AS1 regulates metabolic reprogramming of pyruvate in adenoma-carcinoma transition of human colorectal cancer
Source: BMC Cancer. 2024 May 21;24:611. doi: 10.1186/s12885-024-12367-7 (PMC11106987; doi:10.1186/s12885-024-12367-7)
Supplement: Supplementary file 6 — Supplementary Material 6 [file 12885_2024_12367_MOESM6_ESM.xlsx]

## Sheet: PCDHG
Supplementary data file 6. PCDHG family interacting partners. The interacting partners of RNAs from PCDHG family genes were listed.
cancer				adenoma				paracancer
RNA_A_Type	RNA_A_Name	RNA_B_Type	RNA_B_Name	RNA_A_Type	RNA_A_Name	RNA_B_Type	RNA_B_Name	RNA_A_Type	RNA_A_Name	RNA_B_Type	RNA_B_Name
unprocessed_pseudogene	AC034205.2	protein_coding	PCDHGB3	protein_coding	PCDHGB7	protein_coding	PCDHGC3	protein_coding	PCDHGC4	protein_coding	PCDHGC3
unprocessed_pseudogene	AC034205.2	protein_coding	PCDHGA11	protein_coding	PCDHGB7	protein_coding	PCDHGA12	protein_coding	PCDHGC4	protein_coding	PCDHGA10
unprocessed_pseudogene	AC034205.2	protein_coding	PCDHGA1	protein_coding	PCDHGB7	protein_coding	ELMO1	protein_coding	PCDHGC4	protein_coding	PCDHGB3
unprocessed_pseudogene	AC034205.2	protein_coding	PCDHGC4	protein_coding	PCDHGB7	protein_coding	PCDHGA11	protein_coding	PCDHGC4	protein_coding	PCDHGA12
unprocessed_pseudogene	AC034205.2	protein_coding	PCDHGA4	protein_coding	PCDHGB7	protein_coding	PCDHGC4	protein_coding	PCDHGC4	protein_coding	PCDHGA1
unprocessed_pseudogene	AC034205.2	protein_coding	PCDHGA12	protein_coding	PCDHGB7	protein_coding	PCDHGB6	protein_coding	PCDHGC4	protein_coding	PCDHGA8
unprocessed_pseudogene	AC034205.2	protein_coding	PCDHGB5	protein_coding	PCDHGB7	protein_coding	PCDHGB2	protein_coding	PCDHGC4	protein_coding	PCDHGA3
unprocessed_pseudogene	AC034205.2	protein_coding	PCDHGB1	protein_coding	PCDHGB7	protein_coding	PCDHGA10	protein_coding	PCDHGC4	protein_coding	PCDHGB4
unprocessed_pseudogene	AC034205.2	protein_coding	PCDHGC3	protein_coding	PCDHGB7	protein_coding	PCDHGA3	protein_coding	PCDHGC4	protein_coding	PCDHGB6
unprocessed_pseudogene	AC034205.2	protein_coding	PCDHGA9	protein_coding	PCDHGB7	protein_coding	PCDHGA1	protein_coding	PCDHGC4	protein_coding	PCDHGA11
unprocessed_pseudogene	AC034205.2	protein_coding	PCDHGB2	protein_coding	PCDHGB7	protein_coding	PCDHGB4	protein_coding	PCDHGC4	protein_coding	PCDHGA5
unprocessed_pseudogene	AC034205.2	protein_coding	PCDHGC5	protein_coding	PCDHGB7	protein_coding	PCDHGA6	protein_coding	PCDHGC4	protein_coding	PCDHGA2
unprocessed_pseudogene	AC034205.2	protein_coding	PCDHGA3	protein_coding	PCDHGB7	protein_coding	PCDHGA9	protein_coding	PCDHGC4	protein_coding	PCDHGA4
unprocessed_pseudogene	AC034205.2	protein_coding	PCDHGA7	protein_coding	PCDHGB7	protein_coding	PCDHGA7	protein_coding	PCDHGC4	protein_coding	PCDHGA7
unprocessed_pseudogene	AC034205.2	protein_coding	PCDHGA5	protein_coding	PCDHGB7	protein_coding	PCDHGB1	protein_coding	PCDHGC4	protein_coding	PCDHGA9
unprocessed_pseudogene	AC034205.2	protein_coding	PCDHGA6	protein_coding	PCDHGB7	protein_coding	PCDHGB3	protein_coding	PCDHGC4	protein_coding	PCDHGB1
unprocessed_pseudogene	AC034205.2	protein_coding	PCDHGA2	protein_coding	PCDHGB7	protein_coding	PCDHGB5	protein_coding	PCDHGC4	protein_coding	PCDHGB7
unprocessed_pseudogene	AC034205.2	protein_coding	PCDHGB4	protein_coding	PCDHGB7	protein_coding	PCDHGA8	protein_coding	PCDHGC4	protein_coding	PCDHGB5
unprocessed_pseudogene	AC034205.2	protein_coding	PCDHGB7	protein_coding	PCDHGB7	protein_coding	PCDHGA5	protein_coding	PCDHGC4	protein_coding	PCDHGA6
unprocessed_pseudogene	AC034205.2	protein_coding	PCDHGA8	protein_coding	PCDHGB7	protein_coding	PCDHGA2	protein_coding	PCDHGC4	protein_coding	PCDHGB2
unprocessed_pseudogene	AC034205.2	protein_coding	PCDHGA10	protein_coding	PCDHGB7	protein_coding	PCDHGA4	protein_coding	PCDHGC3	protein_coding	PCDHGC4
unprocessed_pseudogene	AC034205.2	protein_coding	PCDHGB6	protein_coding	PCDHGB6	protein_coding	PCDHGA10	protein_coding	PCDHGC3	protein_coding	PCDHGB7
protein_coding	OAZ3	protein_coding	PCDHGB3	protein_coding	PCDHGB6	protein_coding	PCDHGC3	protein_coding	PCDHGC3	protein_coding	PCDHGA9
protein_coding	OAZ3	protein_coding	PCDHGA6	protein_coding	PCDHGB6	protein_coding	PCDHGC4	protein_coding	PCDHGC3	protein_coding	PCDHGA2
protein_coding	OAZ3	protein_coding	PCDHGA3	protein_coding	PCDHGB6	protein_coding	PCDHGA12	protein_coding	PCDHGC3	protein_coding	PCDHGA3
protein_coding	OAZ3	protein_coding	PCDHGB1	protein_coding	PCDHGB6	protein_coding	PCDHGB7	protein_coding	PCDHGC3	protein_coding	PCDHGB3
protein_coding	OAZ3	protein_coding	PCDHGA2	protein_coding	PCDHGB6	protein_coding	PCDHGA11	protein_coding	PCDHGC3	protein_coding	PCDHGA10
protein_coding	OAZ3	protein_coding	PCDHGA1	protein_coding	PCDHGB6	protein_coding	ELMO1	protein_coding	PCDHGC3	protein_coding	PCDHGA12
protein_coding	OAZ3	protein_coding	PCDHGA12	protein_coding	PCDHGB6	protein_coding	PCDHGA8	protein_coding	PCDHGC3	protein_coding	PCDHGB5
protein_coding	OAZ3	protein_coding	PCDHGB2	protein_coding	PCDHGB6	protein_coding	PCDHGA2	protein_coding	PCDHGC3	protein_coding	PCDHGB2
protein_coding	OAZ3	protein_coding	PCDHGA11	protein_coding	PCDHGB6	protein_coding	PCDHGA5	protein_coding	PCDHGC3	protein_coding	PCDHGA7
protein_coding	OAZ3	protein_coding	PCDHGB7	protein_coding	PCDHGB6	protein_coding	PCDHGB5	protein_coding	PCDHGC3	protein_coding	PCDHGA6
protein_coding	OAZ3	protein_coding	PCDHGA9	protein_coding	PCDHGB6	protein_coding	PCDHGA7	protein_coding	PCDHGC3	protein_coding	PCDHGA11
protein_coding	OAZ3	protein_coding	PCDHGA10	protein_coding	PCDHGB6	protein_coding	PCDHGA9	protein_coding	PCDHGC3	protein_coding	PCDHGA4
protein_coding	OAZ3	protein_coding	PCDHGA8	protein_coding	PCDHGB6	protein_coding	PCDHGB3	protein_coding	PCDHGC3	protein_coding	PCDHGA1
protein_coding	OAZ3	protein_coding	PCDHGB4	protein_coding	PCDHGB6	protein_coding	PCDHGA4	protein_coding	PCDHGC3	protein_coding	PCDHGB1
protein_coding	OAZ3	protein_coding	PCDHGA4	protein_coding	PCDHGB6	protein_coding	PCDHGA3	protein_coding	PCDHGC3	protein_coding	PCDHGB4
protein_coding	OAZ3	protein_coding	PCDHGB5	protein_coding	PCDHGB6	protein_coding	PCDHGA6	protein_coding	PCDHGC3	protein_coding	PCDHGA5
protein_coding	OAZ3	protein_coding	PCDHGA7	protein_coding	PCDHGB6	protein_coding	PCDHGA1	protein_coding	PCDHGC3	protein_coding	PCDHGA8
protein_coding	OAZ3	protein_coding	PCDHGB6	protein_coding	PCDHGB6	protein_coding	PCDHGB2	protein_coding	PCDHGC3	protein_coding	PCDHGB6
protein_coding	OAZ3	protein_coding	PCDHGA5	protein_coding	PCDHGB6	protein_coding	PCDHGB1	protein_coding	PCDHGB7	protein_coding	PCDHGC3
protein_coding	PCDHGB3	unprocessed_pseudogene	AC034205.2	protein_coding	PCDHGB6	protein_coding	PCDHGB4	protein_coding	PCDHGB7	protein_coding	PCDHGA12
protein_coding	PCDHGB3	protein_coding	PCDHGA2	protein_coding	PCDHGB5	protein_coding	PCDHGB6	protein_coding	PCDHGB7	protein_coding	PCDHGA11
protein_coding	PCDHGB3	protein_coding	PCDHGA5	protein_coding	PCDHGB5	protein_coding	PCDHGA9	protein_coding	PCDHGB7	protein_coding	PCDHGC4
protein_coding	PCDHGB3	protein_coding	PCDHGB2	protein_coding	PCDHGB5	protein_coding	PCDHGA10	protein_coding	PCDHGB7	protein_coding	PCDHGB5
protein_coding	PCDHGB3	protein_coding	PCDHGA3	protein_coding	PCDHGB5	protein_coding	PCDHGA12	protein_coding	PCDHGB7	protein_coding	PCDHGB6
protein_coding	PCDHGB3	protein_coding	PCDHGA1	protein_coding	PCDHGB5	protein_coding	PCDHGA11	protein_coding	PCDHGB7	protein_coding	PCDHGA2
protein_coding	PCDHGB3	protein_coding	PCDHGB1	protein_coding	PCDHGB5	protein_coding	PCDHGB7	protein_coding	PCDHGB7	protein_coding	PCDHGA8
protein_coding	PCDHGB3	protein_coding	PCDHGA4	protein_coding	PCDHGB5	protein_coding	PCDHGC3	protein_coding	PCDHGB7	protein_coding	PCDHGB4
protein_coding	PCDHGB3	protein_coding	OAZ3	protein_coding	PCDHGB5	protein_coding	ELMO1	protein_coding	PCDHGB7	protein_coding	PCDHGB3
protein_coding	PCDHGB2	unprocessed_pseudogene	AC034205.2	protein_coding	PCDHGB5	protein_coding	PCDHGC4	protein_coding	PCDHGB7	protein_coding	PCDHGB1
protein_coding	PCDHGB2	protein_coding	PCDHGA5	protein_coding	PCDHGB5	protein_coding	PCDHGA3	protein_coding	PCDHGB7	protein_coding	PCDHGA9
protein_coding	PCDHGB2	protein_coding	PCDHGB3	protein_coding	PCDHGB5	protein_coding	PCDHGB1	protein_coding	PCDHGB7	protein_coding	PCDHGA7
protein_coding	PCDHGB2	protein_coding	PCDHGA1	protein_coding	PCDHGB5	protein_coding	PCDHGA2	protein_coding	PCDHGB7	protein_coding	PCDHGA10
protein_coding	PCDHGB2	protein_coding	PCDHGB1	protein_coding	PCDHGB5	protein_coding	PCDHGA1	protein_coding	PCDHGB7	protein_coding	PCDHGA1
protein_coding	PCDHGB2	protein_coding	PCDHGA2	protein_coding	PCDHGB5	protein_coding	PCDHGA4	protein_coding	PCDHGB7	protein_coding	PCDHGA6
protein_coding	PCDHGB2	protein_coding	PCDHGA4	protein_coding	PCDHGB5	protein_coding	PCDHGA5	protein_coding	PCDHGB7	protein_coding	PCDHGA5
protein_coding	PCDHGB2	protein_coding	PCDHGA3	protein_coding	PCDHGB5	protein_coding	PCDHGB2	protein_coding	PCDHGB7	protein_coding	PCDHGB2
protein_coding	PCDHGB2	protein_coding	OAZ3	protein_coding	PCDHGB5	protein_coding	PCDHGA6	protein_coding	PCDHGB7	protein_coding	PCDHGA4
protein_coding	PCDHGB1	unprocessed_pseudogene	AC034205.2	protein_coding	PCDHGB5	protein_coding	PCDHGB4	protein_coding	PCDHGB7	protein_coding	PCDHGA3
protein_coding	PCDHGB1	protein_coding	PCDHGA4	protein_coding	PCDHGB5	protein_coding	PCDHGB3	protein_coding	PCDHGB6	protein_coding	PCDHGA10
protein_coding	PCDHGB1	protein_coding	PCDHGB2	protein_coding	PCDHGB5	protein_coding	PCDHGA7	protein_coding	PCDHGB6	protein_coding	PCDHGB7
protein_coding	PCDHGB1	protein_coding	PCDHGA5	protein_coding	PCDHGB5	protein_coding	PCDHGA8	protein_coding	PCDHGB6	protein_coding	PCDHGA11
protein_coding	PCDHGB1	protein_coding	PCDHGB3	protein_coding	PCDHGB4	protein_coding	PCDHGA9	protein_coding	PCDHGB6	protein_coding	PCDHGC4
protein_coding	PCDHGB1	protein_coding	PCDHGA2	protein_coding	PCDHGB4	protein_coding	PCDHGA8	protein_coding	PCDHGB6	protein_coding	PCDHGA12
protein_coding	PCDHGB1	protein_coding	PCDHGA3	protein_coding	PCDHGB4	protein_coding	PCDHGA10	protein_coding	PCDHGB6	protein_coding	PCDHGC3
protein_coding	PCDHGB1	protein_coding	PCDHGA1	protein_coding	PCDHGB4	protein_coding	PCDHGB5	protein_coding	PCDHGB6	protein_coding	PCDHGA8
protein_coding	PCDHGB1	protein_coding	OAZ3	protein_coding	PCDHGB4	protein_coding	PCDHGB6	protein_coding	PCDHGB6	protein_coding	PCDHGA7
protein_coding	PCDHGA5	unprocessed_pseudogene	AC034205.2	protein_coding	PCDHGB4	protein_coding	PCDHGC3	protein_coding	PCDHGB6	protein_coding	PCDHGA2
protein_coding	PCDHGA5	protein_coding	PCDHGB3	protein_coding	PCDHGB4	protein_coding	ELMO1	protein_coding	PCDHGB6	protein_coding	PCDHGA1
protein_coding	PCDHGA5	protein_coding	PCDHGA2	protein_coding	PCDHGB4	protein_coding	PCDHGB7	protein_coding	PCDHGB6	protein_coding	PCDHGA6
protein_coding	PCDHGA5	protein_coding	PCDHGA4	protein_coding	PCDHGB4	protein_coding	PCDHGC4	protein_coding	PCDHGB6	protein_coding	PCDHGB5
protein_coding	PCDHGA5	protein_coding	PCDHGA3	protein_coding	PCDHGB4	protein_coding	PCDHGA11	protein_coding	PCDHGB6	protein_coding	PCDHGB4
protein_coding	PCDHGA5	protein_coding	PCDHGA1	protein_coding	PCDHGB4	protein_coding	PCDHGA12	protein_coding	PCDHGB6	protein_coding	PCDHGA3
protein_coding	PCDHGA5	protein_coding	PCDHGB1	protein_coding	PCDHGB4	protein_coding	PCDHGA1	protein_coding	PCDHGB6	protein_coding	PCDHGA9
protein_coding	PCDHGA5	protein_coding	PCDHGB2	protein_coding	PCDHGB4	protein_coding	PCDHGA3	protein_coding	PCDHGB6	protein_coding	PCDHGB3
protein_coding	PCDHGA5	protein_coding	OAZ3	protein_coding	PCDHGB4	protein_coding	PCDHGB1	protein_coding	PCDHGB6	protein_coding	PCDHGA4
protein_coding	PCDHGA4	unprocessed_pseudogene	AC034205.2	protein_coding	PCDHGB4	protein_coding	PCDHGA2	protein_coding	PCDHGB6	protein_coding	PCDHGB1
protein_coding	PCDHGA4	protein_coding	PCDHGA5	protein_coding	PCDHGB4	protein_coding	PCDHGA6	protein_coding	PCDHGB6	protein_coding	PCDHGA5
protein_coding	PCDHGA4	protein_coding	PCDHGB2	protein_coding	PCDHGB4	protein_coding	PCDHGB2	protein_coding	PCDHGB6	protein_coding	PCDHGB2
protein_coding	PCDHGA4	protein_coding	PCDHGB3	protein_coding	PCDHGB4	protein_coding	PCDHGA4	protein_coding	PCDHGB5	protein_coding	PCDHGB6
protein_coding	PCDHGA4	protein_coding	PCDHGA3	protein_coding	PCDHGB4	protein_coding	PCDHGB3	protein_coding	PCDHGB5	protein_coding	PCDHGA10
protein_coding	PCDHGA4	protein_coding	PCDHGB1	protein_coding	PCDHGB4	protein_coding	PCDHGA5	protein_coding	PCDHGB5	protein_coding	PCDHGA9
protein_coding	PCDHGA4	protein_coding	PCDHGA2	protein_coding	PCDHGB4	protein_coding	PCDHGA7	protein_coding	PCDHGB5	protein_coding	PCDHGB7
protein_coding	PCDHGA4	protein_coding	PCDHGA1	protein_coding	PCDHGB3	protein_coding	PCDHGA6	protein_coding	PCDHGB5	protein_coding	PCDHGA12
protein_coding	PCDHGA4	protein_coding	OAZ3	protein_coding	PCDHGB3	protein_coding	PCDHGA9	protein_coding	PCDHGB5	protein_coding	PCDHGC3
protein_coding	PCDHGA3	unprocessed_pseudogene	AC034205.2	protein_coding	PCDHGB3	protein_coding	PCDHGA8	protein_coding	PCDHGB5	protein_coding	PCDHGA11
protein_coding	PCDHGA3	protein_coding	PCDHGA4	protein_coding	PCDHGB3	protein_coding	PCDHGB5	protein_coding	PCDHGB5	protein_coding	PCDHGC4
protein_coding	PCDHGA3	protein_coding	PCDHGB1	protein_coding	PCDHGB3	protein_coding	PCDHGB6	protein_coding	PCDHGB5	protein_coding	PCDHGB2
protein_coding	PCDHGA3	protein_coding	PCDHGA5	protein_coding	PCDHGB3	protein_coding	PCDHGA7	protein_coding	PCDHGB5	protein_coding	PCDHGA4
protein_coding	PCDHGA3	protein_coding	PCDHGB2	protein_coding	PCDHGB3	protein_coding	PCDHGB4	protein_coding	PCDHGB5	protein_coding	PCDHGA7
protein_coding	PCDHGA3	protein_coding	PCDHGB3	protein_coding	PCDHGB3	protein_coding	PCDHGA10	protein_coding	PCDHGB5	protein_coding	PCDHGB1
protein_coding	PCDHGA3	protein_coding	PCDHGA1	protein_coding	PCDHGB3	protein_coding	PCDHGA12	protein_coding	PCDHGB5	protein_coding	PCDHGA5
protein_coding	PCDHGA3	protein_coding	PCDHGA2	protein_coding	PCDHGB3	protein_coding	PCDHGB7	protein_coding	PCDHGB5	protein_coding	PCDHGB4
protein_coding	PCDHGA3	protein_coding	OAZ3	protein_coding	PCDHGB3	protein_coding	ELMO1	protein_coding	PCDHGB5	protein_coding	PCDHGA2
protein_coding	PCDHGA2	unprocessed_pseudogene	AC034205.2	protein_coding	PCDHGB3	protein_coding	PCDHGC4	protein_coding	PCDHGB5	protein_coding	PCDHGA3
protein_coding	PCDHGA2	protein_coding	PCDHGA5	protein_coding	PCDHGB3	protein_coding	PCDHGA11	protein_coding	PCDHGB5	protein_coding	PCDHGA8
protein_coding	PCDHGA2	protein_coding	PCDHGA4	protein_coding	PCDHGB3	protein_coding	PCDHGC3	protein_coding	PCDHGB5	protein_coding	PCDHGB3
protein_coding	PCDHGA2	protein_coding	PCDHGB1	protein_coding	PCDHGB3	protein_coding	PCDHGA2	protein_coding	PCDHGB5	protein_coding	PCDHGA6
protein_coding	PCDHGA2	protein_coding	PCDHGA3	protein_coding	PCDHGB3	protein_coding	PCDHGB1	protein_coding	PCDHGB5	protein_coding	PCDHGA1
protein_coding	PCDHGA2	protein_coding	PCDHGB2	protein_coding	PCDHGB3	protein_coding	PCDHGA1	protein_coding	PCDHGB4	protein_coding	PCDHGB5
protein_coding	PCDHGA2	protein_coding	PCDHGB3	protein_coding	PCDHGB3	protein_coding	PCDHGA3	protein_coding	PCDHGB4	protein_coding	PCDHGB6
protein_coding	PCDHGA2	protein_coding	PCDHGA1	protein_coding	PCDHGB3	protein_coding	PCDHGA4	protein_coding	PCDHGB4	protein_coding	PCDHGA8
protein_coding	PCDHGA2	protein_coding	OAZ3	protein_coding	PCDHGB3	protein_coding	PCDHGB2	protein_coding	PCDHGB4	protein_coding	PCDHGA9
protein_coding	PCDHGA1	unprocessed_pseudogene	AC034205.2	protein_coding	PCDHGB3	protein_coding	PCDHGA5	protein_coding	PCDHGB4	protein_coding	PCDHGA10
protein_coding	PCDHGA1	protein_coding	PCDHGA4	protein_coding	PCDHGB2	protein_coding	PCDHGA5	protein_coding	PCDHGB4	protein_coding	PCDHGA11
protein_coding	PCDHGA1	protein_coding	PCDHGA3	protein_coding	PCDHGB2	protein_coding	PCDHGB3	protein_coding	PCDHGB4	protein_coding	PCDHGB7
protein_coding	PCDHGA1	protein_coding	PCDHGB2	protein_coding	PCDHGB2	protein_coding	PCDHGA7	protein_coding	PCDHGB4	protein_coding	PCDHGC4
protein_coding	PCDHGA1	protein_coding	PCDHGA2	protein_coding	PCDHGB2	protein_coding	PCDHGB5	protein_coding	PCDHGB4	protein_coding	PCDHGC3
protein_coding	PCDHGA1	protein_coding	PCDHGA5	protein_coding	PCDHGB2	protein_coding	PCDHGB4	protein_coding	PCDHGB4	protein_coding	PCDHGA12
protein_coding	PCDHGA1	protein_coding	PCDHGB1	protein_coding	PCDHGB2	protein_coding	PCDHGA8	protein_coding	PCDHGB4	protein_coding	PCDHGA1
protein_coding	PCDHGA1	protein_coding	PCDHGB3	protein_coding	PCDHGB2	protein_coding	PCDHGA9	protein_coding	PCDHGB4	protein_coding	PCDHGB2
protein_coding	PCDHGA1	protein_coding	OAZ3	protein_coding	PCDHGB2	protein_coding	PCDHGB6	protein_coding	PCDHGB4	protein_coding	PCDHGA2
protein_coding	PCDHGB7	unprocessed_pseudogene	AC034205.2	protein_coding	PCDHGB2	protein_coding	PCDHGA6	protein_coding	PCDHGB4	protein_coding	PCDHGA4
protein_coding	PCDHGB7	protein_coding	OAZ3	protein_coding	PCDHGB2	protein_coding	PCDHGA10	protein_coding	PCDHGB4	protein_coding	PCDHGA3
protein_coding	PCDHGB6	unprocessed_pseudogene	AC034205.2	protein_coding	PCDHGB2	protein_coding	ELMO1	protein_coding	PCDHGB4	protein_coding	PCDHGB1
protein_coding	PCDHGB6	protein_coding	OAZ3	protein_coding	PCDHGB2	protein_coding	PCDHGA11	protein_coding	PCDHGB4	protein_coding	PCDHGA5
protein_coding	PCDHGB5	unprocessed_pseudogene	AC034205.2	protein_coding	PCDHGB2	protein_coding	PCDHGB7	protein_coding	PCDHGB4	protein_coding	PCDHGA7
protein_coding	PCDHGB5	protein_coding	OAZ3	protein_coding	PCDHGB2	protein_coding	PCDHGA12	protein_coding	PCDHGB4	protein_coding	PCDHGB3
protein_coding	PCDHGB4	unprocessed_pseudogene	AC034205.2	protein_coding	PCDHGB2	protein_coding	PCDHGC4	protein_coding	PCDHGB4	protein_coding	PCDHGA6
protein_coding	PCDHGB4	protein_coding	OAZ3	protein_coding	PCDHGB2	protein_coding	PCDHGC3	protein_coding	PCDHGB3	protein_coding	PCDHGB6
protein_coding	PCDHGA9	unprocessed_pseudogene	AC034205.2	protein_coding	PCDHGB2	protein_coding	PCDHGA1	protein_coding	PCDHGB3	protein_coding	PCDHGA10
protein_coding	PCDHGA9	protein_coding	OAZ3	protein_coding	PCDHGB2	protein_coding	PCDHGB1	protein_coding	PCDHGB3	protein_coding	PCDHGB5
protein_coding	PCDHGA8	unprocessed_pseudogene	AC034205.2	protein_coding	PCDHGB2	protein_coding	PCDHGA2	protein_coding	PCDHGB3	protein_coding	PCDHGA6
protein_coding	PCDHGA8	protein_coding	OAZ3	protein_coding	PCDHGB2	protein_coding	PCDHGA3	protein_coding	PCDHGB3	protein_coding	PCDHGA9
protein_coding	PCDHGA7	unprocessed_pseudogene	AC034205.2	protein_coding	PCDHGB2	protein_coding	PCDHGA4	protein_coding	PCDHGB3	protein_coding	PCDHGA7
protein_coding	PCDHGA7	protein_coding	OAZ3	protein_coding	PCDHGB1	protein_coding	PCDHGA4	protein_coding	PCDHGB3	protein_coding	PCDHGA8
protein_coding	PCDHGA6	unprocessed_pseudogene	AC034205.2	protein_coding	PCDHGB1	protein_coding	PCDHGA5	protein_coding	PCDHGB3	protein_coding	PCDHGB4
protein_coding	PCDHGA6	protein_coding	OAZ3	protein_coding	PCDHGB1	protein_coding	PCDHGB2	protein_coding	PCDHGB3	protein_coding	PCDHGC4
protein_coding	PCDHGA12	unprocessed_pseudogene	AC034205.2	protein_coding	PCDHGB1	protein_coding	PCDHGB3	protein_coding	PCDHGB3	protein_coding	PCDHGC3
protein_coding	PCDHGA12	protein_coding	OAZ3	protein_coding	PCDHGB1	protein_coding	PCDHGA6	protein_coding	PCDHGB3	protein_coding	PCDHGB7
protein_coding	PCDHGA11	unprocessed_pseudogene	AC034205.2	protein_coding	PCDHGB1	protein_coding	PCDHGA8	protein_coding	PCDHGB3	protein_coding	PCDHGA11
protein_coding	PCDHGA11	protein_coding	OAZ3	protein_coding	PCDHGB1	protein_coding	PCDHGB5	protein_coding	PCDHGB3	protein_coding	PCDHGA12
protein_coding	PCDHGA10	unprocessed_pseudogene	AC034205.2	protein_coding	PCDHGB1	protein_coding	PCDHGB4	protein_coding	PCDHGB3	protein_coding	PCDHGB1
protein_coding	PCDHGA10	protein_coding	OAZ3	protein_coding	PCDHGB1	protein_coding	PCDHGA7	protein_coding	PCDHGB3	protein_coding	PCDHGA1
protein_coding	PCDHGC5	unprocessed_pseudogene	AC034205.2	protein_coding	PCDHGB1	protein_coding	PCDHGA10	protein_coding	PCDHGB3	protein_coding	PCDHGA4
protein_coding	PCDHGC4	unprocessed_pseudogene	AC034205.2	protein_coding	PCDHGB1	protein_coding	PCDHGA9	protein_coding	PCDHGB3	protein_coding	PCDHGB2
protein_coding	PCDHGC3	unprocessed_pseudogene	AC034205.2	protein_coding	PCDHGB1	protein_coding	PCDHGB6	protein_coding	PCDHGB3	protein_coding	PCDHGA3
				protein_coding	PCDHGB1	protein_coding	PCDHGA11	protein_coding	PCDHGB3	protein_coding	PCDHGA5
				protein_coding	PCDHGB1	protein_coding	PCDHGC3	protein_coding	PCDHGB3	protein_coding	PCDHGA2
				protein_coding	PCDHGB1	protein_coding	PCDHGC4	protein_coding	PCDHGB2	protein_coding	PCDHGA5
				protein_coding	PCDHGB1	protein_coding	ELMO1	protein_coding	PCDHGB2	protein_coding	PCDHGB3
				protein_coding	PCDHGB1	protein_coding	PCDHGB7	protein_coding	PCDHGB2	protein_coding	PCDHGB5
				protein_coding	PCDHGB1	protein_coding	PCDHGA12	protein_coding	PCDHGB2	protein_coding	PCDHGA10
				protein_coding	PCDHGB1	protein_coding	PCDHGA3	protein_coding	PCDHGB2	protein_coding	PCDHGA9
				protein_coding	PCDHGB1	protein_coding	PCDHGA2	protein_coding	PCDHGB2	protein_coding	PCDHGB4
				protein_coding	PCDHGB1	protein_coding	PCDHGA1	protein_coding	PCDHGB2	protein_coding	PCDHGA7
				protein_coding	PCDHGA9	protein_coding	PCDHGB6	protein_coding	PCDHGB2	protein_coding	PCDHGA8
				protein_coding	PCDHGA9	protein_coding	PCDHGA10	protein_coding	PCDHGB2	protein_coding	PCDHGB6
				protein_coding	PCDHGA9	protein_coding	PCDHGC4	protein_coding	PCDHGB2	protein_coding	PCDHGA6
				protein_coding	PCDHGA9	protein_coding	PCDHGA12	protein_coding	PCDHGB2	protein_coding	PCDHGC3
				protein_coding	PCDHGA9	protein_coding	PCDHGC3	protein_coding	PCDHGB2	protein_coding	PCDHGA11
				protein_coding	PCDHGA9	protein_coding	ELMO1	protein_coding	PCDHGB2	protein_coding	PCDHGB7
				protein_coding	PCDHGA9	protein_coding	PCDHGB7	protein_coding	PCDHGB2	protein_coding	PCDHGA12
				protein_coding	PCDHGA9	protein_coding	PCDHGA11	protein_coding	PCDHGB2	protein_coding	PCDHGC4
				protein_coding	PCDHGA9	protein_coding	PCDHGB4	protein_coding	PCDHGB2	protein_coding	PCDHGA2
				protein_coding	PCDHGA9	protein_coding	PCDHGA6	protein_coding	PCDHGB2	protein_coding	PCDHGA1
				protein_coding	PCDHGA9	protein_coding	PCDHGB1	protein_coding	PCDHGB2	protein_coding	PCDHGA4
				protein_coding	PCDHGA9	protein_coding	PCDHGB5	protein_coding	PCDHGB2	protein_coding	PCDHGA3
				protein_coding	PCDHGA9	protein_coding	PCDHGA4	protein_coding	PCDHGB2	protein_coding	PCDHGB1
				protein_coding	PCDHGA9	protein_coding	PCDHGB3	protein_coding	PCDHGB1	protein_coding	PCDHGB2
				protein_coding	PCDHGA9	protein_coding	PCDHGA3	protein_coding	PCDHGB1	protein_coding	PCDHGA4
				protein_coding	PCDHGA9	protein_coding	PCDHGA7	protein_coding	PCDHGB1	protein_coding	PCDHGA5
				protein_coding	PCDHGA9	protein_coding	PCDHGA5	protein_coding	PCDHGB1	protein_coding	PCDHGB3
				protein_coding	PCDHGA9	protein_coding	PCDHGB2	protein_coding	PCDHGB1	protein_coding	PCDHGA7
				protein_coding	PCDHGA9	protein_coding	PCDHGA1	protein_coding	PCDHGB1	protein_coding	PCDHGB5
				protein_coding	PCDHGA9	protein_coding	PCDHGA2	protein_coding	PCDHGB1	protein_coding	PCDHGB4
				protein_coding	PCDHGA9	protein_coding	PCDHGA8	protein_coding	PCDHGB1	protein_coding	PCDHGB6
				protein_coding	PCDHGA8	protein_coding	PCDHGB6	protein_coding	PCDHGB1	protein_coding	PCDHGA8
				protein_coding	PCDHGA8	protein_coding	PCDHGA10	protein_coding	PCDHGB1	protein_coding	PCDHGA10
				protein_coding	PCDHGA8	protein_coding	PCDHGA9	protein_coding	PCDHGB1	protein_coding	PCDHGA9
				protein_coding	PCDHGA8	protein_coding	PCDHGB5	protein_coding	PCDHGB1	protein_coding	PCDHGA6
				protein_coding	PCDHGA8	protein_coding	PCDHGC4	protein_coding	PCDHGB1	protein_coding	PCDHGB7
				protein_coding	PCDHGA8	protein_coding	ELMO1	protein_coding	PCDHGB1	protein_coding	PCDHGA12
				protein_coding	PCDHGA8	protein_coding	PCDHGA11	protein_coding	PCDHGB1	protein_coding	PCDHGC3
				protein_coding	PCDHGA8	protein_coding	PCDHGC3	protein_coding	PCDHGB1	protein_coding	PCDHGC4
				protein_coding	PCDHGA8	protein_coding	PCDHGB7	protein_coding	PCDHGB1	protein_coding	PCDHGA11
				protein_coding	PCDHGA8	protein_coding	PCDHGA12	protein_coding	PCDHGB1	protein_coding	PCDHGA2
				protein_coding	PCDHGA8	protein_coding	PCDHGB1	protein_coding	PCDHGB1	protein_coding	PCDHGA1
				protein_coding	PCDHGA8	protein_coding	PCDHGA2	protein_coding	PCDHGB1	protein_coding	PCDHGA3
				protein_coding	PCDHGA8	protein_coding	PCDHGA1	protein_coding	PCDHGA9	protein_coding	PCDHGA10
				protein_coding	PCDHGA8	protein_coding	PCDHGA3	protein_coding	PCDHGA9	protein_coding	PCDHGB6
				protein_coding	PCDHGA8	protein_coding	PCDHGB4	protein_coding	PCDHGA9	protein_coding	PCDHGC3
				protein_coding	PCDHGA8	protein_coding	PCDHGB3	protein_coding	PCDHGA9	protein_coding	PCDHGA12
				protein_coding	PCDHGA8	protein_coding	PCDHGB2	protein_coding	PCDHGA9	protein_coding	PCDHGA11
				protein_coding	PCDHGA8	protein_coding	PCDHGA6	protein_coding	PCDHGA9	protein_coding	PCDHGB7
				protein_coding	PCDHGA8	protein_coding	PCDHGA4	protein_coding	PCDHGA9	protein_coding	PCDHGC4
				protein_coding	PCDHGA8	protein_coding	PCDHGA7	protein_coding	PCDHGA9	protein_coding	PCDHGA6
				protein_coding	PCDHGA8	protein_coding	PCDHGA5	protein_coding	PCDHGA9	protein_coding	PCDHGA4
				protein_coding	PCDHGA7	protein_coding	PCDHGB6	protein_coding	PCDHGA9	protein_coding	PCDHGB2
				protein_coding	PCDHGA7	protein_coding	PCDHGB5	protein_coding	PCDHGA9	protein_coding	PCDHGA1
				protein_coding	PCDHGA7	protein_coding	PCDHGA9	protein_coding	PCDHGA9	protein_coding	PCDHGB4
				protein_coding	PCDHGA7	protein_coding	PCDHGA8	protein_coding	PCDHGA9	protein_coding	PCDHGA8
				protein_coding	PCDHGA7	protein_coding	PCDHGB4	protein_coding	PCDHGA9	protein_coding	PCDHGA7
				protein_coding	PCDHGA7	protein_coding	PCDHGA10	protein_coding	PCDHGA9	protein_coding	PCDHGB3
				protein_coding	PCDHGA7	protein_coding	PCDHGA11	protein_coding	PCDHGA9	protein_coding	PCDHGB1
				protein_coding	PCDHGA7	protein_coding	PCDHGC4	protein_coding	PCDHGA9	protein_coding	PCDHGA5
				protein_coding	PCDHGA7	protein_coding	PCDHGA12	protein_coding	PCDHGA9	protein_coding	PCDHGA2
				protein_coding	PCDHGA7	protein_coding	PCDHGB7	protein_coding	PCDHGA9	protein_coding	PCDHGA3
				protein_coding	PCDHGA7	protein_coding	ELMO1	protein_coding	PCDHGA9	protein_coding	PCDHGB5
				protein_coding	PCDHGA7	protein_coding	PCDHGC3	protein_coding	PCDHGA8	protein_coding	PCDHGB6
				protein_coding	PCDHGA7	protein_coding	PCDHGA1	protein_coding	PCDHGA8	protein_coding	PCDHGA10
				protein_coding	PCDHGA7	protein_coding	PCDHGB1	protein_coding	PCDHGA8	protein_coding	PCDHGB5
				protein_coding	PCDHGA7	protein_coding	PCDHGA2	protein_coding	PCDHGA8	protein_coding	PCDHGA9
				protein_coding	PCDHGA7	protein_coding	PCDHGA3	protein_coding	PCDHGA8	protein_coding	PCDHGB7
				protein_coding	PCDHGA7	protein_coding	PCDHGA5	protein_coding	PCDHGA8	protein_coding	PCDHGA12
				protein_coding	PCDHGA7	protein_coding	PCDHGB2	protein_coding	PCDHGA8	protein_coding	PCDHGC4
				protein_coding	PCDHGA7	protein_coding	PCDHGB3	protein_coding	PCDHGA8	protein_coding	PCDHGA11
				protein_coding	PCDHGA7	protein_coding	PCDHGA6	protein_coding	PCDHGA8	protein_coding	PCDHGC3
				protein_coding	PCDHGA7	protein_coding	PCDHGA4	protein_coding	PCDHGA8	protein_coding	PCDHGA7
				protein_coding	PCDHGA6	protein_coding	PCDHGA9	protein_coding	PCDHGA8	protein_coding	PCDHGB4
				protein_coding	PCDHGA6	protein_coding	PCDHGB5	protein_coding	PCDHGA8	protein_coding	PCDHGA5
				protein_coding	PCDHGA6	protein_coding	PCDHGB4	protein_coding	PCDHGA8	protein_coding	PCDHGA3
				protein_coding	PCDHGA6	protein_coding	PCDHGA8	protein_coding	PCDHGA8	protein_coding	PCDHGA4
				protein_coding	PCDHGA6	protein_coding	PCDHGB6	protein_coding	PCDHGA8	protein_coding	PCDHGB1
				protein_coding	PCDHGA6	protein_coding	PCDHGA7	protein_coding	PCDHGA8	protein_coding	PCDHGA6
				protein_coding	PCDHGA6	protein_coding	PCDHGA10	protein_coding	PCDHGA8	protein_coding	PCDHGB3
				protein_coding	PCDHGA6	protein_coding	PCDHGC4	protein_coding	PCDHGA8	protein_coding	PCDHGB2
				protein_coding	PCDHGA6	protein_coding	PCDHGB7	protein_coding	PCDHGA8	protein_coding	PCDHGA1
				protein_coding	PCDHGA6	protein_coding	PCDHGA11	protein_coding	PCDHGA8	protein_coding	PCDHGA2
				protein_coding	PCDHGA6	protein_coding	PCDHGC3	protein_coding	PCDHGA7	protein_coding	PCDHGB6
				protein_coding	PCDHGA6	protein_coding	ELMO1	protein_coding	PCDHGA7	protein_coding	PCDHGB5
				protein_coding	PCDHGA6	protein_coding	PCDHGA12	protein_coding	PCDHGA7	protein_coding	PCDHGA8
				protein_coding	PCDHGA6	protein_coding	PCDHGB1	protein_coding	PCDHGA7	protein_coding	PCDHGA9
				protein_coding	PCDHGA6	protein_coding	PCDHGA2	protein_coding	PCDHGA7	protein_coding	PCDHGB4
				protein_coding	PCDHGA6	protein_coding	PCDHGA3	protein_coding	PCDHGA7	protein_coding	PCDHGA10
				protein_coding	PCDHGA6	protein_coding	PCDHGA1	protein_coding	PCDHGA7	protein_coding	PCDHGA12
				protein_coding	PCDHGA6	protein_coding	PCDHGB3	protein_coding	PCDHGA7	protein_coding	PCDHGB7
				protein_coding	PCDHGA6	protein_coding	PCDHGA5	protein_coding	PCDHGA7	protein_coding	PCDHGC3
				protein_coding	PCDHGA6	protein_coding	PCDHGB2	protein_coding	PCDHGA7	protein_coding	PCDHGC4
				protein_coding	PCDHGA6	protein_coding	PCDHGA4	protein_coding	PCDHGA7	protein_coding	PCDHGA11
				protein_coding	PCDHGA5	protein_coding	PCDHGB3	protein_coding	PCDHGA7	protein_coding	PCDHGB1
				protein_coding	PCDHGA5	protein_coding	PCDHGB5	protein_coding	PCDHGA7	protein_coding	PCDHGA1
				protein_coding	PCDHGA5	protein_coding	PCDHGB6	protein_coding	PCDHGA7	protein_coding	PCDHGA6
				protein_coding	PCDHGA5	protein_coding	PCDHGA7	protein_coding	PCDHGA7	protein_coding	PCDHGA4
				protein_coding	PCDHGA5	protein_coding	PCDHGA10	protein_coding	PCDHGA7	protein_coding	PCDHGA2
				protein_coding	PCDHGA5	protein_coding	PCDHGA6	protein_coding	PCDHGA7	protein_coding	PCDHGB2
				protein_coding	PCDHGA5	protein_coding	PCDHGA9	protein_coding	PCDHGA7	protein_coding	PCDHGB3
				protein_coding	PCDHGA5	protein_coding	PCDHGB4	protein_coding	PCDHGA7	protein_coding	PCDHGA3
				protein_coding	PCDHGA5	protein_coding	PCDHGA8	protein_coding	PCDHGA7	protein_coding	PCDHGA5
				protein_coding	PCDHGA5	protein_coding	PCDHGC4	protein_coding	PCDHGA6	protein_coding	PCDHGA9
				protein_coding	PCDHGA5	protein_coding	PCDHGA12	protein_coding	PCDHGA6	protein_coding	PCDHGB6
				protein_coding	PCDHGA5	protein_coding	PCDHGA11	protein_coding	PCDHGA6	protein_coding	PCDHGA7
				protein_coding	PCDHGA5	protein_coding	PCDHGC3	protein_coding	PCDHGA6	protein_coding	PCDHGA10
				protein_coding	PCDHGA5	protein_coding	PCDHGB7	protein_coding	PCDHGA6	protein_coding	PCDHGB5
				protein_coding	PCDHGA5	protein_coding	ELMO1	protein_coding	PCDHGA6	protein_coding	PCDHGA8
				protein_coding	PCDHGA5	protein_coding	PCDHGA1	protein_coding	PCDHGA6	protein_coding	PCDHGB4
				protein_coding	PCDHGA5	protein_coding	PCDHGB1	protein_coding	PCDHGA6	protein_coding	PCDHGA11
				protein_coding	PCDHGA5	protein_coding	PCDHGA2	protein_coding	PCDHGA6	protein_coding	PCDHGA12
				protein_coding	PCDHGA5	protein_coding	PCDHGA3	protein_coding	PCDHGA6	protein_coding	PCDHGC3
				protein_coding	PCDHGA5	protein_coding	PCDHGA4	protein_coding	PCDHGA6	protein_coding	PCDHGB7
				protein_coding	PCDHGA5	protein_coding	PCDHGB2	protein_coding	PCDHGA6	protein_coding	PCDHGC4
				protein_coding	PCDHGA4	protein_coding	PCDHGB2	protein_coding	PCDHGA6	protein_coding	PCDHGA1
				protein_coding	PCDHGA4	protein_coding	PCDHGA5	protein_coding	PCDHGA6	protein_coding	PCDHGA5
				protein_coding	PCDHGA4	protein_coding	PCDHGB3	protein_coding	PCDHGA6	protein_coding	PCDHGA3
				protein_coding	PCDHGA4	protein_coding	PCDHGB5	protein_coding	PCDHGA6	protein_coding	PCDHGA2
				protein_coding	PCDHGA4	protein_coding	PCDHGA9	protein_coding	PCDHGA6	protein_coding	PCDHGB3
				protein_coding	PCDHGA4	protein_coding	PCDHGA10	protein_coding	PCDHGA6	protein_coding	PCDHGA4
				protein_coding	PCDHGA4	protein_coding	PCDHGB6	protein_coding	PCDHGA6	protein_coding	PCDHGB1
				protein_coding	PCDHGA4	protein_coding	PCDHGA8	protein_coding	PCDHGA6	protein_coding	PCDHGB2
				protein_coding	PCDHGA4	protein_coding	PCDHGB4	protein_coding	PCDHGA5	protein_coding	PCDHGB3
				protein_coding	PCDHGA4	protein_coding	PCDHGA7	protein_coding	PCDHGA5	protein_coding	PCDHGA6
				protein_coding	PCDHGA4	protein_coding	PCDHGA6	protein_coding	PCDHGA5	protein_coding	PCDHGB5
				protein_coding	PCDHGA4	protein_coding	PCDHGC4	protein_coding	PCDHGA5	protein_coding	PCDHGA8
				protein_coding	PCDHGA4	protein_coding	PCDHGC3	protein_coding	PCDHGA5	protein_coding	PCDHGA10
				protein_coding	PCDHGA4	protein_coding	PCDHGA11	protein_coding	PCDHGA5	protein_coding	PCDHGB4
				protein_coding	PCDHGA4	protein_coding	ELMO1	protein_coding	PCDHGA5	protein_coding	PCDHGA9
				protein_coding	PCDHGA4	protein_coding	PCDHGA12	protein_coding	PCDHGA5	protein_coding	PCDHGB6
				protein_coding	PCDHGA4	protein_coding	PCDHGB7	protein_coding	PCDHGA5	protein_coding	PCDHGA7
				protein_coding	PCDHGA4	protein_coding	PCDHGA1	protein_coding	PCDHGA5	protein_coding	PCDHGA11
				protein_coding	PCDHGA4	protein_coding	PCDHGB1	protein_coding	PCDHGA5	protein_coding	PCDHGC4
				protein_coding	PCDHGA4	protein_coding	PCDHGA2	protein_coding	PCDHGA5	protein_coding	PCDHGB7
				protein_coding	PCDHGA4	protein_coding	PCDHGA3	protein_coding	PCDHGA5	protein_coding	PCDHGC3
				protein_coding	PCDHGA3	protein_coding	PCDHGB1	protein_coding	PCDHGA5	protein_coding	PCDHGA12
				protein_coding	PCDHGA3	protein_coding	PCDHGA5	protein_coding	PCDHGA5	protein_coding	PCDHGA4
				protein_coding	PCDHGA3	protein_coding	PCDHGA4	protein_coding	PCDHGA5	protein_coding	PCDHGA2
				protein_coding	PCDHGA3	protein_coding	PCDHGB2	protein_coding	PCDHGA5	protein_coding	PCDHGA1
				protein_coding	PCDHGA3	protein_coding	PCDHGB3	protein_coding	PCDHGA5	protein_coding	PCDHGA3
				protein_coding	PCDHGA3	protein_coding	PCDHGB5	protein_coding	PCDHGA5	protein_coding	PCDHGB2
				protein_coding	PCDHGA3	protein_coding	PCDHGB4	protein_coding	PCDHGA5	protein_coding	PCDHGB1
				protein_coding	PCDHGA3	protein_coding	PCDHGA6	protein_coding	PCDHGA4	protein_coding	PCDHGA5
				protein_coding	PCDHGA3	protein_coding	PCDHGA7	protein_coding	PCDHGA4	protein_coding	PCDHGB2
				protein_coding	PCDHGA3	protein_coding	PCDHGA8	protein_coding	PCDHGA4	protein_coding	PCDHGB3
				protein_coding	PCDHGA3	protein_coding	PCDHGA10	protein_coding	PCDHGA4	protein_coding	PCDHGA10
				protein_coding	PCDHGA3	protein_coding	PCDHGA9	protein_coding	PCDHGA4	protein_coding	PCDHGA9
				protein_coding	PCDHGA3	protein_coding	PCDHGB6	protein_coding	PCDHGA4	protein_coding	PCDHGB5
				protein_coding	PCDHGA3	protein_coding	PCDHGB7	protein_coding	PCDHGA4	protein_coding	PCDHGB4
				protein_coding	PCDHGA3	protein_coding	PCDHGC4	protein_coding	PCDHGA4	protein_coding	PCDHGA7
				protein_coding	PCDHGA3	protein_coding	PCDHGC3	protein_coding	PCDHGA4	protein_coding	PCDHGB6
				protein_coding	PCDHGA3	protein_coding	PCDHGA11	protein_coding	PCDHGA4	protein_coding	PCDHGA8
				protein_coding	PCDHGA3	protein_coding	PCDHGA12	protein_coding	PCDHGA4	protein_coding	PCDHGA6
				protein_coding	PCDHGA3	protein_coding	ELMO1	protein_coding	PCDHGA4	protein_coding	PCDHGA12
				protein_coding	PCDHGA3	protein_coding	PCDHGA2	protein_coding	PCDHGA4	protein_coding	PCDHGA11
				protein_coding	PCDHGA3	protein_coding	PCDHGA1	protein_coding	PCDHGA4	protein_coding	PCDHGC4
				protein_coding	PCDHGA2	protein_coding	PCDHGB1	protein_coding	PCDHGA4	protein_coding	PCDHGC3
				protein_coding	PCDHGA2	protein_coding	PCDHGA3	protein_coding	PCDHGA4	protein_coding	PCDHGB7
				protein_coding	PCDHGA2	protein_coding	PCDHGA4	protein_coding	PCDHGA4	protein_coding	PCDHGA1
				protein_coding	PCDHGA2	protein_coding	PCDHGA5	protein_coding	PCDHGA4	protein_coding	PCDHGA2
				protein_coding	PCDHGA2	protein_coding	PCDHGB2	protein_coding	PCDHGA4	protein_coding	PCDHGB1
				protein_coding	PCDHGA2	protein_coding	PCDHGB3	protein_coding	PCDHGA4	protein_coding	PCDHGA3
				protein_coding	PCDHGA2	protein_coding	PCDHGA6	protein_coding	PCDHGA3	protein_coding	PCDHGB2
				protein_coding	PCDHGA2	protein_coding	PCDHGA8	protein_coding	PCDHGA3	protein_coding	PCDHGA5
				protein_coding	PCDHGA2	protein_coding	PCDHGB5	protein_coding	PCDHGA3	protein_coding	PCDHGB1
				protein_coding	PCDHGA2	protein_coding	PCDHGA7	protein_coding	PCDHGA3	protein_coding	PCDHGA4
				protein_coding	PCDHGA2	protein_coding	PCDHGB4	protein_coding	PCDHGA3	protein_coding	PCDHGB3
				protein_coding	PCDHGA2	protein_coding	PCDHGB6	protein_coding	PCDHGA3	protein_coding	PCDHGA6
				protein_coding	PCDHGA2	protein_coding	PCDHGA9	protein_coding	PCDHGA3	protein_coding	PCDHGB6
				protein_coding	PCDHGA2	protein_coding	PCDHGA10	protein_coding	PCDHGA3	protein_coding	PCDHGB4
				protein_coding	PCDHGA2	protein_coding	PCDHGC3	protein_coding	PCDHGA3	protein_coding	PCDHGA10
				protein_coding	PCDHGA2	protein_coding	PCDHGA12	protein_coding	PCDHGA3	protein_coding	PCDHGB5
				protein_coding	PCDHGA2	protein_coding	ELMO1	protein_coding	PCDHGA3	protein_coding	PCDHGA8
				protein_coding	PCDHGA2	protein_coding	PCDHGA11	protein_coding	PCDHGA3	protein_coding	PCDHGA7
				protein_coding	PCDHGA2	protein_coding	PCDHGC4	protein_coding	PCDHGA3	protein_coding	PCDHGA9
				protein_coding	PCDHGA2	protein_coding	PCDHGB7	protein_coding	PCDHGA3	protein_coding	PCDHGC3
				protein_coding	PCDHGA2	protein_coding	PCDHGA1	protein_coding	PCDHGA3	protein_coding	PCDHGA11
				protein_coding	PCDHGA11	protein_coding	PCDHGA12	protein_coding	PCDHGA3	protein_coding	PCDHGA12
				protein_coding	PCDHGA11	protein_coding	ELMO1	protein_coding	PCDHGA3	protein_coding	PCDHGC4
				protein_coding	PCDHGA11	protein_coding	PCDHGC4	protein_coding	PCDHGA3	protein_coding	PCDHGB7
				protein_coding	PCDHGA11	protein_coding	PCDHGC3	protein_coding	PCDHGA3	protein_coding	PCDHGA2
				protein_coding	PCDHGA11	protein_coding	PCDHGB1	protein_coding	PCDHGA3	protein_coding	PCDHGA1
				protein_coding	PCDHGA11	protein_coding	PCDHGA1	protein_coding	PCDHGA2	protein_coding	PCDHGA5
				protein_coding	PCDHGA11	protein_coding	PCDHGA7	protein_coding	PCDHGA2	protein_coding	PCDHGB2
				protein_coding	PCDHGA11	protein_coding	PCDHGB2	protein_coding	PCDHGA2	protein_coding	PCDHGB1
				protein_coding	PCDHGA11	protein_coding	PCDHGA4	protein_coding	PCDHGA2	protein_coding	PCDHGA4
				protein_coding	PCDHGA11	protein_coding	PCDHGB5	protein_coding	PCDHGA2	protein_coding	PCDHGA3
				protein_coding	PCDHGA11	protein_coding	PCDHGA6	protein_coding	PCDHGA2	protein_coding	PCDHGB3
				protein_coding	PCDHGA11	protein_coding	PCDHGA9	protein_coding	PCDHGA2	protein_coding	PCDHGA10
				protein_coding	PCDHGA11	protein_coding	PCDHGA5	protein_coding	PCDHGA2	protein_coding	PCDHGB6
				protein_coding	PCDHGA11	protein_coding	PCDHGB6	protein_coding	PCDHGA2	protein_coding	PCDHGB4
				protein_coding	PCDHGA11	protein_coding	PCDHGA8	protein_coding	PCDHGA2	protein_coding	PCDHGB5
				protein_coding	PCDHGA11	protein_coding	PCDHGA2	protein_coding	PCDHGA2	protein_coding	PCDHGA7
				protein_coding	PCDHGA11	protein_coding	PCDHGB4	protein_coding	PCDHGA2	protein_coding	PCDHGA6
				protein_coding	PCDHGA11	protein_coding	PCDHGA3	protein_coding	PCDHGA2	protein_coding	PCDHGA9
				protein_coding	PCDHGA11	protein_coding	PCDHGA10	protein_coding	PCDHGA2	protein_coding	PCDHGA8
				protein_coding	PCDHGA11	protein_coding	PCDHGB7	protein_coding	PCDHGA2	protein_coding	PCDHGB7
				protein_coding	PCDHGA11	protein_coding	PCDHGB3	protein_coding	PCDHGA2	protein_coding	PCDHGC3
				protein_coding	PCDHGA10	protein_coding	PCDHGC3	protein_coding	PCDHGA2	protein_coding	PCDHGA12
				protein_coding	PCDHGA10	protein_coding	PCDHGB7	protein_coding	PCDHGA2	protein_coding	PCDHGC4
				protein_coding	PCDHGA10	protein_coding	ELMO1	protein_coding	PCDHGA2	protein_coding	PCDHGA11
				protein_coding	PCDHGA10	protein_coding	PCDHGA12	protein_coding	PCDHGA2	protein_coding	PCDHGA1
				protein_coding	PCDHGA10	protein_coding	PCDHGC4	protein_coding	PCDHGA12	protein_coding	PCDHGC4
				protein_coding	PCDHGA10	protein_coding	PCDHGA11	protein_coding	PCDHGA12	protein_coding	PCDHGC3
				protein_coding	PCDHGA10	protein_coding	PCDHGA8	protein_coding	PCDHGA12	protein_coding	PCDHGA9
				protein_coding	PCDHGA10	protein_coding	PCDHGB1	protein_coding	PCDHGA12	protein_coding	PCDHGA2
				protein_coding	PCDHGA10	protein_coding	PCDHGA1	protein_coding	PCDHGA12	protein_coding	PCDHGB5
				protein_coding	PCDHGA10	protein_coding	PCDHGB4	protein_coding	PCDHGA12	protein_coding	PCDHGA7
				protein_coding	PCDHGA10	protein_coding	PCDHGA4	protein_coding	PCDHGA12	protein_coding	PCDHGA3
				protein_coding	PCDHGA10	protein_coding	PCDHGB6	protein_coding	PCDHGA12	protein_coding	PCDHGA8
				protein_coding	PCDHGA10	protein_coding	PCDHGA3	protein_coding	PCDHGA12	protein_coding	PCDHGA1
				protein_coding	PCDHGA10	protein_coding	PCDHGB5	protein_coding	PCDHGA12	protein_coding	PCDHGA4
				protein_coding	PCDHGA10	protein_coding	PCDHGA5	protein_coding	PCDHGA12	protein_coding	PCDHGB1
				protein_coding	PCDHGA10	protein_coding	PCDHGA6	protein_coding	PCDHGA12	protein_coding	PCDHGA6
				protein_coding	PCDHGA10	protein_coding	PCDHGB2	protein_coding	PCDHGA12	protein_coding	PCDHGB7
				protein_coding	PCDHGA10	protein_coding	PCDHGA2	protein_coding	PCDHGA12	protein_coding	PCDHGB2
				protein_coding	PCDHGA10	protein_coding	PCDHGA9	protein_coding	PCDHGA12	protein_coding	PCDHGA10
				protein_coding	PCDHGA10	protein_coding	PCDHGB3	protein_coding	PCDHGA12	protein_coding	PCDHGB3
				protein_coding	PCDHGA10	protein_coding	PCDHGA7	protein_coding	PCDHGA12	protein_coding	PCDHGA11
				protein_coding	PCDHGA1	protein_coding	PCDHGB1	protein_coding	PCDHGA12	protein_coding	PCDHGB6
				protein_coding	PCDHGA1	protein_coding	PCDHGA2	protein_coding	PCDHGA12	protein_coding	PCDHGB4
				protein_coding	PCDHGA1	protein_coding	PCDHGA3	protein_coding	PCDHGA12	protein_coding	PCDHGA5
				protein_coding	PCDHGA1	protein_coding	PCDHGA4	protein_coding	PCDHGA11	protein_coding	PCDHGC4
				protein_coding	PCDHGA1	protein_coding	PCDHGA5	protein_coding	PCDHGA11	protein_coding	PCDHGC3
				protein_coding	PCDHGA1	protein_coding	PCDHGB2	protein_coding	PCDHGA11	protein_coding	PCDHGA12
				protein_coding	PCDHGA1	protein_coding	PCDHGB3	protein_coding	PCDHGA11	protein_coding	PCDHGA5
				protein_coding	PCDHGA1	protein_coding	PCDHGB4	protein_coding	PCDHGA11	protein_coding	PCDHGA3
				protein_coding	PCDHGA1	protein_coding	PCDHGA7	protein_coding	PCDHGA11	protein_coding	PCDHGA9
				protein_coding	PCDHGA1	protein_coding	PCDHGB5	protein_coding	PCDHGA11	protein_coding	PCDHGB4
				protein_coding	PCDHGA1	protein_coding	PCDHGA8	protein_coding	PCDHGA11	protein_coding	PCDHGA4
				protein_coding	PCDHGA1	protein_coding	PCDHGA6	protein_coding	PCDHGA11	protein_coding	PCDHGA10
				protein_coding	PCDHGA1	protein_coding	PCDHGA10	protein_coding	PCDHGA11	protein_coding	PCDHGA6
				protein_coding	PCDHGA1	protein_coding	PCDHGB6	protein_coding	PCDHGA11	protein_coding	PCDHGA8
				protein_coding	PCDHGA1	protein_coding	PCDHGA9	protein_coding	PCDHGA11	protein_coding	PCDHGB5
				protein_coding	PCDHGA1	protein_coding	PCDHGA11	protein_coding	PCDHGA11	protein_coding	PCDHGB6
				protein_coding	PCDHGA1	protein_coding	PCDHGA12	protein_coding	PCDHGA11	protein_coding	PCDHGA1
				protein_coding	PCDHGA1	protein_coding	PCDHGC4	protein_coding	PCDHGA11	protein_coding	PCDHGB3
				protein_coding	PCDHGA1	protein_coding	PCDHGB7	protein_coding	PCDHGA11	protein_coding	PCDHGB2
				protein_coding	PCDHGA1	protein_coding	PCDHGC3	protein_coding	PCDHGA11	protein_coding	PCDHGA2
				protein_coding	PCDHGA1	protein_coding	ELMO1	protein_coding	PCDHGA11	protein_coding	PCDHGB1
				protein_coding	PCDHGC4	protein_coding	PCDHGB6	protein_coding	PCDHGA11	protein_coding	PCDHGB7
				protein_coding	PCDHGC4	protein_coding	PCDHGA4	protein_coding	PCDHGA11	protein_coding	PCDHGA7
				protein_coding	PCDHGC4	protein_coding	PCDHGA9	protein_coding	PCDHGA10	protein_coding	PCDHGC4
				protein_coding	PCDHGC4	protein_coding	PCDHGA6	protein_coding	PCDHGA10	protein_coding	PCDHGC3
				protein_coding	PCDHGC4	protein_coding	PCDHGA7	protein_coding	PCDHGA10	protein_coding	PCDHGA11
				protein_coding	PCDHGC4	protein_coding	PCDHGB1	protein_coding	PCDHGA10	protein_coding	PCDHGB7
				protein_coding	PCDHGC4	protein_coding	PCDHGA5	protein_coding	PCDHGA10	protein_coding	PCDHGA12
				protein_coding	PCDHGC4	protein_coding	PCDHGA8	protein_coding	PCDHGA10	protein_coding	PCDHGB2
				protein_coding	PCDHGC4	protein_coding	PCDHGA1	protein_coding	PCDHGA10	protein_coding	PCDHGA4
				protein_coding	PCDHGC4	protein_coding	PCDHGA3	protein_coding	PCDHGA10	protein_coding	PCDHGA2
				protein_coding	PCDHGC4	protein_coding	PCDHGB2	protein_coding	PCDHGA10	protein_coding	PCDHGA9
				protein_coding	PCDHGC4	protein_coding	PCDHGA11	protein_coding	PCDHGA10	protein_coding	PCDHGA6
				protein_coding	PCDHGC4	protein_coding	PCDHGC3	protein_coding	PCDHGA10	protein_coding	PCDHGA8
				protein_coding	PCDHGC4	protein_coding	PCDHGB4	protein_coding	PCDHGA10	protein_coding	PCDHGB6
				protein_coding	PCDHGC4	protein_coding	PCDHGA12	protein_coding	PCDHGA10	protein_coding	PCDHGA3
				protein_coding	PCDHGC4	protein_coding	PCDHGA10	protein_coding	PCDHGA10	protein_coding	PCDHGB3
				protein_coding	PCDHGC4	protein_coding	PCDHGA2	protein_coding	PCDHGA10	protein_coding	PCDHGB5
				protein_coding	PCDHGC4	protein_coding	PCDHGB7	protein_coding	PCDHGA10	protein_coding	PCDHGA5
				protein_coding	PCDHGC4	protein_coding	PCDHGB3	protein_coding	PCDHGA10	protein_coding	PCDHGB1
				protein_coding	PCDHGC4	protein_coding	PCDHGB5	protein_coding	PCDHGA10	protein_coding	PCDHGA7
				protein_coding	PCDHGC3	protein_coding	PCDHGC4	protein_coding	PCDHGA10	protein_coding	PCDHGA1
				protein_coding	PCDHGC3	protein_coding	PCDHGB4	protein_coding	PCDHGA10	protein_coding	PCDHGB4
				protein_coding	PCDHGC3	protein_coding	PCDHGB6	protein_coding	PCDHGA1	protein_coding	PCDHGA5
				protein_coding	PCDHGC3	protein_coding	PCDHGB1	protein_coding	PCDHGA1	protein_coding	PCDHGB2
				protein_coding	PCDHGC3	protein_coding	PCDHGA2	protein_coding	PCDHGA1	protein_coding	PCDHGA2
				protein_coding	PCDHGC3	protein_coding	PCDHGB7	protein_coding	PCDHGA1	protein_coding	PCDHGA4
				protein_coding	PCDHGC3	protein_coding	PCDHGA4	protein_coding	PCDHGA1	protein_coding	PCDHGB1
				protein_coding	PCDHGC3	protein_coding	PCDHGA10	protein_coding	PCDHGA1	protein_coding	PCDHGA3
				protein_coding	PCDHGC3	protein_coding	PCDHGA9	protein_coding	PCDHGA1	protein_coding	PCDHGB3
				protein_coding	PCDHGC3	protein_coding	PCDHGA3	protein_coding	PCDHGA1	protein_coding	PCDHGA6
				protein_coding	PCDHGC3	protein_coding	PCDHGA6	protein_coding	PCDHGA1	protein_coding	PCDHGB6
				protein_coding	PCDHGC3	protein_coding	PCDHGB5	protein_coding	PCDHGA1	protein_coding	PCDHGB4
				protein_coding	PCDHGC3	protein_coding	PCDHGA5	protein_coding	PCDHGA1	protein_coding	PCDHGA7
				protein_coding	PCDHGC3	protein_coding	PCDHGA11	protein_coding	PCDHGA1	protein_coding	PCDHGA9
				protein_coding	PCDHGC3	protein_coding	PCDHGA8	protein_coding	PCDHGA1	protein_coding	PCDHGB5
				protein_coding	PCDHGC3	protein_coding	PCDHGA1	protein_coding	PCDHGA1	protein_coding	PCDHGA10
				protein_coding	PCDHGC3	protein_coding	PCDHGA7	protein_coding	PCDHGA1	protein_coding	PCDHGA8
				protein_coding	PCDHGC3	protein_coding	PCDHGA12	protein_coding	PCDHGA1	protein_coding	PCDHGC4
				protein_coding	PCDHGC3	protein_coding	PCDHGB2	protein_coding	PCDHGA1	protein_coding	PCDHGA12
				protein_coding	PCDHGC3	protein_coding	PCDHGB3	protein_coding	PCDHGA1	protein_coding	PCDHGA11
				protein_coding	PCDHGA12	protein_coding	PCDHGC4	protein_coding	PCDHGA1	protein_coding	PCDHGB7
				protein_coding	PCDHGA12	protein_coding	PCDHGC3	protein_coding	PCDHGA1	protein_coding	PCDHGC3
				protein_coding	PCDHGA12	protein_coding	PCDHGA11
				protein_coding	PCDHGA12	protein_coding	PCDHGB6
				protein_coding	PCDHGA12	protein_coding	PCDHGB5
				protein_coding	PCDHGA12	protein_coding	PCDHGB3
				protein_coding	PCDHGA12	protein_coding	PCDHGA1
				protein_coding	PCDHGA12	protein_coding	PCDHGA9
				protein_coding	PCDHGA12	protein_coding	PCDHGA5
				protein_coding	PCDHGA12	protein_coding	PCDHGA2
				protein_coding	PCDHGA12	protein_coding	PCDHGB2
				protein_coding	PCDHGA12	protein_coding	PCDHGA7
				protein_coding	PCDHGA12	protein_coding	PCDHGA10
				protein_coding	PCDHGA12	protein_coding	PCDHGB7
				protein_coding	PCDHGA12	protein_coding	PCDHGA8
				protein_coding	PCDHGA12	protein_coding	PCDHGA6
				protein_coding	PCDHGA12	protein_coding	PCDHGB4
				protein_coding	PCDHGA12	protein_coding	PCDHGA4
				protein_coding	PCDHGA12	protein_coding	PCDHGB1
				protein_coding	PCDHGA12	protein_coding	PCDHGA3
				protein_coding	ELMO1	protein_coding	FOCAD
				protein_coding	ELMO1	transcribed_unitary_pseudogene	PCDHGB8P
				protein_coding	ELMO1	protein_coding	AC079594.2
				protein_coding	ELMO1	protein_coding	TRIM59
				protein_coding	ELMO1	protein_coding	PCDHGB2
				protein_coding	ELMO1	protein_coding	PCDHGB4
				protein_coding	ELMO1	protein_coding	PCDHGA11
				protein_coding	ELMO1	protein_coding	MITF
				protein_coding	ELMO1	protein_coding	PCDHGA10
				protein_coding	ELMO1	protein_coding	PCDHGA4
				protein_coding	ELMO1	protein_coding	PCDHGB1
				protein_coding	ELMO1	protein_coding	PCDHGA8
				protein_coding	ELMO1	protein_coding	PCDHGA9
				protein_coding	ELMO1	protein_coding	PCDHGA2
				protein_coding	ELMO1	protein_coding	GRID2
				protein_coding	ELMO1	protein_coding	PCDHGB3
				protein_coding	ELMO1	protein_coding	PCDHGA6
				protein_coding	ELMO1	protein_coding	PCDHGA7
				protein_coding	ELMO1	protein_coding	VPS13C
				protein_coding	ELMO1	protein_coding	PCDHGB5
				protein_coding	ELMO1	protein_coding	MACROD2
				protein_coding	ELMO1	protein_coding	PCDHGB7
				protein_coding	ELMO1	protein_coding	PCDHGB6
				protein_coding	ELMO1	protein_coding	PCDHGA5
				protein_coding	ELMO1	protein_coding	PCDHGA1
				protein_coding	ELMO1	protein_coding	PCDHGA3
				protein_coding	ELMO1	lincRNA	AP001109.1
